# Supplementary material for: Analysis of Antisense Expression by Whole Genome Tiling Microarrays and siRNAs Suggests Mis-Annotation of Arabidopsis Orphan Protein-Coding Genes
Source: PLoS One. 2010 May 26;5(5):e10710. doi: 10.1371/journal.pone.0010710 (PMC2877095; doi:10.1371/journal.pone.0010710)
Supplement: Datafile S1 — (0.35 MB XLS) [file pone.0010710.s009.xls]

## Sheet: Arabidopsis sense smRNA
Richardson et al. Supplemental Datafile 1: small RNAs associated with Arabidopsis and rice MIRNA genes
	Length of hairpin	Location of mature miRNA on hairpin	Location of miRNA star on hairpin	Distance between mature miRNA and miRNA star	Sense/antisense	smRNA name	Sequence	smRNA location on hairpin	Distance from mature miRNA	Distance from mature miRNA (percentage)	Average expression (TPQ)	Log2expression	FLR	SD1	SD2	SDC	rdr	FCol0	Frdr2	Frdr6	Fdcl17	Fdcl234
MIR849	189	118	54	-64	sense	1-GATCCCTGGTTTAATTG	gatccctggtttaattg	173	55	-0.859375	0.1	-3.32193	1	0	0	0	0	0	0	0	0	0
MIR841	212	50	145	95	sense	1-GTTCTTAAGTTGCTTGTGAATACG	gttcttaagttgcttgtgaatacg	30	-20	-0.210526	0.1	-3.32193	0	0	0	0	0	0	0	1	0	0
MIR172D	124	88	18	-70	sense	1-ATGCTGCAGCGGCAATT	atgctgcagcggcaatt	100	12	-0.171429	0.1	-3.32193	0	0	1	0	0	0	0	0	0	0
MIR822	337	50	270	220	sense	1-TATATGGGGATGTAACG	tatatggggatgtaacg	21	-29	-0.131818	0.1	-3.32193	0	0	0	0	1	0	0	0	0	0
MIR163	331	294	21	-273	sense	1-GGAACTTCGATATTATC	ggaacttcgatattatc	307	13	-0.047619	0.1	-3.32193	0	0	0	0	1	0	0	0	0	0
MIR822	337	50	270	220	sense	1-TGTTGTTTTCTGCGGGA	tgttgttttctgcggga	40	-10	-0.0454545	0.1	-3.32193	1	0	0	0	0	0	0	0	0	0
MIR822	337	50	270	220	sense	1-GTTTTCTGCGGGAAGCA	gttttctgcgggaagca	44	-6	-0.0272727	0.1	-3.32193	0	0	0	0	1	0	0	0	0	0
MIR844	185	55	114	59	sense	1-ATGGTAAGATTGCTTATAAGC	atggtaagattgcttataagc	54	-1	-0.0169492	0.1	-3.32193	0	0	0	0	0	0	0	1	0	0
MIR156H	106	12	77	65	sense	1-TTGACAGAAGAAAGAGAGCAC	ttgacagaagaaagagagcac	11	-1	-0.0153846	0.1	-3.32193	0	0	0	0	0	0	0	0	0	1
MIR167B	109	10	80	70	sense	1-GTGAAGCTGCCAGCATGATCTAT	gtgaagctgccagcatgatctat	9	-1	-0.0142857	0.1	-3.32193	0	0	0	0	0	0	0	1	0	0
MIR822	337	50	270	220	sense	1-TTCTGCGGGAAGCATTT	ttctgcgggaagcattt	47	-3	-0.0136364	0.1	-3.32193	1	0	0	0	0	0	0	0	0	0
MIR396A	151	11	123	112	sense	1-CTTCCACAGCTTTCTTG	cttccacagctttcttg	10	-1	-0.00892857	0.1	-3.32193	1	0	0	0	0	0	0	0	0	0
MIR319C	199	170	13	-157	sense	1-TTTGGACTGAAGGGAGCTCCTT	tttggactgaagggagctcctt	169	-1	0.00636943	0.1	-3.32193	0	0	0	0	0	0	0	1	0	0
MIR780	174	150	9	-141	sense	2-TTTCTTCGTGAATATCTGGCAT	tttcttcgtgaatatctggcat	149	-1	0.0070922	0.1	-3.32193	0	0	0	0	0	0	1	0	0	0
MIR166A	170	134	7	-127	sense	1-TTCGGACCAGGCTTCATTCCCCC	ttcggaccaggcttcattccccc	133	-1	0.00787402	0.1	-3.32193	0	0	0	0	0	0	0	1	0	0
MIR868	193	166	9	-157	sense	1-ACCTTCTTAAGTGCTGATAAT	accttcttaagtgctgataat	164	-2	0.0127389	0.1	-3.32193	0	0	0	0	0	0	0	0	0	1
MIR779	163	142	4	-138	sense	1-TGATTCTGCTATGTTGC	tgattctgctatgttgc	139	-3	0.0217391	0.1	-3.32193	0	0	0	0	1	0	0	0	0	0
MIR158B	85	56	13	-43	sense	1-TCCCCAAATGTAGACAAAGCA	tccccaaatgtagacaaagca	55	-1	0.0232558	0.1	-3.32193	0	0	0	0	0	0	0	1	0	0
MIR775	123	95	11	-84	sense	10-TTTTCGATGTCTAGCAGTGCCAA	ttttcgatgtctagcagtgccaa	93	-2	0.0238095	0.1	-3.32193	0	0	0	0	0	0	0	1	0	0
MIR166F	105	78	10	-68	sense	1-TGTCGGACCAGGCTTCA	tgtcggaccaggcttca	76	-2	0.0294118	0.1	-3.32193	1	0	0	0	0	0	0	0	0	0
MIR166A	170	134	7	-127	sense	1-GTCTTCGGACCAGGCTT	gtcttcggaccaggctt	130	-4	0.0314961	0.1	-3.32193	0	0	0	0	1	0	0	0	0	0
MIR166B	120	96	7	-89	sense	1-GTCGTCGGACCAGGCTT	gtcgtcggaccaggctt	92	-4	0.0449438	0.1	-3.32193	0	0	0	0	1	0	0	0	0	0
MIR171C	116	90	28	-62	sense	1-TGATTGAGCCGTGCCAATATC	tgattgagccgtgccaatatc	87	-3	0.0483871	0.1	-3.32193	0	0	0	0	0	0	0	0	0	1
MIR831	257	185	50	-135	sense	1-TTACTTCTGATCTCTTCGTAC	ttacttctgatctcttcgtac	178	-7	0.0518519	0.1	-3.32193	0	0	0	0	0	0	0	0	0	1
MIR869	295	240	39	-201	sense	1-TATTGGTTCAATTCTGG	tattggttcaattctgg	228	-12	0.0597015	0.1	-3.32193	0	0	0	0	1	0	0	0	0	0
MIR783	331	269	44	-225	sense	1-AAGTGATTTACCAGAAGCTTTGCT	aagtgatttaccagaagctttgct	255	-14	0.0622222	0.1	-3.32193	0	0	0	0	0	0	0	0	1	0
MIR783	331	269	44	-225	sense	1-TAAGTGATTTACCAGAA	taagtgatttaccagaa	254	-15	0.0666667	0.1	-3.32193	1	0	0	0	0	0	0	0	0	0
MIR1887	63	39	3	-36	sense	1-TCGTACTAAGTAGAGTCTAAGAGA	tcgtactaagtagagtctaagaga	36	-3	0.0833333	0.1	-3.32193	0	0	0	0	0	0	1	0	0	0
MIR847	230	159	54	-105	sense	1-CTCGGCCTTTCACTCCT	ctcggcctttcactcct	150	-9	0.0857143	0.1	-3.32193	0	0	0	0	1	0	0	0	0	0
MIR780	174	150	9	-141	sense	1-AGCTGTTGAGCAGGTTT	agctgttgagcaggttt	135	-15	0.106383	0.1	-3.32193	1	0	0	0	0	0	0	0	0	0
MIR783	331	269	44	-225	sense	1-TTGATTGGTTAAGTGAT	ttgattggttaagtgat	245	-24	0.106667	0.1	-3.32193	0	0	0	0	1	0	0	0	0	0
MIR783	331	269	44	-225	sense	1-GAAGTTGATTGGTTAAGTGATTT	gaagttgattggttaagtgattt	241	-28	0.124444	0.1	-3.32193	0	0	0	0	0	1	0	0	0	0
MIR780	174	150	9	-141	sense	1-TTCTAGCAGCTGTTGAGCAGG	ttctagcagctgttgagcagg	128	-22	0.156028	0.1	-3.32193	0	0	0	0	0	0	0	0	0	1
MIR835	400	50	363	313	sense	1-TTCTCTTCTACCTGGAT	ttctcttctacctggat	107	57	0.182109	0.1	-3.32193	0	0	0	0	1	0	0	0	0	0
MIR856	271	28	230	202	sense	1-ATTCTGGCGGTTGAGGG	attctggcggttgaggg	73	45	0.222772	0.1	-3.32193	0	0	0	0	1	0	0	0	0	0
MIR783	331	269	44	-225	sense	1-TCTTCCGACAAAAGATCTGGTG	tcttccgacaaaagatctggtg	217	-52	0.231111	0.1	-3.32193	0	0	0	0	0	0	0	0	1	0
MIR856	271	28	230	202	sense	1-TGGCGGTTGAGGGTTTC	tggcggttgagggtttc	77	49	0.242574	0.1	-3.32193	1	0	0	0	0	0	0	0	0	0
MIR775	123	95	11	-84	sense	1-TTTGGTTTGTTCAAAGACATTTTC	tttggtttgttcaaagacattttc	74	-21	0.25	0.1	-3.32193	0	0	0	0	0	0	1	0	0	0
MIR779	163	142	4	-138	sense	1-TGATTGGAAATTTCGTTGACT	tgattggaaatttcgttgact	106	-36	0.26087	0.1	-3.32193	0	0	0	0	0	0	0	0	0	1
MIR159B	196	168	5	-163	sense	1-ATGCCATATCTCAGGAGCTTT	atgccatatctcaggagcttt	118	-50	0.306748	0.1	-3.32193	0	0	0	0	0	0	0	1	0	0
MIR159A	184	163	4	-159	sense	1-TTGCATATCTCAGGAGCTTTA	ttgcatatctcaggagcttta	114	-49	0.308176	0.1	-3.32193	0	0	0	0	0	0	0	0	0	1
MIR319B	172	152	4	-148	sense	1-ACTCTCGACTCATTCAT	actctcgactcattcat	50	-102	0.689189	0.1	-3.32193	1	0	0	0	0	0	0	0	0	0
MIR319B	172	152	4	-148	sense	1-GACTCTCGACTCATTCA	gactctcgactcattca	49	-103	0.695946	0.1	-3.32193	0	0	0	0	1	0	0	0	0	0
MIR868	193	166	9	-157	sense	1-CATGTCGTAATAGTAGT	catgtcgtaatagtagt	55	-111	0.707006	0.1	-3.32193	0	0	0	0	1	0	0	0	0	0
MIR160A	85	4	64	60	sense	1-GATGACCTCCGTGGATGGCGTATG	gatgacctccgtggatggcgtatg	47	43	0.716667	0.1	-3.32193	0	0	0	0	0	0	1	0	0	0
MIR783	331	269	44	-225	sense	1-TTTGTCGGAAAATTCAG	tttgtcggaaaattcag	103	-166	0.737778	0.1	-3.32193	0	0	0	0	1	0	0	0	0	0
MIR839	264	50	196	146	sense	1-ATTGCGGTTGTGCAAAA	attgcggttgtgcaaaa	159	109	0.746575	0.1	-3.32193	0	0	0	0	1	0	0	0	0	0
MIR783	331	269	44	-225	sense	1-ATCTTTTGTCGGAAAAT	atcttttgtcggaaaat	99	-170	0.755556	0.1	-3.32193	1	0	0	0	0	0	0	0	0	0
MIR159B	196	168	5	-163	sense	1-GTAAAGCTGCTAAGCTA	gtaaagctgctaagcta	44	-124	0.760736	0.1	-3.32193	0	0	0	0	1	0	0	0	0	0
MIR168A	138	18	103	85	sense	1-AGCAGGGATTGGATCCCGCCTTG	agcagggattggatcccgccttg	89	71	0.835294	0.1	-3.32193	0	0	0	0	0	0	1	0	0	0
MIR780	174	150	9	-141	sense	1-CTGCATAACAGCTACGAGGAA	ctgcataacagctacgaggaa	29	-121	0.858156	0.1	-3.32193	0	0	0	0	0	0	1	0	0	0
MIR1887	63	39	3	-36	sense	1-ACTTAGATTGTTCTTAG	acttagattgttcttag	7	-32	0.888889	0.1	-3.32193	0	0	0	0	1	0	0	0	0	0
MIR870	85	240	39	-201	sense	1-AATCTAATTTGGTGTTTCTTCG	aatctaatttggtgtttcttcg	61	-179	0.890547	0.1	-3.32193	0	0	0	0	0	0	0	0	1	0
MIR168A	138	18	103	85	sense	1-TTGGATCCCGCCTTGCA	ttggatcccgccttgca	97	79	0.929412	0.1	-3.32193	0	0	0	0	1	0	0	0	0	0
MIR394a	117	14	86	72	sense	1-AAGGAGGTGGGTATACTGCCAATA	aaggaggtgggtatactgccaata	82	68	0.944444	0.1	-3.32193	0	0	0	0	0	0	0	0	1	0
MIR158A	100	63	20	-43	sense	1-TTGTCTACAATTTTGGA	ttgtctacaattttgga	22	-41	0.953488	0.1	-3.32193	0	0	0	0	1	0	0	0	0	0
MIR167B	109	10	80	70	sense	1-CTAGGTCATGCTCTGACAGCCTC	ctaggtcatgctctgacagcctc	77	67	0.957143	0.1	-3.32193	0	0	0	0	0	0	0	0	0	1
MIR399B	135	105	13	-92	sense	1-GCGCCTCTCCATTGGCAGGTC	gcgcctctccattggcaggtc	15	-90	0.978261	0.1	-3.32193	0	0	0	0	0	0	0	0	0	1
MIR396A	151	11	123	112	sense	1-CGGTTCAATAAAGCTGT	cggttcaataaagctgt	121	110	0.982143	0.1	-3.32193	0	0	0	0	1	0	0	0	0	0
MIR844	185	55	114	59	sense	1-CTTATAAGCCATCTTAC	cttataagccatcttac	113	58	0.983051	0.1	-3.32193	0	0	0	0	1	0	0	0	0	0
MIR173	102	9	76	67	sense	1-TGATTCTCTGTGTAAGCGAAAG	tgattctctgtgtaagcgaaag	75	66	0.985075	0.1	-3.32193	0	0	0	0	0	0	0	0	0	1
MIR390b	120	15	88	73	sense	1-GCGCTATCCATCCTGAGTTCCAT	gcgctatccatcctgagttccat	87	72	0.986301	0.1	-3.32193	0	0	0	0	0	0	0	0	0	1
MIR822	337	50	270	220	sense	1-ACATGTGCAAATGCTTTCTACA	acatgtgcaaatgctttctaca	267	217	0.986364	0.1	-3.32193	0	0	0	0	0	0	0	1	0	0
MIR393a	133	11	106	95	sense	1-ATCATGCTATCTCTTTGG	atcatgctatctctttgg	105	94	0.989474	0.1	-3.32193	0	0	0	0	0	0	0	0	1	0
MIR472	168	136	10	-126	sense	1-TGTATGGTCGAAGTAGG	tgtatggtcgaagtagg	11	-125	0.992063	0.1	-3.32193	0	0	0	0	1	0	0	0	0	0
MIR822	337	50	270	220	sense	1-ATGTGCAAATGCTTTCTACAG	atgtgcaaatgctttctacag	269	219	0.995455	0.1	-3.32193	0	0	0	0	0	0	0	0	1	0
MIR824	689	35	628	593	sense	1-CCCTTCTCATCGATGGT	cccttctcatcgatggt	627	592	0.998314	0.1	-3.32193	0	0	0	0	1	0	0	0	0	0
MIR319B	172	152	4	-148	sense	1-AGAGCTTTCTTCGGTCCACTC	agagctttcttcggtccactc	3	-149	1.00676	0.1	-3.32193	0	0	0	0	0	0	1	0	0	0
MIR472	168	136	10	-126	sense	1-TATGTATGGTCGAAGTA	tatgtatggtcgaagta	9	-127	1.00794	0.1	-3.32193	0	0	0	0	1	0	0	0	0	0
MIR852	208	137	54	-83	sense	1-AGAGCTAAGGCGCTTAT	agagctaaggcgcttat	53	-84	1.01205	0.1	-3.32193	1	0	0	0	0	0	0	0	0	0
MIR172E	125	95	13	-82	sense	1-TGCAGCACCATTAAGATTCAC	tgcagcaccattaagattcac	12	-83	1.0122	0.1	-3.32193	0	0	0	0	0	1	0	0	0	0
MIR408	218	120	54	-66	sense	1-ACAGGGAACAAGCAGAGCATG	acagggaacaagcagagcatg	53	-67	1.01515	0.1	-3.32193	0	0	0	0	0	0	0	0	0	1
MIR319C	199	170	13	-157	sense	1-AAGGAGATTCTTTCAGTCCAG	aaggagattctttcagtccag	10	-160	1.01911	0.1	-3.32193	0	0	0	0	0	0	0	1	0	0
MIR158A	100	63	20	-43	sense	1-TCTTTGTCTACAATTTTGG	tctttgtctacaattttgg	19	-44	1.02326	0.1	-3.32193	0	0	0	0	0	0	1	0	0	0
MIR472	168	136	10	-126	sense	1-TGTATGTATGGTCGAAGTAGG	tgtatgtatggtcgaagtagg	7	-129	1.02381	0.1	-3.32193	0	0	0	0	0	0	0	1	0	0
MIR824	689	35	628	593	sense	1-TCTAGATGTGCGAGGTGACTC	tctagatgtgcgaggtgactc	643	608	1.0253	0.1	-3.32193	0	0	0	0	0	0	1	0	0	0
MIR860	126	86	23	-63	sense	1-ATATATAGTCCAATCTATTGA	atatatagtccaatctattga	21	-65	1.03175	0.1	-3.32193	0	0	0	0	0	1	0	0	0	0
MIR156C	104	12	75	63	sense	1-TCACTGCTCTATCTGTCAGA	tcactgctctatctgtcaga	77	65	1.03175	0.1	-3.32193	0	0	0	0	0	0	0	1	0	0
MIR398A	105	75	13	-62	sense	1-AAGGAGTGGCATGTGAACACA	aaggagtggcatgtgaacaca	11	-64	1.03226	0.1	-3.32193	0	0	0	0	0	0	1	0	0	0
MIR171B	117	78	15	-63	sense	1-GCGAGATATTAGTGCGGTTCAATC	gcgagatattagtgcggttcaatc	12	-66	1.04762	0.1	-3.32193	0	0	0	0	0	0	0	0	1	0
MIR319C	199	170	13	-157	sense	1-TATAGAAGGAGATTCTTTCAGT	tatagaaggagattctttcagt	5	-165	1.05096	0.1	-3.32193	0	0	0	0	0	0	0	1	0	0
MIR783	331	269	44	-225	sense	1-CTTAACCATATCTTTTGTCGG	cttaaccatatcttttgtcgg	10	-259	1.15111	0.1	-3.32193	0	0	0	0	0	0	0	0	0	1
MIR822	337	50	270	220	sense	1-CATCTACTTACACTTAAGGTC	catctacttacacttaaggtc	312	262	1.19091	0.1	-3.32193	0	0	0	0	0	0	0	1	0	0
MIR771	113	12	83	71	sense	1-TTCATGTCGAATGTTAG	ttcatgtcgaatgttag	97	85	1.19718	0.1	-3.32193	0	0	0	0	1	0	0	0	0	0
MIR447B	236	159	59	-100	sense	1-TCCCCTTACAATGTCGAGTAA	tccccttacaatgtcgagtaa	38	-121	1.21	0.1	-3.32193	0	0	0	0	0	0	1	0	0	0
MIR771	113	12	83	71	sense	2-TTCGTCATGAGCCTCTG	ttcgtcatgagcctctg	5	-7	-0.0985915	0.2	-2.32193	0	0	0	0	2	0	0	0	0	0
MIR835	400	50	363	313	sense	2-TTGTGTTTAGGCTTTTT	ttgtgtttaggcttttt	35	-15	-0.0479233	0.2	-2.32193	0	0	0	0	2	0	0	0	0	0
MIR167A	138	19	101	82	sense	2-GATGAAGCTGCCAGCAT	gatgaagctgccagcat	17	-2	-0.0243902	0.2	-2.32193	0	0	1	1	0	0	0	0	0	0
MIR839	264	50	196	146	sense	2-CTTTACCAACCTTTCAT	ctttaccaacctttcat	47	-3	-0.0205479	0.2	-2.32193	0	0	0	0	2	0	0	0	0	0
MIR839	264	50	196	146	sense	2-TTTACCAACCTTTCATCGTTC	tttaccaacctttcatcgttc	48	-2	-0.0136986	0.2	-2.32193	0	0	0	0	0	2	0	0	0	0
MIR839	264	50	196	146	sense	2-TTACCAACCTTTCATCG	ttaccaacctttcatcg	49	-1	-0.00684932	0.2	-2.32193	0	0	0	0	2	0	0	0	0	0
MIR159A	184	163	4	-159	sense	4-CTTTGGATTGAAGGGAGCTCTA	ctttggattgaagggagctcta	162	-1	0.00628931	0.2	-2.32193	0	0	0	0	0	0	0	2	0	0
MIR171A	123	88	19	-69	sense	2-ATCTGATTGAGCCGCGC	atctgattgagccgcgc	85	-3	0.0434783	0.2	-2.32193	1	0	0	0	1	0	0	0	0	0
MIR162B	111	79	14	-65	sense	2-ATCGATCGATAAACCTC	atcgatcgataaacctc	74	-5	0.0769231	0.2	-2.32193	0	0	0	0	2	0	0	0	0	0
MIR783	331	269	44	-225	sense	2-CTTCCGACAAAAGATCT	cttccgacaaaagatct	218	-51	0.226667	0.2	-2.32193	0	0	0	0	2	0	0	0	0	0
MIR775	123	95	11	-84	sense	2-TTGGTTTGTTCAAAGAC	ttggtttgttcaaagac	75	-20	0.238095	0.2	-2.32193	0	0	0	0	2	0	0	0	0	0
MIR159A	184	163	4	-159	sense	2-TGGATTGCATATCTCAG	tggattgcatatctcag	110	-53	0.333333	0.2	-2.32193	0	0	0	0	2	0	0	0	0	0
MIR158A	100	63	20	-43	sense	2-AGTGATGACGCCATTGC	agtgatgacgccattgc	42	-21	0.488372	0.2	-2.32193	0	0	0	0	2	0	0	0	0	0
MIR319B	172	152	4	-148	sense	2-ATTGACTCTCGACTCATTCATCCA	attgactctcgactcattcatcca	46	-106	0.716216	0.2	-2.32193	0	0	0	0	0	0	0	0	2	0
MIR783	331	269	44	-225	sense	2-CAAATCTCTTACCCAAT	caaatctcttacccaat	67	-202	0.897778	0.2	-2.32193	2	0	0	0	0	0	0	0	0	0
MIR778	138	7	113	106	sense	2-AACAAACTCGGTGTACA	aacaaactcggtgtaca	103	96	0.90566	0.2	-2.32193	0	0	0	0	2	0	0	0	0	0
MIR840	226	50	158	108	sense	2-TATCTTTGTTTGTTTAG	tatctttgtttgtttag	149	99	0.916667	0.2	-2.32193	0	0	0	0	2	0	0	0	0	0
MIR391	206	68	119	51	sense	2-GTGACGGTATCTCTCCT	gtgacggtatctctcct	116	48	0.941176	0.2	-2.32193	0	0	0	0	2	0	0	0	0	0
MIR168A	138	18	103	85	sense	2-TGGATCCCGCCTTGCAT	tggatcccgccttgcat	98	80	0.941176	0.2	-2.32193	0	0	1	1	0	0	0	0	0	0
MIR396A	151	11	123	112	sense	2-GCGGTTCAATAAAGCTG	gcggttcaataaagctg	120	109	0.973214	0.2	-2.32193	0	0	0	0	2	0	0	0	0	0
MIR165A	111	86	8	-78	sense	2-AATGTTGTCTGGATCGA	aatgttgtctggatcga	10	-76	0.974359	0.2	-2.32193	0	0	0	0	2	0	0	0	0	0
MIR156B	183	47	107	60	sense	2-TGCTCACCTCTCTTTCTGTCAGT	tgctcacctctctttctgtcagt	106	59	0.983333	0.2	-2.32193	0	0	0	0	0	0	0	2	0	0
MIR156C	104	12	75	63	sense	2-TGCTCACTGCTCTATCTGTCAGA	tgctcactgctctatctgtcaga	74	62	0.984127	0.2	-2.32193	0	0	0	0	0	0	0	2	0	0
MIR824	689	35	628	593	sense	2-ATTCCCTTCTCATCGAT	attcccttctcatcgat	624	589	0.993255	0.2	-2.32193	0	1	0	1	0	0	0	0	0	0
MIR868	193	166	9	-157	sense	2-TTGTCGGCACTTGAGAA	ttgtcggcacttgagaa	10	-156	0.993631	0.2	-2.32193	0	0	0	0	2	0	0	0	0	0
MIR780	174	150	9	-141	sense	2-ATCAGATATTTCACGAA	atcagatatttcacgaa	7	-143	1.01418	0.2	-2.32193	2	0	0	0	0	0	0	0	0	0
MIR171C	116	90	28	-62	sense	2-ATACGAGATATTGGTGC	atacgagatattggtgc	23	-67	1.08065	0.2	-2.32193	0	0	0	0	2	0	0	0	0	0
MIR447A	237	160	59	-101	sense	2-ACCCCTTACAATGTCGA	accccttacaatgtcga	38	-122	1.20792	0.2	-2.32193	0	0	0	0	2	0	0	0	0	0
MIR167A	138	19	101	82	sense	3-ATGAAGCTGCCAGCATG	atgaagctgccagcatg	18	-1	-0.0121951	0.3	-1.73697	0	0	2	1	0	0	0	0	0	0
MIR157D	221	24	175	151	sense	3-CTGACAGAAGATAGAGAGCAC	ctgacagaagatagagagcac	23	-1	-0.00662252	0.3	-1.73697	0	0	0	0	0	0	1	1	0	1
MIR319B	172	152	4	-148	sense	3-CTTGGACTGAAGGGAGCTCCC	cttggactgaagggagctccc	151	-1	0.00675676	0.3	-1.73697	0	0	0	0	0	1	2	0	0	0
MIR158A	100	63	20	-43	sense	3-TTCCCAAATGTAGACAAAGCA	ttcccaaatgtagacaaagca	62	-1	0.0232558	0.3	-1.73697	0	0	0	0	0	0	1	0	0	2
MIR171C	116	90	28	-62	sense	3-TTATTTGATTGAGCCGT	ttatttgattgagccgt	82	-8	0.129032	0.3	-1.73697	0	0	2	1	0	0	0	0	0	0
MIR780	174	150	9	-141	sense	1-CTAGCAGCTGTTGAGCAGGT	ctagcagctgttgagcaggt	130	-20	0.141844	0.3	-1.73697	0	0	0	0	0	1	2	0	0	0
MIR780	174	150	9	-141	sense	3-TCTAGCAGCTGTTGAGCAGGT	tctagcagctgttgagcaggt	129	-21	0.148936	0.3	-1.73697	0	0	0	0	0	1	2	0	0	0
MIR839	264	50	196	146	sense	3-TTATAGACTCATCGGCT	ttatagactcatcggct	135	85	0.582192	0.3	-1.73697	0	0	0	0	3	0	0	0	0	0
MIR319C	199	170	13	-157	sense	3-ATATCTGCCGACTCATC	atatctgccgactcatc	59	-111	0.707006	0.3	-1.73697	0	0	2	1	0	0	0	0	0	0
MIR319A	176	154	6	-148	sense	1-AGCTTCCGACTCATTCATCC	agcttccgactcattcatcc	49	-105	0.709459	0.3	-1.73697	0	0	0	0	0	0	0	1	0	2
MIR779	163	142	4	-138	sense	3-TCAGCTGAGCTTTCTCGTCATC	tcagctgagctttctcgtcatc	44	-98	0.710145	0.3	-1.73697	0	0	0	0	0	0	1	1	0	1
MIR319A	176	154	6	-148	sense	3-TAGCTTCCGACTCATTCATCCA	tagcttccgactcattcatcca	48	-106	0.716216	0.3	-1.73697	0	0	0	0	0	0	0	1	0	2
MIR783	331	269	44	-225	sense	3-TCGGAAAATTCAGGAGA	tcggaaaattcaggaga	107	-162	0.72	0.3	-1.73697	0	0	0	0	3	0	0	0	0	0
MIR783	331	269	44	-225	sense	3-TCTTTTGTCGGAAAATT	tcttttgtcggaaaatt	100	-169	0.751111	0.3	-1.73697	0	0	0	0	3	0	0	0	0	0
MIR780	174	150	9	-141	sense	3-TGCATAACAGCTACGAG	tgcataacagctacgag	30	-120	0.851064	0.3	-1.73697	1	0	0	0	2	0	0	0	0	0
MIR839	264	50	196	146	sense	3-ACGGTGTTATTGCTGAG	acggtgttattgctgag	175	125	0.856164	0.3	-1.73697	0	0	0	0	3	0	0	0	0	0
MIR829	205	134	54	-80	sense	3-AAGCTTTGATTTGAACC	aagctttgatttgaacc	60	-74	0.925	0.3	-1.73697	0	0	0	0	3	0	0	0	0	0
MIR399B	135	105	13	-92	sense	3-CGCCTCTCCATTGGCAG	cgcctctccattggcag	16	-89	0.967391	0.3	-1.73697	0	0	2	1	0	0	0	0	0	0
MIR158A	100	63	20	-43	sense	3-TTTGTCTACAATTTTGG	tttgtctacaattttgg	21	-42	0.976744	0.3	-1.73697	0	0	0	0	3	0	0	0	0	0
MIR169A	226	18	190	172	sense	3-ATCGGCAAGTTGTCCTT	atcggcaagttgtcctt	187	169	0.982558	0.3	-1.73697	2	0	0	0	1	0	0	0	0	0
MIR161	173	47	117	70	sense	3-TGGTTTAGTCACTTTCA	tggtttagtcactttca	118	71	1.01429	0.3	-1.73697	3	0	0	0	0	0	0	0	0	0
MIR825	186	115	54	-61	sense	3-TCGACTCGTTCAAGCAC	tcgactcgttcaagcac	45	-70	1.14754	0.3	-1.73697	0	1	1	1	0	0	0	0	0	0
MIR783	331	269	44	-225	sense	3-CTAGTCTTAACCATATC	ctagtcttaaccatatc	5	-264	1.17333	0.3	-1.73697	0	0	0	0	3	0	0	0	0	0
MIR822	337	50	270	220	sense	4-TGGGGATGTAACGCATG	tggggatgtaacgcatg	25	-25	-0.113636	0.4	-1.32193	0	0	3	1	0	0	0	0	0	0
MIR835	400	50	363	313	sense	4-CTTTGTGTTTAGGCTTT	ctttgtgtttaggcttt	33	-17	-0.0543131	0.4	-1.32193	0	0	0	0	4	0	0	0	0	0
MIR778	138	7	113	106	sense	4-TTGGCTTGGTTTATGTA	ttggcttggtttatgta	6	-1	-0.00943396	0.4	-1.32193	4	0	0	0	0	0	0	0	0	0
MIR169A	226	18	190	172	sense	4-GCAGCCAAGGATGACTTGCCGA	gcagccaaggatgacttgccga	17	-1	-0.00581395	0.4	-1.32193	0	0	0	0	0	1	0	3	0	0
MIR780	174	150	9	-141	sense	4-GGTTTCTTCGTGAATAT	ggtttcttcgtgaatat	147	-3	0.0212766	0.4	-1.32193	3	0	0	0	1	0	0	0	0	0
MIR158A	100	63	20	-43	sense	4-TTTCCCAAATGTAGACA	tttcccaaatgtagaca	61	-2	0.0465116	0.4	-1.32193	0	0	0	0	4	0	0	0	0	0
MIR839	264	50	196	146	sense	4-CGGCTCAGGACCATTGC	cggctcaggaccattgc	147	97	0.664384	0.4	-1.32193	0	1	2	1	0	0	0	0	0	0
MIR783	331	269	44	-225	sense	4-AATTCAGGAGAACATGA	aattcaggagaacatga	113	-156	0.693333	0.4	-1.32193	0	0	0	0	4	0	0	0	0	0
MIR839	264	50	196	146	sense	4-GGACCATTGCGGTTGTG	ggaccattgcggttgtg	154	104	0.712329	0.4	-1.32193	0	0	0	0	4	0	0	0	0	0
MIR167B	109	10	80	70	sense	4-CAAGCTAGGTCATGCTC	caagctaggtcatgctc	73	63	0.9	0.4	-1.32193	0	0	0	0	4	0	0	0	0	0
MIR171C	116	90	28	-62	sense	4-ACGAGATATTGGTGCGG	acgagatattggtgcgg	25	-65	1.04839	0.4	-1.32193	0	0	0	0	4	0	0	0	0	0
MIR783	331	269	44	-225	sense	5-TCTTCCGACAAAAAATG	tcttccgacaaaaaatg	297	28	-0.124444	0.5	-1	5	0	0	0	0	0	0	0	0	0
MIR173	102	9	76	67	sense	5-TTTCGCTTGCAGAGAGAAATCAC	tttcgcttgcagagagaaatcac	8	-1	-0.0149254	0.5	-1	0	0	0	0	0	0	3	0	0	2
MIR156D	118	18	85	67	sense	5-TTGACAGAAGAGAGTGAGCAC	ttgacagaagagagtgagcac	17	-1	-0.0149254	0.5	-1	0	0	0	0	0	0	3	1	1	0
MIR1887	63	39	3	-36	sense	5-CGTACTAAGTAGAGTCT	cgtactaagtagagtct	37	-2	0.0555556	0.5	-1	0	0	0	0	5	0	0	0	0	0
MIR158A	100	63	20	-43	sense	5-TCTTTCCCAAATGTAGA	tctttcccaaatgtaga	59	-4	0.0930233	0.5	-1	0	0	0	0	5	0	0	0	0	0
MIR783	331	269	44	-225	sense	5-AGCAAATCTCTTACCCA	agcaaatctcttaccca	65	-204	0.906667	0.5	-1	5	0	0	0	0	0	0	0	0	0
MIR869	295	240	39	-201	sense	5-ACTCCAGGATTGGACCA	actccaggattggacca	50	-190	0.945274	0.5	-1	5	0	0	0	0	0	0	0	0	0
MIR167A	138	19	101	82	sense	5-AGATCATGTTCGCAGTT	agatcatgttcgcagtt	100	81	0.987805	0.5	-1	0	1	2	2	0	0	0	0	0	0
MIR167B	109	10	80	70	sense	6-AGTGAAGCTGCCAGCAT	agtgaagctgccagcat	8	-2	-0.0285714	0.6	-0.736966	0	4	0	2	0	0	0	0	0	0
MIR161	173	47	117	70	sense	6-TTGAAAGTGACTACATCGGGGT	ttgaaagtgactacatcggggt	46	-1	-0.0142857	0.6	-0.736966	0	0	0	0	0	1	2	2	0	1
MIR319A	176	154	6	-148	sense	6-ATTGGACTGAAGGGAGC	attggactgaagggagc	153	-1	0.00675676	0.6	-0.736966	0	0	0	0	6	0	0	0	0	0
MIR166F	105	78	10	-68	sense	6-ATGATGATGTCGGACCA	atgatgatgtcggacca	69	-9	0.132353	0.6	-0.736966	0	0	0	0	6	0	0	0	0	0
MIR169B	181	43	124	81	sense	6-CTGGCAAGTTGTCCTTC	ctggcaagttgtccttc	122	79	0.975309	0.6	-0.736966	6	0	0	0	0	0	0	0	0	0
MIR319A	176	154	6	-148	sense	6-AGAGCTTCCTTGAGTCCATTC	agagcttccttgagtccattc	5	-149	1.00676	0.6	-0.736966	0	0	0	0	0	5	0	0	0	1
MIR822	337	50	270	220	sense	6-AACAATATACGTTGCAT	aacaatatacgttgcat	292	242	1.1	0.6	-0.736966	0	0	0	0	6	0	0	0	0	0
MIR844	185	55	114	59	sense	7-GAGAAGGAATGGTAAGA	gagaaggaatggtaaga	46	-9	-0.152542	0.7	-0.514573	0	0	0	0	7	0	0	0	0	0
MIR856	271	28	230	202	sense	7-TCTGGCGGTTGAGGGTT	tctggcggttgagggtt	75	47	0.232673	0.7	-0.514573	5	0	0	0	2	0	0	0	0	0
MIR160A	85	4	64	60	sense	7-TATGCCATATGCTGAGC	tatgccatatgctgagc	18	14	0.233333	0.7	-0.514573	0	0	0	0	7	0	0	0	0	0
MIR869	295	240	39	-201	sense	7-TAGTTAAGCCACAATCC	tagttaagccacaatcc	82	-158	0.78607	0.7	-0.514573	0	3	0	2	2	0	0	0	0	0
MIR319A	176	154	6	-148	sense	7-AGCTTCCTTGAGTCCATTCAC	agcttccttgagtccattcac	7	-147	0.993243	0.7	-0.514573	0	0	0	0	0	3	1	0	0	3
MIR166E	143	119	7	-112	sense	7-GGGGAATGTTGTCTGGC	ggggaatgttgtctggc	5	-114	1.01786	0.7	-0.514573	0	1	1	1	4	0	0	0	0	0
MIR841	212	50	145	95	sense	8-TTGCTTGTGAATACGAG	ttgcttgtgaatacgag	39	-11	-0.115789	0.8	-0.321928	0	0	0	0	8	0	0	0	0	0
MIR390a	107	18	70	52	sense	8-TGTAAAGCTCAGGAGGG	tgtaaagctcaggaggg	14	-4	-0.0769231	0.8	-0.321928	0	0	0	0	8	0	0	0	0	0
MIR839	264	50	196	146	sense	8-CCTTCTTTGCAATAACG	ccttctttgcaataacg	69	19	0.130137	0.8	-0.321928	7	0	0	0	1	0	0	0	0	0
MIR839	264	50	196	146	sense	8-TCTTTGCAATAACGCTG	tctttgcaataacgctg	72	22	0.150685	0.8	-0.321928	8	0	0	0	0	0	0	0	0	0
MIR173	102	9	76	67	sense	8-TCTGTGATTCTCTGTGT	tctgtgattctctgtgt	71	62	0.925373	0.8	-0.321928	0	0	0	0	8	0	0	0	0	0
MIR173	102	9	76	67	sense	8-TGTGATTCTCTGTGTAA	tgtgattctctgtgtaa	73	64	0.955224	0.8	-0.321928	5	0	0	0	3	0	0	0	0	0
MIR870	85	240	39	-201	sense	8-TTAGAATGTGATGCAAA	ttagaatgtgatgcaaa	18	-222	1.10448	0.8	-0.321928	0	0	0	0	8	0	0	0	0	0
MIR391	206	68	119	51	sense	9-TTTGCTTCGCAGGAGAG	tttgcttcgcaggagag	63	-5	-0.0980392	0.9	-0.152003	0	0	0	0	9	0	0	0	0	0
MIR319A	176	154	6	-148	sense	9-GATTGGACTGAAGGGAGCTCC	gattggactgaagggagctcc	152	-2	0.0135135	0.9	-0.152003	0	0	0	0	0	1	3	0	0	5
MIR165A	111	86	8	-78	sense	9-CCTCGGACCAGGCTTCA	cctcggaccaggcttca	84	-2	0.025641	0.9	-0.152003	0	6	0	2	1	0	0	0	0	0
MIR783	331	269	44	-225	sense	9-CGGAAAATTCAGGAGAA	cggaaaattcaggagaa	108	-161	0.715556	0.9	-0.152003	0	0	0	0	9	0	0	0	0	0
MIR156B	183	47	107	60	sense	9-ACTTTGCGTGTGCGTGC	actttgcgtgtgcgtgc	92	45	0.75	0.9	-0.152003	0	3	3	3	0	0	0	0	0	0
MIR159B	196	168	5	-163	sense	9-AGGGTTTAGCAGGGTGA	agggtttagcagggtga	26	-142	0.871166	0.9	-0.152003	0	3	3	3	0	0	0	0	0	0
MIR161	173	47	117	70	sense	9-AACCCTGGTTTAGTCAC	aaccctggtttagtcac	113	66	0.942857	0.9	-0.152003	0	0	0	0	9	0	0	0	0	0
MIR822	337	50	270	220	sense	9-AAACAATATACGTTGCA	aaacaatatacgttgca	291	241	1.09545	0.9	-0.152003	0	0	0	0	9	0	0	0	0	0
MIR160C	89	5	67	62	sense	10-ATCGGCTGCCGGTGGCG	atcggctgccggtggcg	53	48	0.774194	1	0	0	0	0	0	10	0	0	0	0	0
MIR472	168	136	10	-126	sense	10-TATGGTCGAAGTAGGCA	tatggtcgaagtaggca	13	-123	0.97619	1	0	0	0	0	0	10	0	0	0	0	0
MIR172D	124	88	18	-70	sense	10-CAACATCTTCAAGATTC	caacatcttcaagattc	19	-69	0.985714	1	0	0	0	0	0	10	0	0	0	0	0
MIR168A	138	18	103	85	sense	10-TCCCGCCTTGCATCAAC	tcccgccttgcatcaac	102	84	0.988235	1	0	0	0	0	0	10	0	0	0	0	0
MIR165A	111	86	8	-78	sense	11-ATCCTCGGACCAGGCTT	atcctcggaccaggctt	82	-4	0.0512821	1.1	0.137504	0	3	5	3	0	0	0	0	0	0
MIR780	174	150	9	-141	sense	12-TGTTGAGCAGGTTTCTT	tgttgagcaggtttctt	138	-12	0.0851064	1.2	0.263034	11	0	0	0	1	0	0	0	0	0
MIR839	264	50	196	146	sense	12-ACGCTGTTTTGCAAAAC	acgctgttttgcaaaac	83	33	0.226027	1.2	0.263034	0	0	0	0	12	0	0	0	0	0
MIR319C	199	170	13	-157	sense	12-GGAGATTCTTTCAGTCC	ggagattctttcagtcc	12	-158	1.00637	1.2	0.263034	6	0	0	0	6	0	0	0	0	0
MIR822	337	50	270	220	sense	13-TTTCTGCGGGAAGCATT	tttctgcgggaagcatt	46	-4	-0.0181818	1.3	0.378512	0	0	7	5	1	0	0	0	0	0
MIR869	295	240	39	-201	sense	13-ATTGGACCAGTACTAGG	attggaccagtactagg	58	-182	0.905473	1.3	0.378512	0	9	0	3	1	0	0	0	0	0
MIR391	206	68	119	51	sense	14-CTTCGCAGGAGAGATAG	cttcgcaggagagatag	67	-1	-0.0196078	1.4	0.485427	0	0	0	0	14	0	0	0	0	0
MIR319C	199	170	13	-157	sense	14-AAATATCTGCCGACTCA	aaatatctgccgactca	57	-113	0.719745	1.4	0.485427	12	1	0	1	0	0	0	0	0	0
MIR156A	123	21	83	62	sense	14-TGCTCACTGCTCTTTCT	tgctcactgctctttct	82	61	0.983871	1.4	0.485427	5	6	0	3	0	0	0	0	0	0
MIR171A	123	88	19	-69	sense	15-CCCTTTGATATTGGCCT	ccctttgatattggcct	11	-77	1.11594	1.5	0.584963	4	1	0	0	10	0	0	0	0	0
MIR166F	105	78	10	-68	sense	18-TGATGATGTCGGACCAG	tgatgatgtcggaccag	70	-8	0.117647	1.8	0.847997	0	7	7	4	0	0	0	0	0	0
MIR775	123	95	11	-84	sense	18-TTTGTTCAAAGACATTT	tttgttcaaagacattt	79	-16	0.190476	1.8	0.847997	0	0	0	0	18	0	0	0	0	0
MIR839	264	50	196	146	sense	18-ATCGGCTCAGGACCATT	atcggctcaggaccatt	145	95	0.650685	1.8	0.847997	0	0	11	7	0	0	0	0	0	0
MIR168A	138	18	103	85	sense	18-ATCCCGCCTTGCATCAA	atcccgccttgcatcaa	101	83	0.976471	1.8	0.847997	0	0	0	0	18	0	0	0	0	0
MIR169E	217	69	125	56	sense	18-GGCAAGTTGACTTTGGC	ggcaagttgactttggc	124	55	0.982143	1.8	0.847997	0	6	7	3	2	0	0	0	0	0
MIR169F	167	32	118	86	sense	19-CTGGCAAGTTGACCTTG	ctggcaagttgaccttg	115	83	0.965116	1.9	0.925999	0	6	7	6	0	0	0	0	0	0
MIR408	218	120	54	-66	sense	20-CATGCACTGCCTCTTCC	catgcactgcctcttcc	119	-1	0.0151515	2	1	0	6	7	7	0	0	0	0	0	0
MIR162B	111	79	14	-65	sense	20-CGATCGATAAACCTCTG	cgatcgataaacctctg	76	-3	0.0461538	2	1	4	0	0	0	16	0	0	0	0	0
MIR319B	172	152	4	-148	sense	20-AATGAATGATGCGAGAG	aatgaatgatgcgagag	108	-44	0.297297	2	1	0	0	0	0	20	0	0	0	0	0
MIR169B	181	43	124	81	sense	20-TCTGGCAAGTTGTCCTT	tctggcaagttgtcctt	121	78	0.962963	2	1	0	3	10	7	0	0	0	0	0	0
MIR161	173	47	117	70	sense	20-CCTGGTTTAGTCACTTT	cctggtttagtcacttt	116	69	0.985714	2	1	14	0	0	0	6	0	0	0	0	0
MIR822	337	50	270	220	sense	22-CTGCGGGAAGCATTTGC	ctgcgggaagcatttgc	49	-1	-0.00454545	2.2	1.1375	0	6	5	5	6	0	0	0	0	0
MIR171B	117	78	15	-63	sense	23-TGTTCGATTGAGCCGTG	tgttcgattgagccgtg	71	-7	0.111111	2.3	1.20163	0	8	6	7	2	0	0	0	0	0
MIR166A	170	134	7	-127	sense	25-CTTCGGACCAGGCTTCA	cttcggaccaggcttca	132	-2	0.015748	2.5	1.32193	1	12	5	7	0	0	0	0	0	0
MIR829	205	134	54	-80	sense	25-CCTGTCAATTGGTATCA	cctgtcaattggtatca	75	-59	0.7375	2.5	1.32193	0	10	7	8	0	0	0	0	0	0
MIR822	337	50	270	220	sense	25-ATCTACTTACACTTAAG	atctacttacacttaag	313	263	1.19545	2.5	1.32193	0	0	0	0	25	0	0	0	0	0
MIR165B	182	137	24	-113	sense	26-ATCGTCGGACCAGGCTT	atcgtcggaccaggctt	133	-4	0.0353982	2.6	1.37851	0	0	0	0	26	0	0	0	0	0
MIR168A	138	18	103	85	sense	27-GATCCCGCCTTGCATCA	gatcccgccttgcatca	100	82	0.964706	2.7	1.43296	2	0	0	0	25	0	0	0	0	0
MIR775	123	95	11	-84	sense	28-TTTCGATGTCTAGCAGT	tttcgatgtctagcagt	94	-1	0.0119048	2.8	1.48543	24	0	0	0	4	0	0	0	0	0
MIR170	93	59	18	-41	sense	28-CTGATTGAGCCGTGTCA	ctgattgagccgtgtca	58	-1	0.0243902	2.8	1.48543	0	11	8	9	0	0	0	0	0	0
MIR783	331	269	44	-225	sense	31-TTTTGTCGGAAAATTCA	ttttgtcggaaaattca	102	-167	0.742222	3.1	1.63227	0	0	0	0	31	0	0	0	0	0
MIR472	168	136	10	-126	sense	37-TCGAAGTAGGCAAAATC	tcgaagtaggcaaaatc	18	-118	0.936508	3.7	1.88753	0	15	10	12	0	0	0	0	0	0
MIR168B	124	19	89	70	sense	38-TCTCGGATTCGCTTGGT	tctcggattcgcttggt	11	-8	-0.114286	3.8	1.926	0	9	16	13	0	0	0	0	0	0
MIR472	168	136	10	-126	sense	39-ATGGTCGAAGTAGGCAA	atggtcgaagtaggcaa	14	-122	0.968254	3.9	1.96347	0	0	0	0	39	0	0	0	0	0
MIR775	123	95	11	-84	sense	41-ATATTTGGTTTGTTCAA	atatttggtttgttcaa	71	-24	0.285714	4.1	2.03562	0	0	0	0	41	0	0	0	0	0
MIR822	337	50	270	220	sense	41-CATGTGCAAATGCTTTC	catgtgcaaatgctttc	268	218	0.990909	4.1	2.03562	1	0	2	1	37	0	0	0	0	0
MIR393b	160	11	133	122	sense	42-ATCATGCGATCTCTTTGGATT	atcatgcgatctctttggatt	132	121	0.991803	4.2	2.07039	0	0	0	0	0	1	6	8	1	26
MIR771	113	12	83	71	sense	44-AGGGCTCCTCAGGTGTT	agggctcctcaggtgtt	82	70	0.985915	4.4	2.1375	1	0	0	0	43	0	0	0	0	0
MIR161	173	47	117	70	sense	53-TCAATGCATTGAAAGTGACTA	tcaatgcattgaaagtgacta	38	-9	-0.128571	5.3	2.40599	0	0	0	0	0	2	27	16	3	5
MIR161	173	47	117	70	sense	3-CAATGCATTGAAAGTGACTA	caatgcattgaaagtgacta	39	-8	-0.114286	5.3	2.40599	0	0	0	0	0	2	27	16	3	5
MIR171C	116	90	28	-62	sense	54-TACGAGATATTGGTGCG	tacgagatattggtgcg	24	-66	1.06452	5.4	2.43296	1	6	17	13	17	0	0	0	0	0
MIR160B	89	5	66	61	sense	73-GTGCCTGGCTCCCTGTA	gtgcctggctccctgta	4	-1	-0.0163934	7.3	2.8679	0	28	19	24	2	0	0	0	0	0
MIR869	295	240	39	-201	sense	75-CAACTCCAGGATTGGAC	caactccaggattggac	48	-192	0.955224	7.5	2.90689	0	10	9	9	47	0	0	0	0	0
MIR165A	111	86	8	-78	sense	85-TCCTCGGACCAGGCTTC	tcctcggaccaggcttc	83	-3	0.0384615	8.5	3.08746	10	32	18	25	0	0	0	0	0	0
MIR839	264	50	196	146	sense	85-TTCTTTGCAATAACGCT	ttctttgcaataacgct	71	21	0.143836	8.5	3.08746	11	0	0	0	73	1	0	0	0	0
MIR319A	176	154	6	-148	sense	90-AATGAATGATGCGGTAG	aatgaatgatgcggtag	110	-44	0.297297	9	3.16993	0	0	0	0	90	0	0	0	0	0
MIR839	264	50	196	146	sense	90-TCGGCTCAGGACCATTG	tcggctcaggaccattg	146	96	0.657534	9	3.16993	1	21	32	28	8	0	0	0	0	0
MIR394b	121	14	90	76	sense	96-TTTGGCATTCTGTCCAC	tttggcattctgtccac	13	-1	-0.0131579	9.6	3.26303	11	0	22	14	49	0	0	0	0	0
MIR158A	100	63	20	-43	sense	107-AAGTGATGACGCCATTG	aagtgatgacgccattg	41	-22	0.511628	10.7	3.41954	4	28	20	23	32	0	0	0	0	0
MIR839	264	50	196	146	sense	111-TGCAAAACCGTGATAGT	tgcaaaaccgtgatagt	92	42	0.287671	11.1	3.47249	12	0	0	0	99	0	0	0	0	0
MIR869	295	240	39	-201	sense	118-TCAACTCCAGGATTGGA	tcaactccaggattgga	47	-193	0.960199	11.8	3.56071	4	42	32	36	4	0	0	0	0	0
MIR319C	199	170	13	-157	sense	134-ATCTGCCGACTCATCCA	atctgccgactcatcca	61	-109	0.694268	13.4	3.74416	1	8	5	6	114	0	0	0	0	0
MIR167C	160	12	132	120	sense	148-TTAAGCTGCCAGCATGA	ttaagctgccagcatga	11	-1	-0.00833333	14.8	3.88753	16	46	34	40	12	0	0	0	0	0
MIR169B	181	43	124	81	sense	162-TGGCAAGTTGTCCTTCG	tggcaagttgtccttcg	123	80	0.987654	16.2	4.01792	0	48	54	50	10	0	0	0	0	0
MIR839	264	50	196	146	sense	420-AGGACCATTGCGGTTGT	aggaccattgcggttgt	153	103	0.705479	42	5.39232	57	9	5	6	343	0	0	0	0	0
Notes: data are extracted from http://mpss.udel.edu in early 2009; numbers have subsequently been updated
FLR	Col-0 wild type inflorescence tissues, small RNA MPSS signatures
SD1	Col-0 wild type seedlings, small RNA MPSS signature set 1
SD2	Col-0 wild type seedlings, small RNA MPSS signature set 2
SDC	Col-0 wild type seedlings, small RNA MPSS signature set 1&2 combined
rdr	rdr2 inflorescence, small RNA MPSS signatures
FCol0	Col-0 wild type inflorescence tissues, small RNA 454 data
Frdr2	rdr2 inflorescence tissues, small RNA 454 data
Frdr6	rdr6 inflorescence tissues, small RNA 454 data
Fdcl17	dcl1-7 inflorescence tissues, small RNA 454 data
Fdcl234	dcl2/3/4 inflorescence tissues, small RNA 454 data

## Sheet: Arabidopsis a-sense smRNA
Name	Length of hairpin	Location of mature miRNA on hairpin	Location of miRNA star on hairpin	Distance between mature miRNA and miRNA star	Sense/antisense	smRNA name	Sequence	smRNA location on hairpin	Distance from mature miRNA	Distance from mature miRNA (percentage)	Average expression (TPQ)	Log2expression	FLR	SD1	SD2	SDC	rdr	FCol0	Frdr2	Frdr6	Fdcl17	Fdcl234
MIR156A	123	21	83	62	antisense	3_3_34-TCACTCTCTTCTGTCAG	UCACUCUCUUCUGUCAG	36	15	0.243344	3.4	1.76553	0	0	0	0	34	0	0	0	0	0
MIR156D	118	18	85	67	antisense	49-TCACTCTCTTCTGTCAA	UCACUCUCUUCUGUCAA	33	15	0.223881	4.9	2.29278	0	0	0	0	49	0	0	0	0	0
MIR157A	98	4	75	71	antisense	2_2_64-ACAGAAGGCTAGAGAGC	ACAGAAGGCUAGAGAGC	91	87	1.22535	6.4	2.67807	0	9	32	23	0	0	0	0	0	0
MIR157D	221	24	175	151	antisense	16-TCTCTATCTTCTGTCAG	UCUCUAUCUUCUGUCAG	39	15	0.0993377	1.6	0.678072	0	0	0	0	16	0	0	0	0	0
MIR158A	100	63	20	-43	antisense	5-TTTGTCTACATTTGGGA	UUUGUCUACAUUUGGGA	79	16	-0.372093	0.5	-1	0	0	0	0	5	0	0	0	0	0
MIR159A	184	163	4	-159	antisense	2_2_7-AGAGCTCCCTTCAATCC	AGAGCUCCCUUCAAUCC	182	19	-0.118031	0.7	-0.514573	7	0	0	0	0	0	0	0	0	0
MIR159A	184	163	4	-159	antisense	2_2_2-CATAGCTTAGCAGCTTT	CAUAGCUUAGCAGCUUU	61	-102	0.645908	0.2	-2.32193	0	0	0	0	2	0	0	0	0	0
MIR159A	184	163	4	-159	antisense	3_3_329-GAGCTCCCTTCAATCCA	GAGCUCCCUUCAAUCCA	181	18	-0.107513	32.9	5.04002	252	0	48	29	0	0	0	0	0	0
MIR159A	184	163	4	-159	antisense	3_3_26-GCTCCCTTCAATCCAAA	GCUCCCUUCAAUCCAAA	179	16	-0.0955668	2.6	1.37851	26	0	0	0	0	0	0	0	0	0
MIR159A	184	163	4	-159	antisense	2_2_416-TCCCTTCAATCCAAAGA	UCCCUUCAAUCCAAAGA	177	14	-0.0869699	41.6	5.37851	59	30	0	16	311	0	0	0	0	0
MIR162A	140	89	27	-62	antisense	2_2_4-GATGAACCGCTGCCTCC	GAUGAACCGCUGCCUCC	43	-46	0.842122	0.4	-1.32193	0	0	0	0	4	0	0	0	0	0
MIR162A	140	89	27	-62	antisense	2_2_1-TCGATGAACCGCTGCCT	UCGAUGAACCGCUGCCU	45	-44	0.806762	0.1	-3.32193	1	0	0	0	0	0	0	0	0	0
MIR162B	111	79	27	-52	antisense	29-TGATCGATGAACCGCTG	UGAUCGAUGAACCGCUG	35	-44	0.846154	2.9	1.53605	0	19	0	10	0	0	0	0	0	0
MIR163	331	294	21	-273	antisense	2-ACGAATGCGCATTTTGA	ACGAAUGCGCAUUUUGA	147	-147	0.538462	0.2	-2.32193	0	0	0	0	2	0	0	0	0	0
MIR163	331	294	21	-273	antisense	109-CGAAGTTCCAAGTCCTC	CGAAGUUCCAAGUCCUC	315	21	-0.0769231	10.9	3.44626	108	0	0	0	1	0	0	0	0	0
MIR163	331	294	21	-273	antisense	3-CTCGATTTTATCCACCG	CUCGAUUUUAUCCACCG	20	-274	1.00366	0.3	-1.73697	0	0	2	1	0	0	0	0	0	0
MIR163	331	294	21	-273	antisense	90-TCGAAGTTCCAAGTCCT	UCGAAGUUCCAAGUCCU	316	22	-0.0805861	9	3.16993	90	0	0	0	0	0	0	0	0	0
MIR163	331	294	21	-273	antisense	196-TTCCAAGTCCTCTTCAA	UUCCAAGUCCUCUUCAA	310	16	-0.0586081	19.6	4.29278	0	0	0	0	196	0	0	0	0	0
MIR165A	111	86	8	-78	antisense	4_4_12-ATGAAGCCTGGTCCGAG	AUGAAGCCUGGUCCGAG	101	15	-0.196242	1.2	0.263034	12	0	0	0	0	0	0	0	0	0
MIR166A	170	134	7	-127	antisense	7_7_4-AATGAAGCCTGGTCCGA	AAUGAAGCCUGGUCCGA	150	16	-0.188011	0.4	-1.32193	4	0	0	0	0	0	0	0	0	0
MIR166A	170	134	7	-127	antisense	7_7_21-GAATGAAGCCTGGTCCG	GAAUGAAGCCUGGUCCG	151	17	-0.199762	2.1	1.07039	21	0	0	0	0	0	0	0	0	0
MIR166A	170	134	7	-127	antisense	2_2_44-GAGCCAGACAACAGTCC	GAGCCAGACAACAGUCC	37	-97	0.792002	4.4	2.1375	9	0	0	0	35	0	0	0	0	0
MIR166A	170	134	7	-127	antisense	7_7_235-GGAATGAAGCCTGGTCC	GGAAUGAAGCCUGGUCC	152	18	-0.2115	23.5	4.55459	179	40	0	16	0	0	0	0	0	0
MIR166A	170	134	7	-127	antisense	7_7_26-GGGAATGAAGCCTGGTC	GGGAAUGAAGCCUGGUC	153	19	-0.223264	2.6	1.37851	12	10	0	4	0	0	0	0	0	0
MIR166C	139	103	18	-85	antisense	3_3_8-TGAAGCCTGGTCCGAGA	UGAAGCCUGGUCCGAGA	117	14	-0.184383	0.8	-0.321928	8	0	0	0	0	0	0	0	0	0
MIR166E	143	119	7	-112	antisense	1-GTGCCAGACAACATTCC	GUGCCAGACAACAUUCC	23	-96	0.857143	0.1	-3.32193	0	0	0	0	1	0	0	0	0	0
MIR167A	138	19	101	82	antisense	4_4_516-AGATCATGCTGGCAGCT	AGAUCAUGCUGGCAGCU	38	19	0.17799	51.6	5.6893	208	222	0	86	0	0	0	0	0	0
MIR167A	138	19	101	82	antisense	8-ATGCTGGCAGCTTCATC	AUGCUGGCAGCUUCAUC	33	14	0.170732	0.8	-0.321928	0	0	0	0	8	0	0	0	0	0
MIR167A	138	19	101	82	antisense	4_4_374-GATCATGCTGGCAGCTT	GAUCAUGCUGGCAGCUU	37	18	0.168512	37.4	5.22497	207	110	0	57	0	0	0	0	0	0
MIR167A	138	19	101	82	antisense	3_3_10-TCATGCTGGCAGCTTCA	UCAUGCUGGCAGCUUCA	35	16	0.157743	1	0	10	0	0	0	0	0	0	0	0	0
MIR167D	377	18	341	323	antisense	2-ATGCTGGCAGCTTCAGC	AUGCUGGCAGCUUCAGC	32	14	0.0433437	0.2	-2.32193	0	0	0	0	2	0	0	0	0	0
MIR167D	377	18	341	323	antisense	13-CATGCTGGCAGCTTCAG	CAUGCUGGCAGCUUCAG	33	15	0.0464396	1.3	0.378512	13	0	0	0	0	0	0	0	0	0
MIR168A	138	18	103	85	antisense	2_2_12-CCGACCTGCACCAAGCG	CCGACCUGCACCAAGCG	35	17	0.221429	1.2	0.263034	4	0	0	0	8	0	0	0	0	0
MIR169A	226	18	190	172	antisense	3_3_4-CAAGTCATCCTTGGCTG	CAAGUCAUCCUUGGCUG	34	16	0.124202	0.4	-1.32193	4	0	0	0	0	0	0	0	0	0
MIR169A	226	18	190	172	antisense	14_14_5-GCAAGTCATCCTTGGCT	GCAAGUCAUCCUUGGCU	35	17	0.174091	0.5	-1	5	0	0	0	0	0	0	0	0	0
MIR169D	154	41	208	167	antisense	2_2_1-ACAGAGCCAAGGTCAAC	ACAGAGCCAAGGUCAAC	118	77	0.930539	0.1	-3.32193	1	0	0	0	0	0	0	0	0	0
MIR169D	154	41	208	167	antisense	4_4_15-CAAGTCATCCTTGGCTC	CAAGUCAUCCUUGGCUC	58	17	0.221594	1.5	0.584963	15	0	0	0	0	0	0	0	0	0
MIR169D	154	41	208	167	antisense	3_3_1-CAGAGCCAAGGTCAACT	CAGAGCCAAGGUCAACU	117	76	1.01978	0.1	-3.32193	1	0	0	0	0	0	0	0	0	0
MIR170	93	59	18	-41	antisense	2_2_1-GAGTGAACCAGGCCAAT	GAGUGAACCAGGCCAAU	35	-24	0.669495	0.1	-3.32193	1	0	0	0	0	0	0	0	0	0
MIR170	93	59	18	-41	antisense	7-TGACACGGCTCAATCAG	UGACACGGCUCAAUCAG	74	15	-0.365854	0.7	-0.514573	7	0	0	0	0	0	0	0	0	0
MIR170	93	59	18	-41	antisense	54-TTGACACGGCTCAATCA	UUGACACGGCUCAAUCA	75	16	-0.390244	5.4	2.43296	0	0	28	17	9	0	0	0	0	0
MIR172A	102	78	5	-73	antisense	4_4_46-AGCATCATCAAGATTCT	AGCAUCAUCAAGAUUCU	94	16	-0.233366	4.6	2.20163	1	0	0	0	45	0	0	0	0	0
MIR172A	102	78	5	-73	antisense	17-GAATCTTGATGATGCCA	GAAUCUUGAUGAUGCCA	22	-56	0.767123	1.7	0.765535	0	0	0	0	17	0	0	0	0	0
MIR172B	95	71	15	-56	antisense	2_2_11-TGTGAATCTTAATGGTG	UGUGAAUCUUAAUGGUG	25	-46	0.788763	1.1	0.137504	0	0	0	0	11	0	0	0	0	0
MIR172B	95	71	15	-56	antisense	2_2_1-TGTGAATCTTAATGGTGCTGC	UGUGAAUCUUAAUGGUGCUGC	25	-46	0.788763	0.1	-3.32193	0	0	0	0	0	0	0	0	0	1
MIR172C	133	98	18	-80	antisense	851-TGAATCTTGATGATGCT	UGAAUCUUGAUGAUGCU	36	-62	0.775	85.1	6.41109	40	0	3	2	806	0	0	0	0	0
MIR172E	125	95	13	-82	antisense	1-TCTTGTGAATCTTAATG	UCUUGUGAAUCUUAAUG	36	-59	0.719512	0.1	-3.32193	0	0	0	0	1	0	0	0	0	0
MIR172E	125	95	13	-82	antisense	2_2_2-TGAATCTTAATGGTGCTGCAT	UGAAUCUUAAUGGUGCUGCAU	31	-64	0.78049	0.2	-2.32193	0	0	0	0	0	0	1	0	0	1
MIR319A	176	154	6	-148	antisense	2-ATGGACTCAAGGAAGCT	AUGGACUCAAGGAAGCU	23	-131	0.885135	0.2	-2.32193	2	0	0	0	0	0	0	0	0	0
MIR319A	176	154	6	-148	antisense	3_3_38-GAGCTCCCTTCAGTCCA	GAGCUCCCUUCAGUCCA	171	17	-0.11267	3.8	1.926	9	21	0	8	0	0	0	0	0	0
MIR319A	176	154	6	-148	antisense	3_3_12-GGAGCTCCCTTCAGTCC	GGAGCUCCCUUCAGUCC	172	18	-0.119298	1.2	0.263034	12	0	0	0	0	0	0	0	0	0
MIR319A	176	154	6	-148	antisense	1-TGGACTCAAGGAAGCTC	UGGACUCAAGGAAGCUC	22	-132	0.891892	0.1	-3.32193	1	0	0	0	0	0	0	0	0	0
MIR390a	107	18	70	52	antisense	8-AAACTCAGGATGGATAG	AAACUCAGGAUGGAUAG	88	70	1.34615	0.8	-0.321928	8	0	0	0	0	0	0	0	0	0
MIR390A	107	18	70	52	antisense	2_2_6-AACTCAGGATGGATAGC	AACUCAGGAUGGAUAGC	87	69	1.2799	0.6	-0.736966	6	0	0	0	0	0	0	0	0	0
MIR390a	107	18	70	52	antisense	2-GAAACTCAGGATGGATA	GAAACUCAGGAUGGAUA	89	71	1.36538	0.2	-2.32193	2	0	0	0	0	0	0	0	0	0
MIR390A	107	18	70	52	antisense	2_2_0-TGGCGCTATCCCTCCTG	UGGCGCUAUCCCUCCUG	39	21	0.345759	0	#NUM!	0	0	0	0	0	0	0	0	0	0
MIR391	206	68	119	51	antisense	1-GCGCTATCTCTCCTGCG	GCGCUAUCUCUCCUGCG	86	18	0.352941	0.1	-3.32193	1	0	0	0	0	0	0	0	0	0
MIR391	206	68	119	51	antisense	13-TATCTCTCCTGCGAAGC	UAUCUCUCCUGCGAAGC	82	14	0.27451	1.3	0.378512	0	0	0	0	13	0	0	0	0	0
MIR396A	151	11	123	112	antisense	473-AAGAAAGCTGTGGAAGA	AAGAAAGCUGUGGAAGA	25	14	0.125	47.3	5.56377	0	0	0	0	473	0	0	0	0	0
MIR404	150	16	116	100	antisense	2_2_6-AAACCTGCGGTTGCGGC	AAACCUGCGGUUGCGGC	133	117	1.17	0.6	-0.736966	6	0	0	0	0	0	0	0	0	0
MIR404	150	16	116	100	antisense	2_2_1-AACCTGCGGTTGCGGCA	AACCUGCGGUUGCGGCA	132	116	1.16	0.1	-3.32193	1	0	0	0	0	0	0	0	0	0
MIR404	150	16	116	100	antisense	1-CGCAGCCGCTGCCGCAACCGCCA	CGCAGCCGCUGCCGCAACCGCCA	46	30	0.3	0.1	-3.32193	0	0	0	0	0	1	0	0	0	0
MIR404	150	16	116	100	antisense	2-GAAACCTGCGGTTGCGG	GAAACCUGCGGUUGCGG	134	118	1.18	0.2	-2.32193	2	0	0	0	0	0	0	0	0	0
MIR405A	157	90	20	-70	antisense	4_4_1-TGGGTTAGACCCAACTC	UGGGUUAGACCCAACUC	108	18	-0.438916	0.1	-3.32193	1	0	0	0	0	0	0	0	0	0
MIR407	263	72	172	100	antisense	3-TTATCTTTCTGGAAAAG	UUAUCUUUCUGGAAAAG	112	40	0.4	0.3	-1.73697	0	1	1	1	0	0	0	0	0	0
MIR780	174	150	9	-141	antisense	8-AGATATTCACGAAGAAA	AGAUAUUCACGAAGAAA	165	15	-0.106383	0.8	-0.321928	0	0	0	0	8	0	0	0	0	0
MIR782	111	12	82	70	antisense	1-CTGCAAACGCCTTGGAT	CUGCAAACGCCUUGGAU	102	90	1.28571	0.1	-3.32193	1	0	0	0	0	0	0	0	0	0
MIR782	111	12	82	70	antisense	1-TCTGCAAACGCCTTGGATTTT	UCUGCAAACGCCUUGGAUUUU	103	91	1.3	0.1	-3.32193	0	0	0	0	0	0	1	0	0	0
MIR782	111	12	82	70	antisense	19-TCTTTCTGCAAACGCCT	UCUUUCUGCAAACGCCU	107	95	1.35714	1.9	0.925999	19	0	0	0	0	0	0	0	0	0
MIR782	111	12	82	70	antisense	1-TTTCTGCAAACGCCTTG	UUUCUGCAAACGCCUUG	105	93	1.32857	0.1	-3.32193	0	0	0	0	1	0	0	0	0	0
MIR783	331	269	44	-225	antisense	1-AACCACATTTTTTGTCG	AACCACAUUUUUUGUCG	318	49	-0.217778	0.1	-3.32193	0	0	0	0	1	0	0	0	0	0
MIR783	331	269	44	-225	antisense	1-TCCTGAATTTTCCGACA	UCCUGAAUUUUCCGACA	121	-148	0.657778	0.1	-3.32193	0	0	0	0	1	0	0	0	0	0
MIR783	331	269	44	-225	antisense	1-TTGGGTAAGAGATTTGC	UUGGGUAAGAGAUUUGC	82	-187	0.831111	0.1	-3.32193	0	0	0	0	1	0	0	0	0	0
MIR824	689	35	628	593	antisense	1-CCTTCTCACAAATGGTC	CCUUCUCACAAAUGGUC	53	18	0.0303541	0.1	-3.32193	0	0	0	0	1	0	0	0	0	0
MIR833-5P	187	54	115	61	antisense	3-CAAACTCCTCCGTTTGT	CAAACUCCUCCGUUUGU	55	1	0.0163934	0.3	-1.73697	0	0	0	0	3	0	0	0	0	0
MIR833-5P	187	54	115	61	antisense	3-TTGAACTAGACCGAGTA	UUGAACUAGACCGAGUA	79	25	0.409836	0.3	-1.73697	0	0	0	0	3	0	0	0	0	0
MIR838	207	136	50	-86	antisense	2_2_4-AAGAAGTAGAAGAAAAG	AAGAAGUAGAAGAAAAG	151	15	-0.1744	0.4	-1.32193	0	0	0	0	4	0	0	0	0	0
MIR845B	99	61	18	-43	antisense	3_3_7-AATTTGGTATCAGAGCG	AAUUUGGUAUCAGAGCG	78	17	-0.3953	0.7	-0.514573	7	0	0	0	0	0	0	0	0	0
MIR847	230	159	54	-105	antisense	3-TTCAGTTTAGATTTCGG	UUCAGUUUAGAUUUCGG	93	-66	0.628571	0.3	-1.73697	0	0	0	0	3	0	0	0	0	0
MIR851-5P	184	50	119	69	antisense	3-GGATCGCGAACCGAGAC	GGAUCGCGAACCGAGAC	65	15	0.217391	0.3	-1.73697	3	0	0	0	0	0	0	0	0	0
MIR851-5P	184	50	119	69	antisense	4-TGGATCGCGAACCGAGA	UGGAUCGCGAACCGAGA	66	16	0.231884	0.4	-1.32193	4	0	0	0	0	0	0	0	0	0
MIR854B	221	3	199	196	antisense	3_3_8-TGTTGTTTCTGTGAGCT	UGUUGUUUCUGUGAGCU	108	105	0.535714	0.8	-0.321928	8	0	0	0	0	0	0	0	0	0
MIR855	272	7	246	239	antisense	2_2_6-TTTTGCTGGGCCGAAAC	UUUUGCUGGGCCGAAAC	117	110	0.460251	0.6	-0.736966	6	0	0	0	0	0	0	0	0	0
MIR858	187	11	154	143	antisense	7-GAACAGACAACGAAACA	GAACAGACAACGAAACA	25	14	0.0979021	0.7	-0.514573	0	0	0	0	7	0	0	0	0	0
MIR858	187	11	154	143	antisense	4-GTCGAACAGACAACGAA	GUCGAACAGACAACGAA	28	17	0.118881	0.4	-1.32193	4	0	0	0	0	0	0	0	0	0
Note:
FLR	Col-0 wild type inflorescence tissues, small RNA MPSS signatures
SD1	Col-0 wild type seedlings, small RNA MPSS signature set 1
SD2	Col-0 wild type seedlings, small RNA MPSS signature set 2
SDC	Col-0 wild type seedlings, small RNA MPSS signature set 1&2 combined
rdr	rdr2 inflorescence, small RNA MPSS signatures
FCol0	Col-0 wild type inflorescence tissues, small RNA 454 data
Frdr2	rdr2 inflorescence tissues, small RNA 454 data
Frdr6	rdr6 inflorescence tissues, small RNA 454 data
Fdcl17	dcl1-7 inflorescence tissues, small RNA 454 data
Fdcl234	dcl2/3/4 inflorescence tissues, small RNA 454 data

## Sheet: Rice sense smRNA
Name	Length of hairpin	Location of mature miRNA on hairpin	Location of miRNA star on hairpin	Distance between mature miRNA and miRNA star	Sense/antisense	smRNA name	Sequence	smRNA location on hairpin	Distance from mature miRNA	Distance from mature miRNA (percentage)	Average expression (TPQ)	Log2expression	STM	SNU	FLR	SNM	ABA	UNT
MIR1427	257	186	41	-145	sense	5-GCCAAGCCACGGGACCG	gccaagccacgggaccg	241	55	-0.37931	0.833333	-0.263034	0	0	5	0	0	0
MIR1427	257	186	41	-145	sense	9-AGCCAAGCCACGGGACC	agccaagccacgggacc	240	54	-0.372414	1.5	0.584963	2	0	7	0	0	0
MIR1427	257	186	41	-145	sense	37-CAGCCAAGCCACGGGAC	cagccaagccacgggac	239	53	-0.365517	6.16667	2.62449	13	9	15	0	0	0
MIR1427	257	186	41	-145	sense	4-GCAGCCAAGCCACGGGA	gcagccaagccacggga	238	52	-0.358621	0.666667	-0.584963	4	0	0	0	0	0
MIR1427	257	186	41	-145	sense	2-CGCAGCCAAGCCACGGG	cgcagccaagccacggg	237	51	-0.351724	0.333333	-1.58496	0	0	2	0	0	0
MIR1427	257	186	41	-145	sense	1-CGCGCAGCCAAGCCACG	cgcgcagccaagccacg	235	49	-0.337931	0.166667	-2.58496	0	0	1	0	0	0
MIR812J	297	200	69	-131	sense	24-CTGCGTTTATTTTGTGA	ctgcgtttattttgtga	237	37	-0.282443	4	2	24	0	0	0	0	0
MIR1427	257	186	41	-145	sense	19-GGGACCGCGCAGTCGCG	gggaccgcgcagtcgcg	220	34	-0.234483	3.16667	1.66297	0	1	16	2	0	0
MIR1427	257	186	41	-145	sense	20-CGGGACCGCGCAGTCGC	cgggaccgcgcagtcgc	219	33	-0.227586	3.33333	1.73697	0	0	20	0	0	0
MIR1427	257	186	41	-145	sense	1-GCGGGACCGCGCAGTCG	gcgggaccgcgcagtcg	218	32	-0.22069	0.166667	-2.58496	0	0	1	0	0	0
MIR1437	188	147	23	-124	sense	1-TGTTTCCTCCCTCCCCA	tgtttcctccctcccca	167	20	-0.16129	0.166667	-2.58496	0	1	0	0	0	0
MIR398B	88	58	13	-45	sense	1-CTCAGGTCGCCCCTGCC	ctcaggtcgcccctgcc	64	6	-0.133333	0.166667	-2.58496	0	0	1	0	0	0
MIR393	132	27	88	61	sense	6-TGGAGGACTCCAAAGGG	tggaggactccaaaggg	19	-8	-0.131148	1	0	0	0	0	6	0	0
MIR1437	188	147	23	-124	sense	5-AGGCACTGTTTCCTCCC	aggcactgtttcctccc	161	14	-0.112903	0.833333	-0.263034	0	0	0	5	0	0
MIR1849	90	66	7	-59	sense	1-ATCCTAGGTTGGTTTAT	atcctaggttggtttat	72	6	-0.101695	0.166667	-2.58496	0	1	0	0	0	0
MIR1437	188	147	23	-124	sense	5-CTAGGCACTGTTTCCTC	ctaggcactgtttcctc	159	12	-0.0967742	0.833333	-0.263034	0	0	0	0	0	5
MIR169A	173	38	114	76	sense	6-CATGGTGCAGCCAAGGA	catggtgcagccaagga	31	-7	-0.0921053	1	0	0	3	0	3	0	0
MIR1423b	144	25	95	70	sense	5-GGAGGCAACTACACGTT	ggaggcaactacacgtt	20	-5	-0.0714286	0.833333	-0.263034	5	0	0	0	0	0
MIR1427	257	186	41	-145	sense	4-TGCGGTGGCGCGGCGCC	tgcggtggcgcggcgcc	196	10	-0.0689655	0.666667	-0.584963	0	0	0	0	4	0
MIR164D	94	11	66	55	sense	44-TGCTGGAGAAGCAGGGC	tgctggagaagcagggc	8	-3	-0.0545455	7.33333	2.87447	35	0	2	3	4	0
MIR1880	129	24	84	60	sense	15-TTTTTCCAAGCGGGCCA	tttttccaagcgggcca	21	-3	-0.05	2.5	1.32193	0	0	0	15	0	0
MIR1423b	144	25	95	70	sense	60-AGGCAACTACACGTTGG	aggcaactacacgttgg	22	-3	-0.0428571	10	3.32193	10	20	0	0	5	25
MIR393	132	27	88	61	sense	18-ACTCCAAAGGGATCGCA	actccaaagggatcgca	25	-2	-0.0327869	3	1.58496	0	1	0	17	0	0
MIR156D	129	20	84	64	sense	45-ATTGACAGAAGAGAGTG	attgacagaagagagtg	18	-2	-0.03125	7.5	2.90689	3	13	0	0	15	14
MIR1423b	144	25	95	70	sense	8-GGCAACTACACGTTGGG	ggcaactacacgttggg	23	-2	-0.0285714	1.33333	0.415037	8	0	0	0	0	0
MIR1318	159	37	114	77	sense	1-GATCAGGAGAGATGACA	gatcaggagagatgaca	35	-2	-0.025974	0.166667	-2.58496	0	1	0	0	0	0
MIR168A	87	11	59	48	sense	1116-CTCGCTTGGTGCAGATC	ctcgcttggtgcagatc	10	-1	-0.0208333	186	7.53916	47	170	385	451	50	13
MIR1425	102	14	71	57	sense	92-TTAGGATTCAATCCTTG	ttaggattcaatccttg	13	-1	-0.0175439	15.3333	3.9386	0	0	0	0	79	13
MIR810	237	21	201	180	sense	11-CCATCATAAGCCCACCA	ccatcataagcccacca	18	-3	-0.0166667	1.83333	0.874469	11	0	0	0	0	0
MIR160F	100	11	72	61	sense	3-CTGCCTGGCTCCCTGAA	ctgcctggctccctgaa	10	-1	-0.0163934	0.5	-1	0	0	3	0	0	0
MIR393	132	27	88	61	sense	540-CTCCAAAGGGATCGCAT	ctccaaagggatcgcat	26	-1	-0.0163934	90	6.49185	4	118	0	198	95	125
MIR1423b	144	25	95	70	sense	76-GCAACTACACGTTGGGC	gcaactacacgttgggc	24	-1	-0.0142857	12.6667	3.66297	37	0	13	20	0	6
MIR1318	159	37	114	77	sense	269-ATCAGGAGAGATGACAC	atcaggagagatgacac	36	-1	-0.012987	44.8333	5.4865	13	169	0	40	7	40
MIR396C	141	11	113	102	sense	1-TTTCCACAGCTTTCTTG	tttccacagctttcttg	10	-1	-0.00980392	0.166667	-2.58496	1	0	0	0	0	0
MIR1427	257	186	41	-145	sense	21-CTGCGGAACCGTGCGGT	ctgcggaaccgtgcggt	185	-1	0.00689655	3.5	1.80735	0	0	1	19	0	1
MIR529A	99	80	3	-77	sense	12-GCTGTACCCTCTCTCTT	gctgtaccctctctctt	79	-1	0.012987	2	1	0	0	0	0	12	0
MIR166E	137	108	12	-96	sense	2-TCTCGAACCAGGCTTCA	tctcgaaccaggcttca	106	-2	0.0208333	0.333333	-1.58496	0	2	0	0	0	0
MIR398B	88	58	13	-45	sense	52-GTGTGTTCTCAGGTCGC	gtgtgttctcaggtcgc	57	-1	0.0222222	8.66667	3.11548	0	14	0	38	0	0
MIR1430	142	108	20	-88	sense	1-GATGGTGAGCCTTCCTG	gatggtgagccttcctg	106	-2	0.0227273	0.166667	-2.58496	1	0	0	0	0	0
MIR166C	125	91	12	-79	sense	102-TTTCGGACCAGGCTTCA	tttcggaccaggcttca	89	-2	0.0253165	17	4.08746	14	29	0	52	3	4
MIR444F	154	124	14	-110	sense	2-TTGTGCAGTTGTTGCCT	ttgtgcagttgttgcct	121	-3	0.0272727	0.333333	-1.58496	0	0	0	0	0	2
MIR1427	257	186	41	-145	sense	3-GTGCTGCGGAACCGTGC	gtgctgcggaaccgtgc	182	-4	0.0275862	0.5	-1	0	1	2	0	0	0
MIR1433	129	86	14	-72	sense	2-ACTGGCAAGTCTCCTCG	actggcaagtctcctcg	84	-2	0.0277778	0.333333	-1.58496	2	0	0	0	0	0
MIR1430	142	108	20	-88	sense	5-AGATGGTGAGCCTTCCT	agatggtgagccttcct	105	-3	0.0340909	0.833333	-0.263034	0	0	0	0	0	5
MIR1427	257	186	41	-145	sense	7-CGTGCTGCGGAACCGTG	cgtgctgcggaaccgtg	181	-5	0.0344828	1.16667	0.222392	0	1	5	0	0	1
MIR1437	188	147	23	-124	sense	34-CGAGCTCCGGCGCCGCA	cgagctccggcgccgca	142	-5	0.0403226	5.66667	2.5025	0	8	9	16	1	0
MIR398B	88	58	13	-45	sense	21-CGTGTGTTCTCAGGTCG	cgtgtgttctcaggtcg	56	-2	0.0444444	3.5	1.80735	0	14	0	7	0	0
MIR162A	171	143	11	-132	sense	10-AATCGATCGATAAACCT	aatcgatcgataaacct	137	-6	0.0454545	1.66667	0.736966	0	10	0	0	0	0
MIR444F	154	124	14	-110	sense	1-AGTTGTGCAGTTGTTGC	agttgtgcagttgttgc	119	-5	0.0454545	0.166667	-2.58496	1	0	0	0	0	0
MIR166N	100	64	20	-44	sense	10-CTTCGGACCAGGCTTCA	cttcggaccaggcttca	62	-2	0.0454545	1.66667	0.736966	4	0	0	5	1	0
MIR171F	127	97	13	-84	sense	2-GGTCTGATTGAGCCGTG	ggtctgattgagccgtg	93	-4	0.047619	0.333333	-1.58496	0	0	2	0	0	0
MIR171F	127	97	13	-84	sense	1-TGGTCTGATTGAGCCGT	tggtctgattgagccgt	92	-5	0.0595238	0.166667	-2.58496	1	0	0	0	0	0
MIR1427	257	186	41	-145	sense	2-TGGCCGTGCTGCGGAAC	tggccgtgctgcggaac	177	-9	0.062069	0.333333	-1.58496	0	0	0	0	0	2
MIR398B	88	58	13	-45	sense	32-TCGTGTGTTCTCAGGTC	tcgtgtgttctcaggtc	55	-3	0.0666667	5.33333	2.41504	0	4	0	28	0	0
MIR166L	117	87	13	-74	sense	2-TGATCTCGGACCAGGCT	tgatctcggaccaggct	82	-5	0.0675676	0.333333	-1.58496	0	2	0	0	0	0
MIR1427	257	186	41	-145	sense	1-GTGGCCGTGCTGCGGAA	gtggccgtgctgcggaa	176	-10	0.0689655	0.166667	-2.58496	0	0	0	0	0	1
MIR166D	125	91	21	-70	sense	2-TGATCTCGGACCAGGCT	tgatctcggaccaggct	86	-5	0.0714286	0.333333	-1.58496	0	2	0	0	0	0
MIR1427	257	186	41	-145	sense	4-GCGTGGCCGTGCTGCGG	gcgtggccgtgctgcgg	174	-12	0.0827586	0.666667	-0.584963	0	0	0	0	0	4
MIR807B	146	122	7	-115	sense	4-GTAACAACCACGTCATC	gtaacaaccacgtcatc	112	-10	0.0869565	0.666667	-0.584963	4	0	0	0	0	0
MIR398B	88	58	13	-45	sense	31-TTCGTGTGTTCTCAGGT	ttcgtgtgttctcaggt	54	-4	0.0888889	5.16667	2.36923	1	0	0	30	0	0
MIR166N	100	64	20	-44	sense	44-GGCTTCGGACCAGGCTT	ggcttcggaccaggctt	60	-4	0.0909091	7.33333	2.87447	44	0	0	0	0	0
MIR1437	188	147	23	-124	sense	3-GTGCTGGCGAGCTCCGG	gtgctggcgagctccgg	135	-12	0.0967742	0.5	-1	0	0	1	2	0	0
MIR444B.1	138	106	15	-91	sense	1-TTGTGCAGTTGTTGTCT	ttgtgcagttgttgtct	97	-9	0.0989011	0.166667	-2.58496	0	0	0	0	0	1
MIR395J	112	82	13	-69	sense	8-AGCTACTGTGAAGTGTT	agctactgtgaagtgtt	75	-7	0.101449	1.33333	0.415037	8	0	0	0	0	0
MIR1849	90	66	7	-59	sense	170-AATGCCCTATCGTATCC	aatgccctatcgtatcc	59	-7	0.118644	28.3333	4.82443	70	10	0	21	16	53
MIR444B.1	138	106	15	-91	sense	2-AGTTGTGCAGTTGTTGT	agttgtgcagttgttgt	95	-11	0.120879	0.333333	-1.58496	2	0	0	0	0	0
MIR444C.1	138	104	19	-85	sense	14-AGCTGTGCAGTTGTTGT	agctgtgcagttgttgt	93	-11	0.129412	2.33333	1.22239	2	10	0	2	0	0
MIR1856	149	11	119	108	sense	2-ATTCGTACTACCTGCGT	attcgtactacctgcgt	25	14	0.12963	0.333333	-1.58496	0	0	0	0	2	0
MIR1437	188	147	23	-124	sense	3-CTTCCGCGTGCTGGCGA	cttccgcgtgctggcga	128	-19	0.153226	0.5	-1	0	0	0	3	0	0
MIR1423b	144	25	95	70	sense	13-TGGGCGCTCGATCCAGG	tgggcgctcgatccagg	36	11	0.157143	2.16667	1.11548	0	0	8	0	5	0
MIR1437	188	147	23	-124	sense	31-CCTTCCGCGTGCTGGCG	ccttccgcgtgctggcg	127	-20	0.16129	5.16667	2.36923	0	0	18	0	0	13
MIR444C.1	138	104	19	-85	sense	6-GCAAGCTGTGCAGTTGT	gcaagctgtgcagttgt	90	-14	0.164706	1	0	0	0	0	6	0	0
MIR1423b	144	25	95	70	sense	10-GGGCGCTCGATCCAGGG	gggcgctcgatccaggg	37	12	0.171429	1.66667	0.736966	0	0	7	3	0	0
MIR535	94	6	69	63	sense	1-GAGAGCACGCCGGTGCG	gagagcacgccggtgcg	17	11	0.174603	0.166667	-2.58496	0	0	1	0	0	0
MIR1437	188	147	23	-124	sense	24-CTCCTTCCGCGTGCTGG	ctccttccgcgtgctgg	125	-22	0.177419	4	2	0	22	1	0	0	1
MIR1423b	144	25	95	70	sense	72-GGCGCTCGATCCAGGGG	ggcgctcgatccagggg	38	13	0.185714	12	3.58496	11	0	52	0	6	3
MIR169A	173	38	114	76	sense	1-GCCGATCGATCGATCTA	gccgatcgatcgatcta	54	16	0.210526	0.166667	-2.58496	0	0	0	1	0	0
MIR1423b	144	25	95	70	sense	1-CGCTCGATCCAGGGGTG	cgctcgatccaggggtg	40	15	0.214286	0.166667	-2.58496	0	0	1	0	0	0
MIR820C	191	6	169	163	sense	1-TAAGGTCGTTCTTTCCG	taaggtcgttctttccg	41	35	0.214724	0.166667	-2.58496	0	1	0	0	0	0
MIR807B	146	122	7	-115	sense	9-ATTCTCGTCCTAGGTGT	attctcgtcctaggtgt	97	-25	0.217391	1.5	0.584963	0	0	0	9	0	0
MIR444C.1	138	104	19	-85	sense	6-TTCTTGCAAGCTGTGCA	ttcttgcaagctgtgca	85	-19	0.223529	1	0	0	0	0	0	5	1
MIR1436	161	121	15	-106	sense	5-CGTCCTATCCAGTCCTA	cgtcctatccagtccta	97	-24	0.226415	0.833333	-0.263034	0	5	0	0	0	0
MIR1423b	144	25	95	70	sense	3-GCTCGATCCAGGGGTGG	gctcgatccaggggtgg	41	16	0.228571	0.5	-1	2	0	0	0	0	1
MIR444C.1	138	104	19	-85	sense	5-TTTTCTTGCAAGCTGTG	ttttcttgcaagctgtg	83	-21	0.247059	0.833333	-0.263034	0	5	0	0	0	0
MIR1850	133	18	98	80	sense	106-GAAGTTGTGTGTGAACT	gaagttgtgtgtgaact	39	21	0.2625	17.6667	4.14296	1	5	0	31	27	42
MIR395R	68	48	3	-45	sense	2-TTTAGGACCTACTATGT	tttaggacctactatgt	33	-15	0.333333	0.333333	-1.58496	0	0	0	0	2	0
MIR827	132	110	5	-105	sense	2-TGTAAGATGACCGCTAG	tgtaagatgaccgctag	64	-46	0.438095	0.333333	-1.58496	2	0	0	0	0	0
MIR818D	139	98	25	-73	sense	11-AGATTCGTAGTCCGAGG	agattcgtagtccgagg	62	-36	0.493151	1.83333	0.874469	0	9	0	0	0	2
MIR818A	144	117	8	-109	sense	1-AATCTGGACAAACCGTC	aatctggacaaaccgtc	59	-58	0.53211	0.166667	-2.58496	0	0	0	0	0	1
MIR398B	88	58	13	-45	sense	23-CACACGGTGATGAGGCG	cacacggtgatgaggcg	28	-30	0.666667	3.83333	1.9386	23	0	0	0	0	0
MIR1423b	144	25	95	70	sense	2-TTCCCCACCCCCGGATC	ttccccacccccggatc	78	53	0.757143	0.333333	-1.58496	0	0	0	0	0	2
MIR160B	139	30	93	63	sense	2-GGATGCTGTGGGTGGCG	ggatgctgtgggtggcg	79	49	0.777778	0.333333	-1.58496	0	0	0	2	0	0
MIR535	94	6	71	65	sense	6-GGCGGCGTACCTGCGTG	ggcggcgtacctgcgtg	57	51	0.784615	1	0	6	0	0	0	0	0
MIR535	94	6	69	63	sense	1-CGGCGGCGTACCTGCGT	cggcggcgtacctgcgt	56	50	0.793651	0.166667	-2.58496	0	0	1	0	0	0
MIR167C	163	17	123	106	sense	3-TCTTGTGGTCATGCCTT	tcttgtggtcatgcctt	102	85	0.801887	0.5	-1	3	0	0	0	0	0
MIR1437	188	147	23	-124	sense	8-TCGCCAGCACGCAGGAG	tcgccagcacgcaggag	45	-102	0.822581	1.33333	0.415037	0	0	0	0	8	0
MIR1881	338	38	280	242	sense	1-AGTCGAACTTGCTACCT	agtcgaacttgctacct	239	201	0.830579	0.166667	-2.58496	0	0	0	1	0	0
MIR1437	188	147	23	-124	sense	10-CTCGCCAGCACGCAGGA	ctcgccagcacgcagga	44	-103	0.830645	1.66667	0.736966	3	1	1	0	5	0
MIR169B	128	11	100	89	sense	2-ATGCTGACATTTTCCGG	atgctgacattttccgg	85	74	0.831461	0.333333	-1.58496	0	0	0	0	0	2
MIR396C	141	11	113	102	sense	18-GAGGAGTGCAAGAAGAG	gaggagtgcaagaagag	96	85	0.833333	3	1.58496	0	0	0	0	18	0
MIR1437	188	147	23	-124	sense	102-GCTCGCCAGCACGCAGG	gctcgccagcacgcagg	43	-104	0.83871	17	4.08746	38	14	3	20	8	19
MIR171I	120	88	11	-77	sense	3-TCAATCCGAAGGCATGG	tcaatccgaaggcatgg	23	-65	0.844156	0.5	-1	0	1	0	2	0	0
MIR1437	188	147	23	-124	sense	3-AGCTCGCCAGCACGCAG	agctcgccagcacgcag	42	-105	0.846774	0.5	-1	0	0	0	3	0	0
MIR1851	471	439	15	-424	sense	1-TCGCCTGCGGCCATGGC	tcgcctgcggccatggc	78	-361	0.851415	0.166667	-2.58496	0	0	1	0	0	0
MIR1437	188	147	23	-124	sense	3-GAGCTCGCCAGCACGCA	gagctcgccagcacgca	41	-106	0.854839	0.5	-1	0	1	0	0	0	2
MIR1851	471	439	15	-424	sense	12-AGCTCGCCTGCGGCCAT	agctcgcctgcggccat	75	-364	0.858491	2	1	0	10	2	0	0	0
MIR1851	471	439	15	-424	sense	5-GAGCTCGCCTGCGGCCA	gagctcgcctgcggcca	74	-365	0.860849	0.833333	-0.263034	0	0	5	0	0	0
MIR1851	471	439	15	-424	sense	20-AGAGCTCGCCTGCGGCC	agagctcgcctgcggcc	73	-366	0.863208	3.33333	1.73697	0	1	4	15	0	0
MIR444C.1	138	104	19	-85	sense	1-AGACAGCAACTGCATAT	agacagcaactgcatat	30	-74	0.870588	0.166667	-2.58496	1	0	0	0	0	0
MIR1851	471	439	15	-424	sense	1-CGTGAAGAGCTCGCCTG	cgtgaagagctcgcctg	68	-371	0.875	0.166667	-2.58496	0	0	1	0	0	0
MIR164B	109	9	83	74	sense	26-ATGGTTCTTCATGTGCC	atggttcttcatgtgcc	74	65	0.878378	4.33333	2.11548	0	0	0	0	1	25
MIR437	213	155	42	-113	sense	2-TACTTTGACCAAGTTTG	tactttgaccaagtttg	55	-100	0.884956	0.333333	-1.58496	2	0	0	0	0	0
MIR1423b	144	25	95	70	sense	2-CCGGATCGAGCGCCCAA	ccggatcgagcgcccaa	87	62	0.885714	0.333333	-1.58496	0	0	2	0	0	0
MIR1437	188	147	23	-124	sense	1-ACCGGAGCTCGCCAGCA	accggagctcgccagca	37	-110	0.887097	0.166667	-2.58496	0	0	0	0	0	1
MIR1851	471	439	15	-424	sense	19-ATCCTGCGCGTGAAGAG	atcctgcgcgtgaagag	60	-379	0.893868	3.16667	1.66297	0	19	0	0	0	0
MIR1437	188	147	23	-124	sense	10-CACCGGAGCTCGCCAGC	caccggagctcgccagc	36	-111	0.895161	1.66667	0.736966	0	10	0	0	0	0
MIR1881	338	38	280	242	sense	20-CAAGCTTGCGTGCACAT	caagcttgcgtgcacat	256	218	0.900826	3.33333	1.73697	10	10	0	0	0	0
MIR444B.1	138	106	15	-91	sense	3-TGTGGCAGCAACTGCAC	tgtggcagcaactgcac	24	-82	0.901099	0.5	-1	0	2	0	0	1	0
MIR1883A	118	22	74	52	sense	4-GGGTTCCATTCTCGATC	gggttccattctcgatc	69	47	0.903846	0.666667	-0.584963	0	0	4	0	0	0
MIR1881	338	38	280	242	sense	2-AAGCTTGCGTGCACATA	aagcttgcgtgcacata	257	219	0.904959	0.333333	-1.58496	2	0	0	0	0	0
MIR1851	471	439	15	-424	sense	1-TCCTCCATCCTGCGCGT	tcctccatcctgcgcgt	54	-385	0.908019	0.166667	-2.58496	0	0	0	0	1	0
MIR398B	88	58	13	-45	sense	3-CGAGCTGGGAACACACG	cgagctgggaacacacg	17	-41	0.911111	0.5	-1	0	0	0	3	0	0
MIR1437	188	147	23	-124	sense	2-GGCACCGGAGCTCGCCA	ggcaccggagctcgcca	34	-113	0.91129	0.333333	-1.58496	0	2	0	0	0	0
MIR390	91	19	56	37	sense	30-AGGCGCTATCTATCCTG	aggcgctatctatcctg	53	34	0.918919	5	2.32193	0	20	0	6	0	4
MIR820B	201	11	174	163	sense	8-AGTCGATGCTTTAGGTC	agtcgatgctttaggtc	161	150	0.920245	1.33333	0.415037	0	0	0	8	0	0
MIR528	88	3	68	65	sense	15-TCTCTCCTGTGCTTGCC	tctctcctgtgcttgcc	63	60	0.923077	2.5	1.32193	0	0	0	15	0	0
MIR820B	201	11	174	163	sense	2-GTCGATGCTTTAGGTCC	gtcgatgctttaggtcc	162	151	0.92638	0.333333	-1.58496	0	2	0	0	0	0
MIR444B.1	138	106	15	-91	sense	4-GCTTGTGGCAGCAACTG	gcttgtggcagcaactg	21	-85	0.934066	0.666667	-0.584963	0	0	4	0	0	0
MIR168A	87	11	59	48	sense	1017-GATCCCGCCTTGCACCA	gatcccgccttgcacca	56	45	0.9375	169.5	7.40514	105	197	15	558	98	44
MIR528	88	3	68	65	sense	11-CTCTCCTGTGCTTGCCT	ctctcctgtgcttgcct	64	61	0.938462	1.83333	0.874469	11	0	0	0	0	0
MIR444A.1	131	99	15	-84	sense	42-GCTAGAGGTGGCAACTG	gctagaggtggcaactg	20	-79	0.940476	7	2.80735	38	3	0	0	0	1
MIR1883A	118	22	74	52	sense	3-GTTCCATTCTCGATCCG	gttccattctcgatccg	71	49	0.942308	0.5	-1	3	0	0	0	0	0
MIR1423b	144	25	95	70	sense	235-ATCGAGCGCCCAAGCGG	atcgagcgcccaagcgg	91	66	0.942857	39.1667	5.29155	8	37	54	0	47	89
MIR1873	197	14	164	150	sense	7-TTAGAACTTCTAGCTCT	ttagaacttctagctct	156	142	0.946667	1.16667	0.222392	0	0	0	0	1	6
MIR1425	102	14	71	57	sense	19-CAGCAGCAAGAACTGGA	cagcagcaagaactgga	68	54	0.947368	3.16667	1.66297	0	4	0	15	0	0
MIR166C	125	91	12	-79	sense	2-TGTTGTCTGGTCCGAGA	tgttgtctggtccgaga	16	-75	0.949367	0.333333	-1.58496	0	0	0	0	2	0
MIR397B	118	11	90	79	sense	387-TTCACCAGCACTGCACC	ttcaccagcactgcacc	86	75	0.949367	64.5	6.01123	41	214	0	126	0	6
MIR156F	186	4	164	160	sense	9-CGCTGCGTGCTCACTTC	cgctgcgtgctcacttc	156	152	0.95	1.5	0.584963	9	0	0	0	0	0
MIR1851	471	439	15	-424	sense	2-AATGCCACTTCCTCTTC	aatgccacttcctcttc	36	-403	0.950472	0.333333	-1.58496	2	0	0	0	0	0
MIR1437	188	147	23	-124	sense	6-AGTGCGGCACCGGAGCT	agtgcggcaccggagct	29	-118	0.951613	1	0	0	1	0	5	0	0
MIR167C	163	17	123	106	sense	4-TGCTAGGTCATGCTGCG	tgctaggtcatgctgcg	118	101	0.95283	0.666667	-0.584963	0	0	0	0	0	4
MIR535	94	6	71	65	sense	130-TGCGTGCTTTCTCCCGT	tgcgtgctttctcccgt	68	62	0.953846	21.6667	4.43741	17	3	0	109	0	1
MIR166N	100	64	20	-44	sense	25-AATGACGTCCGGTCTGA	aatgacgtccggtctga	22	-42	0.954545	4.16667	2.05889	4	10	0	0	10	1
MIR168A	87	11	59	48	sense	26-ATCCCGCCTTGCACCAA	atcccgccttgcaccaa	57	46	0.958333	4.33333	2.11548	25	0	0	1	0	0
MIR166C	125	91	12	-79	sense	2-ATGTTGTCTGGTCCGAG	atgttgtctggtccgag	15	-76	0.962025	0.333333	-1.58496	0	0	0	0	0	2
MIR397B	118	11	90	79	sense	218-TCACCAGCACTGCACCC	tcaccagcactgcaccc	87	76	0.962025	36.3333	5.18322	9	31	0	178	0	0
MIR820C	191	6	169	163	sense	2-GCTCCAGGTCCGTCCAC	gctccaggtccgtccac	163	157	0.96319	0.333333	-1.58496	0	0	2	0	0	0
MIR535	94	6	69	63	sense	1-CTGCGTGCTTTCTCCCG	ctgcgtgctttctcccg	67	61	0.968254	0.166667	-2.58496	0	0	0	0	0	1
MIR160C	99	7	75	68	sense	13-TGGCGTGCACGGAGCCA	tggcgtgcacggagcca	73	66	0.970588	2.16667	1.11548	0	13	0	0	0	0
MIR1423b	144	25	95	70	sense	65-CGAGCGCCCAAGCGGTA	cgagcgcccaagcggta	93	68	0.971429	10.8333	3.43741	20	7	37	0	1	0
MIR398B	88	58	13	-45	sense	4-GGGCGAGCTGGGAACAC	gggcgagctgggaacac	14	-44	0.977778	0.666667	-0.584963	0	0	0	4	0	0
MIR396E	184	13	155	142	sense	21-ATGGTTCAAGAAAGCCC	atggttcaagaaagccc	152	139	0.978873	3.5	1.80735	0	0	0	0	4	17
MIR1873	197	14	164	150	sense	1-ACTTCTAGCTCTGATAC	acttctagctctgatac	161	147	0.98	0.166667	-2.58496	0	0	0	0	0	1
MIR820C	191	6	169	163	sense	6-CCAGGTCCGTCCACGAG	ccaggtccgtccacgag	166	160	0.981595	1	0	0	3	3	0	0	0
MIR528	88	3	68	65	sense	4-TCCTGTGCTTGCCTCTT	tcctgtgcttgcctctt	67	64	0.984615	0.666667	-0.584963	4	0	0	0	0	0
MIR156I	90	3	69	66	sense	1-TGCTCACTGCTCTGTCT	tgctcactgctctgtct	68	65	0.984848	0.166667	-2.58496	0	0	0	1	0	0
MIR1875	252	220	12	-208	sense	5-TTGCACTTTGCTCCATT	ttgcactttgctccatt	15	-205	0.985577	0.833333	-0.263034	0	0	0	0	5	0
MIR1423b	144	25	95	70	sense	76-GAGCGCCCAAGCGGTAG	gagcgcccaagcggtag	94	69	0.985714	12.6667	3.66297	6	14	21	2	29	4
MIR167F	113	11	86	75	sense	16-AGATCATCTGGCAGTTT	agatcatctggcagttt	85	74	0.986667	2.66667	1.41504	0	0	0	16	0	0
MIR1318	159	37	114	77	sense	1-CAGGTGTCATCTCCCCT	caggtgtcatctcccct	113	76	0.987013	0.166667	-2.58496	0	1	0	0	0	0
MIR167H	120	11	93	82	sense	7-AGGTCATGCTGTAGTTT	aggtcatgctgtagttt	92	81	0.987805	1.16667	0.222392	6	0	0	0	1	0
MIR1423b	144	25	95	70	sense	111-GCGCCCAAGCGGTAGTT	gcgcccaagcggtagtt	96	71	1.01429	18.5	4.20945	10	26	36	20	9	10
MIR172C	111	81	13	-68	sense	2-TGCAGCGTCATCAAGAT	tgcagcgtcatcaagat	12	-69	1.01471	0.333333	-1.58496	0	0	0	2	0	0
MIR1425	102	14	71	57	sense	1-AGCAAGAACTGGATCTT	agcaagaactggatctt	72	58	1.01754	0.166667	-2.58496	0	0	0	0	0	1
MIR164D	94	11	66	55	sense	1-ATGTGCGCTCCTTCTCC	atgtgcgctccttctcc	67	56	1.01818	0.166667	-2.58496	1	0	0	0	0	0
MIR1883A	118	22	74	52	sense	99-CATTCTCGATCCGTCAC	cattctcgatccgtcac	75	53	1.01923	16.5	4.04439	8	25	0	45	6	15
MIR168A	87	11	59	48	sense	19-CCGCCTTGCACCAAGTG	ccgccttgcaccaagtg	60	49	1.02083	3.16667	1.66297	5	6	0	8	0	0
MIR812I	242	173	47	-126	sense	2-GTCTTCAACTTAGATCA	gtcttcaacttagatca	44	-129	1.02381	0.333333	-1.58496	0	2	0	0	0	0
MIR171H	101	54	19	-35	sense	1-TTTGGTATTGTTTCGGC	tttggtattgtttcggc	18	-36	1.02857	0.166667	-2.58496	0	0	0	0	0	1
MIR1423b	144	25	95	70	sense	4-CGCCCAAGCGGTAGTTG	cgcccaagcggtagttg	97	72	1.02857	0.666667	-0.584963	0	0	4	0	0	0
MIR156D	129	20	84	64	sense	2-TCACTCCTCTTTCTGTC	tcactcctctttctgtc	86	66	1.03125	0.333333	-1.58496	0	0	0	0	0	2
MIR1429	120	99	4	-95	sense	37-GTAATATACTAATCCGT	gtaatatactaatccgt	1	-98	1.03158	6.16667	2.62449	0	0	0	0	27	10
MIR168A	87	11	59	48	sense	5-CGCCTTGCACCAAGTGA	cgccttgcaccaagtga	61	50	1.04167	0.833333	-0.263034	0	0	0	5	0	0
MIR1423b	144	25	95	70	sense	2-GCCCAAGCGGTAGTTGT	gcccaagcggtagttgt	98	73	1.04286	0.333333	-1.58496	0	0	0	2	0	0
MIR167G	82	11	55	44	sense	18-TCATCCGGCAGCTTCAT	tcatccggcagcttcat	57	46	1.04545	3	1.58496	13	0	0	5	0	0
MIR164F	210	24	165	141	sense	9-CCTTCTTCTCCACCGTG	ccttcttctccaccgtg	172	148	1.04965	1.5	0.584963	9	0	0	0	0	0
MIR169M	138	11	111	100	sense	3-TCTCCTTGGCTAGCCCG	tctccttggctagcccg	116	105	1.05	0.5	-1	1	0	0	0	0	2
MIR171C	99	69	13	-56	sense	6-GGATATTGGTGCGGTTC	ggatattggtgcggttc	10	-59	1.05357	1	0	0	0	0	0	0	6
MIR1870	209	44	136	92	sense	1-TTAGGGCTAATTCAGCA	ttagggctaattcagca	141	97	1.05435	0.166667	-2.58496	0	0	0	0	0	1
MIR164D	94	11	66	55	sense	13-GTGCGCTCCTTCTCCAG	gtgcgctccttctccag	69	58	1.05455	2.16667	1.11548	0	0	0	0	13	0
MIR1437	188	147	23	-124	sense	1-GGGAACGGTGCCTAGTG	gggaacggtgcctagtg	16	-131	1.05645	0.166667	-2.58496	0	0	0	0	1	0
MIR1883A	118	22	74	52	sense	6-TTCTCGATCCGTCACAG	ttctcgatccgtcacag	77	55	1.05769	1	0	0	6	0	0	0	0
MIR164F	210	24	165	141	sense	11-TTCTTCTCCACCGTGCA	ttcttctccaccgtgca	174	150	1.06383	1.83333	0.874469	0	1	0	10	0	0
MIR438	186	24	149	125	sense	2-ACGCGTGGGATATCATC	acgcgtgggatatcatc	157	133	1.064	0.333333	-1.58496	2	0	0	0	0	0
MIR164F	210	24	165	141	sense	2-TCTTCTCCACCGTGCAC	tcttctccaccgtgcac	175	151	1.07092	0.333333	-1.58496	0	0	0	2	0	0
MIR812I	242	173	47	-126	sense	2-GTTTTCGTCTTCAACTT	gttttcgtcttcaactt	38	-135	1.07143	0.333333	-1.58496	0	0	0	0	0	2
MIR1423b	144	25	95	70	sense	3-CCAAGCGGTAGTTGTCT	ccaagcggtagttgtct	100	75	1.07143	0.5	-1	3	0	0	0	0	0
MIR169Q	108	11	78	67	sense	2-AAGTCATCCTTGGCTAT	aagtcatccttggctat	83	72	1.07463	0.333333	-1.58496	0	0	0	0	0	2
MIR1883A	118	22	74	52	sense	27-TCTCGATCCGTCACAGG	tctcgatccgtcacagg	78	56	1.07692	4.5	2.16993	0	26	0	0	0	1
MIR1861H	104	11	75	64	sense	1-CCTGTCCCAAGACTGAG	cctgtcccaagactgag	80	69	1.07812	0.166667	-2.58496	0	0	1	0	0	0
MIR171G	89	59	13	-46	sense	2-CATGGTATTGACTTGGC	catggtattgacttggc	8	-51	1.1087	0.333333	-1.58496	0	0	0	2	0	0
MIR1423b	144	25	95	70	sense	15-AGCGGTAGTTGTCTCCC	agcggtagttgtctccc	104	79	1.12857	2.5	1.32193	0	15	0	0	0	0
MIR1868	169	47	100	53	sense	16-CTCGTTTTCCGTAAACA	ctcgttttccgtaaaca	108	61	1.15094	2.66667	1.41504	16	0	0	0	0	0
MIR395D	88	58	13	-45	sense	2-TTGTCGTGAGTTCCCTT	ttgtcgtgagttccctt	4	-54	1.2	0.333333	-1.58496	2	0	0	0	0	0
MIR393	132	27	88	61	sense	640-TCAGTGCAATCCCTTTG	tcagtgcaatccctttg	103	76	1.2459	106.667	6.73697	2	10	0	351	70	207
MIR1868	169	47	100	53	sense	1-TTCCGTAAACACGCTTC	ttccgtaaacacgcttc	114	67	1.26415	0.166667	-2.58496	0	0	0	0	0	1
MIR1871	135	82	33	-49	sense	3-TGTTTCTCTCAAATCTA	tgtttctctcaaatcta	20	-62	1.26531	0.5	-1	0	0	0	0	1	2
MIR814B	74	12	44	32	sense	2-ATAAAGTGTCTCGTCTG	ataaagtgtctcgtctg	56	44	1.375	0.333333	-1.58496	2	0	0	0	0	0
MIR1317	161	46	96	50	sense	369-GAAATGATCTTGGACGT	gaaatgatcttggacgt	119	73	1.46	61.5	5.94251	43	86	0	50	62	128
MIR1317	161	46	96	50	sense	132-AAATGATCTTGGACGTA	aaatgatcttggacgta	120	74	1.48	22	4.45943	6	18	0	14	25	69
MIR1317	161	46	96	50	sense	8-AATGATCTTGGACGTAA	aatgatcttggacgtaa	121	75	1.5	1.33333	0.415037	8	0	0	0	0	0
MIR1317	161	46	96	50	sense	11-TGATCTTGGACGTAATC	tgatcttggacgtaatc	123	77	1.54	1.83333	0.874469	0	0	0	0	11	0
Note:
STM	Stem signatures
SNU	Germinating seedling signatures
FLR	Nipponbare Immature panicle signatures of 90 days old plants
SNM	Germinating seedling signatures infected with Magnaporthe grisea (strain 70-15)
ABA	Seedling signatures treated with ABA
UNT	Seedling signatures, control for ABA treatment

## Sheet: Rice a-sense smRNA
Name	Length of hairpin	Location of mature miRNA on hairpin	Location of miRNA star on hairpin	Distance between mature miRNA and miRNA star	Sense/antisense	smRNA name	Sequence	smRNA location on hairpin	Distance from mature miRNA	Distance from mature miRNA (percentage)	Average expression (TPQ)	Log2expression	STM	SNU	FLR	SNM	ABA	UNT
MIR1423b	144	25	95	70	antisense	8-AACTACCGCTTGGGCGC	AACUACCGCUUGGGCGC	113	88	1.25714	18.5	4.20945	10	26	36	20	9	10
MIR1423b	144	25	95	70	antisense	7-CAACTACCGCTTGGGCG	CAACUACCGCUUGGGCG	114	89	1.27143	0.666667	-0.584963	0	0	4	0	0	0
MIR1423b	144	25	95	70	antisense	4-GCCCAACGTGTAGTTGC	GCCCAACGUGUAGUUGC	40	15	0.214286	12.6667	3.66297	37	0	13	20	0	6
MIR1423b	144	25	95	70	antisense	2-TACCGCTTGGGCGCTCG	UACCGCUUGGGCGCUCG	110	85	1.21429	10.8333	3.43741	20	7	37	0	1	0
MIR1424	300	269	35	-234	antisense	127-TCAGCATCAGTGTGCAT	UCAGCAUCAGUGUGCAU	285	16	-0.0683761	225.5	7.81698	1145	0	0	0	102	106
MIR1427	257	186	41	-145	antisense	4-CACCGCACGGTTCCGCA	CACCGCACGGUUCCGCA	202	16	-0.110345	121.833	6.92877	39	80	391	156	16	49
MIR1428a-5p	120	9	89	80	antisense	1-TGCGAATTTGCAAAACG	UGCGAAUUUGCAAAACG	25	16	0.2	102.5	6.67948	150	169	155	66	37	38
MIR1437	188	147	23	-124	antisense	3-AGCTCCGGTGCCGCACT	AGCUCCGGUGCCGCACU	45	-102	0.822581	1	0	0	1	0	5	0	0
MIR1437	188	147	23	-124	antisense	1-CCTGCGTGCTGGCGAGC	CCUGCGUGCUGGCGAGC	59	-88	0.709677	17	4.08746	38	14	3	20	8	19
MIR1437	188	147	23	-124	antisense	22-CTGCGTGCTGGCGAGCT	CUGCGUGCUGGCGAGCU	58	-89	0.717742	0.5	-1	0	0	0	3	0	0
MIR1437	188	147	23	-124	antisense	1-TCGCCAGCACGCGGAAG	UCGCCAGCACGCGGAAG	144	-3	0.0241935	0.5	-1	0	0	0	3	0	0
MIR1437	188	147	23	-124	antisense	54-TGCGTGCTGGCGAGCTC	UGCGUGCUGGCGAGCUC	57	-90	0.725806	0.5	-1	0	1	0	0	0	2
MIR1437	188	147	23	-124	antisense	7-TGGCGAGCTCCGGTGCC	UGGCGAGCUCCGGUGCC	50	-97	0.782258	0.333333	-1.58496	0	2	0	0	0	0
MIR1441	180	140	23	-117	antisense	14_14_9	AACGUCCGAUGUGACAC	137	-3	0.025641	11.3333	3.5025	4	10	6	5	15	28
MIR1442	185	6	162	156	antisense	3_3_12	GUACUGGAUGUGACACA	37	31	0.198718	1.66667	0.736966	1	9	0	0	0	0
MIR156D	129	20	109	89	antisense	4_4_146-TCACTCTCTTCTGTCAA	UCACUCUCUUCUGUCAA	35	15	0.168539	565.333	9.14296	89	292	0	1683	686	642
MIR168A	87	11	59	48	antisense	150-ACTTGGTGCAAGGCGGG	ACUUGGUGCAAGGCGGG	75	64	1.33333	221.167	7.78899	222	351	38	499	115	102
MIR168A	87	11	59	48	antisense	3922-CCGATCTGCACCAAGCG	CCGAUCUGCACCAAGCG	28	17	0.354167	136.5	7.09276	73	79	650	0	7	10
MIR168A	87	11	59	48	antisense	3922-CCGATCTGCACCAAGCG	CCGAUCUGCACCAAGCG	28	17	0.354167	136.5	7.09276	73	79	650	0	7	10
MIR168A	87	11	59	48	antisense	7516-CGATCTGCACCAAGCGA	CGAUCUGCACCAAGCGA	27	16	0.333333	46047.3	15.4908	31666	79877	30588	79842	37034	17277
MIR168A	87	11	59	48	antisense	6136-GATCTGCACCAAGCGAG	GAUCUGCACCAAGCGAG	26	15	0.3125	186	7.53916	47	170	385	451	50	13
MIR168A	87	11	59	48	antisense	2-GTCCCGATCTGCACCAA	GUCCCGAUCUGCACCAA	31	20	0.416667	0.166667	-2.58496	0	0	0	0	0	1
MIR168A	87	11	59	48	antisense	8-TTGGTGCAAGGCGGGAT	UUGGUGCAAGGCGGGAU	73	62	1.29167	4.33333	2.11548	25	0	0	1	0	0
MIR169A	173	38	111	73	antisense	4_4_4-AAGTCATCCTTGGCTGC	AAGUCAUCCUUGGCUGC	53	15	0.205479	0.5	-1	0	0	0	2	1	0
MIR169P	126	11	115	104	antisense	4_4_3-GCAGCCAAGGATGACTT	GCAGCCAAGGAUGACUU	117	106	1.01923	0.666667	-0.584963	0	0	0	0	4	0
MIR172A	109	79	13	-66	antisense	30-AGCATCATCAAGATTCT	AGCAUCAUCAAGAUUCU	95	16	-0.242424	6474.17	12.6605	4164	33	1	8	21060	13579
MIR1851	471	439	15	-424	antisense	2_2_2	AUUUUGGCGAAGACACU	20	-419	0.988208	0.166667	-2.58496	0	0	0	0	0	1
MIR1883A	118	22	74	52	antisense	5_5_8	CGGCCCGUCACAGGUGA	36	14	0.264245	2.16667	1.11548	0	0	1	12	0	0
MIR1883A	118	22	74	52	antisense	6_6_1	GGCCCGUCACAGGUGAC	35	13	0.24537	2.5	1.32193	12	0	2	1	0	0
MIR1883A	118	22	74	52	antisense	5_5_1	UCGGCCCGUCACAGGUG	37	15	0.28312	7.66667	2.9386	28	0	4	0	14	0
MIR1883B	136	30	84	54	antisense	5_5_7	GGCCCGUCACAGGUAUC	127	97	1.7963	1	0	2	0	1	3	0	0
MIR393b	132	27	102	75	antisense	3-ATGCGATCCCTTTGGAG	AUGCGAUCCCUUUGGAG	42	15	0.2	90	6.49185	4	118	0	198	95	125
MIR397A	114	11	86	75	antisense	2_2_51	AUCAACGCUGCACUCAA	30	19	0.24692	184	7.52356	132	329	0	629	1	13
MIR444B	138	106	32	-74	antisense	2_2_54-TTGAGACAACAACTGCA	UUGAGACAACAACUGCA	116	10	-0.135135	8405.67	13.0371	1927	11988	470	9695	19166	7188
MIR445B	264	230	14	-216	antisense	11_11_86	CCCUGUCACAUCGGAUG	262	32	-0.152468	0.166667	-2.58496	0	0	0	0	0	1
MIR445B	264	230	14	-216	antisense	11_11_38	CCUGUCACAUCGGAUGU	261	31	-0.147703	0.333333	-1.58496	2	0	0	0	0	0
MIR445G	275	236	19	-217	antisense	2_2_2	AUUCGCAAGACGAAUCU	185	-51	0.235023	0.333333	-1.58496	2	0	0	0	0	0
MIR528	88	3	68	65	antisense	145-TCTGCATGCCCCTTCCA	UCUGCAUGCCCCUUCCA	19	16	0.246154	36	5.16993	181	0	0	35	0	0
MIR806H	271	205	42	-163	antisense	15_15_1	UAAAUGUUUGACACCGU	237	32	-0.196319	0.833333	-0.263034	0	0	0	0	0	5
MIR807A	252	213	22	-191	antisense	1-ACAACCAAGTCATCTCA	ACAACCAAGUCAUCUCA	47	-166	0.86911	0.333333	-1.58496	0	0	0	0	2	0
MIR807A	252	213	22	-191	antisense	3_3_24	AUGGCUGGUAAUAGGAU	163	-50	0.348281	0.333333	-1.58496	0	0	0	0	0	2
MIR811A	190	16	154	138	antisense	5_5_6	GACGUCCGAGAUUCGUC	156	140	1.01455	1.66667	0.736966	0	10	0	0	0	0
MIR811B	190	16	154	138	antisense	4_4_3	AAUCUCGGACGUCCAUU	47	31	0.224638	1.66667	0.736966	0	0	0	0	0	10
MIR811B	190	16	154	138	antisense	4_4_6	AUCUCGGACGUCCAUUU	46	30	0.217391	0.5	-1	0	3	0	0	0	0
MIR811B	190	16	154	138	antisense	5_5_10	GACGAAUCUCGGACGUC	51	35	0.253623	1	0	0	0	0	6	0	0
MIR811B	190	16	154	138	antisense	4_4_7	GGUGACGUGGACGAAUC	60	44	0.318841	0.333333	-1.58496	0	0	0	0	0	2
MIR812A	234	175	42	-133	antisense	8_8_17	AUCCGUGUCCAACGUUU	202	27	-0.203008	0.333333	-1.58496	0	0	0	0	2	0
MIR812C	164	134	12	-122	antisense	8_8_2	GUUUCCGUGUCCAACGU	163	29	-0.230391	0.166667	-2.58496	1	0	0	0	0	0
MIR812E	170	141	11	-130	antisense	2_2_3	ACGGACGGUCAAAGUUG	28	-113	0.869231	0.5	-1	0	0	0	0	0	3
MIR812J	297	200	69	-131	antisense	8_8_6	AGUUUCCGUGUCCAACU	231	31	-0.236641	1.33333	0.415037	4	0	0	0	0	4
MIR813	203	167	18	-149	antisense	2_2_1	GCUAUUUUGCGAGACGA	162	-5	0.033557	0.666667	-0.584962	0	0	0	0	0	4
MIR813	203	167	18	-149	antisense	17_17_4	UUGCGAGACGAAUCUAA	156	-11	0.0738255	0.333333	-1.58496	0	1	0	0	1	0
MIR814C	83	12	53	41	antisense	2_2_4	AUGCUUCCUGUCCAGAU	46	34	0.829268	0.333333	-1.58496	0	0	0	0	0	2
MIR814C	83	12	53	41	antisense	9_9_19	CUGUCCAGAUUCGUUGU	39	27	0.658537	2.83333	1.5025	1	16	0	0	0	0
MIR820A	191	5	167	162	antisense	3_3_15-CATCCACGAGGCCGACG	CAUCCACGAGGCCGACG	19	14	0.0864198	32.5	5.02237	35	21	84	10	34	11
MIR820A	191	5	167	162	antisense	3_3_2-GGTCCATCCACGAGGCC	GGUCCAUCCACGAGGCC	23	18	0.111111	16	4	30	36	4	10	12	4
MIR820A	191	5	167	162	antisense	3_3_1-TCGACTTCCTTAAGGCA	UCGACUUCCUUAAGGCA	161	156	0.962963	0.833333	-0.263034	0	0	0	0	5	0
MIR820A	191	5	167	162	antisense	3_3_140-TGGTCCATCCACGAGGC	UGGUCCAUCCACGAGGC	24	19	0.117284	61.6667	5.94642	55	152	124	34	0	5
MIR820B	201	11	174	163	antisense	2-GGACCTAAAGCATCGAC	GGACCUAAAGCAUCGAC	178	167	1.02454	0.333333	-1.58496	0	2	0	0	0	0
Note:
STM	Stem signatures
SNU	Germinating seedling signatures
FLR	Nipponbare Immature panicle signatures of 90 days old plants
SNM	Germinating seedling signatures infected with Magnaporthe grisea (strain 70-15)
ABA	Seedling signatures treated with ABA
UNT	Seedling signatures, control for ABA treatment
