# Supplementary material for: Analysis of Antisense Expression by Whole Genome Tiling Microarrays and siRNAs Suggests Mis-Annotation of Arabidopsis Orphan Protein-Coding Genes
Source: PLoS One. 2010 May 26;5(5):e10710. doi: 10.1371/journal.pone.0010710 (PMC2877095; doi:10.1371/journal.pone.0010710)
Supplement: Datafile S2 — (7.22 MB XLS) [file pone.0010710.s010.xls]

## Sheet: targets
Supplemental Table 2: data features used in expression-based Support Vector Machine for miRNA target and MIRNA gene prediction
Validated miRNA target genes (SVM class label = 1)
AGI	miRNA	gene name	miR chromosome binding coordinate	normalized sense strand tiling array signal relative to miRNA binding site
				-800	-775	-750	-725	-700	-675	-650	-625	-600	-575	-550	-525	-500	-475	-450	-425	-400	-375	-350	-325	-300	-275	-250	-225	-200	-175	-150	-125	-100	-75	-50	-25	0	25	50	75	100	125	150	175	200	225	250	275	300	325
At1g06580	mir400	PPR	2015179	0.0572697	0.0572697	0.108279	0.00859653	0.00697791	0.030821	0.0101272	0.00779581	0.0239777	0.0115732	0.0104696	0.0128258	0.0126089	0.0169845	0.0125529	0.00714437	0.0181098	0.0088307	0.00779557	0.010334	0.0381067	0.0469011	0.0105412	0.0108357	0.0118089	0.012655	0.00697199	0.00828873	0.00974008	0.0133707	0.0132314	0.00961767	0.00961767	0.0115057	0.00908505	0.0138968	0.00946445	0.00851396	0.00824127	0.0284499	0.0131155	0.00971085	0.00942923	0.00986171	0.00765848	0.00785403
At1g12820	mir393	AFB3	4369093	0.142159	0.0582526	0.0108388	0.0126753	0.00685812	0.00593027	0.0144427	0.00599341	0.00505904	0.00838023	0.0126871	0.0079705	0.0153204	0.00598812	0.0108782	0.0141495	0.0162001	0.0139825	0.00858971	0.028554	0.0235087	0.0121396	0.0106143	0.0361002	0.0154621	0.0155652	0.00990882	0.0194772	0.0126771	0.0109953	0.0153501	0.0204352	0.0408152	0.0229985	0.0184852	0.00793226	0.00891248	0.00706528	0.0160836	0.0151095	0.0150926	0.0241227	0.0232547	0.0123208	0.0151394	0.00766698
At1g17590	miR169	NFYA8	6050425	0.00891836	0.00891836	0.00771405	0.0104543	0.00678426	0.00602563	0.0107641	0.0129277	0.0117569	0.0155552	0.0119736	0.0116513	0.00937055	0.00893116	0.00843631	0.0124165	0.0166813	0.0147851	0.00888182	0.00930126	0.00869341	0.0134124	0.0122046	0.0124026	0.033091	0.0143225	0.0157697	0.0199589	0.0108106	0.0122917	0.0596281	0.0206258	0.0481696	0.0481696	0.0261294	0.0121347	0.021916	0.0326146	0.0184753	0.0127207	0.0144878	0.0107314	0.0107969	0.00904222	0.00956052	0.0389789
At1g22960	mir400	PPR	8128994	0.00844445	0.00844445	0.0119512	0.0161294	0.01397	0.00983078	0.011579	0.0093528	0.0093528	0.00944994	0.00945716	0.0149532	0.0104103	0.0164383	0.0115103	0.00691125	0.0100613	0.00967989	0.0144153	0.023386	0.00968138	0.00968138	0.0251378	0.0144749	0.015265	0.0187642	0.0116214	0.018236	0.00888251	0.0275436	0.0243083	0.0255534	0.0129609	0.0141935	0.0188149	0.0134325	0.0116113	0.00776267	0.0126857	0.0117562	0.0232173	0.0208645	0.0134323	0.015251	0.0268774	0.0152704
At1g27340	miR394	F-box	9497601	0.0116499	0.0206018	0.0281074	0.0100734	0.0124571	0.0166712	0.0158775	0.00675148	0.0110823	0.0256936	0.00697845	0.0195467	0.00912929	0.0232172	0.0287124	0.0558256	0.00679448	0.014891	0.00971392	0.0181843	0.0138119	0.0283927	0.0140252	0.0178185	0.00571805	0.0164019	0.0152844	0.0127707	0.0137688	0.029376	0.0103504	0.0107953	0.0072252	0.00822394	0.0175158	0.0145935	0.00870244	0.0213365	0.0265712	0.0132027	0.0110751	0.0377975	0.0347753	0.02359	0.0412573	0.0441002
At1g27360	miR156	SPL11	9503084	0.00947735	0.00947735	0.0114278	0.00774243	0.00852074	0.0116438	0.0616677	0.0126314	0.0230598	0.0145278	0.0116735	0.00810081	0.00885069	0.0324767	0.0197662	0.00717516	0.0147609	0.0229383	0.00822025	0.0131401	0.00875892	0.0155582	0.0154401	0.02053	0.0153106	0.0115082	0.0126458	0.00912228	0.00907307	0.00921806	0.0122065	0.0505804	0.0898007	0.0397618	0.0354125	0.0198652	0.00983026	0.00998104	0.01781	0.0389456	0.00920737	0.00787472	0.00842365	0.00711187	0.00990387	0.0212698
At1g27370	miR156	SPL10	9505538	0.00941624	0.00786315	0.00663036	0.00736117	0.0100913	0.00770587	0.0438294	0.0138313	0.0152172	0.0185065	0.0118818	0.00717631	0.00916635	0.0184566	0.02195	0.00890253	0.00827801	0.0147972	0.0166568	0.0109722	0.0153149	0.0135348	0.0328987	0.0373568	0.00858152	0.00925835	0.00669788	0.0107954	0.00691194	0.00828328	0.022557	0.0121138	0.0593854	0.0404799	0.0319337	0.036846	0.0077343	0.0119647	0.014914	0.00547412	0.019644	0.028554	0.0112905	0.0226515	0.0163091	0.00818242
At1g30210	miR319	TCP24	10628983	0.0115827	0.00656513	0.00606869	0.00760845	0.00661497	0.00758413	0.00988492	0.0221228	0.02127	0.00741929	0.00782644	0.0234398	0.0125824	0.00791106	0.00777213	0.00957851	0.00673924	0.0122429	0.00894949	0.0282272	0.00763547	0.00955055	0.0067011	0.0125923	0.0216497	0.0208092	0.0214947	0.0133764	0.0142565	0.0161359	0.0472106	0.0150903	0.0219404	0.00894107	0.0137046	0.102766	0.0154877	0.0459914	0.0274483	0.0168534	0.0118263	0.0082408	0.0075125	0.0184175	0.00794269	0.00794269
At1g30330	miR167	ARF6	10686471	0.0134589	0.0134589	0.013528	0.0190223	0.0216442	0.00791678	0.0162432	0.0241059	0.00740918	0.0121167	0.030278	0.084614	0.0157208	0.0090409	0.0244957	0.00767034	0.0160646	0.0128042	0.0289049	0.00844388	0.0112219	0.0113871	0.00919648	0.0195236	0.00639907	0.00655501	0.00718735	0.00892405	0.0139901	0.00957145	0.0086663	0.00517079	0.0249129	0.013483	0.0364105	0.00612357	0.00778345	0.00546284	0.00829003	0.0192948	0.00687185	0.0167098	0.0591004	0.0142606	0.0161691	0.0119065
At1g48410	miR168	AGO1	17895207	0.0172376	0.0100047	0.00685457	0.0142621	0.0131888	0.0105262	0.0124841	0.0149279	0.0112947	0.0155799	0.0119648	0.0140344	0.0194234	0.0140182	0.00798928	0.00729475	0.0138726	0.00851172	0.00635763	0.010302	0.0293484	0.0321788	0.0183773	0.0153772	0.00959702	0.0207622	0.0118532	0.00820227	0.00900395	0.0177664	0.0237894	0.0148738	0.0465403	0.0405068	0.0258346	0.0147749	0.0101582	0.0192155	0.0116618	0.0125355	0.0107384	0.0137944	0.0202654	0.010232	0.00591562	0.00492593
At1g53160	miR157	SPL4	19810767	0.0130432	0.0130432	0.0460992	0.0113182	0.0113182	0.0183469	0.0514906	0.0101978	0.0156034	0.00771483	0.0122793	0.0149516	0.0144913	0.0628313	0.0125246	0.0117379	0.0133226	0.0108194	0.0194239	0.0134223	0.0106659	0.011641	0.00852761	0.0141397	0.0133142	0.0150569	0.0125847	0.0196744	0.0249323	0.0116541	0.0216631	0.0161996	0.0805118	0.0167022	0.013166	0.0112618	0.0236665	0.0108989	0.00908179	0.0111703	0.00907206	0.0103719	0.00883693	0.0101536	0.0145026	0.0145026
At1g53230	miR319	TCP3	19854200	0.00900179	0.00900179	0.00611434	0.0042789	0.0085061	0.0083484	0.0066138	0.00535937	0.00431405	0.0215712	0.0279747	0.101967	0.0603237	0.0713091	0.017249	0.00537602	0.0112977	0.00685868	0.012408	0.0116693	0.0168128	0.0428927	0.00958512	0.00883798	0.00894929	0.00943408	0.00805677	0.00600975	0.00741678	0.0248383	0.0869192	0.00887283	0.0160286	0.00972189	0.0149813	0.0140099	0.0159139	0.0343541	0.0209692	0.00822746	0.0111271	0.00685701	0.0249272	0.0166409	0.00391891	0.00555913
At1g54160	miR169	NFYA5	20221171	0.00940411	0.0406026	0.00996625	0.00743506	0.0143578	0.0120855	0.0133562	0.0234862	0.0135029	0.0118616	0.0144629	0.00973003	0.00958077	0.0141311	0.0126291	0.00789595	0.0156411	0.0249716	0.0103176	0.0256628	0.00679772	0.018912	0.00786447	0.0284859	0.0224021	0.00876635	0.01171	0.0205885	0.0184294	0.0170434	0.012179	0.0112031	0.0149368	0.0152347	0.023115	0.0102712	0.00820687	0.0155389	0.0136874	0.0110086	0.0121926	0.0158363	0.0111302	0.0182274	0.00907388	0.0268769
At1g56010	miR164	NAC1	20950817	0.00532847	0.00532847	0.00488414	0.00474304	0.0047531	0.00533719	0.0076283	0.00779792	0.0069216	0.00534521	0.0129971	0.00972747	0.011647	0.0173502	0.0106929	0.00702701	0.00772049	0.0132238	0.0754125	0.0455086	0.0180875	0.00511781	0.00590466	0.00497895	0.0100528	0.0126712	0.00574037	0.0073457	0.0211907	0.0385188	0.0105851	0.012768	0.0288377	0.0146366	0.0140494	0.0171355	0.0292765	0.036998	0.038503	0.0176866	0.0117726	0.0133852	0.0401874	0.0800525	0.00897883	0.00538882
At1g62670	miR161	PPR	23209344	0.0371551	0.0545777	0.0545777	0.00686007	0.00858595	0.00874137	0.00723909	0.00632158	0.00632158	0.00740972	0.0119314	0.0119314	0.00929749	0.0182267	0.0140222	0.0140222	0.0122481	0.00671909	0.00780006	0.00839581	0.00839581	0.0100919	0.00857621	0.0093292	0.00966431	0.00803519	0.00724717	0.00629522	0.00629522	0.0728827	0.0728827	0.0412172	0.00933732	0.0115598	0.0112694	0.00741219	0.00752836	0.0181666	0.0181666	0.00762855	0.00762855	0.00762855	0.00762855	0.0145823	0.0145823	0.00882079
At1g62720	miR161	PPR	23232181	0.00898877	0.00823804	0.0425631	0.0154077	0.0114681	0.0195691	0.0112888	0.00944281	0.0208104	0.012426	0.0125795	0.0160181	0.0109412	0.0129838	0.0115175	0.0113253	0.0139548	0.0188148	0.0223269	0.0138313	0.030113	0.0238606	0.0118061	0.011128	0.0230893	0.0230893	0.0137133	0.0124802	0.00961704	0.0170273	0.0122024	0.0122024	0.0390068	0.0120753	0.012472	0.0125414	0.0143833	0.0144559	0.0121467	0.0324503	0.0131632	0.0145996	0.0126316	0.00960289	0.00924754	0.0244752
At1g62860	miR161	PPR	23279693	0.00778325	0.00993916	0.0468589	0.0149089	0.0105012	0.0156025	0.0105373	0.00948542	0.0152037	0.0324181	0.00850554	0.0138059	0.014595	0.00960479	0.00960479	0.0111358	0.0154394	0.0178869	0.0178869	0.0123616	0.0106421	0.0178232	0.0101555	0.00912406	0.0170647	0.0170995	0.00783681	0.00783681	0.0109934	0.0109934	0.0149613	0.0100177	0.0148174	0.0103257	0.0251704	0.0112428	0.0172212	0.0113111	0.0102113	0.0128266	0.0583822	0.0201775	0.0149983	0.0109891	0.0120459	0.0165899
At1g63230	miR161	PPR	23455255	0.0088368	0.0073971	0.010909	0.0159646	0.0115371	0.0138783	0.0308773	0.0169468	0.0131338	0.0117847	0.0103534	0.0103534	0.0103224	0.0171434	0.0176552	0.0176552	0.0160622	0.0160622	0.0104572	0.0097122	0.0155694	0.0274841	0.0274841	0.0249375	0.0141725	0.0174565	0.0110917	0.014437	0.0157396	0.0209754	0.0176618	0.0116725	0.0147253	0.0110868	0.0124538	0.0120355	0.0120355	0.0139063	0.0112981	0.0226251	0.0249872	0.0249872	0.0175605	0.0135335	0.0135335	0.0135335
At1g64580	miR161	PPR	23991657	0.0234394	0.031864	0.0251365	0.0192149	0.00731401	0.00731401	0.0199558	0.00760541	0.0171853	0.011475	0.013959	0.0162484	0.0149289	0.00934219	0.0103636	0.00767622	0.0122817	0.179048	0.0139384	0.0164414	0.0684926	0.0168373	0.0177774	0.00773168	0.00833006	0.00861327	0.0121734	0.00929624	0.00780758	0.0125695	0.00824246	0.0078856	0.0189247	0.00933741	0.007605	0.00804737	0.00672834	0.0101268	0.00832118	0.00868531	0.0227142	0.00652508	0.00865823	0.00723342	0.00958832	0.00933067
At1g69170	miR156	SPL6	26010404	0.00791232	0.00791232	0.0201293	0.0104003	0.00909453	0.0135216	0.0105124	0.0106395	0.01312	0.0227694	0.00824358	0.010272	0.0104258	0.0134159	0.00985145	0.0100877	0.0145212	0.0367261	0.0399641	0.00879442	0.00549285	0.00858802	0.00957587	0.015865	0.0153457	0.00917758	0.0126544	0.021614	0.0167355	0.0078855	0.0130259	0.0110676	0.129734	0.0310006	0.00928161	0.0182061	0.0169803	0.0127662	0.0153387	0.010177	0.0224754	0.011993	0.0105297	0.0124558	0.0232225	0.0157979
At1g72830	miR169	HAP2c	27409310	0.0129142	0.0129142	0.00904127	0.0106402	0.0125239	0.0131316	0.056479	0.0128658	0.0078083	0.0151569	0.00820341	0.00890478	0.00652913	0.00652913	0.016851	0.0404862	0.0119459	0.00641656	0.00641656	0.023627	0.0169709	0.00796304	0.0163696	0.0385014	0.0415417	0.0335586	0.0122911	0.0193077	0.013627	0.0186468	0.0288789	0.0937636	0.0228873	0.0350425	0.00685194	0.00776606	0.0178033	0.0297949	0.024633	0.0118829	0.0155073	0.0123651	0.00812558	0.00973904	0.00834781	0.00623057
At1g77850	miR160	ARF17	29279093	0.0177921	0.0177921	0.0192944	0.0106008	0.0304607	0.013779	0.00948655	0.00950929	0.0110888	0.0111385	0.0203278	0.00698878	0.00695051	0.00946909	0.00744974	0.0100376	0.00913201	0.0145705	0.00827574	0.00791706	0.011168	0.0126426	0.00918835	0.0088831	0.0100777	0.0170017	0.0136056	0.0138906	0.0117843	0.0126233	0.0237373	0.0154628	0.0161678	0.0139982	0.00879966	0.0309507	0.0535324	0.0153986	0.0275062	0.0190764	0.0190251	0.0441559	0.029447	0.0167719	0.0373797	0.0156044
At2g02850	miR408	ARPN	827705	0.0816806	0.0816806	0.049909	0.0222371	0.027949	0.0971763	0.0178086	0.0465447	0.011213	0.00762264	0.00951347	0.0210969	0.00529033	0.00561605	0.00741705	0.00676197	0.00571211	0.00957379	0.00933676	0.00589726	0.00570656	0.00607488	0.00624861	0.00662171	0.00642168	0.00695704	0.00637439	0.00803173	0.0100595	0.00985731	0.00951609	0.00781376	0.0101768	0.0205936	0.0623503	0.0222667	0.0291302	0.0318369	0.00816485	0.0154182	0.00644578	0.00601435	0.00699079	0.00819391	0.0108556	0.00940178
At2g22840	miR396	GRF1	9737035	0.00642638	0.00580414	0.00580414	0.00984342	0.00654358	0.00676911	0.01019	0.0102339	0.00803266	0.00773259	0.0124768	0.0117895	0.0250134	0.0364374	0.065779	0.0485606	0.007791	0.00720294	0.0100014	0.00545171	0.00714127	0.0116147	0.00847857	0.0141102	0.00772557	0.0164496	0.024255	0.0107954	0.00816328	0.0191633	0.00836115	0.0233169	0.00814601	0.0769627	0.0641174	0.0250785	0.0204435	0.00951038	0.00829973	0.00672796	0.00693397	0.00824221	0.00609592	0.00609592	0.00919462	0.0068729
At2g26950	miR159	MYB104	11508757	0.00875459	0.00875459	0.00993203	0.01031	0.10575	0.0583854	0.0100162	0.00945432	0.020439	0.0164635	0.0123897	0.0114777	0.0118066	0.0115963	0.0115963	0.00951809	0.0114546	0.0114983	0.0112973	0.00755217	0.0114061	0.00701579	0.0112198	0.0138954	0.0183892	0.0116831	0.0298649	0.0213033	0.0108049	0.0235795	0.0230196	0.0225766	0.0324808	0.00845312	0.0111802	0.0137324	0.0520811	0.0129356	0.00913996	0.0101568	0.00805052	0.018304	0.0294196	0.0161499	0.0123891	0.0123891
At2g28190	miR398	CSD2	12022659	0.0335577	0.0335577	0.0323198	0.00468072	0.00412841	0.00561993	0.00494763	0.00334492	0.00376908	0.00324728	0.0036824	0.015384	0.00310061	0.00340645	0.00464286	0.00236324	0.0036061	0.00309752	0.00708028	0.0261266	0.084639	0.00485363	0.00412094	0.00412969	0.00891583	0.00791406	0.00498165	0.00501108	0.00501993	0.00326034	0.0621318	0.0226461	0.0564496	0.0184806	0.00575737	0.00652966	0.00286312	0.00338715	0.00555391	0.00635573	0.00318277	0.00332536	0.00669579	0.0730636	0.0654039	0.00983515
At2g28350	miR160	ARF10	12122828	0.019414	0.019414	0.0136559	0.0134184	0.0170944	0.00742951	0.00679469	0.0100973	0.0086342	0.0240537	0.00888316	0.0140914	0.00611341	0.0109939	0.00793767	0.00690754	0.0589423	0.0164247	0.0258267	0.00645918	0.00463924	0.00665114	0.00654379	0.00602855	0.0277983	0.0146715	0.0125919	0.0191248	0.0153749	0.0291993	0.0175244	0.00632174	0.010854	0.0241447	0.0445939	0.0114524	0.0157114	0.0129802	0.0164638	0.00785768	0.0156136	0.00703005	0.0242313	0.0160007	0.00784228	0.0120754
At2g28550	miR172	TOE1/RAP2.7	12233320	0.00950952	0.00950952	0.0107916	0.0108755	0.00837093	0.00864653	0.00860071	0.00975185	0.0165486	0.0110667	0.00940483	0.00903705	0.0153565	0.0235351	0.0144101	0.0100263	0.0128587	0.00887569	0.0099195	0.00774214	0.014299	0.0339416	0.0211386	0.0323314	0.0072934	0.00807889	0.00762953	0.0219333	0.026281	0.0238733	0.0286697	0.0298421	0.024125	0.093436	0.0350155	0.0169533	0.0121274	0.0633403	0.0157945	0.0134713	0.00667337	0.00686401	0.00717136	0.00854607	0.00765691	0.00765691
At2g29130	miR397	LAC2	12533451	0.0174244	0.0121935	0.00848753	0.0106496	0.0124095	0.0173387	0.0202525	0.0187814	0.0132633	0.0230189	0.012683	0.00914439	0.00840299	0.010091	0.00948217	0.00905826	0.00894102	0.00856116	0.00868504	0.00789148	0.00881983	0.0139881	0.0122082	0.019678	0.0113946	0.0272427	0.00810746	0.00764415	0.00906191	0.00828868	0.00807998	0.0091041	0.0120853	0.0125774	0.0102862	0.00829231	0.0402411	0.0196375	0.0100531	0.0128446	0.00914686	0.0173234	0.00890126	0.00969165	0.081867	0.0189914
At2g30210	miR408	LAC3	12896690	0.00694655	0.00694655	0.00640009	0.00792623	0.00792623	0.00740106	0.0072823	0.00652682	0.00805046	0.00672823	0.00766869	0.00567347	0.00567347	0.0081472	0.0130429	0.0101211	0.0439966	0.00833754	0.0061168	0.00642798	0.0551322	0.0349146	0.00917474	0.00921604	0.0142125	0.0656502	0.0874135	0.00984715	0.00675526	0.00723517	0.00874321	0.00907632	0.0107763	0.00934269	0.0215781	0.0130892	0.0103558	0.00915212	0.00692857	0.00721886	0.00785529	0.0104668	0.012143	0.00789791	0.012312	0.00691293
At2g31070	miR319	TCP10	13228297	0.0136968	0.0136968	0.0099644	0.0107284	0.0128856	0.0107512	0.0116028	0.0104586	0.00816447	0.0150417	0.0243794	0.0238744	0.00759745	0.0146726	0.0069149	0.0110016	0.0223669	0.0148031	0.00858934	0.0155676	0.119673	0.0214481	0.0117759	0.012572	0.00920559	0.0124558	0.00829589	0.016629	0.0255721	0.00936697	0.00655757	0.00729151	0.0338959	0.0269617	0.0120545	0.00892645	0.017661	0.0194663	0.0297571	0.0134749	0.0308057	0.0372577	0.0216636	0.00853389	0.00638763	0.00499026
At2g32460	miR159	MYB101	13790255	0.00678937	0.00723911	0.00723911	0.00695279	0.0144327	0.0136276	0.00910398	0.00910398	0.00825777	0.0088462	0.00917679	0.015058	0.00776677	0.00821527	0.00846395	0.00790432	0.00758214	0.0486729	0.0178077	0.029068	0.029068	0.00880972	0.0126476	0.0114141	0.0576229	0.0107043	0.0134134	0.00775698	0.0082161	0.0121541	0.0188198	0.0110868	0.0191873	0.0201218	0.0179715	0.0117455	0.0228183	0.0217529	0.0414794	0.00717878	0.0083178	0.010155	0.00814065	0.0075715	0.00711861	0.00598642
At2g33770	miR399	UBC24	14288968	0.0298899	0.0298899	0.0298899	0.0507819	0.0118169	0.00756201	0.00945082	0.00471271	0.00420898	0.0485003	0.0158774	0.00443873	0.0111338	0.0178716	0.00459917	0.00882907	0.00603788	0.0153563	0.0108794	0.011597	0.00856135	0.0238144	0.0166863	0.00793123	0.0052009	0.0138376	0.013073	0.0102573	0.0221715	0.0131875	0.0332716	0.00529364	0.0150817	0.0242673	0.0132275	0.023227	0.0127691	0.0196019	0.00834688	0.0247438	0.018213	0.0200294	0.0232852	0.00635574	0.020579	0.0156649
At2g33810	miR156	SPL3	14312962	0.0121959	0.00716527	0.0109096	0.00659831	0.00743285	0.0432857	0.04789	0.0128334	0.0761185	0.00959397	0.00872441	0.01125	0.0122725	0.00674028	0.00796206	0.00857523	0.0251113	0.0158473	0.0171967	0.0430931	0.0486339	0.0257616	0.00795062	0.00769891	0.00655909	0.00655909	0.0162793	0.0137583	0.0123475	0.0110214	0.0249202	0.0150681	0.0294605	0.0575546	0.0285341	0.0268026	0.00778659	0.00543072	0.00668416	0.00583512	0.00929913	0.00824159	0.00677662	0.00750459	0.00753295	0.00791672
At2g36400	miR396	GRF3	15278834	0.00682302	0.00599523	0.0114668	0.0546086	0.035174	0.0516603	0.0242314	0.0142149	0.00442094	0.00569188	0.0113174	0.00660018	0.00783021	0.0537734	0.00516909	0.0257493	0.0284406	0.0197952	0.00550338	0.00608627	0.0131415	0.00559891	0.00911777	0.00567961	0.00624805	0.00614439	0.00989429	0.0097917	0.00672714	0.00866375	0.00866454	0.0220118	0.0112799	0.0122953	0.0171158	0.0124478	0.0802359	0.0195291	0.0524399	0.0131981	0.00822884	0.00871324	0.00749462	0.00471204	0.00527563	0.00565756
At2g38080	miR397	LAC4	15943208	0.0059855	0.0059855	0.0182502	0.0211048	0.00656337	0.00952879	0.0410278	0.0118604	0.0171462	0.0156863	0.00611354	0.00424681	0.00368642	0.00437783	0.00420643	0.00371229	0.00389163	0.00562103	0.00485322	0.00448943	0.00421443	0.00400286	0.00637655	0.00473806	0.0133686	0.00973701	0.00652673	0.00425168	0.00361181	0.00476292	0.00511717	0.00556918	0.0106167	0.00418887	0.0109094	0.00387413	0.0157569	0.144945	0.0668554	0.0275005	0.0187891	0.0355121	0.0471752	0.0604789	0.0172631	0.00709339
At2g42200	miR156	SPL9	17596154	0.00538694	0.00538694	0.0058252	0.0216664	0.0196165	0.00687339	0.00735946	0.00852746	0.00584586	0.00692229	0.00846374	0.0149604	0.00786093	0.00708849	0.00889644	0.0100735	0.00924537	0.0407049	0.0343532	0.0223584	0.00832072	0.00673543	0.00693176	0.0120342	0.00622907	0.00632069	0.0156561	0.0126232	0.00738327	0.0145888	0.00882654	0.0110105	0.114358	0.0153309	0.00875433	0.00875433	0.0228546	0.027316	0.0245251	0.0162258	0.0246285	0.0208748	0.00900936	0.0166405	0.00888912	0.00978884
At2g45160	miR171	SCL6(II)	18626213	0.00411434	0.00411434	0.0192984	0.0106963	0.0176633	0.0192398	0.0332187	0.0213512	0.00786358	0.00492069	0.0277358	0.0242569	0.0081535	0.0388107	0.0339658	0.030937	0.00526863	0.00477151	0.00474546	0.0100029	0.0118588	0.0226725	0.0197669	0.0156717	0.012339	0.00872472	0.0565771	0.0644596	0.00645143	0.00739425	0.00603318	0.00857805	0.00792725	0.00792725	0.0140684	0.0122082	0.0151946	0.0142282	0.0200173	0.0312647	0.023103	0.00588124	0.00734033	0.0082571	0.0132371	0.00828945
At2g47020	miR408		19327013	0.00738182	0.00738182	0.00929127	0.00723394	0.0150409	0.013507	0.013107	0.0176875	0.00720859	0.0162442	0.0201434	0.00662463	0.00731765	0.00840445	0.00736428	0.0140029	0.00626123	0.00815176	0.00525205	0.0146568	0.0130606	0.0104313	0.0122022	0.0122994	0.0175967	0.0128377	0.031592	0.0095515	0.0135099	0.0116177	0.00701698	0.0120035	0.0168645	0.013886	0.00594543	0.0712155	0.081021	0.0107618	0.0137684	0.050672	0.0379057	0.0380085	0.016793	0.024532	0.0122665	0.00830598
At3g05690	miR169	HAP2b	1676823	0.0079187	0.0079187	0.0112778	0.0223484	0.0131775	0.00956165	0.0193932	0.0163905	0.026485	0.00949337	0.00971408	0.00885236	0.0105982	0.0146899	0.0336504	0.0377542	0.0221206	0.0083346	0.0092604	0.0227185	0.0156235	0.0160383	0.0151999	0.0127482	0.0143459	0.0522662	0.01131	0.0296727	0.0144077	0.0117196	0.0224964	0.0175554	0.0168554	0.0322083	0.013435	0.00990043	0.0101104	0.0195195	0.0164552	0.0215319	0.0913154	0.00885528	0.009744	0.0100509	0.00775977	0.00942086
At3g11440	miR159	MYB65	3604167	0.0115326	0.0115326	0.00958025	0.00704061	0.0105961	0.00668351	0.00772208	0.0127226	0.00718485	0.0132939	0.0139896	0.0245934	0.01243	0.00679036	0.00818028	0.0172029	0.00608709	0.0141217	0.0331807	0.00983364	0.0382036	0.0354356	0.0308374	0.0186322	0.00853077	0.00901645	0.011646	0.0183719	0.00733814	0.0165688	0.0136147	0.0175962	0.0113225	0.0113225	0.0214436	0.0187211	0.0146522	0.0181311	0.0243913	0.00740785	0.00776901	0.0270423	0.0124113	0.0092505	0.00936053	0.00894559
At3g14020	miR169	NFYA6	4643071	0.00900721	0.00900721	0.00924253	0.0111471	0.00710486	0.00859316	0.00741876	0.0129541	0.0240103	0.0130944	0.0168578	0.0726761	0.00877608	0.0101004	0.00858912	0.00751394	0.00682321	0.00736742	0.0109647	0.0233066	0.0131249	0.0096203	0.0229352	0.0329141	0.00840027	0.0144298	0.0178822	0.0101257	0.00992719	0.0142903	0.0290709	0.0161185	0.0086761	0.00711933	0.00696655	0.00811435	0.00818646	0.00777338	0.00836544	0.00633522	0.0136853	0.00704317	0.0130264	0.00679576	0.00745639	0.00606146
At3g15030	miR319	TCP4	5063317	0.0111019	0.00466873	0.00617135	0.00381106	0.00523786	0.0313816	0.0130398	0.0138067	0.0904267	0.00657815	0.0186034	0.0130856	0.00728589	0.00393575	0.00393575	0.0075608	0.00609952	0.0103694	0.0103694	0.0496244	0.02251	0.0166162	0.112165	0.0548535	0.00647925	0.00873093	0.00624551	0.0115733	0.00576006	0.0638778	0.0099086	0.0041914	0.0238071	0.0165175	0.0145641	0.0173239	0.0432894	0.00893281	0.00924515	0.00707518	0.00937143	0.0352729	0.0119401	0.00398792	0.00661444	0.00330601
At3g15170	miR164	CUC1	5111154	0.00544374	0.00544374	0.00544374	0.00554804	0.00554804	0.00449638	0.00470651	0.00377987	0.00656995	0.0120604	0.014182	0.00631977	0.0123676	0.00722818	0.00578905	0.00604126	0.00623704	0.00459443	0.00500178	0.0053492	0.00796024	0.0155067	0.0104165	0.00462273	0.00666426	0.00394745	0.00674139	0.00498988	0.00439173	0.0858776	0.0195173	0.00975391	0.00893842	0.0148246	0.0404011	0.15039	0.0158859	0.017025	0.00888934	0.0144002	0.0941498	0.127095	0.00962446	0.0227221	0.0120306	0.00364647
At3g15640	miR398	Cytochrome C oxidase	5299222	0.00391003	0.00391003	0.00508972	0.00480559	0.00463697	0.00448059	0.00533336	0.00473521	0.00434282	0.00483612	0.00412713	0.00472014	0.00493499	0.00341822	0.00543041	0.00433272	0.00417223	0.00421956	0.00536886	0.00679286	0.00541217	0.00870275	0.00543232	0.00504796	0.00538831	0.00969367	0.00501568	0.00465781	0.00564304	0.0135597	0.00536858	0.0363022	0.0107279	0.0101832	0.0339255	0.0432694	0.076415	0.0862151	0.0645033	0.0945535	0.0636575	0.0922842	0.0187439	0.00991323	0.00717575	0.00735836
At3g17185	miR390	TAS3	5862954	0.0154474	0.0154474	0.0155997	0.00855797	0.00748295	0.00856749	0.00840035	0.00567343	0.00733156	0.00701462	0.00832884	0.0061752	0.00517313	0.00548108	0.00708211	0.00572793	0.00595123	0.00645534	0.00634005	0.0356747	0.0603345	0.0716944	0.0261803	0.0664398	0.028551	0.028551	0.0314745	0.0481483	0.0210659	0.0210659	0.0132681	0.0440457	0.0500206	0.0203789	0.0132252	0.00596261	0.0063394	0.00574377	0.0126218	0.0125317	0.00728036	0.020962	0.00722544	0.0126338	0.00994622	0.00684265
At3g20910	miR169	NFYA9	7328395	0.0103196	0.00636173	0.00949867	0.00674892	0.00770577	0.00947202	0.00706091	0.00841231	0.021423	0.0389036	0.0145504	0.0172815	0.0157264	0.0098047	0.00771165	0.00691948	0.00776505	0.0118929	0.013201	0.0146633	0.0176297	0.00618876	0.00757295	0.00904476	0.0366168	0.00974014	0.00998706	0.00858758	0.0135483	0.0224314	0.0282441	0.0194828	0.044298	0.0225023	0.0150704	0.0108997	0.0121393	0.0201981	0.0160271	0.00772546	0.00817445	0.00968778	0.0090437	0.00691521	0.0265747	0.00665853
At3g22890	miR395	APS1	8113181	0.00249461	0.00210579	0.00211482	0.00319159	0.00208511	0.00207956	0.00223044	0.00206964	0.00282498	0.00245543	0.00241207	0.00242354	0.00257129	0.00203585	0.00385605	0.00307526	0.00237828	0.00563722	0.00915313	0.030994	0.0284217	0.0400614	0.0478462	0.063909	0.00675389	0.0195877	0.00499908	0.00373429	0.0227157	0.0165459	0.00854771	0.00754614	0.0185165	0.0176153	0.0738863	0.0137555	0.0332948	0.0693867	0.0389463	0.00901786	0.00286627	0.00254971	0.00241064	0.00226355	0.00221846	0.00214997
At3g23690	miR393	bHLH	8530604	0.00554792	0.00554792	0.00590275	0.00488057	0.0241456	0.026463	0.113978	0.0230037	0.0224007	0.0247885	0.00699501	0.00924952	0.00505976	0.00840974	0.00995945	0.0326922	0.0666364	0.0387714	0.0196846	0.0335968	0.0252583	0.00640806	0.00578105	0.0065641	0.00859672	0.0111161	0.0113189	0.00979434	0.00802929	0.00730931	0.00682536	0.00889441	0.016097	0.00704874	0.0113508	0.0185526	0.0187836	0.0117317	0.015922	0.0134349	0.0103693	0.00665957	0.0103367	0.0125921	0.012092	0.021848
At3g26810	miR393	AFB2	9871485	0.0237485	0.0252709	0.0235899	0.00594626	0.00856029	0.00517318	0.00483461	0.00382376	0.00274751	0.00330061	0.00723667	0.0044125	0.0289864	0.00993808	0.009375	0.0151636	0.0213177	0.0265494	0.015543	0.0319707	0.0273855	0.00892235	0.00800926	0.0183362	0.020019	0.0150778	0.0166623	0.00663059	0.00486619	0.00818187	0.04068	0.00623159	0.0154492	0.0174602	0.00914681	0.00404209	0.00543466	0.00836123	0.0578011	0.0390342	0.033962	0.0131065	0.100455	0.100455	0.00355199	0.0133245
At3g45090	miR447	2PGK	16502962	0.00638647	0.00638647	0.00903701	0.00787859	0.00861574	0.0143137	0.0218409	0.0156753	0.0120665	0.0259756	0.0271002	0.0108176	0.0157544	0.0142812	0.0144278	0.0106789	0.0104579	0.0202117	0.0174155	0.014939	0.0192276	0.00699106	0.00664059	0.00692348	0.0147628	0.0145049	0.0302793	0.0132691	0.0163692	0.01039	0.0114735	0.0114735	0.0168544	0.0105923	0.0192022	0.0254622	0.0083023	0.0133866	0.0153751	0.0146898	0.014444	0.0301398	0.0253452	0.0610258	0.0246882	0.0128653
At3g52910	miR396	CRL4	19628281	0.065506	0.065506	0.027998	0.00589629	0.00589629	0.00648722	0.00570943	0.00727071	0.00949792	0.00617101	0.075392	0.0119373	0.0413705	0.0302669	0.0277098	0.0862471	0.0124851	0.00762259	0.00916028	0.00617562	0.00750225	0.00736494	0.00517364	0.00618939	0.00714247	0.00550084	0.00662794	0.0136738	0.0102265	0.00829266	0.01427	0.0257364	0.0244858	0.0441558	0.0200393	0.0134331	0.0161228	0.0268968	0.006854	0.00655578	0.00832587	0.00836029	0.00650842	0.0128563	0.00831482	0.00487138
At3g57920	miR156	SPL15	21455820	0.00736249	0.00736249	0.00998717	0.0393523	0.0110208	0.00749377	0.00749377	0.00809883	0.00860549	0.00870801	0.00924168	0.00697017	0.011182	0.00797777	0.0064483	0.00877371	0.00869697	0.0100118	0.0137466	0.0252278	0.0191669	0.00944287	0.0131309	0.00714182	0.0135643	0.00855419	0.0117359	0.0167382	0.00978838	0.00690154	0.00751553	0.0250892	0.093683	0.0117754	0.0134165	0.0223609	0.019909	0.0521125	0.0546348	0.0132988	0.0122242	0.0076063	0.012506	0.00922633	0.0128435	0.00932634
At3g60250	miR397	CKB2	22282847	0.00587736	0.00587736	0.00544964	0.0202051	0.00982199	0.00631706	0.0206159	0.00482476	0.00541905	0.0095238	0.00909923	0.00527333	0.00899129	0.00651565	0.0133993	0.0116906	0.00703608	0.00762871	0.00613436	0.00877415	0.00877415	0.0230388	0.0139719	0.0139719	0.0188469	0.0188469	0.00949611	0.00668377	0.00794417	0.00858914	0.041193	0.0156515	0.0101602	0.00626301	0.0195467	0.0117065	0.0121349	0.0272466	0.00921992	0.00727564	0.014697	0.0130268	0.0197654	0.0487891	0.00897742	0.00674961
At3g60460	miR159	DUO1	22354360	0.019367	0.0169037	0.0075489	0.0087944	0.00804628	0.00950523	0.00825646	0.0474227	0.183263	0.00585855	0.00689113	0.0141423	0.00848213	0.00748907	0.00699764	0.0140439	0.0101053	0.00836408	0.0121978	0.00669625	0.0136604	0.00914667	0.0138252	0.0107685	0.0319741	0.0121712	0.00614118	0.0095134	0.00829512	0.00934393	0.00947674	0.0153171	0.0303097	0.0166222	0.0159994	0.0114013	0.0703209	0.00849296	0.00849296	0.00739875	0.0101441	0.00837597	0.00755357	0.00853862	0.00767014	0.00870384
At3g60630	miR171	SCL6(III)	22422529	0.0176488	0.021088	0.021088	0.00440809	0.00429925	0.00600187	0.00859959	0.0119685	0.0170834	0.0135547	0.0186463	0.00791099	0.0121476	0.0271395	0.00380873	0.00826594	0.0117672	0.0117672	0.00660473	0.0161881	0.00383165	0.117781	0.117781	0.00947083	0.0102976	0.0110482	0.0153273	0.00622142	0.007097	0.0114638	0.00812746	0.0128521	0.0100991	0.00594923	0.0110777	0.00776903	0.0368075	0.0253592	0.00656246	0.00669547	0.00959873	0.0121079	0.00617325	0.00934727	0.0138025	0.00798792
At3g62980	miR393	TIR1	23284712	0.0153237	0.0160076	0.00513568	0.00621301	0.00502251	0.003632	0.00393694	0.00408616	0.00467585	0.00567871	0.02106	0.0104076	0.0183968	0.00783269	0.0129803	0.0305936	0.0484494	0.0071321	0.0299095	0.0414975	0.0231079	0.0100702	0.0143396	0.0789727	0.00902338	0.00854833	0.00871254	0.0161677	0.0279398	0.00776593	0.00949828	0.0091018	0.0341353	0.0164685	0.00798216	0.00752439	0.013561	0.018923	0.0465046	0.0414054	0.00870139	0.0192684	0.00499689	0.0088499	0.0229219	0.00974155
At4g00150	miR171	SCL6(IV)	58421	0.00517327	0.0127474	0.00546251	0.00401093	0.00575429	0.00553597	0.0136114	0.0710872	0.0201593	0.0066418	0.00733453	0.0179284	0.0423746	0.0184357	0.00589724	0.00602376	0.00774676	0.00525242	0.00550802	0.0111084	0.0137814	0.0114783	0.00855967	0.0157899	0.0182134	0.00655129	0.00846296	0.0300898	0.0150057	0.00765462	0.00660011	0.0120538	0.0107887	0.007957	0.00366498	0.00577771	0.0112372	0.0111064	0.014647	0.0186079	0.0266504	0.0647428	0.00803322	0.0177315	0.0209094	0.0119361
At4g03190	miR393	AFB1	1405351	0.0565636	0.0565636	0.0143856	0.0372371	0.0181183	0.0117992	0.00592471	0.00438127	0.00677719	0.00543276	0.0063362	0.0110703	0.00735114	0.03356	0.0130784	0.0156095	0.0107922	0.0304176	0.00960104	0.00987753	0.0163376	0.00578593	0.00606585	0.0399696	0.0917524	0.00738503	0.00926703	0.0122232	0.00743725	0.0152896	0.0296213	0.0158532	0.0137152	0.0239365	0.00848038	0.00822047	0.00905399	0.00752858	0.00685428	0.00833513	0.0167834	0.00722119	0.0128972	0.0335302	0.00975076	0.0204069
At4g14680	miR395	APS3	8414963	0.00756516	0.00689439	0.00683461	0.00462588	0.00566994	0.00770258	0.0139196	0.00607795	0.00663186	0.00728261	0.00587966	0.00707578	0.00596192	0.0111889	0.00815183	0.0124852	0.00797913	0.0136247	0.0289366	0.0668497	0.056644	0.0129095	0.00787344	0.0087692	0.00734831	0.0172644	0.00937128	0.00939034	0.00834131	0.0135715	0.0491579	0.0123687	0.00925736	0.029936	0.0859277	0.00800498	0.029517	0.00816056	0.00644115	0.00613417	0.00670781	0.0065755	0.00544776	0.00569926	0.00709369	0.00730032
At4g18390	miR319	TCP2	10163423	0.0162169	0.0162169	0.00802174	0.0260724	0.0889771	0.00705333	0.00732579	0.00652065	0.0135501	0.014952	0.0102912	0.009784	0.00830297	0.00839798	0.00681913	0.00803988	0.00698143	0.00790186	0.00764706	0.00764706	0.02896	0.0135659	0.0342606	0.0172503	0.0251216	0.0304663	0.0085424	0.0165475	0.0109443	0.00920976	0.0536754	0.0464182	0.0363455	0.0171188	0.0154711	0.0117559	0.0228371	0.0158518	0.00876906	0.00846899	0.00932586	0.0225813	0.0112763	0.00576795	0.0548964	0.0191974
At4g19440	miR400	PPR	10603284	0.0154491	0.01557	0.0170864	0.0152501	0.0148399	0.0130978	0.0113918	0.0108562	0.0115065	0.0201267	0.0150882	0.0115312	0.0121018	0.0145438	0.0332782	0.0129199	0.0154448	0.0160687	0.0160815	0.011191	0.0210564	0.0127927	0.0165417	0.0114511	0.0168631	0.0167924	0.0123063	0.0124168	0.0107083	0.0103733	0.0154704	0.0428843	0.0124096	0.0149462	0.0198389	0.0141694	0.0204701	0.015403	0.0175642	0.0200164	0.0143565	0.0163485	0.0126266	0.0108021	0.0144014	0.0150459
At4g24150	miR396	GRF8	12538670	0.00966809	0.0102849	0.115893	0.0138972	0.0110454	0.00789871	0.00806485	0.0106184	0.0183219	0.00836964	0.007743	0.0104234	0.0453271	0.0319503	0.00747842	0.00993756	0.0306016	0.0331738	0.00799787	0.00687147	0.00559188	0.00780909	0.00790416	0.00919622	0.00952735	0.0116159	0.011213	0.0122442	0.00916883	0.0100758	0.00735708	0.0243395	0.00650901	0.0128476	0.00725558	0.00837542	0.00829538	0.0376882	0.107801	0.0475963	0.0177354	0.0102901	0.00700045	0.00703955	0.00832808	0.00829598
At4g30080	miR160	ARF16	14704157	0.00746191	0.0100605	0.010131	0.0073598	0.0131218	0.00738697	0.00612938	0.0140031	0.00730155	0.00990187	0.00880931	0.00779542	0.00683705	0.0315717	0.00858841	0.0102954	0.0219573	0.0176601	0.0226479	0.00414161	0.00447369	0.00592858	0.0114118	0.00622902	0.0188853	0.0327707	0.00822257	0.0181979	0.00788249	0.0132201	0.00829906	0.0257182	0.0104352	0.0161949	0.0100154	0.233866	0.0824469	0.010894	0.00453434	0.00683471	0.00571625	0.00759391	0.00630173	0.00876447	0.0109825	0.0097851
At4g34060	miR402	DML3	16314700	0.0141121	0.0117575	0.0107074	0.0180801	0.0148322	0.0137178	0.0101057	0.0109648	0.0120334	0.0120334	0.010302	0.0106799	0.00905121	0.0444453	0.0172737	0.0105248	0.011509	0.0135211	0.011609	0.010825	0.0125073	0.0107997	0.0110139	0.00977807	0.00906387	0.00922408	0.00946942	0.0109159	0.0100726	0.0108818	0.0112296	0.015405	0.0155164	0.0155164	0.0897927	0.069285	0.0116358	0.0122207	0.00944643	0.0146482	0.0088675	0.0166621	0.0118502	0.0215941	0.0138344	0.0204771
At4g37740	miR396	GRF2	17726408	0.0293305	0.0145325	0.00992911	0.00788298	0.0104796	0.016727	0.00788905	0.0077514	0.012292	0.00767789	0.0421927	0.0184695	0.0229075	0.0278227	0.00715865	0.0103013	0.0103693	0.028032	0.00785376	0.00880525	0.0093067	0.0111207	0.00842706	0.00686933	0.00678216	0.020615	0.0207339	0.0150195	0.0112022	0.0101426	0.00614438	0.0116136	0.00976392	0.0606904	0.0101103	0.0138362	0.0184904	0.0353826	0.00918042	0.00760805	0.00647948	0.00922191	0.00868795	0.0267587	0.0112653	0.00974938
At4g36920	miR172	AP2	18397454	0.00852742	0.00852742	0.0426411	0.0193284	0.0153524	0.0150454	0.00933419	0.0150703	0.0173964	0.0242092	0.0273101	0.0190657	0.00713629	0.0125386	0.0104762	0.0121486	0.0189249	0.0104004	0.00820725	0.013057	0.00944502	0.0121487	0.00777325	0.0220109	0.0152424	0.00829165	0.0100494	0.0265314	0.00563701	0.00934143	0.00606157	0.00758111	0.0100041	0.042237	0.00872446	0.0165928	0.0186811	0.0135731	0.00832945	0.0229964	0.0110439	0.0127704	0.014689	0.00788617	0.00697771	0.0159509
At5g06100	miR159	MYB33	1839590	0.00632239	0.00632239	0.00726987	0.01012	0.0155763	0.00736972	0.00632295	0.00774497	0.0178626	0.00654754	0.00654754	0.0264982	0.010681	0.00853028	0.00939829	0.0195863	0.00939067	0.00857634	0.0114847	0.0100681	0.0143387	0.0273836	0.00989803	0.0203057	0.0174191	0.0118352	0.00909303	0.0128513	0.0121245	0.0133357	0.0176586	0.0161183	0.00932598	0.00813755	0.0708674	0.0314711	0.0862103	0.026603	0.0158774	0.0124728	0.00818617	0.0137034	0.0234363	0.0170978	0.00989492	0.0116637
At5g06510	miR169	NFYA10	1986760	0.0103677	0.0081931	0.0099959	0.0139535	0.0164862	0.0105376	0.011722	0.010382	0.0133585	0.0118608	0.00687989	0.00665512	0.0102033	0.045908	0.0355639	0.0132919	0.0116023	0.00913764	0.00896785	0.00840854	0.018117	0.00693527	0.038069	0.0126216	0.0164152	0.00790268	0.0216254	0.0562536	0.00904682	0.00758801	0.0111948	0.0150835	0.0268134	0.0227264	0.014821	0.0123972	0.0137293	0.0166279	0.0174345	0.00668809	0.00853889	0.00729854	0.0115563	0.0088315	0.00666259	0.00693206
At5g07680	miR164	ATNAC4	2436969	0.0184202	0.0184202	0.0178594	0.0102911	0.00792843	0.0379155	0.0379155	0.00617538	0.00709177	0.00708596	0.00708596	0.0162087	0.0135418	0.00805909	0.010809	0.0125273	0.00584685	0.00756914	0.00982904	0.0105547	0.0144932	0.00588354	0.0938197	0.0938197	0.0237508	0.0219875	0.0206385	0.0087688	0.0137499	0.0137327	0.0137327	0.00961824	0.0389652	0.00699295	0.00900342	0.0222413	0.0215478	0.014024	0.0199237	0.00633161	0.00726081	0.0116577	0.00988911	0.00856619	0.0327351	0.0578438
At5g10180	miR395	AST68	3193279	0.0222434	0.0237109	0.0100468	0.0165475	0.00935105	0.00821679	0.00855447	0.0127532	0.00833295	0.00979589	0.00743846	0.00918194	0.00904897	0.00949692	0.00964851	0.00822645	0.010999	0.00964953	0.00962414	0.00949877	0.0114329	0.00828193	0.00913648	0.0134273	0.0132206	0.0102235	0.0126091	0.00937319	0.00941731	0.00952318	0.012147	0.0331572	0.0163888	0.0119805	0.0244635	0.016656	0.0368477	0.0166369	0.0221523	0.0124357	0.0124357	0.0681188	0.0309917	0.0124302	0.0337302	0.0206621
At5g12840	miR169	NFYA10	4051071	0.00752055	0.00470304	0.00533823	0.0160786	0.0100128	0.00825706	0.0086282	0.0235888	0.0232944	0.00955998	0.00864973	0.00839627	0.0136327	0.0133267	0.00634172	0.0117378	0.00677815	0.00823651	0.00588813	0.0138108	0.00694865	0.0309722	0.0126079	0.0149924	0.011181	0.0184849	0.0372318	0.0113438	0.0330544	0.00637483	0.0155822	0.0134821	0.0421609	0.0442175	0.0623	0.0144772	0.0313602	0.0123362	0.0192688	0.0192688	0.00860411	0.0151852	0.00692646	0.00786718	0.00796113	0.00563189
At5g16640	miR161	PPR	5461810	0.00756556	0.00756556	0.0105534	0.0119411	0.035951	0.132384	0.0235023	0.011023	0.0091852	0.00725268	0.0350431	0.0994613	0.00820506	0.00847832	0.0149162	0.00867524	0.0100471	0.0163131	0.01574	0.0084473	0.0154001	0.0193023	0.0138748	0.012976	0.0115131	0.0102927	0.00905798	0.00926827	0.0168415	0.0114765	0.0231644	0.00913169	0.0117251	0.00902334	0.00999734	0.00888972	0.00917844	0.00847788	0.0132687	0.0108495	0.00869172	0.00844244	0.0084358	0.0127319	0.0120712	0.00891812
At5g37020	miR167	ARF8	14651080	0.0058935	0.0109679	0.00488211	0.00495459	0.010772	0.0359728	0.00850608	0.00938308	0.00684402	0.0115203	0.00716948	0.0116353	0.0236955	0.0138444	0.0132957	0.02047	0.090405	0.0511718	0.0216239	0.00697428	0.00855222	0.00865038	0.00804998	0.0058502	0.0108078	0.0136841	0.00394604	0.00830083	0.0308132	0.00744489	0.00717886	0.0125735	0.0149536	0.00616084	0.00786064	0.00495234	0.00495962	0.00498399	0.0197099	0.0211703	0.00828231	0.0236404	0.0199083	0.0391417	0.0473225	0.0490406
At5g39710	miR400	PPR	15913897	0.0256571	0.0228728	0.0122494	0.0139342	0.017237	0.015639	0.0263974	0.0146068	0.0924753	0.0179994	0.0326888	0.0122243	0.0115579	0.0112492	0.0168247	0.0164901	0.0095727	0.00808362	0.0144439	0.00806887	0.0330179	0.0109171	0.00939686	0.00861435	0.0115672	0.0104552	0.0122705	0.00893896	0.0115789	0.0179024	0.0108604	0.0097722	0.00725239	0.00874502	0.0149386	0.0102896	0.00919088	0.0135236	0.0136783	0.0218648	0.0148686	0.0266348	0.0143549	0.0149805	0.0132675	0.0173711
At5g41170	miR161	PPR	16496922	0.0101982	0.0101982	0.0136357	0.00932075	0.0126768	0.0355424	0.0126152	0.0105783	0.0200899	0.022713	0.0256889	0.0123463	0.00933403	0.0111449	0.0145241	0.0123575	0.00769913	0.0331475	0.0157017	0.0145538	0.0196302	0.0178176	0.0158506	0.0228518	0.00636583	0.0099073	0.0149556	0.0102671	0.0165071	0.0142912	0.013955	0.0164698	0.00904548	0.0121449	0.0109677	0.00969547	0.0110282	0.0085602	0.0129461	0.00945911	0.0148651	0.0262414	0.00977294	0.0103468	0.0113626	0.0164461
At5g43270	miR156	SPL2	17377996	0.0116773	0.0116773	0.025449	0.00690455	0.00592319	0.00623797	0.0057721	0.0427018	0.0101781	0.0269723	0.0147163	0.0073544	0.00684292	0.00894433	0.0143451	0.00621495	0.0220358	0.00914725	0.0103314	0.01109	0.0159994	0.0134231	0.0269495	0.0231179	0.0219495	0.0158576	0.0158576	0.00951624	0.0126482	0.0086026	0.00886481	0.029922	0.044032	0.0164516	0.0408059	0.0464298	0.0464766	0.0543632	0.0205879	0.0443652	0.0166466	0.00876469	0.00913326	0.0102951	0.0123241	0.0104911
At5g43780	miR395	APS4	17608358	0.00309582	0.0031619	0.00292411	0.00301404	0.00302595	0.00354231	0.00294114	0.00420924	0.0031879	0.00359914	0.00379112	0.00374411	0.00553594	0.00367742	0.00415216	0.00296862	0.00340973	0.00428695	0.0136511	0.07226	0.0344175	0.0424224	0.0430098	0.0317601	0.0140674	0.00917297	0.00822711	0.00575153	0.0158381	0.0354582	0.0189518	0.00984719	0.0271429	0.0178326	0.0622634	0.0198449	0.0239366	0.0262844	0.0405046	0.0208681	0.00345593	0.00275065	0.00390249	0.00370868	0.00527139	0.0122368
At5g53660	miR396	GRF7	21812382	0.0100686	0.0167551	0.0225816	0.00807011	0.00772661	0.0107364	0.00984853	0.00970078	0.026191	0.00827026	0.00762415	0.00718278	0.00754334	0.0072839	0.00724472	0.00962424	0.0297955	0.0413426	0.0119249	0.00803287	0.00886741	0.00895786	0.00784935	0.00972875	0.0119392	0.0545567	0.144773	0.00888412	0.0121715	0.00772389	0.0102712	0.0104178	0.0116997	0.0239637	0.00715172	0.00710988	0.00919605	0.0104194	0.00886872	0.00776579	0.00993838	0.0151946	0.0149806	0.00882958	0.00699286	0.00711165
At5g53950	miR164	CUC2	21919537	0.0112193	0.00594515	0.010119	0.00598277	0.00624252	0.00654432	0.00453613	0.00424517	0.00503223	0.00532147	0.00643072	0.00348871	0.00467157	0.00632325	0.0158169	0.00776034	0.00900829	0.00551101	0.00447429	0.00583501	0.0115665	0.00758625	0.0145923	0.0202555	0.0161567	0.00917449	0.0160501	0.187962	0.027372	0.0162788	0.0130312	0.0105226	0.0461767	0.0142515	0.0129206	0.0187097	0.0187097	0.0122668	0.007762	0.0164981	0.0620979	0.0202191	0.0191097	0.011972	0.0320982	0.0140265
At5g55020	miR159	MYB120	22342218	0.0103684	0.00726	0.0121117	0.00686975	0.028841	0.00483448	0.00534535	0.0231368	0.00793949	0.0207917	0.03304	0.0209689	0.0514288	0.0954414	0.0165156	0.0165156	0.020093	0.0168688	0.0944453	0.033146	0.00676752	0.0145626	0.0119069	0.0113565	0.0343081	0.00647598	0.0790069	0.0789188	0.0164929	0.017583	0.01079	0.00422574	0.00552333	0.00530425	0.00573355	0.00924498	0.0059916	0.00485776	0.00718106	0.00622995	0.0164889	0.00510747	0.00446045	0.00434836	0.00347433	0.0035857
At5g60020	miR397	LAC17	24186304	0.00814172	0.0218054	0.00948034	0.0071645	0.0254107	0.00623772	0.00626507	0.00732964	0.00843155	0.0207437	0.0105219	0.00632451	0.00706107	0.0180551	0.00774273	0.0278057	0.0256637	0.00667546	0.00753473	0.00627579	0.00582336	0.0109551	0.0165118	0.0103687	0.0131412	0.0793284	0.00837075	0.00536077	0.00731332	0.00563665	0.00713706	0.00957903	0.00794809	0.00784969	0.0115584	0.00739984	0.0190111	0.0128387	0.0719828	0.0431841	0.00744356	0.00721788	0.0093875	0.0185421	0.0480765	0.0441768
At5g60120	miR172	TOE2	24228125	0.00625172	0.00490232	0.0102981	0.0102981	0.0135888	0.0135888	0.00548299	0.00874185	0.00982624	0.0105185	0.0137057	0.0438023	0.0109013	0.00822771	0.0499898	0.0279827	0.00631226	0.00631226	0.00587913	0.00590992	0.00659619	0.00659619	0.00664806	0.00664806	0.0054419	0.00610434	0.00611998	0.00853236	0.0204144	0.0198838	0.0165582	0.0165582	0.0853582	0.0853582	0.0527368	0.0277953	0.0214096	0.0109566	0.0109566	0.0109566	0.0183337	0.0183337	0.0233456	0.0233456	0.00567062	0.00567062
At5g60760	miR447	2PGK	24458043	0.0121292	0.0121292	0.0108946	0.0144626	0.0109334	0.0102155	0.020289	0.0115967	0.0124374	0.0326694	0.00986326	0.00986326	0.00864493	0.0100435	0.0117249	0.00951014	0.016897	0.00992632	0.0102668	0.0227699	0.00912883	0.0190861	0.0108096	0.00833595	0.00782729	0.0112531	0.0206819	0.00975848	0.011625	0.0221818	0.00946125	0.0105982	0.0237504	0.0216745	0.0298057	0.0321525	0.0179606	0.0153556	0.0112136	0.0117245	0.0117934	0.022599	0.0359281	0.0172055	0.0134039	0.0109592
At5g61430	miR164	ATNAC5	24718923	0.00872733	0.00872733	0.0132378	0.0211856	0.00854346	0.0118035	0.00756976	0.00783517	0.00847624	0.0135769	0.00813941	0.0104243	0.00969031	0.0151248	0.00830392	0.0158644	0.00861825	0.0122121	0.00901671	0.0083204	0.0123079	0.0289534	0.0104954	0.0253573	0.0363051	0.020798	0.0344659	0.0145316	0.0101769	0.0726969	0.0484286	0.0189242	0.0327067	0.0128442	0.0167905	0.0276717	0.0238212	0.0430477	0.0181915	0.0136531	0.00888704	0.00710432	0.00806905	0.0176063	0.00861376	0.024585
At5g67180	miR172	TOE3	26819411	0.00950079	0.0107952	0.0136987	0.00620642	0.00743837	0.00697281	0.0146944	0.00992936	0.0150955	0.0104234	0.0135376	0.0135376	0.00561769	0.00552605	0.0088633	0.00841628	0.00651069	0.00651069	0.00769656	0.00436027	0.00690555	0.00905871	0.00810431	0.0111877	0.00826219	0.00557158	0.00497653	0.00855016	0.0074837	0.0105558	0.00982793	0.0147478	0.0579385	0.0789898	0.130598	0.0638384	0.015504	0.00962269	0.0109796	0.00902201	0.011572	0.00999499	0.00716773	0.00521703	0.00947089	0.00720601
[truncated: 90 more columns]

## Sheet: paralogs
Paralogs of miRNA target genes (SVM class label = -1)
				normalized average sense strand tiling array signals relative to pseudo-miRNA binding site
	gene name	miR	miR chromosome binding coordinate	-800	-775	-750	-725	-700	-675	-650	-625	-600	-575	-550	-525	-500	-475	-450	-425	-400	-375	-350	-325	-300	-275	-250	-225	-200	-175	-150	-125	-100	-75	-50	-25	0	25	50	75	100	125	150	175	200	225	250	275	300	325
At1g02065	SPL8	156	366739	0.0778516	0.0778516	0.0227031	0.0109031	0.00740587	0.00787832	0.00640731	0.0073929	0.00938259	0.00770835	0.00937877	0.00683157	0.00648929	0.00636085	0.0127862	0.0075079	0.0223379	0.0153249	0.0104241	0.0479756	0.00649519	0.00678551	0.00489872	0.00584904	0.00584904	0.00886342	0.0121131	0.0219395	0.00835353	0.00663439	0.0069537	0.00446	0.00438084	0.00626586	0.158317	0.0906254	0.0125237	0.0049596	0.00471824	0.00384486	0.00490058	0.0058601	0.0068834	0.0111271	0.0383683	0.012942
At1g09060		396	2925131	0.0167164	0.0167164	0.0104206	0.00769641	0.00769641	0.0102152	0.0102152	0.115441	0.0162672	0.0183894	0.0143673	0.00651317	0.0111254	0.0261833	0.0115975	0.0100648	0.0115237	0.00676333	0.00864989	0.0136682	0.0284967	0.00892849	0.00892849	0.024601	0.00886472	0.0137089	0.0124042	0.00860142	0.00763237	0.00953497	0.0117228	0.0181423	0.0130076	0.0114199	0.0131082	0.00791704	0.0122015	0.0105949	0.0099648	0.00856749	0.013633	0.0191634	0.0685422	0.0110378	0.0240982	0.0127951
At1g09170		396	2957713	0.0151043	0.0132335	0.00915433	0.0178182	0.0133519	0.0100791	0.00931022	0.00939948	0.0135823	0.0332333	0.0103246	0.0095077	0.0140934	0.0106088	0.0204575	0.0128395	0.0150862	0.0128678	0.0246403	0.0274218	0.0156949	0.0179612	0.0160145	0.00979548	0.0154964	0.00751554	0.0108345	0.0218506	0.0103737	0.0167785	0.0115844	0.0191265	0.0359375	0.011933	0.018666	0.0123258	0.0109284	0.0121547	0.0108294	0.0284698	0.0390542	0.0334048	0.0231489	0.011028	0.0129184	0.0159413
At1g10120		393	3304591	0.0278673	0.0107718	0.00969145	0.0109581	0.00830767	0.0142883	0.0169241	0.020499	0.0114803	0.0139383	0.0118519	0.011207	0.00910818	0.0138281	0.00961853	0.00726658	0.00835	0.0137098	0.00911271	0.0124822	0.00907003	0.0106001	0.00938428	0.00737341	0.011976	0.0114094	0.0137374	0.014408	0.00767666	0.014255	0.0166057	0.0246716	0.0277834	0.0273504	0.0179568	0.0119625	0.009901	0.0118553	0.014074	0.0102161	0.0270142	0.0318188	0.0131499	0.0273121	0.0263227	0.0116626
At1g12520		398	4268742	0.00758923	0.00607131	0.00547523	0.0148812	0.0161386	0.0066288	0.0347903	0.0209971	0.00671421	0.00673409	0.00881065	0.0112034	0.00969352	0.00899411	0.00862462	0.0137878	0.0522683	0.0118968	0.0152104	0.0114624	0.0080615	0.00621779	0.00621779	0.00507974	0.00507974	0.00651191	0.0157625	0.0236039	0.0319167	0.101803	0.0190336	0.0704945	0.0237185	0.0196808	0.0585216	0.0150555	0.0057237	0.00507568	0.00571652	0.00823549	0.0283039	0.00953311	0.00558979	0.0112952	0.0111129	0.0287731
At1g16060		172	5511470	0.0106805	0.0106805	0.0106805	0.0111478	0.010079	0.00646125	0.00564074	0.00597229	0.0086295	0.00580001	0.00874924	0.00577809	0.00807581	0.00924157	0.00896603	0.0144313	0.00728238	0.00676205	0.00932829	0.0105332	0.0119639	0.022415	0.0293102	0.0329772	0.0288283	0.0395676	0.0120982	0.0134126	0.0132087	0.0128584	0.0195473	0.0369081	0.0507154	0.0261721	0.011204	0.024631	0.065946	0.0163267	0.0244691	0.0146162	0.0127963	0.0137007	0.00718799	0.011057	0.0119064	0.00732226
At1g18140		397	6240097	0.00605142	0.00605142	0.00926654	0.0155522	0.0161085	0.0175185	0.0108904	0.00757466	0.00910961	0.0219368	0.019267	0.0241776	0.0313593	0.0110114	0.0073894	0.0123026	0.0123026	0.00855619	0.0096608	0.00945572	0.00982788	0.00773512	0.0123828	0.0109659	0.0113276	0.0100053	0.0299003	0.0186109	0.0110881	0.00853468	0.00982883	0.0134875	0.0130542	0.0141441	0.026599	0.0160604	0.0180302	0.0115264	0.0110944	0.0571842	0.112757	0.0201378	0.0276955	0.012327	0.0183827	0.0108463
At1g18400		393	6333666	0.00809875	0.00809875	0.00983299	0.00926062	0.010609	0.0142488	0.0259675	0.00895823	0.0188349	0.00864167	0.00871909	0.0108103	0.0155372	0.0122107	0.00767739	0.00668694	0.0106903	0.0117557	0.0167005	0.0111325	0.0131826	0.00959838	0.00886072	0.00702853	0.00714181	0.0189827	0.0263726	0.0300866	0.0303819	0.0467022	0.0338365	0.0126257	0.016695	0.00996317	0.00900009	0.00944147	0.105737	0.0258063	0.0301754	0.0106679	0.00821345	0.00891061	0.00726307	0.012754	0.0126341	0.00979267
At1g18410		396	6337471	0.00916938	0.00916938	0.0172414	0.0172414	0.0387991	0.0148109	0.013882	0.0222321	0.0202657	0.0290513	0.0113149	0.0113088	0.0162524	0.0146049	0.00823877	0.01116	0.0108879	0.0156631	0.0193855	0.0173883	0.0173494	0.0143928	0.016489	0.0131167	0.0196136	0.0342863	0.0155311	0.0203574	0.017183	0.0261206	0.0081335	0.0116112	0.0133219	0.0112396	0.00970692	0.0189399	0.0142023	0.013796	0.00942777	0.0117905	0.0122095	0.010972	0.0120929	0.012295	0.0101287	0.0111783
At1g19220	ARF19	160	6630480	0.0293866	0.0133735	0.0132721	0.0125336	0.0102937	0.00882591	0.0106749	0.00761353	0.0106792	0.0202785	0.00875667	0.00753319	0.00722232	0.00676396	0.0074824	0.00867906	0.00904799	0.0101131	0.0112947	0.0530598	0.020202	0.00952553	0.00704219	0.007481	0.00765851	0.00613306	0.0119381	0.0114057	0.00914945	0.00891694	0.0413063	0.0510941	0.0111813	0.0179488	0.0353315	0.0109859	0.00961876	0.00988161	0.00988161	0.0111644	0.0104292	0.0101702	0.00735194	0.0157378	0.0149573	0.0292859
At1g19850	ARF5	160	6889064	0.0125515	0.0125515	0.0159174	0.0148345	0.0289163	0.00849547	0.00668293	0.0242496	0.011294	0.00831982	0.00577659	0.0233967	0.00831675	0.00670697	0.00963285	0.00822177	0.0239311	0.00613215	0.00936276	0.0169749	0.00455651	0.0081337	0.014527	0.019071	0.0210221	0.120899	0.0878304	0.00606072	0.00952407	0.00699725	0.00699725	0.0185113	0.00791258	0.0446762	0.00541437	0.00548904	0.00603023	0.006744	0.00666626	0.00612584	0.0102877	0.0205132	0.0110832	0.00810102	0.0122066	0.0146453
At1g19920		395	6916373	0.00532027	0.00532027	0.0122025	0.0051258	0.00660552	0.0109098	0.00733607	0.00864255	0.00825509	0.00752871	0.00637417	0.00618109	0.0061992	0.00522736	0.00564506	0.00565796	0.00620866	0.0787948	0.0389438	0.0370076	0.0259029	0.00722497	0.0197099	0.0290261	0.0290955	0.0416262	0.0127282	0.00653483	0.00634053	0.0253421	0.010303	0.00921834	0.0138506	0.0124265	0.0229337	0.00696813	0.00696813	0.00980193	0.00671137	0.0220878	0.00941299	0.0173075	0.0170338	0.00678488	0.0069026	0.00977057
At1g20860		399	7258404	0.0124085	0.00742323	0.00998809	0.0105999	0.00819132	0.00876963	0.0222389	0.0107846	0.00827724	0.00654554	0.00654554	0.0096697	0.0078415	0.0116478	0.00884537	0.00716558	0.00663002	0.0146287	0.00867271	0.00757038	0.00730991	0.00746698	0.0105994	0.0110029	0.00843504	0.0147786	0.0131805	0.00704476	0.0101337	0.0266262	0.0139921	0.0219188	0.017435	0.00731269	0.0477458	0.034271	0.0212539	0.0220834	0.0447827	0.0171292	0.0113991	0.0161265	0.0249966	0.0277019	0.0343964	0.0120248
At1g20980		156	7325481	0.0130838	0.0130838	0.0182842	0.00760148	0.00513774	0.00773658	0.0156774	0.00622112	0.00896261	0.00727182	0.0180639	0.0695498	0.0146218	0.00722018	0.0133361	0.0270611	0.0157028	0.0104703	0.0199638	0.00900262	0.0175009	0.00955971	0.0102163	0.0103764	0.0107711	0.017004	0.0131553	0.0161559	0.0118976	0.0065357	0.0152996	0.00729406	0.0086758	0.0141752	0.0109368	0.0085276	0.00998624	0.00538661	0.00538661	0.01532	0.01532	0.0105034	0.0307979	0.0091305	0.0235868	0.0519095
At1g21450	SCL1	171	7510236	0.00515272	0.00515272	0.00686379	0.00882555	0.00582213	0.00771733	0.00756015	0.00733069	0.00551948	0.0143691	0.00758337	0.0137955	0.00765829	0.0131346	0.0201717	0.0125341	0.00939488	0.015634	0.0118526	0.0196446	0.00923076	0.0104945	0.0670448	0.0144608	0.0107769	0.0139734	0.0206148	0.0105857	0.0182061	0.0138063	0.00609333	0.0135348	0.00796038	0.013957	0.0115048	0.0168406	0.020814	0.013471	0.0162836	0.0460856	0.00607107	0.0106872	0.0194999	0.0176876	0.0194456	0.0109591
At1g22640	MYB3	159	8007223	0.0167987	0.00898547	0.00809913	0.0102934	0.00944703	0.00816	0.00986016	0.0251308	0.0486776	0.0190613	0.0116388	0.0109785	0.0120426	0.0145953	0.0141888	0.0434593	0.0446018	0.017325	0.0179988	0.018226	0.0101379	0.013051	0.0117351	0.0230059	0.0127404	0.0141263	0.0160311	0.0349595	0.0736664	0.053917	0.0572706	0.0129845	0.00722951	0.0122325	0.0110252	0.00999085	0.00735378	0.00664334	0.0109347	0.00682228	0.00624487	0.00689846	0.00759019	0.0100407	0.0100407	0.00678946
At1g25330		393	8880500	0.0106296	0.0106296	0.011914	0.00971804	0.00971804	0.00917044	0.0104136	0.0100449	0.00890362	0.0174728	0.0174728	0.0111522	0.0140036	0.0105181	0.00948579	0.017486	0.013187	0.0103907	0.0188879	0.010611	0.0239691	0.047635	0.013044	0.0254999	0.0119048	0.00884631	0.0101617	0.0103057	0.0120804	0.0160607	0.00864761	0.0373553	0.00962013	0.00790115	0.00824508	0.0122961	0.00833997	0.0148222	0.00915328	0.0126774	0.0112542	0.00941663	0.0258249	0.00972018	0.0107281	0.0128947
At1g26260		393	9087487	0.0109874	0.0109874	0.00772082	0.0168293	0.0193393	0.0193393	0.014481	0.0135881	0.0083292	0.00756358	0.0101238	0.00931134	0.00827217	0.00861948	0.0119888	0.015938	0.015414	0.0202713	0.0202204	0.0114364	0.0186342	0.0102247	0.0104231	0.0154253	0.0134342	0.0180633	0.0266896	0.0189765	0.00883437	0.0136408	0.0535534	0.0247875	0.0211265	0.0161325	0.0176348	0.0141349	0.0129879	0.0196682	0.00955445	0.0178588	0.023787	0.024074	0.0148247	0.018453	0.0181218	0.00969096
At1g30500		169	10804490	0.056153	0.056153	0.0539906	0.0454514	0.0143302	0.00755004	0.00943489	0.0124285	0.0163013	0.027769	0.0126729	0.0141012	0.00749651	0.00877582	0.0128704	0.0128704	0.0105072	0.0172052	0.0119841	0.014794	0.0145161	0.00775809	0.0203741	0.0214881	0.0208196	0.048751	0.0111537	0.00995696	0.0108824	0.0128816	0.00801236	0.00942742	0.00807471	0.0074897	0.00761753	0.00778178	0.0113303	0.0166155	0.0101104	0.0124375	0.00673587	0.0134334	0.0165146	0.00914142	0.00660455	0.00969042
At1g34170	ARF13	160	12444428	0.0116029	0.0129179	0.0109327	0.012667	0.0148191	0.0131592	0.013097	0.0108608	0.0106119	0.022451	0.0202102	0.0135456	0.0110896	0.0097912	0.0122299	0.0160116	0.0178064	0.0264092	0.0201169	0.0116748	0.0111463	0.0105163	0.022107	0.0164705	0.0118982	0.0140861	0.0145266	0.0132876	0.0138952	0.0182783	0.0309443	0.0147559	0.0138438	0.0388287	0.0333436	0.0160368	0.0100015	0.0121905	0.0145496	0.027397	0.0171637	0.0120313	0.0115255	0.0109091	0.016129	0.0119901
At1g34310		160	12509146	0.0116837	0.0116837	0.0172044	0.0172044	0.0105922	0.0103315	0.0109881	0.0107398	0.0101364	0.0164019	0.0164019	0.0164019	0.0139521	0.0106813	0.0106813	0.0106813	0.0121727	0.0121727	0.016938	0.00902925	0.00902925	0.00884942	0.00884942	0.0161497	0.0129462	0.0454348	0.0187694	0.0939174	0.0278767	0.0116384	0.0116384	0.0102764	0.0102764	0.0111959	0.0234701	0.0234701	0.0230665	0.011082	0.011082	0.0120396	0.0336725	0.0115507	0.0106413	0.0106413	0.0106413	0.0115639
At1g34670		159	12710184	0.00875094	0.00875094	0.0105724	0.0173898	0.0112137	0.00614495	0.00650266	0.00622381	0.0106198	0.0112811	0.00870245	0.0212661	0.0216076	0.0198276	0.0119997	0.00964934	0.0133166	0.0114445	0.0093524	0.00922665	0.0164223	0.021353	0.0238831	0.0192808	0.0104566	0.00696941	0.0247703	0.024914	0.00882986	0.0359001	0.0718882	0.00911986	0.00685453	0.0179312	0.0225702	0.0168149	0.0832378	0.011006	0.0135365	0.0190231	0.0140605	0.0121596	0.00908758	0.00908758	0.0358313	0.0358313
At1g35240	ARF20	160	12928060	0.00655338	0.00655338	0.00587594	0.00587594	0.00591883	0.00663481	0.00683185	0.00885584	0.00885584	0.00885584	0.00885584	0.00747598	0.00747598	0.00747598	0.00747598	0.0069758	0.0069758	0.00708815	0.00613094	0.00613094	0.00613094	0.0110293	0.00928028	0.0371327	0.0713543	0.268178	0.0435327	0.0435327	0.0435327	0.00672864	0.00672864	0.00672864	0.0159676	0.0126773	0.0126773	0.0126773	0.00831151	0.00831151	0.00831151	0.00831151	0.00760336	0.00760336	0.00760336	0.00766213	0.00829634	0.00829634
At1g35540		160	13111025	0.00817918	0.00817918	0.00817918	0.00817918	0.00724882	0.00724882	0.0105198	0.0100023	0.0131085	0.0131085	0.0131085	0.00861367	0.00861367	0.00861367	0.0108242	0.0108242	0.0120293	0.0124349	0.012996	0.0112022	0.0106401	0.00778223	0.00840996	0.00888322	0.101684	0.0758597	0.0133582	0.0133582	0.0145165	0.0148743	0.0216661	0.0143088	0.010256	0.0237229	0.0900343	0.0101156	0.0120909	0.0114748	0.0111523	0.0130778	0.010416	0.0102064	0.00840917	0.0126752	0.0126752	0.00879818
At1g51190	PLT2	172	18983509	0.0101053	0.0101053	0.00668398	0.00628876	0.00718857	0.00727596	0.00884609	0.0234351	0.0131573	0.0156673	0.0124158	0.00751522	0.00960197	0.0153433	0.0107135	0.00848214	0.00813378	0.00517457	0.00655648	0.00765725	0.00832541	0.00917911	0.0159818	0.0103621	0.00730448	0.0105165	0.0147973	0.0212588	0.0111741	0.009876	0.0119546	0.0197844	0.0253377	0.014666	0.014666	0.0184292	0.0138369	0.0185787	0.0168161	0.0121163	0.0236724	0.0261055	0.013559	0.0120567	0.0262788	0.023088
At1g55550		396	20754918	0.0171939	0.0171939	0.00977533	0.0151001	0.00869686	0.0117231	0.0108334	0.0136761	0.00878223	0.00758237	0.0674981	0.0813987	0.00996999	0.00829937	0.0120712	0.0137849	0.0178112	0.0141139	0.00934167	0.0119418	0.0111705	0.0115283	0.0190165	0.0170834	0.024036	0.00818964	0.012309	0.0136527	0.0137282	0.0121072	0.00744006	0.00943159	0.00867018	0.0150282	0.0111472	0.00965805	0.0100918	0.00927282	0.015643	0.0082598	0.0125363	0.013316	0.0194332	0.0100316	0.0104976	0.0105482
At1g57560		159	21321536	0.0143165	0.0143165	0.00886274	0.0105382	0.0109743	0.0188234	0.00725946	0.0093988	0.0161985	0.0152957	0.0129483	0.0112768	0.00981978	0.033033	0.0115578	0.00999731	0.00956294	0.0098855	0.0160039	0.0118182	0.0355472	0.0122252	0.01848	0.0121671	0.13947	0.0334392	0.0143767	0.0141939	0.0281542	0.0130703	0.0106604	0.011196	0.0167829	0.0152353	0.0232847	0.0605266	0.023891	0.0100327	0.0101713	0.0110989	0.011116	0.0108802	0.0073613	0.00865991	0.00818409	0.0110827
At1g59640		393	21913182	0.0105235	0.0105331	0.0120288	0.01183	0.0139042	0.00802429	0.0310733	0.0404264	0.0145459	0.0148746	0.0114985	0.0160511	0.0108866	0.0108866	0.0121871	0.0268986	0.0172898	0.0101875	0.0614868	0.00939293	0.00914377	0.0103651	0.00966562	0.0168	0.0167522	0.00940455	0.00886853	0.0237672	0.0174075	0.0122773	0.0495353	0.0154852	0.0218656	0.0185524	0.0103742	0.00959192	0.0229084	0.0107209	0.0101296	0.00944617	0.0332524	0.012946	0.012946	0.00899855	0.00899855	0.0125068
At1g59750	ARF1	160	21986573	0.0210525	0.0210525	0.00910763	0.017073	0.00735224	0.00942072	0.00428404	0.00665048	0.011042	0.0075702	0.011642	0.00637858	0.00670198	0.00827177	0.0136547	0.0131577	0.0156956	0.00693835	0.0054883	0.0054883	0.00699599	0.00759085	0.00777579	0.0236729	0.00436752	0.00702228	0.00580822	0.00859846	0.00783673	0.0103521	0.00992687	0.0169563	0.0217877	0.0136609	0.022519	0.0441352	0.0238445	0.0271658	0.0212757	0.0117365	0.033125	0.072887	0.0259124	0.00754667	0.0189459	0.0149583
At1g63640		396	23594522	0.0134071	0.0344683	0.0124604	0.00634503	0.00639234	0.0055944	0.0180544	0.0181768	0.0120554	0.00730004	0.017518	0.00867994	0.0322462	0.00817307	0.00744659	0.00707233	0.0104905	0.00877537	0.0100036	0.0222344	0.0497303	0.0212513	0.00951333	0.0078889	0.0208205	0.0075941	0.00899624	0.0117506	0.00546022	0.00924297	0.0258839	0.0154161	0.0238286	0.0192086	0.0109387	0.0119396	0.0308203	0.0187172	0.0101191	0.0111235	0.00677784	0.00648216	0.0112766	0.0152615	0.0138802	0.023547
At1g68920		393	25920210	0.0714789	0.0144371	0.0140483	0.025538	0.0452417	0.0117326	0.0203841	0.0157402	0.0161296	0.0210712	0.013989	0.0108664	0.00983219	0.0100849	0.0190685	0.0156002	0.0067567	0.0145943	0.00618429	0.00718559	0.00933172	0.0247121	0.00815251	0.00619769	0.00478807	0.0727164	0.0252297	0.00525518	0.0206937	0.00698531	0.00860721	0.0092277	0.00853747	0.0109073	0.0156376	0.0108319	0.00501281	0.00498496	0.0073184	0.00550309	0.0055225	0.00575447	0.0105868	0.00786815	0.00615555	0.00527951
At1g69440		168	26108582	0.00474777	0.00474777	0.00446218	0.00417476	0.00557869	0.00427395	0.014881	0.00441597	0.00442338	0.00563795	0.00661555	0.00554375	0.00371766	0.00597975	0.0053634	0.00430277	0.00586224	0.0052293	0.00434615	0.00434615	0.0057252	0.00689226	0.0292879	0.0213318	0.0213318	0.0253747	0.00619229	0.0380583	0.00574717	0.00592608	0.00673978	0.0128852	0.026191	0.0301479	0.0165546	0.00833101	0.0104055	0.151173	0.0649149	0.0815812	0.0668027	0.0196465	0.0095014	0.0089342	0.00578216	0.00474067
At1g71930	VND7	164	27080703	0.016121	0.0127915	0.00905298	0.0110827	0.0117424	0.00774614	0.0086099	0.00920553	0.00843969	0.0087143	0.0128029	0.00997761	0.00689253	0.00792866	0.00762231	0.00795926	0.00914988	0.00741801	0.00741801	0.0071999	0.00721426	0.0090057	0.00864773	0.0128268	0.0139575	0.0208231	0.014312	0.0101915	0.0131544	0.0147091	0.0127634	0.0247048	0.0439667	0.0127942	0.0123625	0.0091272	0.0138713	0.0104468	0.00769565	0.0069319	0.0080052	0.00762303	0.0313885	0.0120579	0.0137883	0.0230888
At1g72250		396	27200393	0.00818194	0.00818194	0.0229436	0.0127616	0.0132174	0.0134077	0.0139778	0.0154455	0.01232	0.0175477	0.0116217	0.0118246	0.0097304	0.0125057	0.0116916	0.00965935	0.0121367	0.0106694	0.0206945	0.0253422	0.0412001	0.0170558	0.00896597	0.00900508	0.0134011	0.00811865	0.021824	0.00921357	0.0131552	0.00768165	0.00731244	0.0101913	0.00887694	0.0129973	0.0156511	0.0132509	0.0232906	0.0176093	0.011298	0.0133154	0.0128818	0.0107956	0.00823899	0.0116837	0.00972931	0.0105871
At1g76420	CUC3	164	28677402	0.0218566	0.0358122	0.0224217	0.00993536	0.0573448	0.0427398	0.00812063	0.00752277	0.00830542	0.00830542	0.0136575	0.0136575	0.00670903	0.00834008	0.00643982	0.00643982	0.0107572	0.0112689	0.0152051	0.0101808	0.00828666	0.0142269	0.0294494	0.0209044	0.0208814	0.00645444	0.00901016	0.00835803	0.00733389	0.0087221	0.0130893	0.0116023	0.00822068	0.0111263	0.0144492	0.0151257	0.0207817	0.0205925	0.00757421	0.0103961	0.0102562	0.0604194	0.0254295	0.010708	0.0117596	0.0203416
At1g76430		399	28686563	0.0424388	0.0424388	0.0129476	0.0220313	0.023358	0.0376912	0.0222004	0.0188946	0.0175351	0.0133835	0.0340526	0.00976583	0.00738839	0.00692097	0.00510654	0.00520809	0.00558542	0.00702016	0.018148	0.00683404	0.00522569	0.00557634	0.0141896	0.0047384	0.00746213	0.00583069	0.0058855	0.00959368	0.0070685	0.00660102	0.00534813	0.0805625	0.0438153	0.0147579	0.00952424	0.00608368	0.0374475	0.0626461	0.0104832	0.00884641	0.009463	0.0105014	0.00776096	0.0392805	0.0078967	0.0209281
At1g79700		172	29995353	0.0133976	0.0118018	0.0146821	0.00786033	0.0109538	0.00727256	0.00710825	0.00691876	0.0105934	0.0110059	0.00838702	0.00720632	0.00786914	0.00761869	0.00827319	0.00739084	0.00739084	0.0129006	0.0500284	0.0272632	0.0199726	0.0396087	0.0397375	0.0303518	0.0105388	0.0114203	0.0238638	0.040266	0.0479045	0.0289332	0.0138003	0.0197068	0.0245436	0.00970493	0.00773625	0.00814159	0.00711784	0.00932373	0.00785996	0.0123636	0.0119333	0.0102544	0.0135981	0.0147652	0.0123246	0.0141557
At1g79840		166	30043971	0.00728354	0.00728354	0.00887455	0.00743853	0.00719441	0.00912412	0.019177	0.0113003	0.00499127	0.00475149	0.00695028	0.00693413	0.00467244	0.00557546	0.00679717	0.00962988	0.00831583	0.0158284	0.0185176	0.00807299	0.00666861	0.0942627	0.0952505	0.010061	0.00930288	0.0105325	0.0445316	0.0331966	0.00524621	0.00993779	0.0527973	0.00973883	0.0446323	0.0218879	0.00760815	0.00846262	0.00924749	0.0114531	0.00784244	0.0112493	0.00614178	0.0166894	0.00655826	0.00807063	0.00544991	0.006613
At1g80230		398	30175782	0.0119793	0.0119793	0.028321	0.0218128	0.0154459	0.0717111	0.0354986	0.0129786	0.0375084	0.00422359	0.00646498	0.0104056	0.00680529	0.0057206	0.00475334	0.00467793	0.00441639	0.0037814	0.00377116	0.00423359	0.00406834	0.00530202	0.00853284	0.00624843	0.0039609	0.00755344	0.00841209	0.00981446	0.00981446	0.0227113	0.025767	0.025767	0.0631877	0.0632081	0.0265048	0.00974826	0.00537301	0.00875738	0.0231218	0.00423786	0.00625986	0.0101533	0.00872244	0.0166588	0.0476924	0.0121156
At2g01570	RGA1	171	256808	0.00428671	0.00428671	0.00448822	0.00445739	0.00557998	0.00976303	0.00866396	0.0347468	0.0067101	0.00659696	0.00492466	0.00414076	0.0102892	0.0216475	0.00429133	0.00655402	0.0113358	0.00514771	0.0139572	0.00388427	0.00463756	0.0132181	0.00667384	0.012772	0.0568923	0.0125065	0.0106235	0.0110643	0.0081774	0.0183711	0.00513659	0.0130091	0.0110302	0.0123295	0.00982291	0.0114709	0.0327683	0.0107567	0.00920319	0.00672991	0.00668966	0.0111084	0.00591667	0.0418432	0.197343	0.0216387
At2g04890		171	1721748	0.048469	0.0127515	0.0105403	0.011232	0.011232	0.00995258	0.00734343	0.0154206	0.0201107	0.0228151	0.0148368	0.00852035	0.009995	0.0462385	0.00627081	0.00935391	0.00930308	0.0059941	0.00639795	0.00993744	0.00895186	0.007105	0.00720809	0.006934	0.00694464	0.00667937	0.00793114	0.00681913	0.00936105	0.0127286	0.0134534	0.0112366	0.0216717	0.0234066	0.00872088	0.0121363	0.00917616	0.00936061	0.0456948	0.03067	0.00855499	0.0735405	0.0272979	0.00823252	0.00802181	0.0205082
At2g18060		164	7856077	0.034446	0.0231876	0.0344467	0.0340303	0.00897514	0.00799525	0.0120395	0.0145962	0.00681415	0.00931902	0.00765391	0.00788328	0.00922271	0.00985294	0.00828083	0.00984085	0.00782587	0.0109102	0.0114207	0.00827229	0.0111299	0.0106876	0.0133425	0.00878104	0.0270707	0.0105552	0.00787741	0.00807222	0.0105365	0.0103898	0.0194815	0.0129639	0.00974583	0.00957515	0.0174336	0.0131617	0.0103097	0.0114638	0.00965288	0.0369451	0.161129	0.0153174	0.0107189	0.0152026	0.0106543	0.0168249
At2g18300		393	7960148	0.013241	0.0105092	0.0154989	0.0279028	0.0089703	0.0102723	0.0131256	0.0137198	0.0112686	0.036051	0.0153356	0.0116699	0.0122315	0.0123143	0.0100196	0.0111205	0.0230747	0.0270701	0.024957	0.0114605	0.0130628	0.0122803	0.0122263	0.0113143	0.020002	0.0158906	0.0289718	0.0129322	0.0119259	0.0166129	0.0211679	0.0144524	0.0230105	0.0596804	0.00872998	0.0138346	0.0107884	0.0110437	0.0203552	0.013224	0.0154796	0.0379861	0.01137	0.0119237	0.0100017	0.0133705
At2g22610		396	9610154	0.00835482	0.00835482	0.00820594	0.010045	0.0126597	0.0247695	0.00895373	0.0144658	0.0111709	0.0257934	0.0336658	0.0185544	0.0122072	0.0108979	0.00936709	0.0103977	0.0117178	0.0137531	0.0225418	0.0126802	0.0357303	0.0134676	0.00823831	0.0120078	0.0325638	0.0124995	0.00908056	0.00950223	0.0095904	0.0114218	0.0148486	0.0130799	0.011337	0.0147228	0.010532	0.0297154	0.0162157	0.0139669	0.0216753	0.0193349	0.0193349	0.0252835	0.0159123	0.0117203	0.0130079	0.0101777
At2g24430		164	10391280	0.00585355	0.00698549	0.00837009	0.0893934	0.0977836	0.00500441	0.00618711	0.00571198	0.00707408	0.00692345	0.00445066	0.00539026	0.00635799	0.00545009	0.00482738	0.00527284	0.00475223	0.00534223	0.00598995	0.00519226	0.00770229	0.00581736	0.00829995	0.00980821	0.0108977	0.00664782	0.00746648	0.00785172	0.00767961	0.00892683	0.0118561	0.0110535	0.00863739	0.00862137	0.00583757	0.00651197	0.00669431	0.00461937	0.00615112	0.0062597	0.00916381	0.0062	0.019394	0.0179039	0.0101367	0.0146573
At2g27040	AGO4	168	11546886	0.0134699	0.0134699	0.00939197	0.00631775	0.00652337	0.0122454	0.0261023	0.0145447	0.0124393	0.0269765	0.02679	0.00941082	0.0141009	0.00747426	0.00854763	0.011722	0.0219237	0.00925182	0.019666	0.00750231	0.0153846	0.0315788	0.00733039	0.0306066	0.0310142	0.00949713	0.0107905	0.00664821	0.00992275	0.0108523	0.00797916	0.00839572	0.00768275	0.00831176	0.03963	0.0124028	0.0301587	0.0170892	0.0245825	0.00953135	0.00585177	0.0121504	0.0148839	0.0146676	0.0234715	0.00867474
At2g27880		168	11878767	0.0119385	0.015047	0.00642853	0.00625244	0.00738717	0.00625143	0.0102668	0.00708664	0.00619287	0.00835716	0.0330177	0.00828664	0.0099431	0.0112097	0.00888618	0.00613193	0.00809535	0.00683867	0.00708687	0.0250962	0.0174621	0.0222031	0.012437	0.00851153	0.0278906	0.018965	0.0111916	0.00934825	0.0163247	0.135775	0.0254272	0.00762709	0.0119948	0.0316832	0.0137117	0.0437155	0.0851341	0.00799361	0.0083611	0.007963	0.0300637	0.014419	0.0195358	0.0142991	0.0147018	0.0103896
At2g28620		396	12275679	0.00951781	0.0135542	0.00860627	0.0131018	0.00841194	0.0121712	0.024233	0.0091761	0.0106142	0.00950121	0.0109589	0.0105161	0.0103855	0.0184834	0.0386838	0.0264564	0.0137819	0.0184671	0.0123704	0.0148863	0.0116458	0.0210162	0.0124262	0.0171963	0.0170651	0.009876	0.012599	0.00967815	0.0144215	0.0133802	0.0109814	0.0149942	0.0120393	0.0493901	0.00899136	0.00811067	0.00920681	0.0115883	0.00883554	0.0544335	0.0161562	0.012464	0.0127499	0.0193749	0.0120679	0.0110665
At2g32830		399	13936527	0.00635019	0.00431688	0.00795505	0.00844725	0.00989014	0.00605378	0.00543074	0.00457013	0.00457013	0.0048677	0.0048677	0.00639618	0.00542904	0.00470648	0.0138036	0.0114205	0.00459187	0.00451755	0.006113	0.00660981	0.00421194	0.0064986	0.00590073	0.00602609	0.00591915	0.00766738	0.00811776	0.0116732	0.0109109	0.0290467	0.0108959	0.0274979	0.0303748	0.0285732	0.0548337	0.00763538	0.00750113	0.00682329	0.00588712	0.00549919	0.0064665	0.00519129	0.00590233	0.00711444	0.029764	0.0106515
At2g32940		168	13982207	0.0158155	0.00962569	0.026444	0.0158185	0.0211319	0.0144041	0.012864	0.0148532	0.0386272	0.00895204	0.0103432	0.0150283	0.0104035	0.0133155	0.0132514	0.0107866	0.00861828	0.0271523	0.00878486	0.00870791	0.0143948	0.00921401	0.0104451	0.0172797	0.014106	0.0431516	0.0238543	0.0107565	0.00892126	0.011517	0.0236317	0.0122088	0.0152708	0.0275418	0.019954	0.0153563	0.0128584	0.0168448	0.0159491	0.0095215	0.00841569	0.0104879	0.0183321	0.0127828	0.00866846	0.0149721
At2g34720		169	14656919	0.0253296	0.0253296	0.0200038	0.0417944	0.0163424	0.0420553	0.00558359	0.00782672	0.00957265	0.0138421	0.00858502	0.00858502	0.0240988	0.00943492	0.00826585	0.00781143	0.0200739	0.00894764	0.00882273	0.0220043	0.0102579	0.0297057	0.00958211	0.0454431	0.0607644	0.0141278	0.0159885	0.0640714	0.0269319	0.0584459	0.00705882	0.00577404	0.0336104	0.0205473	0.00706995	0.00725896	0.0107767	0.00620849	0.00625429	0.00529111	0.00653758	0.00646548	0.0087384	0.00946167	0.00941285	0.00929047
At2g36200		396	15190873	0.0115802	0.0103673	0.00853643	0.0128221	0.0161516	0.0085383	0.0111405	0.00911212	0.00827153	0.0233903	0.0127417	0.0347192	0.0261677	0.00975733	0.00992203	0.0118574	0.00848449	0.00795453	0.0121069	0.00722783	0.0249946	0.0182875	0.0115066	0.0115446	0.0153801	0.0290669	0.0096271	0.0123996	0.0103766	0.00860774	0.0134845	0.0104716	0.0129995	0.0189216	0.0143255	0.00995488	0.00843428	0.00718911	0.0209499	0.0151342	0.018919	0.0293051	0.0109929	0.0103713	0.013267	0.0179241
At2g38940		399	16265639	0.00522642	0.00538964	0.00820455	0.00580576	0.00441234	0.00463483	0.0229116	0.0113572	0.00523962	0.00523962	0.0044809	0.00499025	0.00512319	0.004982	0.0058648	0.00699907	0.00498498	0.00472666	0.00465211	0.00660889	0.00752098	0.00471455	0.00375566	0.00443445	0.00656931	0.00675228	0.00535032	0.00506507	0.00620599	0.00673057	0.00622172	0.0113051	0.0105983	0.021186	0.021639	0.0210699	0.00914178	0.142987	0.0522215	0.0488988	0.0245443	0.00581008	0.0287925	0.0476579	0.0145282	0.0161689
At2g40370	LAC5	397	16866525	0.00900826	0.0137319	0.0112359	0.0168711	0.00832943	0.0141217	0.0137387	0.00805076	0.00673168	0.012245	0.00858808	0.0637133	0.0363069	0.0640905	0.0594491	0.00610291	0.00534741	0.0058393	0.0126339	0.00578752	0.0069189	0.00872962	0.00901516	0.00891771	0.00595007	0.0119858	0.0256805	0.00839322	0.00650051	0.00547807	0.0058617	0.00738321	0.00606524	0.00751205	0.00983465	0.0137229	0.0198351	0.0182368	0.013068	0.00987261	0.00889474	0.0132939	0.0180496	0.0170094	0.00769262	0.0526523
At2g42300		393	17630553	0.0109138	0.0109138	0.0205249	0.0125395	0.0118426	0.0128708	0.0190215	0.0190215	0.0164731	0.0115316	0.015207	0.0113702	0.0100911	0.0183612	0.0112082	0.0107713	0.0170055	0.00896993	0.0123984	0.0106696	0.028702	0.0123337	0.0116631	0.0118362	0.0221214	0.0103811	0.0132525	0.0149515	0.013913	0.0403863	0.0117382	0.0194244	0.0155978	0.0217573	0.0140064	0.0139809	0.0116543	0.0123415	0.0249209	0.0444007	0.0402536	0.0275114	0.00997397	0.0149515	0.00814936	0.0197974
At2g46530		160	19113945	0.0101878	0.0110894	0.0184105	0.0108104	0.0108104	0.0102624	0.0102624	0.0165549	0.0163522	0.0142755	0.0142755	0.011812	0.00939979	0.010864	0.0124325	0.0105405	0.00864321	0.0118966	0.0371497	0.0139131	0.011881	0.0152491	0.0155357	0.0134986	0.0171672	0.0138036	0.0226163	0.0170245	0.0097572	0.0128755	0.011484	0.0125302	0.0093273	0.0155666	0.0636123	0.0324409	0.0164732	0.0091035	0.00953089	0.00811449	0.00967596	0.00916196	0.0136763	0.0191873	0.0243228	0.0155897
At2g46570	LAC6	397	19135052	0.0339377	0.0339377	0.0143301	0.0217752	0.0211264	0.011935	0.00844949	0.0105223	0.0125729	0.0129151	0.0204202	0.0124255	0.0119827	0.0118974	0.0147882	0.0214371	0.0338483	0.0133739	0.0105259	0.0106484	0.0155459	0.00977733	0.0145368	0.0188365	0.0169729	0.0136611	0.0110192	0.0113738	0.0114526	0.0131022	0.0121311	0.0103737	0.0113536	0.0223645	0.0157125	0.0133195	0.0202217	0.0111583	0.0161524	0.022429	0.0116881	0.0124682	0.0156952	0.0126372	0.0111744	0.0210793
At2g47070		156	19344633	0.00943336	0.00943336	0.0326207	0.018081	0.0181859	0.00998351	0.0140595	0.0119511	0.00820319	0.00589728	0.0126495	0.0154543	0.0112239	0.00423184	0.0043384	0.0153253	0.00596097	0.00691191	0.00644975	0.00517676	0.086779	0.0370021	0.0320295	0.0121166	0.0107163	0.00681962	0.00562186	0.0170963	0.0235343	0.00664428	0.0123301	0.0182827	0.0221576	0.0139939	0.0490891	0.00607924	0.0155127	0.0240653	0.0066317	0.0182202	0.00859294	0.0233867	0.0186661	0.00695546	0.00651282	0.0104199
At3g02150	TCP13	159	391737	0.00679737	0.00679737	0.00753807	0.00884503	0.0148442	0.0117252	0.00708643	0.00746048	0.0151716	0.0417508	0.00707172	0.0136991	0.00801852	0.0114639	0.01785	0.00723189	0.00863542	0.0225916	0.0294525	0.00641359	0.00641359	0.0134168	0.0132458	0.00709512	0.0118325	0.00892024	0.00984492	0.00610191	0.0113306	0.00793748	0.104888	0.0125998	0.0213795	0.0113013	0.0106115	0.00896798	0.0145216	0.0170443	0.0214198	0.0280025	0.0664971	0.0158988	0.015415	0.0185039	0.00943665	0.0176312
At3g02940	MYB107	159	663572	0.0115136	0.0115136	0.00839942	0.00933883	0.0100309	0.0130215	0.0140408	0.0142228	0.0120869	0.0112326	0.0134992	0.0134992	0.0316185	0.00943762	0.0117769	0.00992222	0.0601649	0.0601649	0.0158652	0.0129884	0.0130209	0.012775	0.0139097	0.0321611	0.010942	0.0107147	0.011142	0.0459865	0.0263829	0.0134031	0.0126036	0.0159921	0.0123456	0.00988434	0.0205695	0.0145279	0.0133534	0.00993522	0.0126174	0.00928333	0.0160868	0.0615125	0.0139029	0.0105602	0.00947221	0.00963166
At3g03300		162	770400	0.0129461	0.0129461	0.0129461	0.0332646	0.0241111	0.0257805	0.0162562	0.00858731	0.00998103	0.0101991	0.0125754	0.0245079	0.0116718	0.0113333	0.00965682	0.0107878	0.0263817	0.0429322	0.0142762	0.011889	0.0132437	0.0081726	0.011578	0.0210761	0.0206318	0.0140917	0.0108856	0.00872582	0.0206858	0.0274699	0.0177388	0.013432	0.00885031	0.0103895	0.0233315	0.0232753	0.0121656	0.0113248	0.00943271	0.0272205	0.011975	0.0106927	0.0116534	0.0145508	0.00950253	0.0101632
At3g03450		171	820798	0.00796049	0.00626784	0.0502199	0.0368192	0.024566	0.0175289	0.00684893	0.00580829	0.00773896	0.0111392	0.0111392	0.0120959	0.00681209	0.0202	0.0248377	0.0104695	0.00647337	0.00776875	0.0157545	0.00873143	0.00594391	0.0100567	0.00771899	0.014007	0.00785135	0.0224379	0.00902514	0.00672395	0.0497417	0.00775602	0.00708957	0.0109956	0.122937	0.00839005	0.00736389	0.00652007	0.0103898	0.0104804	0.010925	0.0127828	0.00712375	0.012682	0.0063212	0.0156536	0.0152712	0.00741868
At3g07340		393	2341612	0.0419634	0.0148933	0.00775038	0.0107019	0.00777544	0.0131911	0.00969338	0.00971911	0.0185859	0.00677678	0.00842343	0.00662263	0.00662263	0.00854846	0.0137418	0.00700984	0.00984647	0.00784546	0.00760371	0.00848042	0.0115216	0.0167572	0.0445129	0.0187592	0.00745401	0.00764658	0.00988382	0.00743096	0.0108574	0.0122251	0.008993	0.0106971	0.0173412	0.0176258	0.00984934	0.0243711	0.0174212	0.0113343	0.0124361	0.0124361	0.0114702	0.0109336	0.0875123	0.0376982	0.00897648	0.0124733
At3g09220	LAC7	397	2828843	0.0109724	0.0365383	0.0365383	0.00424059	0.00415965	0.00498415	0.00699993	0.00831466	0.00781717	0.00847824	0.00796234	0.00740837	0.0220911	0.075576	0.0395875	0.0205447	0.00430988	0.00470157	0.0038832	0.00376173	0.00370011	0.00486776	0.00527941	0.00845829	0.00437989	0.00412672	0.00465262	0.0043559	0.00624946	0.00898253	0.0109897	0.0211089	0.0114792	0.00489312	0.00797926	0.00797926	0.00557946	0.0034733	0.0038803	0.00366962	0.00447175	0.00534404	0.00736848	0.00487934	0.0160135	0.0207681
At3g10310		396	3194030	0.00989458	0.0160765	0.00976701	0.00849709	0.0127235	0.026206	0.0124675	0.0171137	0.0137988	0.0106835	0.0109591	0.00833366	0.0077952	0.0077952	0.0142865	0.0307844	0.0363666	0.0108771	0.0108708	0.00997917	0.0178373	0.0145049	0.012579	0.00996753	0.0111687	0.0155558	0.0197643	0.0133587	0.0147106	0.0243059	0.00960258	0.0107386	0.0141596	0.0144974	0.00931379	0.00823397	0.00792458	0.0113753	0.0113794	0.0085649	0.00955882	0.0209671	0.042545	0.0104675	0.0105783	0.0436925
At3g13960		396	4608687	0.0160919	0.00840512	0.0289801	0.00708922	0.00578918	0.00536907	0.0179034	0.00899146	0.0593238	0.0200566	0.0136315	0.0144585	0.00460297	0.00630659	0.0072717	0.0065086	0.00808272	0.00835392	0.00857738	0.00606297	0.00865401	0.02751	0.0135997	0.0440303	0.0085357	0.00645216	0.00729071	0.00891247	0.00750597	0.0100044	0.0407937	0.0296379	0.0094027	0.0388713	0.0143541	0.0083037	0.00553801	0.0373457	0.0225433	0.00695123	0.00695123	0.00836757	0.0066643	0.00565146	0.00690545	0.0225124
At3g20840	PLT1	172	7302892	0.00733563	0.00846117	0.009064	0.0112457	0.011103	0.00757134	0.00757134	0.0118085	0.010088	0.0121453	0.0098431	0.0105468	0.00797783	0.0080108	0.00823726	0.00843095	0.00798333	0.0112256	0.0119579	0.00977381	0.0194487	0.0113998	0.00888315	0.0111065	0.0105355	0.015394	0.015394	0.0104698	0.0143258	0.026698	0.0639474	0.0747313	0.0118959	0.0113559	0.0117343	0.04256	0.0134512	0.0141969	0.0124584	0.0136121	0.0361169	0.0424094	0.0104054	0.0130438	0.0121914	0.0175193
At3g29035		164	11035811	0.00833754	0.00833754	0.00798475	0.00971909	0.0251785	0.00829892	0.0156232	0.0100403	0.0118778	0.0256876	0.0157231	0.0295698	0.00925469	0.00925469	0.0162081	0.0162081	0.0232796	0.01302	0.0120115	0.00910584	0.00878913	0.0105515	0.00939235	0.00900367	0.0081248	0.0132865	0.0119902	0.0165097	0.00871464	0.00789676	0.013373	0.0125053	0.00736444	0.0193759	0.0555823	0.0122277	0.0240243	0.0644619	0.0423876	0.0191032	0.0166514	0.00895677	0.027317	0.0095367	0.00996462	0.00909205
At3g43920		162	15768547	0.0190507	0.0190507	0.0147902	0.00937656	0.00901079	0.0117708	0.0118239	0.00999553	0.0126794	0.0231774	0.0247264	0.01203	0.0114447	0.00898897	0.00896011	0.010163	0.012499	0.0116275	0.0106427	0.010385	0.0422386	0.0168067	0.0143848	0.0166746	0.0139938	0.00999155	0.00915	0.0258008	0.031916	0.00998015	0.0103879	0.0151076	0.0138496	0.0222235	0.0224198	0.0102496	0.0150237	0.0255613	0.0130096	0.0173189	0.0214224	0.00811061	0.0107379	0.0124448	0.0228536	0.011287
At3g44730		396	16300355	0.00877219	0.00885574	0.0122878	0.0274478	0.00886773	0.00960854	0.0154635	0.0136272	0.0137071	0.0140147	0.0110146	0.0132207	0.0370472	0.022831	0.0117865	0.00701575	0.00973074	0.019629	0.012806	0.0135543	0.0177551	0.00936932	0.0121805	0.00897742	0.0130459	0.0137608	0.0117941	0.0169556	0.0142639	0.0207063	0.0254032	0.0150446	0.00784497	0.0201929	0.0230272	0.0128734	0.0100916	0.00899074	0.0116934	0.0104861	0.0119942	0.0122103	0.016368	0.0126521	0.0116279	0.0310145
At3g50650	SCL7	171	18818584	0.00456377	0.00456377	0.00456377	0.00390418	0.00389944	0.00443928	0.00400333	0.00646092	0.0167979	0.0445594	0.0125177	0.0189395	0.00753846	0.00667507	0.00559339	0.00748112	0.00447052	0.0261511	0.0164801	0.00957399	0.00957399	0.00985249	0.0162386	0.00783248	0.00861232	0.0121877	0.016447	0.0175407	0.0165413	0.0263199	0.0414029	0.0603198	0.175714	0.010186	0.00745903	0.00683491	0.00705398	0.00831697	0.00755113	0.0171579	0.0571921	0.00582901	0.00578164	0.00559139	0.00651581	0.00625019
At3g54220	SCR	171	20082081	0.0152151	0.0152151	0.0141582	0.00434153	0.00348678	0.00334321	0.00455881	0.00455881	0.00330012	0.00676168	0.00481595	0.0466281	0.00566623	0.00944085	0.0210978	0.0156079	0.0100588	0.04327	0.0393533	0.0117451	0.0107525	0.0126195	0.0181737	0.0356585	0.00833763	0.00697514	0.0228068	0.00683473	0.00841929	0.00662753	0.00671555	0.030381	0.0228997	0.0765896	0.0162104	0.00708331	0.0117113	0.0242843	0.0598876	0.00403823	0.0066471	0.0956199	0.00892351	0.00530248	0.00654174	0.0115728
At3g57800		393	21420516	0.0080866	0.00889378	0.0160478	0.0168892	0.0098476	0.0668752	0.0257252	0.00741741	0.0175565	0.0101559	0.0108334	0.0127711	0.0113913	0.0092	0.0120913	0.0124334	0.0172326	0.0235624	0.0119058	0.0128148	0.0235551	0.00940662	0.00895633	0.0077901	0.01495	0.00907849	0.0282076	0.0105002	0.0114828	0.00974675	0.00996995	0.0118266	0.0170757	0.0100588	0.0090708	0.0330398	0.0100778	0.00888018	0.00958385	0.00972137	0.0104843	0.010541	0.0577725	0.027809	0.0180951	0.0120055
At3g60030	SPL12	156	22179414	0.0100712	0.013301	0.0145902	0.00793856	0.0168088	0.0103217	0.0103236	0.0158831	0.0110226	0.00992827	0.00985183	0.0103814	0.0125132	0.0204592	0.00924839	0.00911026	0.00683103	0.0123779	0.0110665	0.0223615	0.00871412	0.0151989	0.00886371	0.0114114	0.0103611	0.00716568	0.00887379	0.0211252	0.0217266	0.0158565	0.0206164	0.0144163	0.0138611	0.0262832	0.0125756	0.0204824	0.0113482	0.0208399	0.0248571	0.0316477	0.00866169	0.0104474	0.010308	0.0471031	0.0139286	0.0546261
At3g61250		159	22683202	0.012938	0.0303166	0.00910454	0.0126022	0.00687848	0.0121828	0.00798738	0.00798738	0.0165247	0.00704189	0.0167086	0.0135312	0.0140273	0.0114607	0.011281	0.0205817	0.0103591	0.102552	0.0530047	0.0242063	0.0109309	0.0107544	0.00872776	0.0147885	0.0146651	0.00833431	0.0215173	0.0135243	0.0109268	0.0255831	0.00780558	0.01432	0.010316	0.0156433	0.0180537	0.0207807	0.0107214	0.0148325	0.0225987	0.00760199	0.0197257	0.0126102	0.0107182	0.0317028	0.0327495	0.0113155
At3g61590		394	22804409	0.00634426	0.00634426	0.0112325	0.0738402	0.00597372	0.00571281	0.00623425	0.00610809	0.00489297	0.0172634	0.00424561	0.0115911	0.00945151	0.0102383	0.00948949	0.00824715	0.00875529	0.00754103	0.0243098	0.0153504	0.00730141	0.0103033	0.0123482	0.0170553	0.0209781	0.00895728	0.0143249	0.075954	0.0147215	0.00600522	0.00731484	0.0231327	0.012285	0.0101393	0.00905903	0.00680717	0.00831112	0.0351948	0.0104229	0.00864081	0.015022	0.0125149	0.0112976	0.0264946	0.0113552	0.00881981
At3g61830		160	22901217	0.00786074	0.014779	0.00510627	0.00883035	0.00692077	0.0136421	0.011523	0.00881904	0.0111844	0.0219865	0.0102594	0.00909134	0.00524291	0.00534279	0.00558632	0.00762678	0.0125636	0.00807143	0.0127447	0.00787813	0.00610981	0.00833545	0.00789944	0.0102847	0.0115482	0.0117918	0.00860847	0.00546286	0.00663043	0.0101159	0.010232	0.00803158	0.0226681	0.0207665	0.0130991	0.0256308	0.0679426	0.00979198	0.00941325	0.00775241	0.00974516	0.170047	0.0472224	0.0326331	0.014885	0.0157499
At3g61910		164	22940700	0.0091247	0.0091247	0.0101397	0.00943075	0.0239733	0.00955309	0.0322896	0.0286557	0.0251873	0.0130393	0.0117486	0.0176329	0.0100274	0.0107807	0.00836081	0.0127028	0.010823	0.00793939	0.0104719	0.0100154	0.0114176	0.0207424	0.0153396	0.0282376	0.0257449	0.016719	0.0112884	0.012326	0.038518	0.0140207	0.0121438	0.0212483	0.0124133	0.0201973	0.0116012	0.00926738	0.0163964	0.0144421	0.0243918	0.0177784	0.0222045	0.016268	0.013525	0.0186088	0.0196896	0.0280986
At4g00730		166	303399	0.0136707	0.00611367	0.00967345	0.00824433	0.0197208	0.021095	0.0242838	0.0365133	0.0322643	0.0199458	0.035637	0.100724	0.0392653	0.0170056	0.00761793	0.012325	0.00929441	0.0172649	0.0101219	0.00933265	0.00790371	0.0108676	0.0236313	0.0231213	0.00944309	0.00776627	0.00660757	0.00652346	0.0075055	0.00998044	0.00759879	0.00922104	0.0159319	0.00742225	0.00529342	0.00761889	0.00965783	0.00712135	0.00775886	0.00871344	0.0246054	0.0192895	0.0174236	0.00791085	0.0123607	0.0214389
At4g01680		159	716508	0.0172049	0.0172049	0.00750036	0.00815629	0.0129028	0.0131185	0.0107846	0.0111909	0.00882258	0.0158667	0.0110353	0.0100556	0.0081288	0.0342704	0.0342704	0.0147283	0.0104995	0.0125954	0.027134	0.0137678	0.0154983	0.0215985	0.0362832	0.0105031	0.013621	0.0140681	0.0158036	0.0274197	0.0172102	0.0190992	0.0292675	0.0132983	0.0167367	0.0167213	0.0147733	0.00853068	0.0102133	0.015238	0.00924778	0.013087	0.0100033	0.0153484	0.0238702	0.0143015	0.0132012	0.0132012
At4g05100	MYB74	159	2619593	0.0549908	0.0549908	0.0188027	0.0113468	0.00628365	0.00671178	0.00480123	0.00518001	0.00611269	0.00767716	0.00690749	0.00793696	0.0178988	0.0152152	0.00648437	0.00734947	0.0256763	0.035186	0.0382636	0.0193031	0.00850921	0.0168019	0.0102723	0.0426068	0.0376332	0.0128504	0.0277974	0.0274729	0.013851	0.00858425	0.0106422	0.0129283	0.0187371	0.0217584	0.0482789	0.0761982	0.012301	0.0108103	0.00607128	0.00739133	0.0082621	0.00879271	0.00834468	0.00586189	0.00660182	0.00819176
At4g08878		399	5683400	0.00468002	0.00468002	0.00468002	0.00468002	0.00516125	0.00604742	0.00487533	0.00545734	0.00580584	0.0069531	0.00554344	0.0078836	0.00641474	0.00641474	0.00517631	0.00505226	0.00528846	0.00528846	0.00447654	0.0111257	0.00521723	0.00716176	0.0241852	0.0490729	0.0201669	0.011151	0.0110676	0.0110676	0.151237	0.0446866	0.0582847	0.00836775	0.00642917	0.00643685	0.0167095	0.0167095	0.0446856	0.0446856	0.0414029	0.0112729	0.00862469	0.0153007	0.0192205	0.00767613	0.0230706	0.0479862
At4g08895		399	5698288	0.00720868	0.00720868	0.00720868	0.00720868	0.00720868	0.00860059	0.00860059	0.00860059	0.00860059	0.00860059	0.00860059	0.0164057	0.0164057	0.0164057	0.0160575	0.00873289	0.0441563	0.00946895	0.034645	0.01172	0.0276568	0.0309822	0.00888829	0.0140644	0.0151496	0.0235549	0.0169733	0.00994626	0.010879	0.0114256	0.0109133	0.0172972	0.0111724	0.0180392	0.0180392	0.0419205	0.0236808	0.0659154	0.0357843	0.0473879	0.00799306	0.0211283	0.0207419	0.0103319	0.00816332	0.00731786
At4g15475		393	8848254	0.00811346	0.00811346	0.00811346	0.0101316	0.0125075	0.0150043	0.0115025	0.0148867	0.00840006	0.00840006	0.00909218	0.0115247	0.0134258	0.0234337	0.00830445	0.00860766	0.0173942	0.0158518	0.0128442	0.0110319	0.00543417	0.00844193	0.00776543	0.00767335	0.0113115	0.0325488	0.00866645	0.00651926	0.00800072	0.00900117	0.0161975	0.00847881	0.014191	0.0305823	0.01836	0.00751267	0.0140747	0.011426	0.00929355	0.0212608	0.0143356	0.0376996	0.0114208	0.0164456	0.043358	0.0267117
At4g21270		396	11330308	0.00974814	0.0122509	0.00766813	0.0113604	0.00769075	0.0186523	0.0189182	0.0104789	0.0194207	0.0158141	0.0108457	0.00917417	0.00950216	0.00950216	0.00630408	0.00716088	0.014048	0.0124624	0.0146364	0.00819489	0.0186686	0.0210676	0.0197708	0.00948696	0.00720327	0.00979476	0.00623406	0.00792147	0.00675029	0.00691278	0.00669454	0.00974733	0.0176633	0.0223761	0.0067529	0.0067529	0.00672707	0.00672707	0.0150826	0.0127756	0.0107345	0.0203418	0.0101457	0.0066268	0.00859504	0.0075649
At4g21440	MYB102	159	11418716	0.00870848	0.00870848	0.0150285	0.0157506	0.0116052	0.0118335	0.0111769	0.00830438	0.0166097	0.0138026	0.0075446	0.0123621	0.0185589	0.0139017	0.0101704	0.00899767	0.0214982	0.0314336	0.0177434	0.0115351	0.0111058	0.0269142	0.0217178	0.112333	0.036765	0.0211712	0.00882317	0.0148388	0.0206807	0.0297002	0.0179755	0.0106702	0.0163221	0.0163221	0.011157	0.0111126	0.0251175	0.0160385	0.0442362	0.00720598	0.0123432	0.00832601	0.0145903	0.00858246	0.00970995	0.0105558
At4g23980	ARF9	160	12453553	0.0116513	0.0116513	0.0270185	0.0178112	0.0125643	0.00759221	0.0235592	0.014416	0.0156898	0.0392588	0.0175753	0.0359225	0.00616944	0.00647054	0.00947095	0.00722605	0.0095834	0.00850594	0.00792322	0.0112997	0.0125734	0.010264	0.036694	0.0108391	0.00966056	0.0610576	0.0227046	0.0114318	0.0075241	0.0075241	0.0121294	0.017655	0.00808644	0.00667706	0.00796052	0.0229531	0.0185441	0.0218161	0.00886915	0.00912615	0.00821305	0.0210885	0.0246196	0.0231385	0.0107578	0.0153965
At4g24390	FBX14	393	12614295	0.00993668	0.00993668	0.0108306	0.0150944	0.012011	0.0084368	0.0110544	0.0100346	0.0388477	0.0312102	0.0203772	0.0203772	0.0154127	0.00706868	0.00624483	0.00686287	0.00665654	0.00986457	0.010897	0.0139949	0.0135152	0.0175202	0.0103646	0.00888568	0.010436	0.0135148	0.0109642	0.011387	0.00955772	0.0225806	0.0123514	0.00709143	0.00933348	0.0185511	0.012244	0.0116416	0.00769465	0.0210527	0.0248997	0.0146533	0.0304227	0.0474597	0.0105746	0.0175619	0.023948	0.0193184
At4g28110		159	13968160	0.00716676	0.0122505	0.0262218	0.0108501	0.00857036	0.00813017	0.00835389	0.00945986	0.0158291	0.0170601	0.00996047	0.0117294	0.023704	0.020817	0.0127272	0.011307	0.0568009	0.0434092	0.0280941	0.01856	0.0114804	0.0130372	0.010581	0.0158194	0.0146757	0.0146268	0.0130079	0.0350321	0.0168096	0.0166211	0.00872	0.00753289	0.0124907	0.0170409	0.00975819	0.00926759	0.00807938	0.0110285	0.0112061	0.0127595	0.0095062	0.00906672	0.0105686	0.00974997	0.0114791	0.0103572
At4g33160		394	15995122	0.00821537	0.0145332	0.0110223	0.0288066	0.00933196	0.00410148	0.00632076	0.0127867	0.00971393	0.0179618	0.0105855	0.0387964	0.0305739	0.0521528	0.0674673	0.0522935	0.02096	0.00809996	0.0164325	0.0345969	0.0231064	0.0053577	0.00629458	0.00550392	0.00450669	0.0095587	0.00591398	0.0118918	0.0116746	0.0110785	0.0123454	0.00747955	0.0112291	0.0299867	0.00969562	0.00642367	0.00897385	0.00631045	0.00963583	0.0621628	0.0143676	0.00980091	0.0196648	0.0132606	0.0116678	0.0100564
At4g34530		393	16499911	0.0121045	0.0121045	0.00884259	0.00625425	0.00613218	0.00801047	0.0115878	0.0386955	0.0114654	0.00868705	0.0091006	0.00611847	0.00817586	0.00730713	0.0063922	0.0129747	0.0129541	0.00825657	0.00595268	0.0072898	0.00720294	0.0271137	0.0434663	0.0146771	0.0147761	0.0393233	0.0160448	0.0297789	0.00633067	0.00870172	0.00678341	0.00698262	0.0271251	0.0176563	0.0106891	0.0153654	0.00924805	0.0112538	0.0277553	0.0359602	0.0106773	0.0186217	0.0318171	0.0183835	0.00902177	0.00699055
At4g36540		393	17244895	0.0140316	0.0133851	0.0088073	0.00991925	0.0131857	0.0149468	0.0115744	0.00941863	0.00756582	0.0125394	0.00900785	0.00901157	0.0264942	0.011515	0.014548	0.0158698	0.0204541	0.0154175	0.00894074	0.0124916	0.00923218	0.00811366	0.0522735	0.012718	0.0470891	0.0115027	0.0195238	0.022858	0.00896295	0.0113376	0.00792527	0.00912046	0.0222408	0.0131145	0.0267041	0.00993536	0.00993536	0.0278872	0.00930495	0.0107475	0.00919577	0.0270284	0.0084989	0.0223642	0.00708012	0.0122856
At4g36710		171	17306203	0.00554112	0.00554112	0.00723819	0.00667817	0.00883497	0.00883497	0.0083873	0.00643433	0.00602378	0.00681242	0.00774147	0.00889746	0.00729563	0.00590844	0.00640974	0.00552467	0.00642105	0.00682716	0.00571457	0.00748575	0.0133489	0.00930749	0.0889447	0.0795987	0.0339596	0.0113767	0.010197	0.0301565	0.0105028	0.00626472	0.0109583	0.010136	0.00883057	0.0131588	0.00996964	0.0437907	0.0422939	0.0117588	0.025397	0.00885537	0.00885537	0.00722112	0.0139321	0.00776578	0.0151201	0.0162441
At4g37750	ANT	172	17741883	0.010565	0.010565	0.00912028	0.0242481	0.00781469	0.00707357	0.0141884	0.0153311	0.0419154	0.0158832	0.00864706	0.00823226	0.00886247	0.00808806	0.0117585	0.0103957	0.0434664	0.00852887	0.00707669	0.005361	0.0101847	0.0117368	0.0170344	0.0132488	0.0104113	0.00716585	0.0100716	0.00791255	0.0145781	0.0134551	0.012877	0.0122602	0.0169276	0.0124729	0.0131396	0.0202845	0.0188917	0.0171029	0.018716	0.0144311	0.0154908	0.024002	0.0267973	0.0464424	0.0366541	0.0291643
At5g01040	LAC8	397	14652	0.00486206	0.00486206	0.00645494	0.0227085	0.0227085	0.00566387	0.0109232	0.0408262	0.0408262	0.0268136	0.00461405	0.00438004	0.00438004	0.00505806	0.00355289	0.00435924	0.00498692	0.00461913	0.00517065	0.00445443	0.00394948	0.0042279	0.00319615	0.00454047	0.0186466	0.0186466	0.0186466	0.00449529	0.00449529	0.00455456	0.00467772	0.00597434	0.00597434	0.0122345	0.0122345	0.0108114	0.0108114	0.0245746	0.0275957	0.031506	0.0269705	0.0827658	0.0115691	0.0180939	0.0271119	0.0105624
At5g01050	LAC9	397	19385	0.00633591	0.00633591	0.00633591	0.00661605	0.00891539	0.0194127	0.0499995	0.0335822	0.00656345	0.00701706	0.00680103	0.00641499	0.0045089	0.00453765	0.00574849	0.0101351	0.00643076	0.00482571	0.00486341	0.00672706	0.00672706	0.019306	0.019306	0.019306	0.00756929	0.00756929	0.00654634	0.0062526	0.00573749	0.00573749	0.0234278	0.0234278	0.0229742	0.00766394	0.00766394	0.0408617	0.00785792	0.0101873	0.0109563	0.0211195	0.0379981	0.0112098	0.0173491	0.0106576	0.0156256	0.0129831
At5g03260	LAC11	397	778483	0.0134599	0.0134599	0.00830883	0.00691677	0.00682574	0.00681187	0.00831172	0.00874049	0.00903909	0.0170583	0.0101353	0.0078879	0.0109333	0.0120251	0.00700633	0.0132552	0.0135383	0.0200061	0.0160662	0.00979699	0.0143872	0.0197634	0.017758	0.037845	0.0505434	0.00917131	0.00917131	0.0183126	0.0183126	0.0104372	0.0097885	0.0429677	0.0515763	0.00767897	0.00708233	0.00822308	0.00821753	0.00693197	0.00962495	0.0081414	0.00763022	0.0144034	0.0149367	0.00959666	0.00929477	0.0116179
At5g05390	LAC12	397	1595929	0.00804817	0.00804817	0.00670178	0.00765653	0.00765653	0.00839455	0.00744326	0.00674567	0.0164421	0.0126545	0.0687985	0.0133975	0.0112491	0.0161257	0.016705	0.0332737	0.059984	0.0830381	0.0108064	0.00985515	0.00727132	0.00727132	0.0106222	0.00852961	0.0172899	0.0127666	0.00813549	0.00597058	0.00723634	0.00762018	0.00839212	0.0167216	0.00893742	0.0116882	0.0130018	0.0184306	0.0138289	0.010002	0.0199065	0.0151748	0.00934284	0.0159446	0.0141194	0.0524321	0.0312911	0.0291359
At5g05620		397	1679798	0.00951841	0.0106011	0.0167045	0.00897423	0.0170098	0.0072991	0.01051	0.0134658	0.00804053	0.0295972	0.00755198	0.00936072	0.0174279	0.0144063	0.0144063	0.01923	0.0141374	0.0143828	0.0238823	0.0340778	0.00791359	0.0110461	0.011201	0.00795683	0.0113718	0.0138136	0.0138136	0.0170492	0.0109231	0.0127106	0.0274549	0.00823326	0.00823326	0.0139894	0.0139894	0.066165	0.0124483	0.0132009	0.0112104	0.00618896	0.00710345	0.01361	0.0135601	0.0117036	0.0117083	0.0117083
At5g07130	LAC13	397	2211623	0.00827831	0.00827831	0.00515624	0.00858554	0.0118118	0.00450323	0.00675718	0.00571492	0.00842133	0.0096529	0.00583895	0.00570658	0.00790767	0.054323	0.230708	0.0129925	0.0129925	0.0073457	0.00998749	0.0103854	0.00841073	0.00924194	0.00494337	0.0074398	0.00525403	0.00430244	0.0159696	0.0152465	0.0180208	0.00690049	0.0229469	0.00528388	0.0085715	0.0150978	0.0086108	0.015204	0.0159768	0.0228245	0.00698694	0.0109462	0.024527	0.00570146	0.0170769	0.00555609	0.00749932	0.00615409
At5g08070		159	2585156	0.0143857	0.0110607	0.00678007	0.0182906	0.0127105	0.013662	0.0133836	0.0116309	0.00809946	0.0152598	0.00939939	0.0089572	0.00677322	0.00761993	0.00867554	0.00760062	0.00857702	0.0495198	0.0086683	0.00937347	0.00695598	0.0107538	0.0154797	0.0117317	0.02791	0.0124795	0.100482	0.0189454	0.0143818	0.0118253	0.0117624	0.015294	0.0629379	0.0139617	0.0167276	0.0277242	0.0109495	0.00828268	0.0110861	0.0117025	0.0147396	0.0158753	0.015469	0.0130081	0.0180239	0.0144017
At5g09360		397	2907628	0.00803272	0.0134393	0.0209849	0.0163954	0.00832151	0.0188101	0.00982648	0.00772277	0.010918	0.00965342	0.0125243	0.0121494	0.00877958	0.0147925	0.0118102	0.0175502	0.0201506	0.0149585	0.0122303	0.00904473	0.00913699	0.00869351	0.00953421	0.00990799	0.0207983	0.013126	0.0320823	0.0137526	0.00797616	0.00765808	0.0101474	0.0167894	0.0101985	0.00936384	0.0119865	0.00644553	0.0127456	0.0897112	0.0296267	0.0215892	0.0210293	0.0189924	0.013335	0.0354724	0.0145698	0.0119133
At5g10510		172	3319834	0.0059247	0.00540985	0.00686555	0.0374901	0.0543092	0.0237604	0.00525891	0.00556138	0.00582713	0.0149917	0.0139201	0.0115072	0.0195517	0.0087071	0.00604031	0.00627868	0.0238408	0.00992483	0.0141023	0.00679706	0.010204	0.0108163	0.024707	0.0139562	0.00816359	0.0150515	0.0136522	0.0240527	0.0228441	0.0236101	0.0170735	0.0246356	0.0136251	0.0236182	0.0126977	0.0177569	0.0115494	0.0248375	0.053116	0.00616467	0.00881187	0.0346332	0.00881793	0.00765237	0.0261427	0.0282106
At5g15710		394	5123608	0.0146541	0.00850464	0.0274384	0.00764457	0.00585125	0.015161	0.0096687	0.0103501	0.00902895	0.00738183	0.00608435	0.00974627	0.0102106	0.00708187	0.00760738	0.00725034	0.00630037	0.0105979	0.053557	0.0262876	0.0159435	0.0128995	0.0199657	0.0647723	0.0316078	0.00701747	0.00967022	0.00970756	0.0160301	0.00840119	0.0178939	0.00959235	0.00824502	0.0105294	0.0127037	0.0123477	0.0376983	0.0238536	0.0108075	0.00950787	0.00633705	0.0151002	0.0106794	0.0123704	0.00894828	0.0136372
At5g16770		159	5516421	0.0099562	0.0099562	0.0114456	0.0116023	0.0160193	0.0147193	0.0103007	0.011369	0.0133269	0.0129686	0.012828	0.0218502	0.0109329	0.0128192	0.0280799	0.0141068	0.0141068	0.0519818	0.0282251	0.0129623	0.013873	0.0143123	0.0164025	0.0127729	0.0149246	0.00906972	0.017768	0.0130435	0.0117692	0.0660626	0.0207441	0.0416054	0.0230873	0.0105704	0.0171045	0.0166623	0.0137893	0.0142065	0.0123395	0.016038	0.0166902	0.0103672	0.0129373	0.0142036	0.0126389	0.0105477
At5g17490		171	5765526	0.00584352	0.00608561	0.0049524	0.0049524	0.00671715	0.00987733	0.00576965	0.0052827	0.00475945	0.00436178	0.0136816	0.0159864	0.0465554	0.0378348	0.0256922	0.0150003	0.0150003	0.00578639	0.0050771	0.00855563	0.0419408	0.0107528	0.00830956	0.00712297	0.0058341	0.015399	0.00969632	0.0284718	0.0167106	0.0161675	0.00776237	0.00739017	0.00585886	0.0213835	0.00768145	0.0110184	0.010185	0.00965777	0.0102633	0.0125829	0.0166667	0.0244762	0.0335798	0.159147	0.00509419	0.0246928
At5g18100	CSD3	398	5987446	0.00906025	0.00906025	0.0247377	0.0136094	0.00852633	0.0103361	0.0112429	0.0131895	0.0100505	0.0125219	0.0151648	0.0116346	0.0104191	0.00801662	0.00841981	0.011432	0.00849978	0.009978	0.00940954	0.00864664	0.00776079	0.00763613	0.0081812	0.00826172	0.0118611	0.0190088	0.0566586	0.0276163	0.012999	0.0149747	0.0598471	0.0127325	0.0436624	0.0412584	0.0170715	0.0224738	0.00993055	0.00878504	0.0107276	0.0090011	0.0094606	0.0124867	0.00872544	0.0224037	0.00809987	0.00842132
At5g18830		156	6277540	0.0248919	0.0270116	0.011752	0.00807382	0.0464744	0.0172281	0.010253	0.0109476	0.00870024	0.00927318	0.00846604	0.00925404	0.00984427	0.0278435	0.0127173	0.0130435	0.00977515	0.0202565	0.0125865	0.0175806	0.011464	0.0110906	0.0112644	0.00789041	0.00855592	0.00983274	0.0128894	0.0145818	0.0105008	0.0308731	0.0254707	0.0301645	0.0123451	0.0134965	0.012238	0.024402	0.0159812	0.0107738	0.0174029	0.0111911	0.0370001	0.0101095	0.00946182	0.0112504	0.00913347	0.00950426
At5g21030		168	7142814	0.00840628	0.00829322	0.0108026	0.00898591	0.0411682	0.0121954	0.0117173	0.00925252	0.0158206	0.0135919	0.00776622	0.00875248	0.00921031	0.0114936	0.0390491	0.0191804	0.00924678	0.00829124	0.0088463	0.0088463	0.0348392	0.011918	0.0756026	0.0106938	0.0131182	0.0170092	0.0433442	0.0116925	0.0116925	0.011552	0.0116218	0.0178941	0.0113142	0.0587917	0.0471502	0.0143983	0.0141685	0.0163116	0.0116804	0.00863424	0.00945435	0.00980281	0.00949965	0.00949965	0.0127406	0.0127952
At5g26660		159	9332083	0.0108021	0.011135	0.0144174	0.0109414	0.0137672	0.0101127	0.0162425	0.0211285	0.0108122	0.0112909	0.0112838	0.0112838	0.0111732	0.0143385	0.0136122	0.0112787	0.0134985	0.0114344	0.0160036	0.0115217	0.0101718	0.0122797	0.02482	0.0290094	0.0127697	0.0121694	0.0131932	0.0198739	0.0141435	0.016069	0.0144408	0.0146949	0.0111154	0.010744	0.0130654	0.0145538	0.0114421	0.0108216	0.014836	0.0172589	0.032686	0.0166653	0.0132954	0.0109293	0.0119918	0.0121007
At5g27000		396	9501526	0.00692473	0.00692473	0.00821069	0.0102405	0.0127752	0.0222226	0.0106744	0.0107901	0.00815902	0.0133229	0.00898898	0.0197226	0.00933665	0.0122929	0.00805202	0.0118305	0.0350954	0.0119356	0.0147722	0.01234	0.0124436	0.010252	0.017081	0.0141857	0.0171544	0.0268413	0.0240427	0.013139	0.0134943	0.0254248	0.0592057	0.0459509	0.0137334	0.0210592	0.0171906	0.0108369	0.00972296	0.00896003	0.013983	0.0238178	0.011019	0.022824	0.0194892	0.0103999	0.0109131	0.0143882
At5g27550		396	9728812	0.0106722	0.0106722	0.00581879	0.00987184	0.0101837	0.0139737	0.0117004	0.0197723	0.033439	0.010226	0.00754695	0.00596906	0.00897324	0.00888362	0.0120364	0.0069703	0.0149779	0.0115874	0.0082281	0.0136917	0.0187124	0.0211924	0.0156074	0.0100361	0.00879895	0.0147163	0.00738735	0.00952365	0.00571124	0.00955682	0.00779087	0.00843174	0.0110579	0.020016	0.0155701	0.0106077	0.0159436	0.0150092	0.00777806	0.0105573	0.00699639	0.00713328	0.0075042	0.0166487	0.0189743	0.0160227
At5g41310		396	16535069	0.0136207	0.0142234	0.0132009	0.0108602	0.00976278	0.00780383	0.0119617	0.0140899	0.0285091	0.00921771	0.0145278	0.0125192	0.00922674	0.0103322	0.0116883	0.0112908	0.0205911	0.0187081	0.0284074	0.021053	0.0215351	0.0113646	0.0120579	0.0111947	0.0144504	0.0141283	0.0122323	0.00871113	0.0312027	0.0357536	0.0155462	0.0100345	0.00933293	0.019614	0.0102127	0.00965702	0.0150348	0.0196337	0.0085716	0.0143634	0.0117163	0.00972409	0.01342	0.0130554	0.0107846	0.00988649
At5g43190		394	17357786	0.0226369	0.0103526	0.0238917	0.0150022	0.0182563	0.0346617	0.0271895	0.0314657	0.0191511	0.0436204	0.0763444	0.0482199	0.0340231	0.00415175	0.00437527	0.0147232	0.0129536	0.00791191	0.0992893	0.0310354	0.00421939	0.00658069	0.00503084	0.0223539	0.0107291	0.00414702	0.00480933	0.00900984	0.00455428	0.00586126	0.00859333	0.00234025	0.00357433	0.0106975	0.0117626	0.0190147	0.0121876	0.0194334	0.00775219	0.02419	0.0167495	0.0599397	0.0249353	0.0130595	0.00535786	0.0113677
At5g43340		399	17412160	0.00465207	0.00465207	0.00481932	0.0049627	0.0105035	0.0051604	0.0047756	0.0106924	0.00492133	0.00492133	0.00513405	0.00430358	0.00361239	0.00499721	0.00444861	0.00428026	0.00741996	0.00451697	0.0037361	0.00498709	0.00498709	0.00431763	0.00667058	0.00525299	0.00548329	0.0100438	0.0103555	0.0223327	0.00995752	0.00793955	0.00793955	0.0600587	0.0177004	0.014697	0.0158607	0.00580792	0.0147421	0.0167773	0.00919044	0.058047	0.0379047	0.0379047	0.010503	0.0151871	0.0157324	0.0163818
At5g43360		399	17426975	0.00651518	0.0050709	0.00661245	0.00747979	0.00580472	0.00692339	0.00591886	0.00582881	0.00770442	0.0491539	0.0166637	0.0306404	0.0151131	0.00977158	0.00618482	0.0062689	0.00616076	0.0058757	0.00603181	0.00548938	0.00486672	0.00492165	0.00603524	0.00815893	0.00647291	0.00759889	0.0110275	0.00631123	0.0301533	0.0757736	0.0163795	0.0307563	0.0240893	0.0203495	0.0170591	0.00663989	0.0154357	0.0124801	0.00933763	0.00585447	0.00615793	0.006478	0.00619661	0.00565049	0.0201055	0.0136989
At5g48560		393	19703811	0.0108214	0.0108214	0.00983791	0.0113946	0.0121215	0.0164036	0.0100342	0.0137493	0.0109296	0.00929828	0.0121755	0.0106661	0.010792	0.0122846	0.0209367	0.0450993	0.00968509	0.0101357	0.0106827	0.0167684	0.0167684	0.00947033	0.0150699	0.0118579	0.0105251	0.00974121	0.0102778	0.00995888	0.0140782	0.0158426	0.0139471	0.00917184	0.0221524	0.0569744	0.0391685	0.0460189	0.0145019	0.0119403	0.010951	0.0125262	0.013002	0.0162319	0.0235289	0.0138365	0.0165764	0.0169883
At5g49980	AFB5	393	20352097	0.00445959	0.00445959	0.0142451	0.00862486	0.0121292	0.00438737	0.00987503	0.0119799	0.00723624	0.0196653	0.0531481	0.00714146	0.0170568	0.0140496	0.00690071	0.0035175	0.00448436	0.0036777	0.00322173	0.00405115	0.00529011	0.0061834	0.00887692	0.0144556	0.00782659	0.0152479	0.0083056	0.0246393	0.0120428	0.0106698	0.0162923	0.0118598	0.0102631	0.0206133	0.0206133	0.00958454	0.00989947	0.0165655	0.0161975	0.0232679	0.00700878	0.0177634	0.0265898	0.0428987	0.0214565	0.00974958
At5g54670		396	22230249	0.0261583	0.0186638	0.00888709	0.00917689	0.0089269	0.00901129	0.0109955	0.0114175	0.0107749	0.0282697	0.0105767	0.0166465	0.0084504	0.0120579	0.0110769	0.0184104	0.0187603	0.01316	0.0435531	0.0132346	0.0416122	0.014	0.0120469	0.00893544	0.00756828	0.0220338	0.0122554	0.00749976	0.0113688	0.0234674	0.0139017	0.0311634	0.0126279	0.0119337	0.0115074	0.0114447	0.0119155	0.0196154	0.0138372	0.0121713	0.00774613	0.00741796	0.00857478	0.00857478	0.0279793	0.0149688
At5g57390		172	23270970	0.00739937	0.00539528	0.00680024	0.0675426	0.0144444	0.00887642	0.00672001	0.00589103	0.00911817	0.0119922	0.0100528	0.00898196	0.00605623	0.00622464	0.00655289	0.00531564	0.00914902	0.00837388	0.010159	0.0110304	0.00802276	0.0261177	0.0208394	0.0122452	0.0748213	0.105371	0.0118516	0.0114495	0.0159145	0.0101663	0.012137	0.0116619	0.025256	0.0123767	0.0117778	0.0342394	0.0247539	0.0353768	0.0158839	0.0103696	0.00794475	0.00914351	0.0196556	0.0131594	0.0056433	0.00677916
At5g58910	LAC16	397	23807920	0.0129501	0.00781992	0.00803664	0.0112277	0.0120115	0.013478	0.00795024	0.0131396	0.0207018	0.0134799	0.0588776	0.0302177	0.00950729	0.00883086	0.00686096	0.00838519	0.0115737	0.00812459	0.0210619	0.0114424	0.0303014	0.00640831	0.00765792	0.00663391	0.00859902	0.00783722	0.0103935	0.00832183	0.0102614	0.00768915	0.00774578	0.0110436	0.00923761	0.00740478	0.0156563	0.0114169	0.0333313	0.0209072	0.0164805	0.0234427	0.0464578	0.070555	0.0118256	0.00939311	0.0135026	0.0100486
At5g62690		397	25198981	0.00244725	0.00202703	0.00191976	0.0022788	0.00185049	0.0020801	0.00425356	0.00264673	0.00264673	0.001787	0.00226783	0.00168774	0.00154743	0.00154743	0.00177144	0.00177144	0.0020156	0.00223969	0.00224071	0.00254836	0.00994118	0.00456399	0.0146354	0.0366075	0.00848897	0.0129168	0.021028	0.021028	0.021028	0.021028	0.0138805	0.00986073	0.0314299	0.0314299	0.0314299	0.0314299	0.0334186	0.0183896	0.0183896	0.00440121	0.00440121	0.00241919	0.00207522	0.00327867	0.0323266	0.0323266
At5g65230	MYB53	159	26086581	0.00905483	0.0080548	0.0093604	0.00973097	0.00770938	0.0073554	0.006621	0.0106636	0.0117573	0.00686865	0.006955	0.0172008	0.0121056	0.0105611	0.0111953	0.00770322	0.00734329	0.00884135	0.00884135	0.0332247	0.0105186	0.00779685	0.0162524	0.0255885	0.105726	0.0131796	0.012698	0.0113106	0.0158538	0.0119926	0.0866762	0.0552272	0.0112642	0.011836	0.00622783	0.00837578	0.0405978	0.00859304	0.0100669	0.00862893	0.00747425	0.00580769	0.00725779	0.007838	0.00710895	0.00990965
At5g65510		172	26206622	0.0120081	0.00944579	0.00636717	0.0072525	0.00834442	0.00662883	0.00642323	0.00642323	0.00797604	0.00797604	0.0106377	0.0124612	0.00845543	0.00807717	0.00893962	0.00640686	0.00780826	0.0106348	0.00993058	0.00720543	0.00982212	0.00990091	0.0127005	0.0238193	0.0154281	0.0576439	0.0204359	0.0230842	0.0143174	0.0169198	0.0170963	0.0148127	0.0147622	0.0254895	0.0219345	0.0219404	0.0100327	0.00903647	0.0191844	0.0212065	0.0135142	0.0140899	0.0156891	0.0174971	0.00572606	0.00590337
At5g66770		171	26678552	0.00431848	0.0102165	0.0512415	0.00850325	0.0411998	0.0095392	0.00705128	0.00823081	0.00759657	0.00513217	0.0056406	0.0122915	0.00524019	0.0103165	0.0136757	0.0136939	0.00853229	0.0198324	0.0178611	0.0112749	0.00791787	0.00843395	0.00879585	0.00819703	0.0118142	0.0138274	0.00778471	0.0115562	0.0196647	0.0519531	0.0280593	0.00975471	0.00580215	0.00957239	0.0171972	0.0122212	0.00786511	0.00606907	0.00672163	0.0115544	0.0113029	0.0672082	0.00545483	0.0183625	0.00554006	0.00578996
[truncated: 90 more columns]

## Sheet: ancient miRNAstar
SVM Test set: Conserved ("ancient") MIRNAs (those found in many plant species)
							average normalized sense strand
gene	gene size	chromosome	strand	gene start	gene end	miR* coordinate (approximate)	-800	-775	-750	-725	-700	-675	-650	-625	-600	-575	-550	-525	-500	-475	-450	-425	-400	-375	-350	-325	-300	-275	-250	-225	-200	-175	-150	-125	-100	-75	-50	-25	0	25	50	75	100	125	150	175	200	225	250
MIR156a	122	2	C	10683652	10683530	10683563	0.012174	0.012174	0.008188	0.006396	0.008058	0.0053	0.007404	0.006204	0.007372	0.00626	0.007132	0.007496	0.007018	0.01829	0.007874	0.008308	0.006564	0.021854	0.021854	0.007428	0.007428	0.00974	0.034312	0.22005	0.064446	0.005966	0.013146	0.006038	0.00627	0.007528	0.006774	0.006774	0.016608	0.016608	0.043376	0.020984	0.059466	0.010706	0.014794	0.007508	0.00962	0.005796	0.00522
MIR156b	182	4	W	15074905	15075087	15075018	0.00725	0.007188	0.00758	0.034324	0.023194	0.01022	0.009634	0.006406	0.005818	0.007534	0.02214	0.022282	0.01391	0.008904	0.01051	0.01014	0.007132	0.012058	0.062256	0.034678	0.008012	0.011034	0.008726	0.006662	0.006662	0.008744	0.008882	0.020366	0.013452	0.008858	0.009188	0.012684	0.041694	0.0929	0.032212	0.01924	0.017118	0.01086	0.007696	0.008486	0.010454	0.010428	0.008402
MIR156c	103	4	C	15415527	15415424	15415446	0.005748	0.005748	0.010196	0.009926	0.008448	0.017564	0.007136	0.00887	0.025014	0.013382	0.009056	0.007112	0.007266	0.007334	0.039134	0.04572	0.086844	0.034396	0.00736	0.007068	0.006366	0.054834	0.029368	0.011578	0.049704	0.01951	0.010554	0.007814	0.009374	0.0059	0.008368	0.008368	0.041144	0.02724	0.031086	0.039578	0.019174	0.006882	0.00646	0.016752	0.010364	0.008316	0.00639
MIR156d	117	5	C	3456750	3456633	3456660	0.016468	0.016468	0.021138	0.02425	0.02723	0.013576	0.063072	0.029408	0.014444	0.009838	0.016262	0.026996	0.013642	0.01073	0.011672	0.012158	0.013828	0.00855	0.00855	0.013244	0.011316	0.015076	0.012352	0.013752	0.011806	0.009348	0.01037	0.008994	0.008452	0.02658	0.028386	0.010088	0.04587	0.026186	0.01703	0.020446	0.010512	0.00787	0.008406	0.008892	0.009254	0.009816	0.00844
MIR156e	106	5	W	3867208	3867314	3867297	0.007732	0.007732	0.007832	0.010488	0.012302	0.008272	0.009246	0.00784	0.01092	0.008136	0.009796	0.008454	0.00887	0.008864	0.008946	0.008576	0.010812	0.010782	0.008146	0.008978	0.011278	0.011328	0.052258	0.009476	0.020492	0.008064	0.01726	0.014528	0.010324	0.013704	0.02272	0.011176	0.10335	0.19788	0.007758	0.013246	0.007306	0.021598	0.010408	0.007912	0.008786	0.010386	0.009544
MIR156f	131	5	W	9136109	9136240	9136206	0.007614	0.007614	0.005582	0.005242	0.006152	0.005798	0.005838	0.005892	0.023438	0.006026	0.00583	0.01105	0.00609	0.005636	0.005848	0.006432	0.008604	0.007554	0.014834	0.035046	0.011094	0.009664	0.006176	0.008672	0.00594	0.00648	0.00874	0.007424	0.006902	0.008742	0.009682	0.00648	0.016218	0.21247	0.063746	0.007852	0.00798	0.00625	0.005622	0.006312	0.18394	0.05296	0.006984
MIR156g	102	2	C	8419700	8419598	8419620	0.008348	0.008348	0.021802	0.010636	0.01202	0.013056	0.020376	0.012964	0.00829	0.009686	0.010046	0.008688	0.009082	0.023458	0.023458	0.007102	0.007958	0.007064	0.008088	0.009216	0.009336	0.018724	0.009246	0.010164	0.007546	0.0067	0.00903	0.00974	0.009078	0.010348	0.012188	0.027242	0.077946	0.19201	0.010696	0.00727	0.007706	0.012562	0.010318	0.01544	0.008486	0.008486	0.008618
MIR156h	105	5	C	22614343	22614238	22614260	0.008578	0.009086	0.009714	0.010418	0.01164	0.009352	0.007156	0.005406	0.009186	0.005686	0.005958	0.005988	0.005894	0.005894	0.005678	0.006066	0.004904	0.005826	0.006754	0.006588	0.006126	0.00687	0.012222	0.086694	0.031296	0.006998	0.033226	0.023184	0.048126	0.006424	0.009786	0.031324	0.12698	0.009744	0.007742	0.006776	0.006676	0.00759	0.007696	0.005744	0.00528	0.005592	0.00683
MIR157a	97	1	C	24916962	24916865	24916880	0.010756	0.010756	0.009026	0.00815	0.008612	0.008546	0.009564	0.01021	0.010254	0.011844	0.00988	0.00942	0.00944	0.00992	0.008878	0.010694	0.011198	0.0421	0.009056	0.020324	0.051682	0.010656	0.01475	0.009694	0.01171	0.014944	0.010266	0.009068	0.008582	0.014528	0.01609	0.012916	0.031984	0.031984	0.012478	0.009966	0.01224	0.009114	0.00899	0.00773	0.012084	0.011622	0.010636
MIR157b	131	1	W	24924749	24924880	24924846	0.013242	0.013242	0.01847	0.010622	0.011806	0.009764	0.011802	0.013516	0.013516	0.01073	0.01194	0.01194	0.009304	0.009304	0.009926	0.010002	0.011348	0.01386	0.03881	0.013934	0.026244	0.018038	0.014212	0.01418	0.009336	0.013146	0.01035	0.009492	0.009492	0.020314	0.020314	0.036482	0.050488	0.050488	0.03308	0.012306	0.018916	0.017128	0.01154	0.010294	0.010724	0.009142	0.016138
MIR157c	216	3	C	6244722	6244506	6244545	0.043494	0.043494	0.016138	0.02712	0.012038	0.01529	0.007928	0.009628	0.009876	0.012394	0.008192	0.008326	0.015192	0.008864	0.007606	0.01761	0.027464	0.010766	0.015902	0.013868	0.018258	0.027104	0.011564	0.008734	0.009618	0.011806	0.013454	0.011486	0.01135	0.009818	0.018184	0.017888	0.050208	0.077746	0.015	0.009548	0.010262	0.013162	0.010082	0.01005	0.010178	0.03321	0.010776
MIR157d	220	1	C	18030699	18030479	18030518	0.008002	0.009552	0.009552	0.009092	0.008856	0.010544	0.009852	0.008404	0.009458	0.014144	0.009008	0.00901	0.008882	0.010474	0.010826	0.016696	0.013714	0.008856	0.014188	0.00981	0.011254	0.0119	0.24171	0.017126	0.011786	0.01573	0.011708	0.008988	0.008368	0.007884	0.011142	0.013418	0.041076	0.043028	0.011002	0.010528	0.00784	0.00784	0.009316	0.008486	0.01457	0.011734	0.01187
MIR159a	183	1	C	27717077	27716894	27717067	0.006738	0.009172	0.014976	0.008956	0.007072	0.006212	0.007528	0.007558	0.005392	0.006878	0.007738	0.007596	0.007596	0.007002	0.009904	0.011808	0.019666	0.027778	0.009242	0.00975	0.024942	0.22361	0.028992	0.10559	0.017176	0.009666	0.010808	0.011416	0.008196	0.00931	0.008434	0.008404	0.007332	0.007874	0.010108	0.010108	0.00669	0.009998	0.01081	0.030642	0.030642	0.00766	0.006884
MIR159b	195	1	W	6220639	6220834	6220650	0.005996	0.005996	0.00638	0.008788	0.008056	0.009524	0.007086	0.007382	0.008082	0.006768	0.007492	0.008122	0.048244	0.02279	0.006324	0.023952	0.10302	0.007574	0.008606	0.007544	0.00782	0.025382	0.024974	0.007688	0.010024	0.028024	0.023854	0.012474	0.01237	0.007642	0.012602	0.010304	0.014082	0.008902	0.011956	0.008958	0.008678	0.020256	0.025912	0.084954	0.058552	0.012554	0.031624
MIR159c	224	2	W	19001705	19001929	19001724	0.007898	0.007898	0.006776	0.006776	0.006618	0.006618	0.008456	0.007722	0.007404	0.00851	0.013796	0.013796	0.009632	0.010452	0.009416	0.00878	0.010078	0.024348	0.014586	0.00864	0.00746	0.008498	0.00882	0.010022	0.013532	0.010326	0.013192	0.017878	0.051046	0.024916	0.009482	0.028214	0.07552	0.018364	0.00902	0.01332	0.007774	0.042552	0.088284	0.02798	0.05041	0.019262	0.009906
MIR160a	84	2	W	16347357	16347441	16347427	0.005914	0.005914	0.005914	0.00675	0.00675	0.07005	0.024274	0.006626	0.006626	0.015954	0.02138	0.006566	0.027822	0.021468	0.12897	0.11521	0.02393	0.0244	0.00827	0.010756	0.009942	0.016864	0.01817	0.022208	0.014686	0.009162	0.011632	0.01047	0.007378	0.006456	0.028398	0.008736	0.008994	0.008686	0.006652	0.007646	0.013962	0.008946	0.011464	0.00939	0.044254	0.006826	0.007458
MIR160b	88	4	W	9888995	9889083	9889068	0.009694	0.007234	0.019644	0.011256	0.009066	0.007666	0.008218	0.006362	0.007944	0.032656	0.011602	0.010906	0.007656	0.007102	0.00759	0.007798	0.006626	0.011204	0.015554	0.007426	0.010434	0.038636	0.020824	0.097504	0.03876	0.006432	0.00998	0.011832	0.008344	0.059252	0.011414	0.008688	0.008862	0.008514	0.010066	0.01206	0.00778	0.014206	0.009558	0.014406	0.007952	0.009246	0.011946
MIR160c	88	5	C	19026409	19026321	19026336	0.019106	0.01509	0.013936	0.009434	0.009286	0.01072	0.010466	0.008404	0.01107	0.009774	0.00769	0.009092	0.013296	0.008626	0.008636	0.011708	0.013894	0.00799	0.009306	0.009506	0.009562	0.14399	0.012274	0.013582	0.03558	0.021012	0.016362	0.0136	0.008968	0.02768	0.014762	0.014762	0.011638	0.012158	0.01175	0.018088	0.012154	0.012386	0.011154	0.026556	0.024206	0.008778	0.010242
MIR162a	139	5	C	2635045	2634906	2635012	0.014958	0.014958	0.02086	0.017688	0.017688	0.022302	0.009024	0.011914	0.00841	0.008822	0.008652	0.008652	0.009102	0.00762	0.011406	0.00831	0.007336	0.020654	0.009062	0.01311	0.011668	0.009036	0.009036	0.051128	0.030352	0.02634	0.014308	0.011188	0.009298	0.024252	0.009354	0.010858	0.026212	0.02657	0.008936	0.02109	0.010272	0.012554	0.011682	0.021934	0.023056	0.020458	0.01472
MIR162b	110	5	C	7740711	7740601	7740691	0.008038	0.008038	0.007626	0.010552	0.008348	0.008916	0.009666	0.009666	0.009916	0.009916	0.009696	0.010048	0.009208	0.009216	0.006838	0.009142	0.012364	0.009636	0.010066	0.011252	0.00854	0.018738	0.010776	0.14492	0.016136	0.013632	0.057604	0.008728	0.009032	0.01233	0.009828	0.00928	0.01689	0.010502	0.007322	0.02398	0.038836	0.008426	0.013122	0.016246	0.008044	0.010232	0.011248
MIR164a	112	2	W	19527822	19527934	19527906	0.009096	0.009096	0.0089	0.00882	0.009842	0.009724	0.009104	0.008378	0.008774	0.01104	0.010086	0.014554	0.010774	0.019142	0.010742	0.045352	0.009154	0.009292	0.019292	0.026958	0.012	0.015078	0.025256	0.030256	0.013748	0.017754	0.012212	0.028048	0.046918	0.012516	0.014012	0.054802	0.049844	0.025504	0.012776	0.015296	0.036238	0.010066	0.008508	0.011582	0.010546	0.011016	0.013102
MIR164b	152	5	W	287581	287733	287720	0.009464	0.009464	0.06695	0.012498	0.015246	0.012928	0.01723	0.030086	0.012602	0.00986	0.009038	0.009208	0.008864	0.008156	0.009548	0.009988	0.008886	0.010034	0.008294	0.016038	0.016038	0.009972	0.00985	0.021254	0.030632	0.020684	0.018796	0.023602	0.011934	0.01317	0.013136	0.018636	0.045062	0.047078	0.013692	0.011102	0.010918	0.015372	0.010508	0.008734	0.011622	0.009314	0.008228
MIR164c	101	5	W	9852678	9852779	9852758	0.010068	0.010068	0.010412	0.019254	0.010806	0.008586	0.01	0.008198	0.010378	0.006638	0.010864	0.009956	0.010708	0.011422	0.01586	0.020786	0.027278	0.010008	0.009422	0.011786	0.011776	0.041108	0.11539	0.020996	0.029726	0.10045	0.010098	0.011092	0.011064	0.01067	0.013572	0.010078	0.011026	0.030704	0.030018	0.010054	0.010148	0.010086	0.0081	0.011924	0.00998	0.009254	0.011796
MIR165a	110	1	C	79037	78927	79023	0.010546	0.009468	0.008418	0.007954	0.007846	0.007344	0.007362	0.013304	0.019546	0.015592	0.013932	0.008504	0.00659	0.009476	0.009464	0.013952	0.007342	0.008208	0.015394	0.006626	0.007764	0.010376	0.008782	0.007592	0.011418	0.016092	0.049842	0.022788	0.12543	0.033076	0.008538	0.021148	0.011894	0.010834	0.009822	0.086882	0.063958	0.015502	0.008642	0.009436	0.009962	0.020978	0.020978
MIR165b	181	4	C	370012	369831	369982	0.009462	0.009462	0.012894	0.01666	0.019228	0.017042	0.019602	0.007438	0.007022	0.008056	0.01141	0.009336	0.013496	0.009534	0.01054	0.009168	0.010186	0.00806	0.00806	0.008718	0.008264	0.011508	0.011508	0.00757	0.013176	0.036532	0.064016	0.068916	0.068916	0.0141	0.009864	0.010618	0.018354	0.009532	0.008602	0.007352	0.0233	0.09071	0.016246	0.010568	0.01223	0.00801	0.022936
MIR166a	169	2	W	19183178	19183347	19183205	0.005608	0.005608	0.006754	0.007792	0.00849	0.006158	0.006038	0.005974	0.007464	0.010872	0.006744	0.006704	0.005522	0.0072	0.0079	0.007938	0.009268	0.008386	0.006552	0.006046	0.006844	0.012522	0.016572	0.060602	0.063964	0.063964	0.05579	0.060314	0.023216	0.008166	0.006926	0.021666	0.021666	0.033796	0.013898	0.008456	0.007594	0.053038	0.053038	0.00866	0.007986	0.010252	0.010272
MIR166b	119	3	W	22933181	22933300	22933194	0.017772	0.017772	0.01639	0.006642	0.008784	0.019234	0.020978	0.018342	0.015476	0.006298	0.007684	0.00807	0.008092	0.006484	0.006134	0.006134	0.008	0.006408	0.012054	0.0101	0.085146	0.014028	0.013868	0.037146	0.047554	0.065758	0.038158	0.00878	0.006288	0.007584	0.009352	0.009818	0.016482	0.007938	0.009554	0.017606	0.034228	0.012538	0.008778	0.008792	0.006496	0.015514	0.008882
MIR166c	138	5	W	2838636	2838774	2838660	0.008246	0.006704	0.006336	0.046476	0.009266	0.008308	0.00929	0.013926	0.036506	0.007792	0.020548	0.010422	0.00804	0.008178	0.00833	0.008622	0.008684	0.008746	0.006218	0.007216	0.008406	0.011096	0.006948	0.00997	0.010434	0.010366	0.052684	0.010672	0.021722	0.037988	0.010134	0.010058	0.017818	0.007196	0.006984	0.011378	0.028452	0.030728	0.008154	0.007254	0.006992	0.007154	0.007002
MIR166d	112	5	W	2840623	2840735	2840638	0.00831	0.00831	0.00765	0.010566	0.009114	0.009114	0.008278	0.01065	0.014316	0.01125	0.009254	0.009254	0.008162	0.006596	0.008844	0.008362	0.00838	0.01067	0.006986	0.008886	0.008548	0.010018	0.009352	0.02181	0.011552	0.00746	0.007668	0.17668	0.049082	0.050338	0.018132	0.019538	0.014612	0.008708	0.00842	0.00842	0.021402	0.021402	0.013258	0.01387	0.009624	0.016786	0.006688
MIR166e	142	5	C	16792890	16792748	16792877	0.005574	0.005574	0.01331	0.010282	0.013014	0.034566	0.009116	0.01033	0.006216	0.016052	0.00726	0.006984	0.007534	0.005672	0.005836	0.00713	0.006202	0.007024	0.005674	0.005222	0.008566	0.00596	0.008748	0.008658	0.013908	0.013908	0.13477	0.16313	0.006232	0.101	0.007338	0.008612	0.015418	0.008084	0.00742	0.00559	0.00592	0.049422	0.027488	0.009156	0.01817	0.009762	0.006622
MIR166f	104	5	W	17533528	17533632	17533544	0.01086	0.01086	0.012036	0.009356	0.009332	0.011522	0.0103	0.01081	0.009242	0.009486	0.009234	0.009666	0.016652	0.011582	0.0102	0.009488	0.011804	0.010148	0.012934	0.011716	0.025228	0.009274	0.009274	0.013276	0.013276	0.014936	0.019704	0.009538	0.010432	0.02583	0.044856	0.16304	0.012766	0.014382	0.017152	0.023912	0.015812	0.013238	0.012432	0.010622	0.011834	0.021076	0.011096
MIR166g	121	5	W	25522024	25522145	25522048	0.009868	0.009776	0.007988	0.008024	0.009712	0.008898	0.010044	0.008542	0.00882	0.009376	0.009372	0.010616	0.008998	0.010506	0.00838	0.009056	0.007648	0.008582	0.009182	0.012244	0.00961	0.015804	0.009272	0.009272	0.008094	0.013244	0.010366	0.14103	0.14103	0.013816	0.015052	0.009578	0.019314	0.01964	0.01174	0.035872	0.007144	0.018186	0.010846	0.013526	0.013526	0.011716	0.012256
MIR167a	137	3	W	8108079	8108216	8108186	0.008036	0.008036	0.008614	0.008758	0.009802	0.01383	0.00851	0.007662	0.007486	0.007426	0.00762	0.018308	0.02059	0.010782	0.009774	0.013192	0.016348	0.010318	0.01343	0.022714	0.035728	0.012346	0.012346	0.038394	0.12019	0.023236	0.016116	0.038324	0.01581	0.013846	0.017182	0.0112	0.015174	0.03666	0.01254	0.011318	0.01406	0.021212	0.008162	0.010504	0.010424	0.011842	0.009454
MIR167b	108	3	W	23417143	23417251	23417230	0.008338	0.008338	0.014642	0.016924	0.00676	0.007762	0.007144	0.005912	0.006846	0.005618	0.005618	0.00841	0.011034	0.013516	0.0823	0.029152	0.01447	0.010968	0.05496	0.007442	0.040688	0.017452	0.044632	0.04053	0.020058	0.020936	0.00609	0.00654	0.008108	0.008968	0.007386	0.007204	0.01372	0.016446	0.010268	0.007392	0.00979	0.10126	0.037996	0.013256	0.007966	0.006644	0.006264
MIR167c	159	3	C	1306787	1306628	1306650	0.007374	0.007374	0.008018	0.007114	0.00708	0.008054	0.010656	0.006776	0.006734	0.00814	0.009818	0.01655	0.006296	0.008098	0.009	0.009762	0.007014	0.00899	0.007184	0.008168	0.010524	0.084056	0.31802	0.00758	0.008198	0.008592	0.020108	0.00709	0.016652	0.006982	0.007074	0.006966	0.017982	0.010334	0.011812	0.007772	0.007616	0.007538	0.007978	0.009308	0.009716	0.005778	0.0079
MIR167d	376	1	W	11137520	11137896	11137867	0.009872	0.008642	0.00991	0.012432	0.00939	0.008352	0.008352	0.019532	0.014148	0.007354	0.014628	0.013722	0.013016	0.011004	0.03771	0.046688	0.018602	0.032064	0.010884	0.017112	0.02091	0.010914	0.01572	0.014726	0.013654	0.017172	0.012292	0.014688	0.01078	0.010202	0.045562	0.012784	0.020488	0.010758	0.010922	0.02497	0.02661	0.009656	0.009336	0.011094	0.018304	0.014616	0.013696
MIR168a	137	4	W	10578646	10578783	10578755	0.008216	0.008216	0.007094	0.007682	0.009416	0.007384	0.009616	0.010046	0.007902	0.008074	0.006712	0.00817	0.014444	0.01269	0.017572	0.013444	0.008234	0.010712	0.010712	0.009624	0.00788	0.008244	0.012776	0.054708	0.014892	0.016354	0.060302	0.006688	0.027288	0.024648	0.021704	0.013572	0.059998	0.025326	0.011362	0.036914	0.014406	0.007684	0.007684	0.010106	0.01394	0.031482	0.021284
MIR168b	123	5	C	18376138	18376015	18376043	0.020102	0.019072	0.010548	0.015948	0.02058	0.018576	0.028372	0.09076	0.16997	0.013514	0.007666	0.012116	0.010148	0.007686	0.01886	0.009766	0.006754	0.010002	0.01217	0.009216	0.009264	0.008878	0.012778	0.008332	0.006284	0.020706	0.033378	0.011018	0.011018	0.025864	0.017316	0.034314	0.019656	0.007162	0.00761	0.00877	0.01132	0.009518	0.010442	0.010442	0.009728	0.009728	0.007894
MIR169a	225	3	C	4359226	4359001	4359030	0.007896	0.007896	0.00967	0.009506	0.011592	0.012996	0.009312	0.011182	0.014632	0.008498	0.008142	0.009984	0.01223	0.042496	0.048888	0.027494	0.031886	0.04978	0.016158	0.024382	0.060536	0.008704	0.008068	0.009736	0.012772	0.013034	0.010092	0.01089	0.01055	0.009194	0.011158	0.008678	0.014588	0.013578	0.00931	0.010664	0.010176	0.011408	0.011408	0.007544	0.007986	0.026364	0.01367
MIR169b	180	5	W	8527472	8527652	8527602	0.00956	0.00956	0.012002	0.011764	0.01097	0.01228	0.0104	0.011986	0.01969	0.01945	0.0099	0.012312	0.00931	0.009518	0.011834	0.011494	0.013006	0.01668	0.014266	0.013156	0.012872	0.0113	0.01372	0.011582	0.02913	0.036612	0.036484	0.015764	0.01483	0.015892	0.011962	0.012426	0.021236	0.092892	0.014038	0.012154	0.015152	0.011832	0.011348	0.010176	0.011984	0.012274	0.011304
MIR169c	410	5	C	15888228	15887818	15887914	0.025342	0.009474	0.01028	0.014718	0.024268	0.014182	0.010088	0.009384	0.01066	0.014842	0.011986	0.012718	0.012618	0.014994	0.012956	0.013494	0.018136	0.012026	0.017458	0.021862	0.019824	0.013094	0.01458	0.015708	0.021394	0.014352	0.013156	0.010592	0.010902	0.010002	0.031292	0.018754	0.015268	0.10324	0.012088	0.013526	0.027982	0.011282	0.012156	0.010082	0.010082	0.011046	0.012548
MIR169d	153	1	C	20043284	20043131	20043180	0.011562	0.011562	0.018514	0.025138	0.016886	0.010174	0.01044	0.009798	0.012048	0.014964	0.013414	0.009908	0.018582	0.013316	0.009092	0.010578	0.010366	0.010932	0.010932	0.012394	0.012394	0.008506	0.008702	0.009284	0.008174	0.01536	0.01536	0.008808	0.01166	0.00845	0.00996	0.00996	0.032042	0.049128	0.010234	0.012158	0.009604	0.008982	0.012582	0.011148	0.009184	0.010498	0.009518
MIR169e	216	1	W	20045186	20045402	20045317	0.010556	0.010556	0.008452	0.008452	0.009022	0.008242	0.010358	0.009574	0.008732	0.012478	0.010328	0.030286	0.012872	0.019624	0.01087	0.012402	0.01152	0.011276	0.008832	0.0118	0.010718	0.009468	0.00764	0.00764	0.010914	0.013132	0.013132	0.010514	0.009768	0.009288	0.010998	0.011668	0.012688	0.12672	0.010166	0.015426	0.02819	0.009672	0.012302	0.013906	0.008752	0.01037	0.010552
MIR169f	166	3	C	4805857	4805691	4805733	0.009188	0.009188	0.01301	0.010058	0.011592	0.009862	0.009862	0.009158	0.012256	0.01158	0.01269	0.012336	0.015656	0.012844	0.00956	0.009396	0.01468	0.012656	0.013238	0.014226	0.00795	0.01053	0.011906	0.015454	0.017698	0.010122	0.01036	0.02237	0.01201	0.014458	0.015658	0.016608	0.041288	0.13852	0.01166	0.011234	0.01626	0.016674	0.009448	0.017468	0.010136	0.010136	0.009192
MIR169g	378	4	C	11483269	11482891	11483035	0.011282	0.01446	0.01446	0.04354	0.010924	0.01174	0.010578	0.010578	0.009872	0.011974	0.018806	0.012392	0.01044	0.020734	0.010778	0.010552	0.010398	0.012536	0.010194	0.010068	0.008474	0.00775	0.011642	0.011382	0.010578	0.010652	0.012394	0.017218	0.016696	0.017522	0.01737	0.01737	0.025078	0.0164	0.009978	0.0137	0.017502	0.011392	0.01153	0.00986	0.010098	0.008974	0.016078
MIR169h	189	1	C	6695600	6695411	6695466	0.009532	0.010478	0.01385	0.01013	0.012492	0.015474	0.008916	0.01136	0.011878	0.010554	0.016388	0.009424	0.012834	0.009746	0.0094	0.013154	0.009676	0.008764	0.010384	0.01064	0.010036	0.010142	0.01597	0.026934	0.01097	0.012752	0.011538	0.011688	0.013834	0.011672	0.013976	0.023376	0.017478	0.018126	0.018126	0.017342	0.025424	0.010774	0.01321	0.017926	0.017482	0.019308	0.013218
MIR169i	205	3	C	9873402	9873197	9873249	0.018438	0.011062	0.012256	0.0233	0.018852	0.009872	0.009812	0.009884	0.01221	0.015994	0.010084	0.018492	0.015612	0.015612	0.011694	0.013222	0.01013	0.01013	0.05109	0.030292	0.025504	0.025504	0.020274	0.008972	0.008972	0.013048	0.013048	0.023004	0.023004	0.015688	0.011762	0.010498	0.037054	0.028332	0.011364	0.014956	0.012052	0.010674	0.012094	0.011062	0.010632	0.009636	0.011158
MIR169j	220	3	C	9873790	9873570	9873606	0.011032	0.015762	0.013198	0.00918	0.012608	0.011162	0.009614	0.008958	0.01061	0.012808	0.009934	0.009912	0.009018	0.012508	0.022778	0.015004	0.01263	0.024152	0.019446	0.010166	0.010046	0.010146	0.01258	0.016632	0.010346	0.019124	0.01619	0.016116	0.01297	0.013638	0.010384	0.010384	0.051534	0.029474	0.025596	0.025596	0.020822	0.01174	0.009212	0.012836	0.013446	0.02395	0.02395
MIR169k	212	3	C	9876974	9876762	9876818	0.020826	0.020826	0.011642	0.009334	0.027888	0.015434	0.011378	0.010364	0.011384	0.012574	0.012738	0.009456	0.013176	0.012208	0.012564	0.012564	0.012078	0.011034	0.018352	0.018352	0.011822	0.014046	0.011166	0.01418	0.02026	0.016308	0.011008	0.011008	0.028324	0.019276	0.011008	0.01079	0.025636	0.01713	0.01383	0.014142	0.017206	0.012954	0.012062	0.01307	0.014596	0.022612	0.022876
MIR169l	210	3	C	9877340	9877130	9877162	0.015196	0.015196	0.01188	0.010254	0.012532	0.013258	0.011572	0.012182	0.010362	0.010076	0.01059	0.01368	0.015268	0.011062	0.016772	0.022894	0.012792	0.010256	0.030608	0.016984	0.012514	0.01134	0.012506	0.013762	0.01398	0.010198	0.014432	0.013414	0.013826	0.013826	0.013252	0.012014	0.020148	0.020148	0.012996	0.015444	0.01387	0.015604	0.020032	0.017898	0.012056	0.012056	0.031172
MIR169m	211	3	C	9879616	9879405	9879459	0.009014	0.009148	0.012682	0.017174	0.01013	0.008102	0.011374	0.01314	0.009892	0.00797	0.009612	0.015114	0.011444	0.12755	0.06009	0.061084	0.008882	0.008882	0.011716	0.0115	0.008246	0.007022	0.007022	0.012914	0.008386	0.010098	0.008776	0.008776	0.01158	0.008676	0.00987	0.01077	0.024146	0.030096	0.009102	0.00806	0.01024	0.010838	0.009014	0.007456	0.009374	0.010466	0.01034
MIR169n	214	3	C	9879991	9879777	9879812	0.008672	0.008672	0.009718	0.009372	0.008244	0.008496	0.00764	0.007264	0.010332	0.006906	0.01031	0.006902	0.0078	0.00889	0.012638	0.00897	0.009114	0.012662	0.017134	0.010078	0.008066	0.011354	0.012574	0.00987	0.008122	0.009586	0.015078	0.01142	0.17926	0.059946	0.00916	0.008868	0.010686	0.01169	0.011456	0.006846	0.006992	0.012852	0.012852	0.008312	0.010062	0.008766	0.011534
MIR170	92	5	C	26428898	26428806	26428874	0.006068	0.006068	0.005418	0.026286	0.011064	0.006644	0.00736	0.025656	0.00564	0.015426	0.01173	0.006922	0.008666	0.005166	0.004088	0.005292	0.005564	0.011008	0.008034	0.008088	0.007102	0.00552	0.010936	0.01323	0.006934	0.006934	0.006156	0.006046	0.046952	0.006058	0.011616	0.006966	0.014568	0.00712	0.006816	0.1333	0.014114	0.008402	0.010172	0.007404	0.00537	0.007118	0.014026
MIR171a	122	3	W	19084413	19084535	19084438	0.007142	0.016352	0.023524	0.008908	0.008908	0.006532	0.007202	0.016752	0.008512	0.008084	0.019832	0.006512	0.04113	0.032128	0.00688	0.00931	0.010108	0.009972	0.013682	0.007852	0.00705	0.007832	0.01552	0.01041	0.006384	0.06401	0.01613	0.03244	0.12564	0.011188	0.008948	0.00827	0.02337	0.013124	0.008676	0.011656	0.023266	0.010208	0.00799	0.00714	0.008378	0.008786	0.006816
MIR171b	116	1	C	3961464	3961348	3961443	0.011672	0.011332	0.009654	0.013592	0.01235	0.009448	0.009532	0.01084	0.01084	0.036212	0.020222	0.008824	0.010262	0.008046	0.008992	0.007346	0.022818	0.022818	0.027222	0.14129	0.015322	0.016454	0.019744	0.017198	0.01929	0.01911	0.044736	0.009522	0.00783	0.012312	0.013184	0.011814	0.013202	0.0167	0.022618	0.010766	0.008392	0.009446	0.009538	0.009538	0.01561	0.02364	0.011276
MIR171c	115	1	C	22933869	22933754	22933835	0.010436	0.010436	0.012708	0.010872	0.009908	0.009458	0.010036	0.009928	0.012498	0.018964	0.016388	0.009982	0.010354	0.010354	0.00864	0.00864	0.009286	0.008444	0.01646	0.01646	0.051198	0.035954	0.008432	0.047072	0.00849	0.02042	0.02042	0.015086	0.018732	0.01027	0.01001	0.013806	0.012864	0.013086	0.011534	0.017356	0.009726	0.00955	0.011604	0.010682	0.01412	0.011288	0.008584
MIR172a	101	2	C	11950092	11949991	11950081	0.017998	0.013676	0.005848	0.005034	0.006914	0.007604	0.007738	0.094838	0.03214	0.027954	0.00706	0.00682	0.009932	0.007976	0.008994	0.037408	0.030278	0.012998	0.013716	0.006774	0.006768	0.008904	0.010052	0.007162	0.007154	0.007216	0.006824	0.014888	0.008772	0.00825	0.00883	0.0534	0.009096	0.022574	0.006496	0.009564	0.076324	0.031536	0.012992	0.013444	0.008376	0.006656	0.013076
MIR172b	94	5	C	1188302	1188208	1188291	0.008088	0.008874	0.008706	0.009084	0.028642	0.01309	0.035994	0.091682	0.011612	0.010242	0.007834	0.007598	0.01543	0.009816	0.010406	0.009674	0.009136	0.00973	0.00911	0.012822	0.01776	0.023228	0.036882	0.053188	0.044958	0.008108	0.008472	0.009248	0.00922	0.018288	0.025456	0.021812	0.012552	0.008992	0.010074	0.0105	0.012492	0.009314	0.013526	0.012654	0.01488	0.009428	0.008112
MIR172c	132	3	C	3599914	3599782	3599890	0.009068	0.011148	0.093396	0.078168	0.01043	0.010474	0.008956	0.010408	0.010564	0.009102	0.007142	0.00956	0.01091	0.009646	0.011194	0.01061	0.008884	0.011544	0.012612	0.013006	0.010218	0.010078	0.007714	0.012268	0.042966	0.012658	0.009982	0.01135	0.018818	0.011944	0.016662	0.01615	0.010782	0.00977	0.009384	0.013684	0.014932	0.015032	0.010528	0.012084	0.013428	0.026084	0.014158
MIR172d	123	3	W	20598883	20599006	20598907	0.006906	0.006906	0.009956	0.009602	0.008376	0.006398	0.011344	0.012596	0.007814	0.006708	0.010116	0.009716	0.012026	0.012556	0.010674	0.0095	0.031628	0.044078	0.014822	0.01706	0.008332	0.01468	0.011286	0.018652	0.01476	0.01476	0.048452	0.076742	0.097496	0.03399	0.010734	0.008534	0.007042	0.01454	0.01295	0.009618	0.008028	0.01678	0.00778	0.012906	0.008562	0.008714	0.009408
MIR172e	124	5	W	24005698	24005822	24005717	0.01069	0.01069	0.012514	0.020768	0.008194	0.00821	0.007342	0.014116	0.019134	0.008166	0.010344	0.009296	0.009512	0.012	0.008884	0.008884	0.013296	0.01386	0.0156	0.021054	0.012818	0.014	0.007684	0.01109	0.01384	0.030842	0.064294	0.008382	0.021982	0.022364	0.011098	0.012624	0.011956	0.04611	0.086096	0.010872	0.014168	0.027542	0.00851	0.01122	0.023402	0.033714	0.010138
MIR319a	175	4	W	12352966	12353141	12352977	0.005628	0.005628	0.006136	0.00573	0.005932	0.005468	0.01189	0.006398	0.008656	0.005842	0.005634	0.007214	0.007808	0.016948	0.030744	0.26621	0.025098	0.051586	0.009224	0.02956	0.012986	0.021064	0.009126	0.0072	0.011614	0.011916	0.00694	0.007426	0.006622	0.007546	0.006706	0.005622	0.010908	0.009682	0.01496	0.006252	0.005882	0.006732	0.008556	0.009896	0.009142	0.009774	0.013276
MIR319b	171	5	C	16677868	16677697	16677859	0.018356	0.00786	0.011064	0.006426	0.008804	0.008102	0.008102	0.008704	0.008018	0.00767	0.009782	0.007378	0.011954	0.01562	0.008586	0.009034	0.040082	0.009724	0.022308	0.1298	0.07417	0.019494	0.012116	0.01154	0.013402	0.013586	0.019532	0.007584	0.00852	0.01328	0.009182	0.02121	0.02899	0.007994	0.01824	0.008944	0.01156	0.016222	0.01628	0.014496	0.008978	0.010374	0.009526
MIR319c	198	2	W	17036779	17036977	17036797	0.029832	0.02736	0.009508	0.009272	0.010264	0.008574	0.016716	0.012712	0.010576	0.009688	0.01046	0.019324	0.019324	0.009826	0.011348	0.075774	0.020432	0.012676	0.012676	0.009354	0.009358	0.010656	0.009852	0.009326	0.013478	0.012694	0.011686	0.012676	0.011366	0.0172	0.009798	0.011348	0.012936	0.011798	0.064502	0.011292	0.013066	0.01248	0.016468	0.02405	0.012138	0.012446	0.010418
MIR390a	106	2	W	16069032	16069138	16069108	0.00802	0.00802	0.007946	0.007912	0.009166	0.01505	0.01058	0.008028	0.009266	0.00825	0.00948	0.011114	0.010876	0.009248	0.010288	0.009006	0.008574	0.008038	0.00906	0.010682	0.029068	0.008048	0.007222	0.009114	0.019292	0.062904	0.19427	0.014978	0.013344	0.007728	0.009446	0.014874	0.012118	0.021694	0.011558	0.012974	0.008564	0.009194	0.00832	0.00825	0.014692	0.048738	0.013772
MIR390b	119	5	W	23654173	23654292	23654267	0.009	0.009	0.009368	0.008364	0.014706	0.014736	0.023436	0.012972	0.012972	0.013428	0.013428	0.030918	0.01076	0.01232	0.009046	0.01198	0.033462	0.05663	0.01344	0.01344	0.009462	0.011392	0.019304	0.010934	0.02208	0.008346	0.009026	0.010634	0.009828	0.009302	0.018902	0.01338	0.017078	0.030008	0.026976	0.012948	0.010288	0.008458	0.00951	0.009846	0.01143	0.00947	0.01127
MIR391	205	5	W	24310319	24310524	24310444	0.014616	0.013746	0.011316	0.012314	0.013286	0.0121	0.009708	0.019834	0.01089	0.013676	0.014336	0.0124	0.011486	0.012854	0.013478	0.01377	0.011886	0.012996	0.04661	0.01243	0.013398	0.017724	0.01384	0.013218	0.012084	0.012258	0.009622	0.01648	0.015906	0.014672	0.012768	0.036872	0.018058	0.013198	0.014706	0.015318	0.01441	0.01322	0.014308	0.018254	0.039542	0.012276	0.019292
MIR393a	132	2	W	16659179	16659311	16659289	0.012006	0.014282	0.025094	0.02651	0.02134	0.01319	0.022086	0.017652	0.011068	0.010308	0.013366	0.016556	0.011084	0.015526	0.01567	0.010902	0.013794	0.012582	0.011854	0.012522	0.012108	0.011142	0.011142	0.010398	0.014568	0.017138	0.020816	0.012584	0.012584	0.02366	0.015262	0.012906	0.02237	0.046692	0.012038	0.02051	0.02347	0.020442	0.01421	0.009634	0.010088	0.010088	0.040784
MIR393b	159	3	W	20702626	20702785	20702763	0.012992	0.012992	0.019532	0.022678	0.012266	0.01177	0.013516	0.019212	0.014474	0.01356	0.01362	0.012028	0.013224	0.015918	0.011362	0.01274	0.012982	0.012694	0.01034	0.010752	0.012168	0.012066	0.012066	0.013072	0.012746	0.03192	0.031602	0.013992	0.017352	0.017262	0.013338	0.019878	0.025572	0.02268	0.020516	0.022204	0.016964	0.010454	0.010972	0.021686	0.05141	0.020622	0.017202
MIR394a	116	1	W	7058184	7058300	7058275	0.008972	0.008828	0.009034	0.010624	0.007518	0.0071	0.007652	0.007658	0.009322	0.012552	0.01591	0.014426	0.015008	0.008586	0.008586	0.01345	0.015722	0.00845	0.020686	0.013468	0.017678	0.07154	0.050912	0.058844	0.02098	0.01424	0.008692	0.011466	0.008778	0.057148	0.032314	0.011812	0.015104	0.020316	0.011812	0.010182	0.013332	0.008536	0.011992	0.017954	0.009356	0.017074	0.019194
MIR394b	120	1	W	28573702	28573822	28573797	0.01087	0.01087	0.032572	0.00794	0.00911	0.012328	0.007618	0.008918	0.013098	0.01382	0.016096	0.016278	0.01682	0.01529	0.022036	0.00933	0.007254	0.007254	0.008802	0.009624	0.08143	0.075978	0.034624	0.047592	0.019202	0.018308	0.010966	0.00938	0.00938	0.028182	0.043808	0.008958	0.013242	0.010092	0.010446	0.010344	0.007674	0.00776	0.012168	0.012168	0.011128	0.034916	0.007448
MIR395a	92	1	C	9363275	9363183	9363256	0.013416	0.011284	0.011542	0.021106	0.012914	0.010676	0.010476	0.028976	0.0122	0.0181	0.010858	0.010718	0.010706	0.013868	0.010578	0.012218	0.010956	0.009312	0.01287	0.010394	0.014812	0.014812	0.019042	0.018604	0.06069	0.02276	0.011694	0.010302	0.013606	0.015132	0.01175	0.025508	0.025508	0.011252	0.011252	0.013356	0.012162	0.013822	0.013822	0.011116	0.012592	0.01112	0.010122
MIR395b	99	1	C	9364458	9364557	9363256	0.016302	0.008738	0.013706	0.010366	0.0196	0.014434	0.02526	0.011208	0.014158	0.023878	0.011396	0.009676	0.013006	0.011512	0.011724	0.013954	0.008866	0.009824	0.013012	0.0109	0.011108	0.0105	0.010988	0.01651	0.020406	0.012464	0.012464	0.01783	0.01783	0.011038	0.013924	0.019616	0.019616	0.011462	0.021108	0.034038	0.029946	0.012884	0.008728	0.012776	0.011088	0.009674	0.012464
MIR395c	99	1	W	9367067	9367166	9367086	0.01555	0.01555	0.025476	0.01171	0.011196	0.009628	0.013384	0.009586	0.023608	0.026536	0.013238	0.013958	0.012346	0.022056	0.022056	0.013924	0.016728	0.02677	0.017912	0.01346	0.020572	0.011828	0.014198	0.012958	0.014542	0.014796	0.015318	0.01276	0.01276	0.013586	0.01939	0.017316	0.02198	0.021752	0.019866	0.018728	0.018728	0.020706	0.012384	0.011712	0.0233	0.01587	0.014486
MIR395d	99	1	C	26273741	26273642	26273721	0.01119	0.01119	0.012422	0.015878	0.009192	0.01203	0.01363	0.01236	0.018252	0.011482	0.011482	0.015092	0.015092	0.012688	0.014136	0.012062	0.012148	0.01495	0.012158	0.017286	0.01037	0.011282	0.011824	0.012742	0.08733	0.042038	0.014008	0.020144	0.011988	0.009028	0.011422	0.013476	0.017222	0.012022	0.011118	0.033444	0.015048	0.017656	0.013274	0.013526	0.010464	0.012428	0.012526
MIR395e	94	1	C	26276533	26276439	26276514	0.0095	0.0095	0.011708	0.027908	0.014466	0.008496	0.008334	0.009366	0.00978	0.009844	0.024992	0.009142	0.009274	0.010918	0.009942	0.010722	0.01325	0.008838	0.008864	0.008838	0.010744	0.011396	0.009836	0.015248	0.025766	0.014486	0.012896	0.098328	0.043424	0.012632	0.010808	0.01424	0.0148	0.008684	0.016788	0.041098	0.009354	0.012596	0.009718	0.008962	0.012962	0.010246	0.009554
MIR395f	111	1	W	26277521	26277632	26277540	0.00852	0.008692	0.01078	0.012746	0.009676	0.010002	0.012666	0.017822	0.008532	0.008394	0.008954	0.009972	0.008714	0.011188	0.012442	0.009252	0.009438	0.00967	0.007444	0.009422	0.01116	0.013568	0.008892	0.01353	0.02397	0.010812	0.067534	0.030668	0.015586	0.013288	0.011766	0.016544	0.013176	0.015952	0.013748	0.030078	0.014454	0.014664	0.01281	0.014298	0.014378	0.009188	0.010346
MIR396a	150	2	C	4149555	4149405	4149426	0.0072	0.007768	0.00852	0.007984	0.010012	0.007428	0.00816	0.008504	0.007236	0.007476	0.008878	0.009688	0.008084	0.008772	0.008848	0.00786	0.008866	0.007928	0.011512	0.008328	0.020356	0.21088	0.01669	0.02012	0.042266	0.07911	0.044014	0.023408	0.008928	0.009118	0.008842	0.018728	0.011278	0.00762	0.00977	0.012364	0.012364	0.012986	0.008442	0.00787	0.006724	0.008684	0.011432
MIR396b	134	5	W	13629028	13629162	13629141	0.010282	0.00928	0.008648	0.05783	0.12513	0.011002	0.009354	0.011808	0.009782	0.024552	0.010142	0.008576	0.009402	0.008562	0.00964	0.010544	0.009156	0.008634	0.00837	0.008698	0.0112	0.01515	0.010424	0.011688	0.011222	0.029144	0.00831	0.010398	0.017186	0.009276	0.009276	0.008798	0.008798	0.011092	0.01104	0.010236	0.009458	0.00968	0.00961	0.010036	0.00756	0.00934	0.008356
MIR397a	106	4	W	2625948	2626054	2626033	0.014268	0.014268	0.019864	0.014458	0.014702	0.014144	0.015024	0.015298	0.019222	0.01639	0.011114	0.012154	0.013836	0.015474	0.022168	0.015826	0.010884	0.011148	0.01249	0.013	0.01241	0.01378	0.01251	0.011452	0.015282	0.017878	0.01515	0.013308	0.017662	0.014212	0.014838	0.012474	0.016494	0.013716	0.014456	0.013246	0.01558	0.013166	0.012628	0.013288	0.028638	0.020968	0.015358
MIR397b	108	4	C	7878756	7878648	7878669	0.012176	0.012176	0.011236	0.017328	0.012506	0.010966	0.013232	0.015198	0.015208	0.020608	0.011992	0.014068	0.012602	0.016414	0.013708	0.015414	0.026868	0.013796	0.010464	0.012058	0.012058	0.030216	0.059716	0.011776	0.012694	0.015318	0.011878	0.016392	0.013926	0.012494	0.012144	0.01255	0.015482	0.015482	0.01395	0.01395	0.019226	0.02306	0.010884	0.014148	0.012856	0.013944	0.013944
MIR398a	104	2	W	1040935	1041039	1040954	0.013348	0.010306	0.0082	0.008988	0.011804	0.006656	0.006876	0.01029	0.00651	0.008004	0.006032	0.006388	0.006388	0.009096	0.024948	0.00909	0.00905	0.008584	0.010246	0.011836	0.006886	0.008164	0.009424	0.008626	0.005588	0.008578	0.005946	0.005682	0.007424	0.008772	0.008358	0.00749	0.008398	0.006174	0.015788	0.034588	0.034588	0.007048	0.007048	0.006796	0.006022	0.006158	0.00662
MIR398b	115	5	W	4691025	4691140	4691044	0.00691	0.00691	0.006692	0.010668	0.013094	0.012578	0.01128	0.01128	0.011754	0.01419	0.0271	0.010648	0.01482	0.01037	0.037672	0.01189	0.012394	0.00801	0.012072	0.00723	0.007098	0.014812	0.00855	0.008098	0.007836	0.008864	0.008756	0.009412	0.01032	0.007776	0.007142	0.008566	0.011792	0.011792	0.0297	0.0297	0.01925	0.01925	0.009606	0.009606	0.006474	0.008494	0.015792
MIR398c	114	5	W	4694697	4694811	4694716	0.010814	0.010814	0.01068	0.009904	0.01294	0.009946	0.01133	0.019064	0.009906	0.1086	0.015612	0.013592	0.009456	0.006884	0.006884	0.008536	0.00765	0.011506	0.014404	0.02159	0.013836	0.010674	0.007806	0.008492	0.037208	0.013796	0.009308	0.015364	0.010494	0.008122	0.00908	0.010398	0.010702	0.0127	0.0127	0.056152	0.058368	0.031766	0.013828	0.01021	0.011052	0.00799	0.009732
MIR399a	122	1	W	10227059	10227181	10227079	0.010966	0.01511	0.020158	0.011234	0.016002	0.01154	0.016378	0.010858	0.020584	0.029264	0.041436	0.056422	0.011196	0.013896	0.012606	0.01322	0.01435	0.01104	0.01094	0.014606	0.016644	0.012582	0.015908	0.014552	0.020414	0.011154	0.01311	0.015	0.020692	0.010616	0.014162	0.014426	0.01791	0.012484	0.01451	0.01399	0.018876	0.010122	0.011174	0.021204	0.012224	0.010532	0.012246
MIR399b	134	1	C	23349176	23349042	23349157	0.01598	0.01598	0.008746	0.010254	0.010142	0.010814	0.009912	0.013068	0.010056	0.009108	0.009624	0.00962	0.008338	0.010488	0.01179	0.009	0.009182	0.00817	0.008676	0.00925	0.00835	0.008508	0.009636	0.008656	0.00898	0.011718	0.009848	0.010564	0.009236	0.009148	0.012276	0.025244	0.045082	0.020334	0.00839	0.010288	0.014014	0.009096	0.00993	0.11306	0.049546	0.008708	0.009936
MIR399c	113	5	W	24979711	24979824	24979730	0.010468	0.009786	0.01088	0.013514	0.009046	0.012204	0.00827	0.011826	0.01056	0.011234	0.016638	0.010876	0.018758	0.011254	0.009958	0.010428	0.010334	0.011736	0.01203	0.011954	0.010016	0.011526	0.01132	0.009074	0.014628	0.035312	0.009806	0.008806	0.01595	0.025478	0.011334	0.011534	0.014988	0.0145	0.01293	0.022868	0.00944	0.01227	0.010516	0.016072	0.018322	0.0086	0.013964
MIR399d	99	2	C	14450156	14450057	14450137	0.018306	0.018306	0.012818	0.014008	0.009908	0.009332	0.011298	0.015908	0.009868	0.01008	0.0135	0.015388	0.00973	0.018356	0.017648	0.025104	0.045618	0.010486	0.008804	0.009224	0.008992	0.012	0.015672	0.018006	0.013092	0.010668	0.009868	0.008962	0.014502	0.010002	0.008612	0.010352	0.038434	0.024084	0.012478	0.025972	0.012752	0.013362	0.023448	0.010718	0.010172	0.073472	0.010424
MIR399e	108	2	W	14450583	14450691	14450602	0.009696	0.009696	0.009654	0.010374	0.016752	0.014842	0.01186	0.011718	0.01064	0.00995	0.01501	0.025848	0.012344	0.01928	0.021904	0.02795	0.016292	0.012362	0.011238	0.010662	0.011872	0.012614	0.012372	0.020082	0.10837	0.01667	0.009654	0.01046	0.01029	0.009912	0.010972	0.010908	0.015376	0.016074	0.027762	0.019046	0.027544	0.011016	0.012466	0.011876	0.018994	0.023178	0.014094
MIR399f	117	2	W	14452076	14452193	14452096	0.026734	0.014348	0.01349	0.012276	0.010038	0.013478	0.01226	0.012678	0.0109	0.01137	0.01036	0.012158	0.013186	0.016984	0.015524	0.042286	0.013524	0.012504	0.01108	0.013196	0.010798	0.016038	0.010724	0.013304	0.011522	0.010986	0.012394	0.01124	0.016436	0.012958	0.012854	0.013388	0.020192	0.015844	0.018452	0.024342	0.019516	0.019516	0.015032	0.01779	0.012952	0.012544	0.01886
MIR402	308	1	W	29021414	29021722	29021664	0.011924	0.011004	0.021642	0.021642	0.015526	0.014718	0.015726	0.012574	0.023444	0.027004	0.017892	0.013672	0.012884	0.020736	0.017498	0.013858	0.016346	0.012264	0.012264	0.012618	0.012116	0.018174	0.01814	0.022104	0.012808	0.014666	0.012366	0.017246	0.012944	0.010864	0.016858	0.012946	0.017014	0.014816	0.009586	0.02792	0.013664	0.015484	0.010578	0.011446	0.01124	0.010928	0.016612
MIR403	134	2	W	19422122	19422256	19422155	0.011044	0.011044	0.011044	0.011044	0.010976	0.010976	0.01336	0.013344	0.013344	0.012038	0.01093	0.01151	0.011716	0.014616	0.011148	0.011148	0.00881	0.009356	0.008782	0.008496	0.010844	0.011412	0.010706	0.016108	0.015522	0.01227	0.011134	0.038794	0.10168	0.017366	0.01171	0.0125	0.015232	0.012036	0.011526	0.013424	0.01432	0.016116	0.016322	0.010518	0.012344	0.013992	0.016654
MIR408	217	2	W	19326884	19327101	19326944	0.010946	0.010946	0.008416	0.012504	0.014098	0.008746	0.045192	0.004968	0.006946	0.005426	0.005464	0.005054	0.005536	0.005536	0.006424	0.00608	0.004968	0.008494	0.00633	0.008624	0.011952	0.010366	0.00551	0.00734	0.005968	0.009452	0.005426	0.00523	0.006156	0.006574	0.005816	0.006544	0.007346	0.007312	0.057874	0.089136	0.042414	0.011294	0.01182	0.00746	0.049034	0.007758	0.00881
						average	0.0115759	0.0110553	0.0134347	0.0143632	0.0131381	0.0116006	0.0123132	0.0141771	0.0135056	0.013239	0.01184	0.011958	0.0120102	0.0135435	0.0154354	0.0185561	0.0151913	0.0139796	0.0141712	0.0153506	0.0160595	0.0219709	0.0218123	0.0230831	0.0210685	0.0188695	0.0216953	0.0209294	0.0228352	0.0166322	0.0139079	0.016491	0.0241061	0.0295566	0.0162445	0.0190273	0.0174134	0.0161676	0.013007	0.0140977	0.0166101	0.0143538	0.0124456
[truncated: 93 more columns]

## Sheet: new miRNAstar
SVM Test set: recently evolved MIRNAs (those found in only in Arabidopsis)
miRNA	gene size	chromosome	strand	gene start	gene end	miR* coordinate (approximate)	sense
							-800	-775	-750	-725	-700	-675	-650	-625	-600	-575	-550	-525	-500	-475	-450	-425	-400	-375	-350	-325	-300	-275	-250	-225	-200	-175	-150	-125	-100	-75	-50	-25	0	25	50	75	100	125	150	175	200	225	250
MIR838	206	1	W	28500	28706	28560	0.006336	0.014942	0.00857	0.012784	0.032794	0.025384	0.031212	0.009724	0.007836	0.011368	0.023132	0.00951	0.015146	0.015224	0.008998	0.009292	0.015622	0.015532	0.007842	0.009618	0.021528	0.010338	0.008678	0.00761	0.010748	0.024626	0.010238	0.00709	0.006542	0.006978	0.007404	0.018138	0.01049	0.008706	0.011686	0.025044	0.01195	0.008366	0.009824	0.010872	0.027848	0.042664	0.013714
MIR847	229	1	W	2165516	2165745	2165576	0.008762	0.01344	0.01184	0.027888	0.014152	0.064378	0.11707	0.01098	0.01024	0.009018	0.019266	0.009696	0.011396	0.036714	0.019436	0.051592	0.051592	0.009002	0.009618	0.006002	0.013494	0.009694	0.009698	0.011978	0.055112	0.019532	0.009688	0.017932	0.00855	0.008	0.006836	0.00637	0.010186	0.01129	0.00764	0.026762	0.040538	0.008684	0.007698	0.007202	0.007692	0.00864	0.007566
MIR472	167	1	C	4182297	4182130	4182277	0.013668	0.013668	0.011296	0.02614	0.049304	0.014144	0.011932	0.011522	0.00925	0.011584	0.011574	0.01045	0.023646	0.01074	0.01691	0.012706	0.029152	0.030252	0.01153	0.021454	0.022174	0.00972	0.00956	0.010332	0.01572	0.013858	0.016108	0.022922	0.02585	0.010558	0.025042	0.016272	0.016016	0.013052	0.011536	0.014098	0.024164	0.022468	0.01168	0.018358	0.01224	0.013284	0.008852
MIR830	194	1	C	4820546	4820352	4820486	0.012972	0.012972	0.007554	0.009008	0.010952	0.010378	0.010708	0.011004	0.008634	0.008678	0.010626	0.019446	0.010284	0.010082	0.009778	0.01448	0.009552	0.00922	0.00911	0.00943	0.009458	0.008782	0.008962	0.009104	0.008344	0.009742	0.011986	0.01074	0.01074	0.017334	0.017912	0.01579	0.09073	0.05015	0.038618	0.009942	0.012198	0.011988	0.01881	0.019366	0.013276	0.013858	0.010154
MIR837	183	1	W	6520932	6521115	6521049	0.00805	0.006942	0.007996	0.00729	0.013926	0.013358	0.007024	0.00641	0.008596	0.006718	0.007304	0.012136	0.007428	0.058306	0.029048	0.005664	0.008326	0.01033	0.022074	0.018372	0.009104	0.007588	0.011432	0.013988	0.01179	0.013486	0.01023	0.006088	0.007338	0.012272	0.007196	0.006792	0.007576	0.005862	0.005382	0.005918	0.008584	0.006112	0.00572	0.00665	0.012262	0.008472	0.00955
MIR864	91	1	W	6740491	6740582	6740569	0.019206	0.038096	0.01553	0.012164	0.01713	0.01526	0.014086	0.012154	0.030224	0.017132	0.013208	0.013052	0.01574	0.013976	0.010636	0.010708	0.010726	0.008692	0.008836	0.010216	0.010094	0.01201	0.011674	0.011728	0.016754	0.047788	0.029454	0.012192	0.013236	0.010816	0.011574	0.007966	0.011608	0.03773	0.012922	0.016212	0.012394	0.016676	0.014262	0.01412	0.022122	0.015072	0.019482
MIR781	93	1	W	7423507	7423600	7423583	0.013486	0.016322	0.022464	0.014658	0.012804	0.01514	0.02962	0.011468	0.01537	0.0266	0.0135	0.052328	0.016072	0.01482	0.016586	0.00878	0.00697	0.009726	0.011926	0.010628	0.009574	0.007378	0.019128	0.035982	0.006488	0.023992	0.03695	0.00878	0.009282	0.008646	0.007314	0.012978	0.007712	0.006402	0.011292	0.051212	0.007412	0.008444	0.011144	0.012708	0.013548	0.027982	0.007642
MIR856	270	1	W	11957440	11957710	11957676	0.009648	0.009036	0.00985	0.015222	0.025138	0.078684	0.019088	0.014444	0.065308	0.065308	0.0853	0.07545	0.055644	0.018246	0.015606	0.005662	0.006146	0.007146	0.006206	0.005198	0.010562	0.006768	0.008216	0.009982	0.005136	0.007486	0.012542	0.006884	0.006916	0.006266	0.009114	0.007362	0.006842	0.007144	0.01144	0.004348	0.004288	0.008438	0.016086	0.017646	0.006644	0.004608	0.020448
MIR773	84	1	W	13067229	13067313	13067240	0.042656	0.042656	0.042656	0.014536	0.012034	0.015138	0.015448	0.008334	0.024258	0.033552	0.017704	0.010962	0.009904	0.009892	0.00827	0.00838	0.009106	0.007946	0.007484	0.007846	0.008476	0.011476	0.01036	0.013856	0.019454	0.010274	0.016398	0.009908	0.013116	0.01566	0.013856	0.010682	0.012502	0.012022	0.026782	0.047862	0.036966	0.083438	0.01109	0.012604	0.012396	0.009582	0.013686
MIR859	125	1	W	22153383	22153508	22153480	0.011924	0.011924	0.013978	0.015994	0.01212	0.014606	0.012906	0.014128	0.024832	0.014502	0.016278	0.015708	0.01752	0.014252	0.014236	0.015402	0.018634	0.028154	0.02038	0.02038	0.0132	0.013538	0.011482	0.01932	0.01284	0.01284	0.015068	0.01174	0.018352	0.017426	0.013836	0.012922	0.01313	0.014364	0.01676	0.015028	0.014664	0.019834	0.016406	0.012948	0.012074	0.012984	0.01883
MIR774	97	1	W	22153601	22153698	22153618	0.013824	0.01377	0.025058	0.014168	0.014652	0.015312	0.018028	0.013908	0.013858	0.015	0.018054	0.027426	0.01984	0.01984	0.012878	0.012878	0.011174	0.018896	0.019976	0.01247	0.014714	0.011434	0.017962	0.017048	0.013498	0.01249	0.012814	0.013598	0.016348	0.014768	0.014296	0.019324	0.016016	0.012632	0.011774	0.012654	0.018428	0.011018	0.010362	0.013208	0.01671	0.015712	0.012294
MIR842	198	1	W	22580732	22580930	22153618	0.010778	0.009696	0.012406	0.009944	0.018302	0.051254	0.023078	0.020724	0.011882	0.012656	0.017898	0.012196	0.011222	0.01317	0.012348	0.008464	0.013276	0.016212	0.011674	0.011038	0.0106	0.009852	0.023794	0.021296	0.009554	0.011878	0.009612	0.012372	0.014742	0.012892	0.01392	0.011102	0.019066	0.012458	0.01202	0.065492	0.042564	0.010368	0.009392	0.00845	0.009452	0.010236	0.011626
MIR846	358	1	W	22581040	22581398	22581100	0.012734	0.012734	0.010678	0.008172	0.012562	0.01515	0.011008	0.010502	0.01005	0.009408	0.024076	0.021842	0.00927	0.01039	0.009056	0.013732	0.01428	0.012868	0.012868	0.01044	0.017746	0.011702	0.01129	0.069336	0.008774	0.009676	0.008958	0.007984	0.00886	0.009614	0.011014	0.01454	0.011572	0.01048	0.00997	0.009758	0.00892	0.009804	0.017958	0.010542	0.011526	0.010506	0.01266
MIR776	117	1	W	22799283	22799400	22799308	0.010064	0.012906	0.012906	0.011558	0.011558	0.009552	0.012002	0.010144	0.010402	0.010124	0.01268	0.011774	0.01434	0.014552	0.012764	0.015394	0.018966	0.01549	0.016106	0.01695	0.016274	0.012758	0.01057	0.01398	0.012464	0.039434	0.021576	0.012798	0.012576	0.019506	0.013938	0.014094	0.012832	0.010918	0.009936	0.01196	0.010902	0.01197	0.013398	0.024522	0.01404	0.018666	0.014862
MIR163	330	1	W	24887729	24888059	24887753	0.010698	0.01551	0.018042	0.017182	0.015114	0.01339	0.011576	0.01044	0.012514	0.016884	0.023586	0.011662	0.011482	0.014304	0.01098	0.011334	0.010438	0.012478	0.026224	0.021038	0.013926	0.027128	0.010004	0.010096	0.010166	0.011946	0.015678	0.013658	0.012448	0.01819	0.016836	0.01352	0.015332	0.019694	0.013826	0.01174	0.014126	0.017984	0.022992	0.017984	0.01227	0.034644	0.011282
MIR839	263	1	C	25282870	25282607	25282667	0.006696	0.008028	0.008892	0.013762	0.015104	0.007964	0.008504	0.00851	0.00743	0.00728	0.008174	0.007518	0.006838	0.00914	0.015276	0.00709	0.01124	0.010408	0.018896	0.01041	0.0089	0.008196	0.007566	0.011414	0.010328	0.008374	0.029988	0.025004	0.021632	0.010234	0.016748	0.008674	0.010094	0.01023	0.00897	0.01045	0.007462	0.008362	0.015756	0.008112	0.00783	0.009142	0.029468
MIR777	107	1	W	26641663	26641770	26641674	0.008072	0.008072	0.006974	0.007598	0.050532	0.07327	0.053846	0.016456	0.017044	0.009704	0.009596	0.009448	0.013508	0.031164	0.019932	0.019144	0.010276	0.012304	0.032126	0.00822	0.008858	0.010472	0.010752	0.010048	0.008122	0.008122	0.02477	0.008848	0.008702	0.00934	0.027466	0.00986	0.009822	0.00702	0.023134	0.008182	0.013998	0.007982	0.0087	0.013226	0.012416	0.01186	0.01455
MIR858	186	1	C	26777387	26777201	26777228	0.010152	0.00899	0.009722	0.009854	0.00985	0.009218	0.007636	0.009214	0.01073	0.011246	0.01461	0.01024	0.012796	0.0111	0.018496	0.020218	0.009098	0.00955	0.069756	0.030806	0.029762	0.007802	0.012532	0.013184	0.0127	0.01014	0.023938	0.15365	0.025956	0.02196	0.011756	0.02916	0.012008	0.012008	0.00886	0.00984	0.01479	0.011344	0.00822	0.008422	0.008296	0.008298	0.010592
MIR835	399	1	C	28549747	28549348	28549438	0.008966	0.008966	0.013862	0.023662	0.011282	0.023008	0.030926	0.00782	0.007386	0.007944	0.016086	0.008684	0.02254	0.009198	0.010266	0.00983	0.009352	0.011582	0.01442	0.01442	0.024632	0.029684	0.021526	0.01449	0.024004	0.009758	0.016378	0.014636	0.027712	0.011508	0.011204	0.01928	0.00936	0.012296	0.010252	0.007696	0.00865	0.0144	0.00986	0.012062	0.016698	0.032946	0.014778
MIR775	122	1	W	29427345	29427467	29427361	0.026348	0.04884	0.04884	0.078726	0.026254	0.007456	0.00736	0.007058	0.008688	0.007224	0.008374	0.013322	0.008256	0.008988	0.008978	0.010956	0.01191	0.01005	0.009046	0.008152	0.008648	0.010522	0.021078	0.010906	0.019736	0.00659	0.038514	0.027756	0.015044	0.009532	0.01273	0.007014	0.011554	0.00855	0.007802	0.009408	0.007032	0.007368	0.009572	0.018884	0.011404	0.008728	0.005404
MIR833	186	1	W	29530044	29530230	29530165	0.009778	0.009822	0.009778	0.007752	0.007752	0.01076	0.010402	0.010506	0.009802	0.013894	0.00975	0.009956	0.009656	0.01073	0.014976	0.011464	0.011464	0.01072	0.01072	0.014572	0.011606	0.020312	0.020312	0.012814	0.024976	0.019972	0.010434	0.013834	0.01546	0.01546	0.012262	0.01252	0.013628	0.022076	0.019788	0.01251	0.014344	0.022286	0.029384	0.009598	0.01249	0.01119	0.009526
MIR840	225	2	C	771561	771336	771397	0.009308	0.01316	0.011374	0.00729	0.009376	0.009568	0.016134	0.008914	0.008444	0.008848	0.017576	0.014054	0.009196	0.024768	0.023006	0.009546	0.008952	0.014964	0.012944	0.012678	0.010274	0.011936	0.012486	0.01311	0.022766	0.01957	0.007018	0.009372	0.011536	0.018972	0.011008	0.01607	0.02805	0.01767	0.022086	0.028414	0.010858	0.007156	0.01577	0.009072	0.008616	0.007258	0.012956
MIR779	162	2	W	9567841	9568003	9567886	0.010614	0.011746	0.02211	0.016544	0.010274	0.01734	0.017472	0.024964	0.011314	0.016712	0.022208	0.021576	0.034446	0.01213	0.013132	0.010366	0.011426	0.024414	0.022018	0.015608	0.01512	0.010716	0.0089	0.0215	0.020166	0.01481	0.009608	0.013576	0.011838	0.013018	0.008932	0.009976	0.032024	0.012818	0.010918	0.014204	0.037988	0.010308	0.016976	0.015976	0.02028	0.01062	0.01627
MIR844	184	2	C	9949415	9949231	9949296	0.008688	0.009436	0.009436	0.008664	0.008664	0.030704	0.015876	0.010674	0.019526	0.043738	0.03441	0.008262	0.00726	0.008842	0.008388	0.008008	0.012836	0.00852	0.011408	0.028844	0.007394	0.008366	0.00897	0.008324	0.008506	0.008434	0.010986	0.012658	0.009958	0.00895	0.007582	0.040176	0.014766	0.011522	0.010964	0.04248	0.015894	0.007622	0.015406	0.04605	0.010764	0.009324	0.09049
MIR831	256	2	W	10254286	10254542	10254346	0.023542	0.02004	0.019632	0.030804	0.016294	0.059322	0.038814	0.050286	0.06829	0.020234	0.015328	0.015472	0.032296	0.069492	0.01633	0.012848	0.010604	0.01426	0.012412	0.009116	0.007898	0.007362	0.007648	0.021576	0.02143	0.006808	0.005526	0.006466	0.006032	0.008952	0.012134	0.007354	0.007246	0.007708	0.007824	0.014802	0.0143	0.0143	0.010162	0.008382	0.01285	0.006946	0.01876
MIR836	336	2	C	10641695	10641359	10641634	0.012154	0.012154	0.010616	0.010616	0.00668	0.008456	0.006588	0.007424	0.00697	0.00697	0.009754	0.01313	0.013318	0.00829	0.01178	0.008568	0.009058	0.008928	0.013376	0.016326	0.020212	0.008316	0.008316	0.010336	0.01049	0.013484	0.013226	0.007696	0.012466	0.009352	0.008026	0.04577	0.04567	0.008702	0.017302	0.01369	0.066202	0.067308	0.018832	0.026908	0.017168	0.022556	0.009178
MIR862	102	2	W	10725175	10725277	10725256	0.011202	0.011202	0.010568	0.023728	0.013318	0.01617	0.011644	0.026856	0.031414	0.013466	0.01174	0.01115	0.016356	0.011628	0.01641	0.015874	0.016764	0.020596	0.018204	0.01146	0.01416	0.016948	0.014142	0.01452	0.010724	0.013762	0.022104	0.011888	0.01265	0.014508	0.015512	0.012552	0.012866	0.012838	0.012798	0.015686	0.016336	0.01803	0.023602	0.011814	0.012474	0.019672	0.024032
MIR825	185	2	W	11166738	11166923	11166798	0.007442	0.01104	0.038056	0.012876	0.029476	0.03428	0.00989	0.009646	0.01754	0.050956	0.08445	0.020074	0.00816	0.01076	0.007682	0.008612	0.00853	0.006818	0.009302	0.024694	0.013406	0.008664	0.009002	0.012986	0.017412	0.006668	0.00849	0.00819	0.007356	0.009828	0.008636	0.008806	0.010328	0.006524	0.008024	0.010658	0.006758	0.012706	0.00779	0.008	0.007618	0.00669	0.007896
MIR778	137	2	C	17356652	17356515	17356533	0.02593	0.038264	0.02737	0.011112	0.010988	0.00995	0.010052	0.011078	0.011582	0.020334	0.01539	0.010904	0.026122	0.026122	0.012998	0.009988	0.01133	0.010992	0.014544	0.013584	0.018104	0.008088	0.009962	0.011524	0.010942	0.009688	0.012296	0.03924	0.016612	0.014548	0.020914	0.013562	0.013318	0.013024	0.030794	0.029344	0.031744	0.01639	0.010764	0.009002	0.012786	0.01197	0.01086
MIR782	110	3	W	5500037	5500147	5500125	0.012224	0.012224	0.01392	0.010916	0.015686	0.015574	0.014412	0.011376	0.010306	0.01328	0.020012	0.01363	0.020204	0.015032	0.014744	0.012592	0.01014	0.01014	0.011194	0.013506	0.01107	0.013006	0.019602	0.019602	0.014386	0.013932	0.015486	0.011102	0.012084	0.0136	0.01387	0.012636	0.013754	0.015162	0.017494	0.011152	0.01353	0.018748	0.012546	0.01249	0.01249	0.013466	0.013466
MIR868	192	3	W	6488240	6488432	6488255	0.00658	0.00658	0.008672	0.006286	0.007226	0.007796	0.017904	0.006714	0.006442	0.007862	0.00777	0.07604	0.11667	0.006904	0.005492	0.01918	0.018104	0.006016	0.006016	0.007268	0.009024	0.021912	0.00856	0.008592	0.013402	0.007904	0.035376	0.015328	0.006784	0.0076	0.007704	0.00747	0.009446	0.01178	0.009022	0.008844	0.007966	0.007522	0.007142	0.011012	0.006874	0.009316	0.011654
MIR853	289	3	W	8346374	8346663	8346602	0.006874	0.026016	0.006792	0.004792	0.004908	0.005854	0.006076	0.004164	0.046248	0.027986	0.0213	0.018036	0.009756	0.004616	0.005504	0.006088	0.006088	0.1409	0.0145	0.022074	0.011588	0.006804	0.005714	0.006288	0.005858	0.02516	0.016704	0.006936	0.00711	0.008294	0.009634	0.006218	0.015004	0.015004	0.004878	0.005962	0.005994	0.019744	0.005412	0.005076	0.005268	0.13017	0.014022
MIR849	188	3	C	16083624	16083436	16083564	0.009898	0.012548	0.010716	0.00955	0.008596	0.008308	0.008308	0.013992	0.013992	0.015648	0.017494	0.0205	0.010614	0.010842	0.010094	0.010094	0.011422	0.010876	0.014192	0.054624	0.014426	0.014426	0.017164	0.01149	0.023586	0.030872	0.023408	0.01635	0.008854	0.010058	0.009206	0.009164	0.010586	0.009536	0.011554	0.01984	0.014922	0.024924	0.01373	0.01203	0.010116	0.010922	0.01019
MIR843	204	3	W	17753083	17753287	17753227	0.018054	0.010214	0.058206	0.058206	0.012572	0.012572	0.010522	0.010522	0.030154	0.026626	0.012088	0.010548	0.014018	0.007932	0.010822	0.007838	0.007312	0.010272	0.009704	0.008078	0.00944	0.01162	0.02409	0.010302	0.014386	0.01707	0.012194	0.008132	0.011974	0.019892	0.011686	0.016306	0.009152	0.007656	0.032736	0.016082	0.03021	0.009462	0.014818	0.010134	0.013456	0.013456	0.011594
MIR861	131	3	C	17849251	17849120	17849156	0.018302	0.018302	0.009026	0.009026	0.009026	0.009702	0.00983	0.00983	0.009978	0.02956	0.01422	0.011846	0.007786	0.007786	0.010686	0.010686	0.008888	0.009022	0.008944	0.006452	0.01512	0.012148	0.007724	0.007214	0.006188	0.009572	0.017062	0.01099	0.00839	0.008982	0.011132	0.008708	0.007998	0.009812	0.008834	0.009592	0.03409	0.011588	0.008314	0.011322	0.007072	0.011028	0.011342
MIR771	112	3	C	19670391	19670279	19670304	0.024384	0.024384	0.010786	0.037246	0.008688	0.008278	0.009594	0.009772	0.00786	0.00823	0.00823	0.012658	0.012658	0.012542	0.013308	0.009354	0.03098	0.028948	0.014918	0.022212	0.010438	0.016232	0.01644	0.012062	0.01923	0.012326	0.015092	0.02685	0.010812	0.018572	0.024396	0.01381	0.021884	0.009296	0.008224	0.007278	0.012226	0.015246	0.013938	0.008706	0.022408	0.01124	0.011012
MIR851	183	3	C	19670693	19670510	19670570	0.009038	0.011626	0.012586	0.010828	0.00979	0.009228	0.010686	0.01169	0.016298	0.010184	0.060442	0.026982	0.011454	0.038306	0.009066	0.009066	0.009904	0.009904	0.008144	0.008144	0.008514	0.008514	0.013116	0.01297	0.013582	0.009778	0.015738	0.034228	0.03225	0.023114	0.01303	0.01666	0.014546	0.012822	0.019818	0.01279	0.015624	0.02817	0.011148	0.01422	0.025636	0.018404	0.022536
MIR827	176	3	C	22133913	22133737	22133853	0.013974	0.013974	0.013974	0.01895	0.010714	0.010428	0.011748	0.019762	0.016822	0.011162	0.012502	0.013188	0.015604	0.012154	0.013216	0.010202	0.012976	0.01655	0.016496	0.009716	0.012794	0.013892	0.01522	0.021472	0.011538	0.010528	0.009742	0.010684	0.015048	0.009278	0.017658	0.030882	0.010846	0.017562	0.011664	0.028798	0.014672	0.0157	0.021708	0.016984	0.01366	0.0106	0.031312
MIR826	177	4	W	1340479	1340656	1340596	0.013702	0.013702	0.022146	0.011002	0.011002	0.01048	0.011942	0.009788	0.010536	0.010148	0.010354	0.01307	0.01785	0.013576	0.012644	0.01127	0.016388	0.016388	0.020474	0.017406	0.019052	0.015224	0.010672	0.011494	0.015472	0.011128	0.012878	0.017166	0.034678	0.034678	0.017568	0.020438	0.013272	0.02395	0.022136	0.028566	0.04851	0.010204	0.009124	0.010122	0.010036	0.011018	0.009768
MIR832	332	4	W	6413006	6413338	6413278	0.013196	0.013196	0.013196	0.013992	0.02775	0.057816	0.046836	0.010966	0.00954	0.013212	0.00975	0.01094	0.01111	0.013042	0.021816	0.01594	0.015118	0.014418	0.015906	0.012308	0.0096	0.01149	0.010552	0.01981	0.014268	0.01373	0.012796	0.024558	0.019464	0.013418	0.025628	0.030576	0.022016	0.020828	0.013928	0.010162	0.010162	0.011286	0.01192	0.015616	0.018412	0.014518	0.011716
MIR850	220	4	W	7845703	7845923	7845863	0.022896	0.022896	0.009568	0.008206	0.01042	0.008726	0.018684	0.009572	0.009076	0.008628	0.009702	0.016032	0.017444	0.008056	0.008868	0.015262	0.01022	0.007522	0.00908	0.01171	0.01198	0.011908	0.011816	0.015738	0.01247	0.016656	0.01711	0.010744	0.017994	0.021112	0.009132	0.008352	0.011122	0.01256	0.008326	0.008496	0.011354	0.025634	0.011586	0.019644	0.01501	0.008416	0.009972
MIR863	302	4	W	7846593	7846895	7846835	0.014704	0.014704	0.008376	0.009974	0.021092	0.060686	0.015356	0.012138	0.025676	0.050024	0.024778	0.018416	0.014226	0.018704	0.015226	0.008648	0.012948	0.008256	0.008426	0.015548	0.020322	0.014654	0.01029	0.014966	0.026506	0.026506	0.008542	0.008124	0.009264	0.010314	0.008362	0.009438	0.010764	0.008106	0.009636	0.012302	0.010836	0.011622	0.019044	0.011856	0.011896	0.01242	0.016774
MIR857	376	4	C	7878557	7878181	7878535	0.013118	0.013118	0.01515	0.02052	0.012308	0.014008	0.010902	0.016308	0.014336	0.01534	0.026844	0.013696	0.010392	0.010392	0.011992	0.010896	0.059158	0.030642	0.01264	0.014264	0.01181	0.01634	0.01386	0.014266	0.012476	0.01253	0.013796	0.015376	0.014358	0.013866	0.013508	0.02281	0.010828	0.014082	0.01279	0.01279	0.013862	0.013862	0.014044	0.01484	0.01129	0.010708	0.012578
MIR841	211	4	C	7885458	7885247	7885307	0.01137	0.009388	0.009388	0.010642	0.009782	0.008784	0.008784	0.019384	0.013028	0.009966	0.011226	0.011028	0.011748	0.018892	0.018892	0.009278	0.009278	0.025916	0.025916	0.022022	0.028632	0.016308	0.04798	0.015292	0.013988	0.011758	0.014386	0.011802	0.012692	0.012692	0.01015	0.01015	0.012942	0.012942	0.020768	0.015336	0.011946	0.009692	0.009346	0.015518	0.01274	0.014932	0.014932
MIR852	207	4	W	8336162	8336369	8336222	0.009308	0.004038	0.010462	0.004796	0.005756	0.006382	0.043878	0.019728	0.021626	0.020906	0.023504	0.01822	0.005668	0.00621	0.004488	0.004938	0.012086	0.018394	0.0122	0.0057	0.005648	0.008052	0.00641	0.006836	0.006836	0.006108	0.008014	0.006574	0.004432	0.006008	0.004382	0.005454	0.008406	0.00767	0.006102	0.006102	0.007386	0.006836	0.006036	0.005978	0.006074	0.019492	0.022076
MIR780	173	4	C	8504309	8504136	8504275	0.022418	0.022418	0.018418	0.013192	0.013666	0.009596	0.008914	0.010398	0.010052	0.009612	0.011196	0.009296	0.008626	0.009138	0.010006	0.0109	0.009638	0.009726	0.008486	0.011462	0.010184	0.010376	0.01	0.010486	0.025306	0.014008	0.013734	0.008846	0.015868	0.013766	0.008852	0.009954	0.010298	0.0096	0.014754	0.010372	0.014012	0.018494	0.012628	0.012022	0.013302	0.01539	0.01539
MIR867	117	4	W	11375375	11375492	11375457	0.0142	0.0142	0.01578	0.016876	0.01595	0.015244	0.012336	0.012828	0.013208	0.013208	0.034872	0.01209	0.013996	0.013562	0.015966	0.01666	0.015674	0.015758	0.015758	0.022702	0.022648	0.01183	0.015134	0.015642	0.011852	0.016102	0.012774	0.01302	0.055758	0.012328	0.01365	0.01552	0.012434	0.01555	0.012546	0.011426	0.011958	0.0119	0.014298	0.010398	0.02003	0.019114	0.011828
MIR845b	98	4	C	12214177	12214079	12214154	0.013104	0.022556	0.014734	0.016482	0.01207	0.013054	0.012388	0.014626	0.012132	0.015566	0.02346	0.0128	0.010016	0.011816	0.010464	0.011446	0.010116	0.0113	0.01562	0.010404	0.011856	0.01162	0.010578	0.016318	0.014264	0.011414	0.011414	0.01282	0.015618	0.010858	0.016616	0.031618	0.01848	0.01205	0.013764	0.012198	0.018846	0.037948	0.012992	0.012992	0.01464	0.015018	0.01472
MIR845a	162	4	C	12217578	12217416	12217518	0.013586	0.013586	0.01689	0.013062	0.018938	0.042306	0.014358	0.020468	0.015694	0.015694	0.010766	0.024322	0.012062	0.010412	0.021892	0.015866	0.011702	0.01442	0.025358	0.011774	0.009364	0.011274	0.011274	0.0108	0.012572	0.013214	0.015832	0.016022	0.018144	0.011256	0.012708	0.046804	0.024656	0.020602	0.020502	0.020184	0.014934	0.014934	0.012424	0.02244	0.015818	0.012044	0.011598
MIR824	688	4	W	12625104	12625792	12625738	0.008586	0.007466	0.007866	0.012512	0.011168	0.011362	0.01718	0.019862	0.012186	0.039328	0.022262	0.007186	0.011572	0.01065	0.013362	0.01392	0.01392	0.02897	0.027424	0.027956	0.01461	0.043286	0.043722	0.012262	0.00745	0.009844	0.007058	0.011744	0.008304	0.012458	0.020546	0.01923	0.02191	0.009662	0.009814	0.007512	0.016204	0.01167	0.01127	0.018256	0.010682	0.022868	0.022978
MIR828	190	4	W	13846977	13847167	13847106	0.029338	0.029338	0.007886	0.008926	0.035334	0.02577	0.013862	0.0124	0.11303	0.021226	0.032054	0.009154	0.009558	0.008794	0.02013	0.02013	0.028756	0.011672	0.009718	0.004404	0.00925	0.005044	0.017162	0.00718	0.0068	0.006636	0.006416	0.008626	0.007712	0.004702	0.003836	0.018148	0.010248	0.00717	0.00451	0.00905	0.00905	0.007022	0.00726	0.005666	0.012412	0.009056	0.009738
MIR822	336	5	C	897355	897019	897079	0.01199	0.01199	0.011334	0.009714	0.008806	0.009774	0.009782	0.03299	0.037458	0.019706	0.016318	0.010882	0.018684	0.008276	0.007984	0.015816	0.030394	0.015754	0.013156	0.009064	0.009466	0.017618	0.02215	0.017254	0.018378	0.011152	0.008152	0.008086	0.008816	0.007962	0.011176	0.009422	0.013194	0.015958	0.02625	0.007786	0.009894	0.040396	0.014394	0.015012	0.013726	0.04302	0.012286
MIR834	248	5	C	2641675	2641427	2641615	0.012436	0.02221	0.012708	0.025132	0.015384	0.010666	0.01504	0.016624	0.018298	0.014216	0.010968	0.01238	0.010022	0.010412	0.008996	0.011748	0.009132	0.012748	0.014532	0.009024	0.008842	0.00989	0.010562	0.008696	0.00844	0.028058	0.011312	0.009542	0.014844	0.021898	0.01361	0.013052	0.068658	0.045346	0.032412	0.01559	0.017446	0.025908	0.012434	0.028884	0.023406	0.015378	0.04351
MIR848	194	5	C	4479593	4479399	4479533	0.02333	0.02333	0.089034	0.025938	0.045234	0.024996	0.017738	0.013474	0.010758	0.020626	0.04849	0.017294	0.018366	0.022318	0.018076	0.020666	0.01339	0.029824	0.022586	0.045202	0.011182	0.012328	0.010084	0.027492	0.013344	0.01415	0.009444	0.008166	0.034476	0.010496	0.006158	0.00513	0.007918	0.006464	0.008432	0.010968	0.010534	0.020568	0.009366	0.011012	0.00647	0.00494	0.00618
MIR865	141	5	W	5169993	5170134	5170115	0.014118	0.009006	0.010512	0.010812	0.00939	0.059322	0.02375	0.01046	0.01338	0.014248	0.010608	0.009196	0.01043	0.010588	0.010442	0.0084	0.009302	0.00941	0.086742	0.01042	0.011414	0.019314	0.018278	0.010836	0.01231	0.032684	0.013768	0.012664	0.007818	0.010192	0.014836	0.011782	0.010794	0.011946	0.008954	0.009708	0.023904	0.010486	0.013554	0.011584	0.018678	0.027948	0.025154
MIR860	125	5	W	9098794	9098919	9098823	0.010228	0.007968	0.01994	0.00669	0.005052	0.006672	0.003942	0.0226	0.008936	0.042314	0.041482	0.008646	0.00973	0.004848	0.006846	0.008958	0.006396	0.018664	0.008042	0.032902	0.01912	0.063026	0.020112	0.009938	0.012812	0.023718	0.02012	0.10736	0.043696	0.017542	0.017542	0.005866	0.006472	0.02241	0.018494	0.005676	0.005798	0.004534	0.00551	0.004742	0.082914	0.01172	0.018452
MIR869	294	5	C	15909101	15908807	15909045	0.009168	0.009142	0.00761	0.010256	0.007638	0.00801	0.007774	0.007708	0.008482	0.009068	0.00709	0.006752	0.00781	0.007482	0.009752	0.007588	0.006964	0.007384	0.008046	0.008046	0.007298	0.007756	0.007774	0.009024	0.008648	0.027126	0.11972	0.031346	0.14082	0.020326	0.01141	0.015332	0.013086	0.012046	0.00822	0.009526	0.009178	0.01267	0.008742	0.014614	0.010298	0.01581	0.011566
MIR866	125	5	C	16175176	16175051	16175078	0.007494	0.007494	0.009076	0.007714	0.009572	0.008648	0.008368	0.006872	0.008136	0.008476	0.00987	0.00894	0.009562	0.01033	0.009952	0.014922	0.024594	0.019644	0.015632	0.023112	0.010694	0.014328	0.012774	0.012156	0.03189	0.037804	0.020342	0.02119	0.018266	0.01045	0.011954	0.01184	0.010206	0.009812	0.017718	0.012884	0.011108	0.011108	0.020946	0.01931	0.013796	0.008376	0.009644
MIR870	84	5	C	21412855	21412771	21412846	0.012542	0.012542	0.009682	0.051782	0.008752	0.008514	0.008544	0.008518	0.007768	0.007282	0.00881	0.008692	0.014454	0.009452	0.011154	0.039876	0.15815	0.019804	0.020504	0.009776	0.009776	0.011726	0.011726	0.010062	0.009674	0.009144	0.016684	0.016704	0.010556	0.009246	0.01469	0.023336	0.008248	0.008738	0.010348	0.013852	0.024864	0.011666	0.011324	0.01067	0.007678	0.008512	0.007612
MIR447c	197	4	C	1523501	1523304	1523436	0.013712	0.013712	0.013712	0.032418	0.022618	0.017174	0.009162	0.009162	0.01168	0.01168	0.023204	0.012072	0.012078	0.012274	0.01511	0.014988	0.018656	0.01056	0.012994	0.018478	0.014456	0.013204	0.016664	0.01987	0.020098	0.01289	0.01115	0.018496	0.01228	0.01122	0.010802	0.02205	0.016226	0.015188	0.025704	0.014444	0.012014	0.01596	0.020406	0.013092	0.01092	0.013694	0.014792
MIR447a	236	4	C	1528368	1528132	1528303	0.038528	0.038528	0.013628	0.039482	0.008108	0.012492	0.01377	0.008686	0.014516	0.020144	0.010986	0.008924	0.008892	0.01165	0.01004	0.008984	0.01387	0.008582	0.011342	0.01889	0.016408	0.014212	0.016278	0.013086	0.018932	0.008412	0.011022	0.013804	0.013144	0.013614	0.008078	0.017568	0.017568	0.015306	0.013248	0.021964	0.021964	0.021922	0.011978	0.011978	0.034742	0.010758	0.010758
MIR447b	235	4	C	1535659	1535424	1535594	0.012606	0.008044	0.025178	0.025552	0.009928	0.007962	0.00806	0.008478	0.008778	0.008778	0.010624	0.017134	0.014712	0.015208	0.0106	0.011084	0.008536	0.015086	0.007962	0.014588	0.016434	0.0145	0.011106	0.014482	0.008832	0.01283	0.014262	0.01235	0.013064	0.008884	0.013836	0.018694	0.026138	0.030072	0.036064	0.011742	0.011742	0.008872	0.008872	0.03305	0.019498	0.019498	0.01403
miR400	101	1	W	11785936	11786037	11786013	0.0235	0.0074	0.008866	0.02328	0.032826	0.01084	0.008748	0.0314	0.021166	0.021068	0.083708	0.026714	0.13941	0.037908	0.02138	0.039404	0.01481	0.007244	0.008408	0.008408	0.008378	0.006712	0.010022	0.010194	0.01003	0.006216	0.007024	0.013836	0.013836	0.00704	0.005332	0.006326	0.007418	0.005998	0.021322	0.01075	0.008608	0.007586	0.007622	0.00664	0.007972	0.01799	0.007918
miR161	172	1	W	17825685	17825857	17825807	0.008218	0.008218	0.00735	0.008644	0.008644	0.009136	0.009136	0.011336	0.011336	0.010064	0.010064	0.009746	0.013226	0.02492	0.016376	0.017714	0.013748	0.009136	0.008556	0.0067	0.017466	0.011484	0.1077	0.13132	0.02143	0.034616	0.01556	0.018334	0.011094	0.010478	0.012118	0.01128	0.01237	0.008644	0.008656	0.012608	0.008478	0.008742	0.011968	0.010076	0.007272	0.005966	0.010562
miR158b	84	1	W	20772218	20772302	20772238	0.014052	0.016796	0.014616	0.01125	0.00964	0.009434	0.010826	0.0149	0.012278	0.026144	0.012702	0.009686	0.018992	0.049156	0.064374	0.027876	0.019216	0.0133	0.02371	0.021584	0.009358	0.010694	0.009662	0.0099	0.010436	0.016072	0.015062	0.013012	0.051654	0.027112	0.012932	0.013846	0.022982	0.015354	0.016	0.012468	0.012942	0.01028	0.011796	0.01586	0.01586	0.015926	0.009032
miR158a	99	3	C	3366331	3366430	3366400	0.010272	0.010272	0.012158	0.01998	0.012098	0.009714	0.015806	0.010998	0.11086	0.057508	0.013094	0.013024	0.015122	0.010934	0.01381	0.012264	0.028152	0.010272	0.01059	0.012764	0.010384	0.011246	0.00933	0.010052	0.013118	0.02279	0.015278	0.01458	0.009986	0.009314	0.012566	0.009322	0.020966	0.01651	0.009644	0.016086	0.011928	0.01691	0.016164	0.015884	0.011722	0.012324	0.01045
miR402	308	1	W	29016520	29016828	29016772	0.011924	0.011004	0.021642	0.021642	0.015526	0.014718	0.015726	0.012574	0.023444	0.027004	0.017892	0.013672	0.012884	0.020736	0.017498	0.013858	0.016346	0.012264	0.012264	0.012618	0.012116	0.018174	0.01814	0.022104	0.012808	0.014666	0.012366	0.017246	0.012944	0.010864	0.016858	0.012946	0.017014	0.014816	0.009586	0.02792	0.013664	0.015484	0.010578	0.011446	0.01124	0.010928	0.016612
miR173	101	3	W	8236153	8236254	8236236	0.014272	0.014272	0.009952	0.011086	0.016422	0.01371	0.00858	0.00858	0.012492	0.011672	0.010154	0.010154	0.00886	0.00886	0.009236	0.010526	0.01154	0.022752	0.022752	0.008442	0.0091	0.012216	0.010812	0.00843	0.012166	0.059886	0.05779	0.034022	0.010296	0.010734	0.00941	0.072234	0.073654	0.015956	0.011136	0.010184	0.011818	0.008198	0.008934	0.01105	0.01084	0.010112	0.010774
						average	0.0139844	0.0151879	0.0160234	0.0168684	0.0152421	0.0191519	0.0164586	0.0133374	0.0187853	0.0180952	0.0200371	0.0157502	0.0174404	0.0157584	0.0139042	0.0134104	0.0166296	0.0159484	0.0160288	0.0149959	0.0130759	0.0134109	0.015092	0.0160051	0.0144839	0.0162385	0.0171351	0.0177097	0.0171034	0.012931	0.01267	0.0158676	0.0168507	0.0139685	0.014516	0.0156527	0.0163034	0.0158037	0.0126902	0.0137487	0.0142962	0.0160383	0.0151167
[truncated: 94 more columns]

## Sheet: ancient miR reads
MIR156a	#	Signature	Hits	Coordinate	Strand	Len	T		FLR	RDR	SD1	SD2	SDC	AB1	AB2	ABC	FABAm	FABAp	FCol0	Fdcl17	Fdcl234	Frdr2	Frdr6	FBFL	FBLE	FBSE	FBSI	FHag1	FHag4	FHwe	FJWt	FJ1ab	FJ2ab	FJF1	JCWt	JC1hr	JC3hr	JCcmp	JCd1	JCd2	JCd3	JCd4	JCinf	JClef	JCr1	JCr2	JCr6a	JCr6b	Sum of 454
	Sum of abundance for signatures								0	0	0	0																																					0
MIR156b	#	Signature	Hits	Coordinate	Strand	Len	T		FLR	RDR	SD1	SD2	SDC	AB1	AB2	ABC	FABAm	FABAp	FCol0	Fdcl17	Fdcl234	Frdr2	Frdr6	FBFL	FBLE	FBSE	FBSI	FHag1	FHag4	FHwe	FJWt	FJ1ab	FJ2ab	FJF1	JCWt	JC1hr	JC3hr	JCcmp	JCd1	JCd2	JCd3	JCd4	JCinf	JClef	JCr1	JCr2	JCr6a	JCr6b
	18	TAACTTTGCGTGTGCGTGCTCACC	1	15074994	w	24	4		0	0	0	0	0	0	0	0	0	0	0	0	0	0	0	0	0	2	0	0	0	0	0	0	0	0	0	0	0	0	0	0	0	0	0	0	0	0	0	0
	19	ACTTTGCGTGTGCGTGC	1	15074996	w	17	M		0	0	2	3	3	0	0	0	0	0	0	0	0	0	0	0	0	0	0	0	0	0	0	0	0	0	0	0	0	0	0	0	0	0	0	0	0	0	0	0
	20	TGTGCGTGCTCACCTCT	1	15075004	w	17	M		0	0	0	0	0	7	0	4	0	0	0	0	0	0	0	0	0	0	0	0	0	0	0	0	0	0	0	0	0	0	0	0	0	0	0	0	0	0	0	0
	31	TGACAGAAAGAGAGGTGAGCAC	1	15075030	c	22	4		0	0	0	0	0	0	0	0	0	0	0	0	0	0	0	0	0	0	0	0	0	0	0	0	0	0	0	0	0	18	0	0	0	0	0	0	0	0	0	0
	32	TGCCTATCTCTGCCTGCTTGACC	1	15075033	w	23	4		0	0	0	0	0	0	0	0	0	0	0	0	0	0	0	0	0	2	0	0	0	0	0	0	0	0	0	0	0	0	0	0	0	0	0	0	0	0	0	0	22
	Sum of abundance for signatures								0	0	2	3
MIR156c	#	Signature	Hits	Coordinate	Strand	Len	T		FLR	RDR	SD1	SD2	SDC	AB1	AB2	ABC	FABAm	FABAp	FCol0	Fdcl17	Fdcl234	Frdr2	Frdr6	FBFL	FBLE	FBSE	FBSI	FHag1	FHag4	FHwe	FJWt	FJ1ab	FJ2ab	FJF1	JCWt	JC1hr	JC3hr	JCcmp	JCd1	JCd2	JCd3	JCd4	JCinf	JClef	JCr1	JCr2	JCr6a	JCr6b
	Sum of abundance for signatures								0	0	0	0																																					0
MIR156d	#	Signature	Hits	Coordinate	Strand	Len	T		FLR	RDR	SD1	SD2	SDC	AB1	AB2	ABC	FABAm	FABAp	FCol0	Fdcl17	Fdcl234	Frdr2	Frdr6	FBFL	FBLE	FBSE	FBSI	FHag1	FHag4	FHwe	FJWt	FJ1ab	FJ2ab	FJF1	JCWt	JC1hr	JC3hr	JCcmp	JCd1	JCd2	JCd3	JCd4	JCinf	JClef	JCr1	JCr2	JCr6a	JCr6b
	1	ATGACAAAAAGAGAGTGAGCAC	1	3456647	w	22	4		0	0	0	0	0	0	0	0	0	0	0	0	0	0	0	0	0	0	0	0	0	0	0	0	0	0	0	0	0	1	0	0	0	0	0	0	0	0	0	0
	2	TGACAAAAAGAGAGTGAGCAC	1	3456648	w	21	4		0	0	0	0	0	0	0	0	0	0	0	0	0	0	0	0	2	0	0	0	0	0	0	0	0	0	0	0	0	11	0	0	0	0	0	0	0	0	0	0
	11	TCACTCTCTTCTGTCAA	1	3456718	w	17	M		0	28	0	0	0	0	0	0	0	0	0	0	0	0	0	0	0	0	0	0	0	0	0	0	0	0	0	0	0	0	0	0	0	0	0	0	0	0	0	0	14
	Sum of abundance for signatures								0	28	0	0
MIR156e	#	Signature	Hits	Coordinate	Strand	Len	T		FLR	RDR	SD1	SD2	SDC	AB1	AB2	ABC	FABAm	FABAp	FCol0	Fdcl17	Fdcl234	Frdr2	Frdr6	FBFL	FBLE	FBSE	FBSI	FHag1	FHag4	FHwe	FJWt	FJ1ab	FJ2ab	FJF1	JCWt	JC1hr	JC3hr	JCcmp	JCd1	JCd2	JCd3	JCd4	JCinf	JClef	JCr1	JCr2	JCr6a	JCr6b
									0	0	0	0																																					0
MIR156f	#	Signature	Hits	Coordinate	Strand	Len	T		FLR	RDR	SD1	SD2	SDC	AB1	AB2	ABC	FABAm	FABAp	FCol0	Fdcl17	Fdcl234	Frdr2	Frdr6	FBFL	FBLE	FBSE	FBSI	FHag1	FHag4	FHwe	FJWt	FJ1ab	FJ2ab	FJF1	JCWt	JC1hr	JC3hr	JCcmp	JCd1	JCd2	JCd3	JCd4	JCinf	JClef	JCr1	JCr2	JCr6a	JCr6b
	13	TATGTGTGCTCACTCTCTATC	1	9136193	w	21	4		0	0	0	0	0	0	0	0	0	0	0	0	0	0	0	0	0	0	0	0	0	1	0	0	0	0	0	0	0	0	0	0	0	0	0	0	0	0	0	0	1
	Sum of abundance for signatures								0	0	0	0
MIR156g	#	Signature	Hits	Coordinate	Strand	Len	T		FLR	RDR	SD1	SD2	SDC	AB1	AB2	ABC	FABAm	FABAp	FCol0	Fdcl17	Fdcl234	Frdr2	Frdr6	FBFL	FBLE	FBSE	FBSI	FHag1	FHag4	FHwe	FJWt	FJ1ab	FJ2ab	FJF1	JCWt	JC1hr	JC3hr	JCcmp	JCd1	JCd2	JCd3	JCd4	JCinf	JClef	JCr1	JCr2	JCr6a	JCr6b
	Sum of abundance for signatures								0	0	0	0	0	0	0	0	1	0	0	0	0	0	0	3	0	82	4	0	0	0	0	0	1	1	1	0	0	21	0	0	0	0	0	0	0	0	3	0	117
MIR156h	#	Signature	Hits	Coordinate	Strand	Len	T		FLR	RDR	SD1	SD2	SDC	AB1	AB2	ABC	FABAm	FABAp	FCol0	Fdcl17	Fdcl234	Frdr2	Frdr6	FBFL	FBLE	FBSE	FBSI	FHag1	FHag4	FHwe	FJWt	FJ1ab	FJ2ab	FJF1	JCWt	JC1hr	JC3hr	JCcmp	JCd1	JCd2	JCd3	JCd4	JCinf	JClef	JCr1	JCr2	JCr6a	JCr6b
									0	0	0	0																																					0
MIR157b	#	Signature	Hits	Coordinate	Strand	Len	T		FLR	RDR	SD1	SD2	SDC	AB1	AB2	ABC	FABAm	FABAp	FCol0	Fdcl17	Fdcl234	Frdr2	Frdr6	FBFL	FBLE	FBSE	FBSI	FHag1	FHag4	FHwe	FJWt	FJ1ab	FJ2ab	FJF1	JCWt	JC1hr	JC3hr	JCcmp	JCd1	JCd2	JCd3	JCd4	JCinf	JClef	JCr1	JCr2	JCr6a	JCr6b
	9	AGATAGAGAGCACAGATGATA	1	24924775	w	21	4		0	0	0	0	0	0	0	0	0	0	0	0	0	0	0	0	0	2	0	0	0	0	0	0	0	0	0	0	0	0	0	0	0	0	0	0	0	0	0	0	2
	Sum of abundance for signatures								0	0	0	0
MIR157c	#	Signature	Hits	Coordinate	Strand	Len	T		FLR	RDR	SD1	SD2	SDC	AB1	AB2	ABC	FABAm	FABAp	FCol0	Fdcl17	Fdcl234	Frdr2	Frdr6	FBFL	FBLE	FBSE	FBSI	FHag1	FHag4	FHwe	FJWt	FJ1ab	FJ2ab	FJF1	JCWt	JC1hr	JC3hr	JCcmp	JCd1	JCd2	JCd3	JCd4	JCinf	JClef	JCr1	JCr2	JCr6a	JCr6b
	13	AGAGCACTAAGGATGACATGCAA	1	6244685	c	23	4		0	0	0	0	0	0	0	0	0	0	0	0	0	0	0	0	0	4	0	0	0	0	0	0	0	0	0	0	0	0	0	0	0	0	0	0	0	0	0	0	4
	Sum of abundance for signatures								0	0	0	0
MIR157d	#	Signature	Hits	Coordinate	Strand	Len	T		FLR	RDR	SD1	SD2	SDC	AB1	AB2	ABC	FABAm	FABAp	FCol0	Fdcl17	Fdcl234	Frdr2	Frdr6	FBFL	FBLE	FBSE	FBSI	FHag1	FHag4	FHwe	FJWt	FJ1ab	FJ2ab	FJF1	JCWt	JC1hr	JC3hr	JCcmp	JCd1	JCd2	JCd3	JCd4	JCinf	JClef	JCr1	JCr2	JCr6a	JCr6b
	6	ACTAAGGATGCTATGCAAAACAGA	1	18030658	c	24	4		0	0	0	0	0	0	0	0	0	0	0	0	0	0	0	0	0	0	3	0	0	0	0	0	0	0	0	0	0	0	0	0	0	0	0	0	0	0	0	0
	7	TCTCTATCTTCTGTCAG	1	18030661	w	17	M		0	8	0	0	0	0	0	0	0	0	0	0	0	0	0	0	0	0	0	0	0	0	0	0	0	0	0	0	0	0	0	0	0	0	0	0	0	0	0	0	3
	Sum of abundance for signatures								0	8	0	0
MIR159a	#	Signature	Hits	Coordinate	Strand	Len	T		FLR	RDR	SD1	SD2	SDC	AB1	AB2	ABC	FABAm	FABAp	FCol0	Fdcl17	Fdcl234	Frdr2	Frdr6	FBFL	FBLE	FBSE	FBSI	FHag1	FHag4	FHwe	FJWt	FJ1ab	FJ2ab	FJF1	JCWt	JC1hr	JC3hr	JCcmp	JCd1	JCd2	JCd3	JCd4	JCinf	JClef	JCr1	JCr2	JCr6a	JCr6b
	26	TGCATATCTCAGGAGCTTTA	1	27716963	c	20	4		0	0	0	0	0	0	0	0	0	0	0	0	0	0	0	0	0	0	0	0	0	0	0	1	0	0	0	0	0	0	0	0	0	0	0	0	0	0	0	0
	27	TTGCATATCTCAGGAGCTTTA	1	27716964	c	21	4		0	0	0	0	0	0	0	0	0	0	0	0	2	0	0	0	0	2	0	48	0	0	0	3	0	0	0	0	0	1	0	0	0	0	0	0	0	0	0	0
	28	TTGCATATCTCAGGAGCTTT	1	27716964	c	20	4		0	0	0	0	0	0	0	0	0	0	0	0	0	0	0	0	0	0	0	5	0	0	0	0	0	0	0	0	0	0	0	0	0	0	0	0	0	0	0	0
	29	TTGCATATCTCAGGAGCTT	1	27716964	c	19	4		0	0	0	0	0	0	0	0	1	0	0	0	0	0	0	0	0	0	0	0	0	0	0	0	0	0	0	0	0	0	0	0	0	0	0	0	0	0	0	0
	30	TTGCATATCTCAGGAGCT	1	27716964	c	18	4		0	0	0	0	0	0	0	0	0	0	0	0	0	0	0	0	0	0	0	2	0	0	0	0	0	0	0	0	0	0	0	0	0	0	0	0	0	0	0	0
	31	TTGCATATCTCAGGAGC	1	27716964	c	17	M		0	2	0	0	0	0	0	0	0	0	0	0	0	0	0	0	0	0	0	0	0	0	0	0	0	0	0	0	0	0	0	0	0	0	0	0	0	0	0	0
	32	ATTGCATATCTCAGGAGCTTT	1	27716965	c	21	4		0	0	0	0	0	0	0	0	0	0	0	0	0	0	0	0	0	0	0	3	0	4	0	3	0	0	0	0	0	0	0	0	0	0	0	0	0	0	0	0
	33	GATTGCATATCTCAGGAGCTTT	1	27716966	c	22	4		0	0	0	0	0	0	0	0	0	0	0	0	0	0	0	0	0	0	0	0	0	0	0	0	0	0	0	0	0	1	0	0	0	0	0	0	0	0	0	0
	34	GATTGCATATCTCAGGAGCTT	1	27716966	c	21	4		0	0	0	0	0	0	0	0	0	0	0	0	0	0	0	0	0	0	0	0	0	0	0	1	0	0	0	0	0	0	0	0	0	0	0	0	0	0	0	0
	35	TGGATTGCATATCTCAG	1	27716968	c	17	M		0	2	0	0	0	0	0	0	0	0	0	0	0	0	0	0	0	0	0	0	0	0	0	0	0	0	0	0	0	0	0	0	0	0	0	0	0	0	0	0
	36	TAAAAAAGGATTTGGTTATA	1	27716988	c	20	4		0	0	0	0	0	0	0	0	0	0	0	0	0	0	0	2	0	0	0	0	0	0	0	0	0	0	0	0	0	0	0	0	0	0	0	0	0	0	0	0
	37	TAAAAAAGGATTTGGTTAT	1	27716988	c	19	4		0	0	0	0	0	0	0	0	0	0	0	0	0	0	0	2	0	0	0	0	0	0	0	0	0	0	0	0	0	0	0	0	0	0	0	0	0	0	0	0
	47	GAAAAGCTGCTAAGCTATGGATCC	1	27717035	c	24	4		0	0	0	0	0	0	0	0	0	0	0	0	0	0	0	0	0	0	0	0	0	0	0	0	0	0	0	0	0	1	0	0	0	0	0	0	0	0	0	0
	48	TGAGTTGAGCAGGGTAAAGAAA	1	27717053	c	22	4		0	0	0	0	0	0	0	0	0	0	0	0	0	0	0	2	3	0	0	0	0	0	0	0	0	0	0	0	0	0	0	0	0	0	0	0	0	0	0	0
	49	TGAGTTGAGCAGGGTAAAGAA	1	27717053	c	21	4		0	0	0	0	0	0	0	0	0	0	0	0	0	0	0	0	2	0	0	0	0	0	0	0	0	0	0	0	0	0	0	0	0	0	0	0	0	0	0	0
	50	TGAGTTGAGCAGGGTAAA	1	27717053	c	18	4		0	0	0	0	0	0	0	0	0	0	0	0	0	0	0	0	0	2	0	0	0	0	0	0	0	0	0	0	0	0	0	0	0	0	0	0	0	0	0	0	91
	Sum of abundance for signatures								0	4	0	0
MIR159b	#	Signature	Hits	Coordinate	Strand	Len	T		FLR	RDR	SD1	SD2	SDC	AB1	AB2	ABC	FABAm	FABAp	FCol0	Fdcl17	Fdcl234	Frdr2	Frdr6	FBFL	FBLE	FBSE	FBSI	FHag1	FHag4	FHwe	FJWt	FJ1ab	FJ2ab	FJF1	JCWt	JC1hr	JC3hr	JCcmp	JCd1	JCd2	JCd3	JCd4	JCinf	JClef	JCr1	JCr2	JCr6a	JCr6b
	9	AGGGTTTAGCAGGGTGAAGTAA	1	6220664	w	22	4		0	0	0	0	0	0	0	0	0	0	0	0	0	0	0	0	3	0	2	0	0	0	0	0	0	0	0	0	0	0	0	0	0	0	0	0	0	0	0	0
	10	AGGGTTTAGCAGGGTGAA	1	6220664	w	18	4		0	0	0	0	0	0	0	0	0	0	0	0	0	0	0	0	0	2	0	0	0	0	0	0	0	0	0	0	0	0	0	0	0	0	0	0	0	0	0	0
	11	AGGGTTTAGCAGGGTGA	1	6220664	w	17	M		0	0	2	1	1	0	0	0	0	0	0	0	0	0	0	0	0	0	0	0	0	0	0	0	0	0	0	0	0	0	0	0	0	0	0	0	0	0	0	0
	12	AGTAAAGCTGCTAAGCTATGGATC	1	6220681	w	24	4		0	0	0	0	0	0	0	0	0	0	0	0	0	0	0	0	0	0	0	0	0	0	0	1	0	0	0	0	0	0	0	0	0	0	0	0	0	0	0	0
	13	GTAAAGCTGCTAAGCTA	1	6220682	w	17	M		0	1	0	0	0	0	0	0	0	0	0	0	0	0	0	0	0	0	0	0	0	0	0	0	0	0	0	0	0	0	0	0	0	0	0	0	0	0	0	0
	14	TAAAGCTGCTAAGCTATGGATCC	1	6220683	w	23	4		0	0	0	0	0	0	0	0	0	0	0	0	0	0	0	0	0	0	1	0	0	1	0	0	0	0	0	0	0	0	0	0	0	0	0	0	0	0	0	0
	24	ATGCCATATCTCAGGAGCTTT	1	6220756	w	21	4		0	0	0	0	0	0	0	0	0	0	0	0	0	0	2	0	5	0	1	3	0	1	0	1	3	0	0	1	0	5	1	1	0	0	0	0	0	0	1	0
	25	ATGCCATATCTCAGGAG	1	6220756	w	17	M		0	11	0	0	0	0	0	0	0	0	0	0	0	0	0	0	0	0	0	0	0	0	0	0	0	0	0	0	0	0	0	0	0	0	0	0	0	0	0	0
	26	TGCCATATCTCAGGAGCTTTCA	1	6220757	w	22	4		0	0	0	0	0	0	0	0	0	0	0	0	0	0	0	0	0	0	0	2	0	0	0	0	0	1	0	0	0	0	0	0	0	0	0	0	0	0	0	0
	27	TGCCATATCTCAGGAGCTTTC	1	6220757	w	21	4		0	0	0	0	0	0	0	0	0	0	0	0	0	0	0	0	0	0	0	15	0	0	0	0	0	0	0	0	0	0	0	0	0	0	0	0	0	0	0	0
	28	TGCCATATCTCAGGAGC	1	6220757	w	17	M		0	1	0	0	0	0	0	0	0	0	0	0	0	0	0	0	0	0	0	0	0	0	0	0	0	0	0	0	0	0	0	0	0	0	0	0	0	0	0	0
	29	CATATCTCAGGAGCTTTC	1	6220760	w	18	4		0	0	0	0	0	0	0	0	0	0	0	0	0	0	0	0	0	0	0	3	0	0	0	0	0	0	0	0	0	0	0	0	0	0	0	0	0	0	0	0
	51	TGAAGGGAGCTCTTCATCTCT	1	6220813	w	21	4		0	0	0	0	0	0	0	0	0	0	0	0	0	0	0	0	0	2	0	0	0	0	0	0	0	0	0	0	0	0	0	0	0	0	0	0	0	0	0	0	58
	Sum of abundance for signatures								0	13	2	1
MIR160a	#	Signature	Hits	Coordinate	Strand	Len	T		FLR	RDR	SD1	SD2	SDC	AB1	AB2	ABC	FABAm	FABAp	FCol0	Fdcl17	Fdcl234	Frdr2	Frdr6	FBFL	FBLE	FBSE	FBSI	FHag1	FHag4	FHwe	FJWt	FJ1ab	FJ2ab	FJF1	JCWt	JC1hr	JC3hr	JCcmp	JCd1	JCd2	JCd3	JCd4	JCinf	JClef	JCr1	JCr2	JCr6a	JCr6b
	20	TATGCCATATGCTGAGCCCATCGA	1	16347374	w	24	4		0	0	0	0	0	0	0	0	0	0	0	0	0	0	0	0	0	0	0	0	0	0	0	1	0	0	0	0	0	3	0	0	0	0	0	0	0	1	0	0
	21	TATGCCATATGCTGAGC	1	16347374	w	17	M		0	4	0	0	0	0	0	0	0	0	0	0	0	0	0	0	0	0	0	0	0	0	0	0	0	0	0	0	0	0	0	0	0	0	0	0	0	0	0	0
	22	GATGACCTCCGTGGATGGCGTATG	1	16347403	w	24	4		0	0	0	0	0	0	0	0	0	0	0	0	0	2	0	0	0	0	0	0	2	0	0	5	2	0	0	0	0	1	0	0	0	0	0	0	0	0	0	0
	23	GATGACCTCCGTGGATG	1	16347403	w	17	M		0	15	0	1	1	0	0	0	0	0	0	0	0	0	0	0	0	0	0	0	0	0	0	0	0	0	0	0	0	0	0	0	0	0	0	0	0	0	0	0
	24	CCTCCGTGGATGGCGTA	1	16347408	w	17	M		0	1	0	0	0	1	0	1	0	0	0	0	0	0	0	0	0	0	0	0	0	0	0	0	0	0	0	0	0	0	0	0	0	0	0	0	0	0	0	0	17
	Sum of abundance for signatures								0	20	0	1
MIR160c	#	Signature	Hits	Coordinate	Strand	Len	T		FLR	RDR	SD1	SD2	SDC	AB1	AB2	ABC	FABAm	FABAp	FCol0	Fdcl17	Fdcl234	Frdr2	Frdr6	FBFL	FBLE	FBSE	FBSI	FHag1	FHag4	FHwe	FJWt	FJ1ab	FJ2ab	FJF1	JCWt	JC1hr	JC3hr	JCcmp	JCd1	JCd2	JCd3	JCd4	JCinf	JClef	JCr1	JCr2	JCr6a	JCr6b
	10	TCGGCTGCCGGTGGCGTACAAGGA	1	19026356	c	24	4		0	0	0	0	0	0	0	0	0	0	0	0	0	0	0	0	0	0	0	0	0	0	0	0	0	0	0	0	0	1	0	0	0	0	0	0	0	0	0	0
	11	ATCGGCTGCCGGTGGCG	1	19026357	c	17	M		0	3	0	0	0	11	8	10	0	0	0	0	0	0	0	0	0	0	0	0	0	0	0	0	0	0	0	0	0	0	0	0	0	0	0	0	0	0	0	0
	32	TTATGCCTGGCTCCCTGTATG	1	19026408	c	21	4		0	0	0	0	0	0	0	0	0	0	0	0	0	0	0	0	2	0	0	0	0	0	0	0	0	0	0	0	0	0	0	0	0	0	0	0	0	0	0	1	4
	Sum of abundance for signatures								0	3	0	0
MIR162a	#	Signature	Hits	Coordinate	Strand	Len	T		FLR	RDR	SD1	SD2	SDC	AB1	AB2	ABC	FABAm	FABAp	FCol0	Fdcl17	Fdcl234	Frdr2	Frdr6	FBFL	FBLE	FBSE	FBSI	FHag1	FHag4	FHwe	FJWt	FJ1ab	FJ2ab	FJF1	JCWt	JC1hr	JC3hr	JCcmp	JCd1	JCd2	JCd3	JCd4	JCinf	JClef	JCr1	JCr2	JCr6a	JCr6b
	19	TCGATGAACCGCTGCCTCCAG	2	2635001	w	21	4		0	0	0	0	0	0	0	0	0	0	0	0	0	0	0	2	2	0	0	0	0	0	0	0	0	0	0	0	0	0	0	0	0	0	0	0	0	0	0	0
	20	TCGATGAACCGCTGCCTCCA	2	2635001	w	20	4		0	0	0	0	0	0	0	0	0	0	0	0	0	0	0	0	0	0	0	2	0	0	0	0	0	0	0	0	0	0	0	0	0	0	0	0	0	0	0	0
	21	TCGATGAACCGCTGCCT	2	2635001	w	17	M		1	0	0	0	0	0	0	0	0	0	0	0	0	0	0	0	0	0	0	0	0	0	0	0	0	0	0	0	0	0	0	0	0	0	0	0	0	0	0	0
	22	GATGAACCGCTGCCTCC	2	2635003	w	17	M		0	1	0	0	0	0	0	0	0	0	0	0	0	0	0	0	0	0	0	0	0	0	0	0	0	0	0	0	0	0	0	0	0	0	0	0	0	0	0	0	6
	Sum of abundance for signatures								1	1	0	0
MIR162b	#	Signature	Hits	Coordinate	Strand	Len	T		FLR	RDR	SD1	SD2	SDC	AB1	AB2	ABC	FABAm	FABAp	FCol0	Fdcl17	Fdcl234	Frdr2	Frdr6	FBFL	FBLE	FBSE	FBSI	FHag1	FHag4	FHwe	FJWt	FJ1ab	FJ2ab	FJF1	JCWt	JC1hr	JC3hr	JCcmp	JCd1	JCd2	JCd3	JCd4	JCinf	JClef	JCr1	JCr2	JCr6a	JCr6b
	25	TGATCGATGAACCGCTG	1	7740677	w	17	M		0	0	23	0	12	18	0	10	0	0	0	0	0	0	0	0	0	0	0	0	0	0	0	0	0	0	0	0	0	0	0	0	0	0	0	0	0	0	0	0	0
	Sum of abundance for signatures								0	0	23	0
MIR164b	#	Signature	Hits	Coordinate	Strand	Len	T		FLR	RDR	SD1	SD2	SDC	AB1	AB2	ABC	FABAm	FABAp	FCol0	Fdcl17	Fdcl234	Frdr2	Frdr6	FBFL	FBLE	FBSE	FBSI	FHag1	FHag4	FHwe	FJWt	FJ1ab	FJ2ab	FJF1	JCWt	JC1hr	JC3hr	JCcmp	JCd1	JCd2	JCd3	JCd4	JCinf	JClef	JCr1	JCr2	JCr6a	JCr6b
	15	GCAGGGCACGTGCATTACTAG	1	287590	w	21	4		0	0	0	0	0	0	0	0	0	0	0	0	0	0	0	0	0	5	0	3	0	0	0	0	0	0	0	0	0	0	0	0	0	0	0	0	0	0	0	0
	16	CAGGGCACGTGCATTACTAGC	1	287591	w	21	4		0	0	0	0	0	0	0	0	0	0	0	0	0	0	0	0	0	4	0	0	0	0	0	0	0	0	0	0	0	0	0	0	0	0	0	0	0	0	0	0
	17	CAGGGCACGTGCATTAC	1	287591	w	17	M		0	0	0	1	1	0	0	0	0	0	0	0	0	0	0	0	0	0	0	0	0	0	0	0	0	0	0	0	0	0	0	0	0	0	0	0	0	0	0	0
	18	CGTGCATTACTAGCTCATATA	1	287598	w	21	4		0	0	0	0	0	0	0	0	0	0	0	0	0	0	0	2	0	0	0	0	0	0	0	0	0	0	0	0	0	0	0	0	0	0	0	0	0	0	0	0
	19	TGAGTGTGATGATATGGATGAGTT	1	287682	w	24	4		0	0	0	0	0	0	0	0	0	0	0	0	0	0	0	0	0	0	0	0	0	0	0	0	0	0	0	0	0	1	0	0	0	0	0	0	0	0	0	0
	20	GATGAGTTAGTTCTTCATGTG	1	287698	w	21	4		0	0	0	0	0	0	0	0	0	0	0	0	0	0	0	2	0	0	0	3	0	0	0	0	0	0	0	0	0	0	0	0	0	0	0	0	0	0	0	0
	21	ATGAGTTAGTTCTTCATGTGC	1	287699	w	21	4		0	0	0	0	0	0	0	0	0	0	0	0	0	0	0	0	0	0	1	0	0	0	0	0	0	0	0	0	0	0	0	0	0	0	0	0	0	0	0	0
	22	TGAGTTAGTTCTTCATGTGCC	1	287700	w	21	4		0	0	0	0	0	0	0	0	0	0	0	0	0	0	0	3	0	5	5	5	0	0	0	0	0	0	0	0	0	0	0	0	0	0	0	0	0	0	0	0
	23	TTAGTTCTTCATGTGCCCATCT	1	287704	w	22	4		0	0	0	0	0	0	0	0	0	0	0	0	0	0	0	0	0	0	0	2	0	0	0	0	0	0	0	0	0	0	0	0	0	0	0	0	0	0	0	0
	24	TTAGTTCTTCATGTGCCCATC	1	287704	w	21	4		0	0	0	0	0	0	0	0	0	0	0	0	0	0	0	0	0	0	0	8	0	0	0	0	0	0	0	0	0	0	0	0	0	0	0	0	0	0	0	0
	25	TAGTTCTTCATGTGCCCATCTT	1	287705	w	22	4		0	0	0	0	0	0	0	0	0	0	0	0	0	0	0	0	0	0	0	2	0	0	0	1	0	0	0	0	0	0	0	0	0	0	0	0	0	0	0	0
	26	TAGTTCTTCATGTGCCCATCT	1	287705	w	21	4		0	0	0	0	0	0	0	0	0	0	0	0	0	0	0	3	0	2	1	61	0	0	0	1	0	0	0	0	0	0	0	0	0	0	0	0	0	0	0	0
	27	TAGTTCTTCATGTGCCCATC	1	287705	w	20	4		0	0	0	0	0	0	0	0	0	0	0	0	0	0	0	0	0	0	0	2	0	0	0	0	0	0	0	0	0	0	0	0	0	0	0	0	0	0	0	0
	28	AGTTCTTCATGTGCCCATCTTCAC	1	287706	w	24	4		0	0	0	0	0	0	0	0	0	0	0	0	0	0	0	0	0	0	0	0	0	0	0	1	0	0	0	0	0	0	0	0	0	0	0	0	0	0	0	0	123
	Sum of abundance for signatures								0	0	0	1
MIR165a	#	Signature	Hits	Coordinate	Strand	Len	T		FLR	RDR	SD1	SD2	SDC	AB1	AB2	ABC	FABAm	FABAp	FCol0	Fdcl17	Fdcl234	Frdr2	Frdr6	FBFL	FBLE	FBSE	FBSI	FHag1	FHag4	FHwe	FJWt	FJ1ab	FJ2ab	FJF1	JCWt	JC1hr	JC3hr	JCcmp	JCd1	JCd2	JCd3	JCd4	JCinf	JClef	JCr1	JCr2	JCr6a	JCr6b	Sum of 454 sequencing result
antisense found on family members	1	ATGAAGCCTGGTCCGAG	4	78937	w	17	M		10	0	0	0	0	0	0	0	0	0	0	0	0	0	0	0	0	0	0	0	0	0	0	0	0	0	0	0	0	0	0	0	0	0	0	0	0	0	0	0	0
	Sum of abundance for signatures								10	0	0	0
MIR165b	#	Signature	Hits	Coordinate	Strand	Len	T		FLR	RDR	SD1	SD2	SDC	AB1	AB2	ABC	FABAm	FABAp	FCol0	Fdcl17	Fdcl234	Frdr2	Frdr6	FBFL	FBLE	FBSE	FBSI	FHag1	FHag4	FHwe	FJWt	FJ1ab	FJ2ab	FJF1	JCWt	JC1hr	JC3hr	JCcmp	JCd1	JCd2	JCd3	JCd4	JCinf	JClef	JCr1	JCr2	JCr6a	JCr6b
	19	CATACATGCCACATGGTATCG	1	369897	c	21	4		0	0	0	0	0	0	0	0	0	0	0	0	0	0	0	0	0	0	0	0	0	1	0	0	0	0	0	0	0	0	0	0	0	0	0	0	0	0	0	0
	21	TGAAGAGGCTATTTCTGTTGTGG	1	370012	c	23	4		0	0	0	0	0	0	0	0	0	0	0	0	0	0	0	2	0	0	0	0	0	0	0	0	0	0	0	0	0	0	0	0	0	0	0	0	0	0	0	0	3
	Sum of abundance for signatures								0	0	0	0
MIR166e	#	Signature	Hits	Coordinate	Strand	Len	T		FLR	RDR	SD1	SD2	SDC	AB1	AB2	ABC	FABAm	FABAp	FCol0	Fdcl17	Fdcl234	Frdr2	Frdr6	FBFL	FBLE	FBSE	FBSI	FHag1	FHag4	FHwe	FJWt	FJ1ab	FJ2ab	FJF1	JCWt	JC1hr	JC3hr	JCcmp	JCd1	JCd2	JCd3	JCd4	JCinf	JClef	JCr1	JCr2	JCr6a	JCr6b
	25	GTGCCAGACAACATTCC	1	16792868	w	17	M		0	1	0	0	0	0	0	0	0	0	0	0	0	0	0	0	0	0	0	0	0	0	0	0	0	0	0	0	0	0	0	0	0	0	0	0	0	0	0	0	0
	Sum of abundance for signatures								0	1	0	0
MIR166f	#	Signature	Hits	Coordinate	Strand	Len	T		FLR	RDR	SD1	SD2	SDC	AB1	AB2	ABC	FABAm	FABAp	FCol0	Fdcl17	Fdcl234	Frdr2	Frdr6	FBFL	FBLE	FBSE	FBSI	FHag1	FHag4	FHwe	FJWt	FJ1ab	FJ2ab	FJF1	JCWt	JC1hr	JC3hr	JCcmp	JCd1	JCd2	JCd3	JCd4	JCinf	JClef	JCr1	JCr2	JCr6a	JCr6b
	4	ATGATGATGTCGGACCA	1	17533596	w	17	M		0	3	0	0	0	0	0	0	0	0	0	0	0	0	0	0	0	0	0	0	0	0	0	0	0	0	0	0	0	0	0	0	0	0	0	0	0	0	0	0
	5	TGATGATGTCGGACCAG	1	17533597	w	17	M		0	0	8	7	4	0	0	0	0	0	0	0	0	0	0	0	0	0	0	0	0	0	0	0	0	0	0	0	0	0	0	0	0	0	0	0	0	0	0	0	0
	Sum of abundance for signatures								0	3	8	7
MIR167a	#	Signature	Hits	Coordinate	Strand	Len	T		FLR	RDR	SD1	SD2	SDC	AB1	AB2	ABC	FABAm	FABAp	FCol0	Fdcl17	Fdcl234	Frdr2	Frdr6	FBFL	FBLE	FBSE	FBSI	FHag1	FHag4	FHwe	FJWt	FJ1ab	FJ2ab	FJF1	JCWt	JC1hr	JC3hr	JCcmp	JCd1	JCd2	JCd3	JCd4	JCinf	JClef	JCr1	JCr2	JCr6a	JCr6b
	25	TGCCAGCATGATCTAATTAGC	1	8108103	w	21	4		0	0	0	0	0	0	0	0	0	0	0	0	0	0	0	0	0	4	0	0	0	0	0	0	0	0	0	0	0	0	0	0	0	0	0	0	0	0	0	0
	26	ATGCTGGCAGCTTCATC	1	8108111	c	17	M		0	2	0	0	0	0	0	0	0	0	0	0	0	0	0	0	0	0	0	0	0	0	0	0	0	0	0	0	0	0	0	0	0	0	0	0	0	0	0	0	4
	Sum of abundance for signatures								0	2	0	0
MIR167b	#	Signature	Hits	Coordinate	Strand	Len	T		FLR	RDR	SD1	SD2	SDC	AB1	AB2	ABC	FABAm	FABAp	FCol0	Fdcl17	Fdcl234	Frdr2	Frdr6	FBFL	FBLE	FBSE	FBSI	FHag1	FHag4	FHwe	FJWt	FJ1ab	FJ2ab	FJF1	JCWt	JC1hr	JC3hr	JCcmp	JCd1	JCd2	JCd3	JCd4	JCinf	JClef	JCr1	JCr2	JCr6a	JCr6b
	24	AGATAGATCATGCTGGC	1	23417175	c	17	M		0	0	0	0	0	1	0	1	0	0	0	0	0	0	0	0	0	0	0	0	0	0	0	0	0	0	0	0	0	0	0	0	0	0	0	0	0	0	0	0
	25	CAAGCTAGGTCATGCTC	1	23417215	w	17	M		0	3	0	0	0	0	0	0	0	0	0	0	0	0	0	0	0	0	0	0	0	0	0	0	0	0	0	0	0	0	0	0	0	0	0	0	0	0	0	0	0
	Sum of abundance for signatures								0	3	0	0
MIR167c	#	Signature	Hits	Coordinate	Strand	Len	T		FLR	RDR	SD1	SD2	SDC	AB1	AB2	ABC	FABAm	FABAp	FCol0	Fdcl17	Fdcl234	Frdr2	Frdr6	FBFL	FBLE	FBSE	FBSI	FHag1	FHag4	FHwe	FJWt	FJ1ab	FJ2ab	FJF1	JCWt	JC1hr	JC3hr	JCcmp	JCd1	JCd2	JCd3	JCd4	JCinf	JClef	JCr1	JCr2	JCr6a	JCr6b
	11	AGAGACTAGGTCATGCTGGTA	1	1306664	c	21	4		0	0	0	0	0	0	0	0	0	0	0	0	0	0	0	0	0	2	0	0	0	0	0	0	0	0	0	0	0	0	0	0	0	0	0	0	0	0	0	0
	12	AGAGAGACTAGGTCATGCTGG	1	1306666	c	21	4		0	0	0	0	0	0	0	0	0	0	0	0	0	0	0	0	8	2	0	0	0	0	0	0	0	0	0	0	0	0	0	0	0	0	0	0	0	0	0	0
	15	GCATGATCTTGTCTTCCTCTC	1	1306766	c	21	4		0	0	0	0	0	0	0	0	0	0	0	0	0	0	0	0	0	2	0	0	0	0	0	0	0	0	0	0	0	0	0	0	0	0	0	0	0	0	0	0
	16	AGCATGATCTTGTCTTCCTCT	1	1306767	c	21	4		0	0	0	0	0	0	0	0	0	0	0	0	0	0	0	0	0	2	0	0	0	0	0	0	0	0	0	0	0	0	0	0	0	0	0	0	0	0	0	0	16
	Sum of abundance for signatures								0	0	0	0
MIR167d	#	Signature	Hits	Coordinate	Strand	Len	T		FLR	RDR	SD1	SD2	SDC	AB1	AB2	ABC	FABAm	FABAp	FCol0	Fdcl17	Fdcl234	Frdr2	Frdr6	FBFL	FBLE	FBSE	FBSI	FHag1	FHag4	FHwe	FJWt	FJ1ab	FJ2ab	FJF1	JCWt	JC1hr	JC3hr	JCcmp	JCd1	JCd2	JCd3	JCd4	JCinf	JClef	JCr1	JCr2	JCr6a	JCr6b
	18	ATGCTGGCAGCTTCAGC	1	11137551	c	17	M		0	1	0	0	0	0	0	0	0	0	0	0	0	0	0	0	0	0	0	0	0	0	0	0	0	0	0	0	0	0	0	0	0	0	0	0	0	0	0	0
	19	CATGCTGGCAGCTTCAG	1	11137552	c	17	M		11	0	0	0	0	0	0	0	0	0	0	0	0	0	0	0	0	0	0	0	0	0	0	0	0	0	0	0	0	0	0	0	0	0	0	0	0	0	0	0	0
	Sum of abundance for signatures								11	1	0	0
MIR168a	#	Signature	Hits	Coordinate	Strand	Len	T		FLR	RDR	SD1	SD2	SDC	AB1	AB2	ABC	FABAm	FABAp	FCol0	Fdcl17	Fdcl234	Frdr2	Frdr6	FBFL	FBLE	FBSE	FBSI	FHag1	FHag4	FHwe	FJWt	FJ1ab	FJ2ab	FJF1	JCWt	JC1hr	JC3hr	JCcmp	JCd1	JCd2	JCd3	JCd4	JCinf	JClef	JCr1	JCr2	JCr6a	JCr6b
	31	AGCAGGGATTGGATCCCGCCTTG	1	10578734	w	23	4		0	0	0	0	0	0	0	0	0	0	0	0	0	2	0	0	0	0	0	0	0	0	0	0	0	0	0	0	0	0	0	0	0	0	0	0	0	0	0	0
	62	CAGTTGATGCAAGGCGGGAT	1	10578765	c	20	4		0	0	0	0	0	0	0	0	0	0	0	0	0	0	0	0	0	0	0	0	0	0	0	0	0	0	0	0	0	0	1	0	0	0	0	0	0	0	0	0	3
	Sum of abundance for signatures								0	0	0	0
MIR168b	#	Signature	Hits	Coordinate	Strand	Len	T		FLR	RDR	SD1	SD2	SDC	AB1	AB2	ABC	FABAm	FABAp	FCol0	Fdcl17	Fdcl234	Frdr2	Frdr6	FBFL	FBLE	FBSE	FBSI	FHag1	FHag4	FHwe	FJWt	FJ1ab	FJ2ab	FJF1	JCWt	JC1hr	JC3hr	JCcmp	JCd1	JCd2	JCd3	JCd4	JCinf	JClef	JCr1	JCr2	JCr6a	JCr6b
	27	TCTCGGATTCGCTTGGT	1	18376128	c	17	M		0	0	6	17	12	0	3	1	0	0	0	0	0	0	0	0	0	0	0	0	0	0	0	0	0	0	0	0	0	0	0	0	0	0	0	0	0	0	0	0	0
	Sum of abundance for signatures								0	0	6	17
MIR169a	#	Signature	Hits	Coordinate	Strand	Len	T		FLR	RDR	SD1	SD2	SDC	AB1	AB2	ABC	FABAm	FABAp	FCol0	Fdcl17	Fdcl234	Frdr2	Frdr6	FBFL	FBLE	FBSE	FBSI	FHag1	FHag4	FHwe	FJWt	FJ1ab	FJ2ab	FJF1	JCWt	JC1hr	JC3hr	JCcmp	JCd1	JCd2	JCd3	JCd4	JCinf	JClef	JCr1	JCr2	JCr6a	JCr6b
	1	TAGCCAAGGACAACTTGCCGA	1	4359019	w	21	4		0	0	0	0	0	0	0	0	0	0	0	0	0	0	0	0	0	0	0	0	0	0	0	0	0	0	0	0	0	1	0	0	0	0	0	0	0	0	0	0
	56	TGACGAAAGTAGTGTGCAGCCA	1	4359225	c	22	4		0	0	0	0	0	0	0	0	0	0	0	0	0	0	0	0	0	0	0	0	2	0	0	0	0	0	0	0	0	0	0	0	0	0	0	0	0	0	0	0
	57	TGACGAAAGTAGTGTGCAGCC	1	4359225	c	21	4		0	0	0	0	0	0	0	0	0	0	0	0	0	0	0	3	0	11	0	0	0	0	0	0	0	0	0	0	0	0	0	0	0	0	0	0	0	0	0	0	17
	Sum of abundance for signatures								0	0	0	0
MIR169b	#	Signature	Hits	Coordinate	Strand	Len	T		FLR	RDR	SD1	SD2	SDC	AB1	AB2	ABC	FABAm	FABAp	FCol0	Fdcl17	Fdcl234	Frdr2	Frdr6	FBFL	FBLE	FBSE	FBSI	FHag1	FHag4	FHwe	FJWt	FJ1ab	FJ2ab	FJF1	JCWt	JC1hr	JC3hr	JCcmp	JCd1	JCd2	JCd3	JCd4	JCinf	JClef	JCr1	JCr2	JCr6a	JCr6b
	1	TGAAGTGGAGTAGAGTATAATG	1	8527492	w	22	4		0	0	0	0	0	0	0	0	0	0	0	0	0	0	0	0	0	2	0	0	0	0	0	0	0	0	0	0	0	0	0	0	0	0	0	0	0	0	0	0	2
	Sum of abundance for signatures								0	0	0	0
MIR169f	#	Signature	Hits	Coordinate	Strand	Len	T		FLR	RDR	SD1	SD2	SDC	AB1	AB2	ABC	FABAm	FABAp	FCol0	Fdcl17	Fdcl234	Frdr2	Frdr6	FBFL	FBLE	FBSE	FBSI	FHag1	FHag4	FHwe	FJWt	FJ1ab	FJ2ab	FJF1	JCWt	JC1hr	JC3hr	JCcmp	JCd1	JCd2	JCd3	JCd4	JCinf	JClef	JCr1	JCr2	JCr6a	JCr6b
	2	ACCTTGGCTCTGCTTCGTTCT	1	4805732	c	21	4		0	0	0	0	0	0	0	0	0	0	0	0	0	0	0	0	0	2	0	0	0	0	0	0	0	0	0	0	0	0	0	0	0	0	0	0	0	0	0	0
	48	AATGGAATTGAGCCAAGGATG	1	4805834	c	21	4		0	0	0	0	0	0	0	0	0	0	0	0	0	0	0	0	0	2	0	0	0	0	0	0	0	0	0	0	0	0	0	0	0	0	0	0	0	0	0	0
	49	TGAAGGAATAACGAATGGAAT	1	4805847	c	21	4		0	0	0	0	0	0	0	0	0	0	0	0	0	0	0	0	0	60	0	0	0	0	0	0	0	0	0	1	0	0	0	0	0	0	0	0	0	0	0	0	65
	Sum of abundance for signatures								0	0	0	0
MIR169g	#	Signature	Hits	Coordinate	Strand	Len	T		FLR	RDR	SD1	SD2	SDC	AB1	AB2	ABC	FABAm	FABAp	FCol0	Fdcl17	Fdcl234	Frdr2	Frdr6	FBFL	FBLE	FBSE	FBSI	FHag1	FHag4	FHwe	FJWt	FJ1ab	FJ2ab	FJF1	JCWt	JC1hr	JC3hr	JCcmp	JCd1	JCd2	JCd3	JCd4	JCinf	JClef	JCr1	JCr2	JCr6a	JCr6b
	46	AGAGAATGAGGTTGAGCCAAG	1	11483138	c	21	4		0	0	0	0	0	0	0	0	0	0	0	0	0	0	0	0	0	0	1	0	0	0	0	0	0	0	0	0	0	0	0	0	0	0	0	0	0	0	0	0
	47	TGGAAGAATAGAGAATGAGGT	1	11483147	c	21	4		0	0	0	0	0	0	0	0	0	0	0	0	0	0	0	3	0	0	0	0	0	0	0	0	0	0	0	0	0	0	0	0	0	0	0	0	0	0	0	0	4
	Sum of abundance for signatures								0	0	0	0
MIR169h	#	Signature	Hits	Coordinate	Strand	Len	T		FLR	RDR	SD1	SD2	SDC	AB1	AB2	ABC	FABAm	FABAp	FCol0	Fdcl17	Fdcl234	Frdr2	Frdr6	FBFL	FBLE	FBSE	FBSI	FHag1	FHag4	FHwe	FJWt	FJ1ab	FJ2ab	FJF1	JCWt	JC1hr	JC3hr	JCcmp	JCd1	JCd2	JCd3	JCd4	JCinf	JClef	JCr1	JCr2	JCr6a	JCr6b
	32	AGAATGAGAACTTGTGTGG	1	6695574	c	19	4		0	0	0	0	0	0	0	0	0	0	0	0	0	0	0	0	0	2	0	0	0	0	0	0	0	0	0	0	0	0	0	0	0	0	0	0	0	0	0	0	2
	Sum of abundance for signatures								0	0	0	0
MIR169j	#	Signature	Hits	Coordinate	Strand	Len	T		FLR	RDR	SD1	SD2	SDC	AB1	AB2	ABC	FABAm	FABAp	FCol0	Fdcl17	Fdcl234	Frdr2	Frdr6	FBFL	FBLE	FBSE	FBSI	FHag1	FHag4	FHwe	FJWt	FJ1ab	FJ2ab	FJF1	JCWt	JC1hr	JC3hr	JCcmp	JCd1	JCd2	JCd3	JCd4	JCinf	JClef	JCr1	JCr2	JCr6a	JCr6b
	1	AGCCAAGGAGACTGCCTGAAACCT	1	9873596	w	24	4		0	0	0	0	0	0	0	0	0	0	0	0	0	0	0	0	0	0	0	0	2	0	0	0	0	0	0	0	0	0	0	0	0	0	0	0	0	0	0	0
	13	TAGGTTTCAGGCAGTCTCCTTGG	1	9873620	c	23	4		0	0	0	0	0	0	0	0	0	0	0	0	0	0	0	0	0	0	0	0	0	1	0	0	0	0	0	0	0	0	0	0	0	0	0	0	0	0	0	0
	14	TTAGGTTTCAGGCAGTCTCCTT	1	9873621	c	22	4		0	0	0	0	0	0	0	0	0	0	0	0	0	0	0	0	0	0	0	2	0	0	0	0	0	0	0	0	0	0	0	0	0	0	0	0	0	0	0	0	5
	Sum of abundance for signatures								0	0	0	0
MIR169l	#	Signature	Hits	Coordinate	Strand	Len	T		FLR	RDR	SD1	SD2	SDC	AB1	AB2	ABC	FABAm	FABAp	FCol0	Fdcl17	Fdcl234	Frdr2	Frdr6	FBFL	FBLE	FBSE	FBSI	FHag1	FHag4	FHwe	FJWt	FJ1ab	FJ2ab	FJF1	JCWt	JC1hr	JC3hr	JCcmp	JCd1	JCd2	JCd3	JCd4	JCinf	JClef	JCr1	JCr2	JCr6a	JCr6b
	35	TGGCGAAAAGAGTCATGTTTAA	1	9877319	c	22	4		0	0	0	0	0	0	0	0	0	0	0	0	0	0	0	0	0	2	0	0	0	0	0	0	0	0	0	0	0	0	0	0	0	0	0	0	0	0	0	0	2
	Sum of abundance for signatures								0	0	0	0
MIR169n	#	Signature	Hits	Coordinate	Strand	Len	T		FLR	RDR	SD1	SD2	SDC	AB1	AB2	ABC	FABAm	FABAp	FCol0	Fdcl17	Fdcl234	Frdr2	Frdr6	FBFL	FBLE	FBSE	FBSI	FHag1	FHag4	FHwe	FJWt	FJ1ab	FJ2ab	FJF1	JCWt	JC1hr	JC3hr	JCcmp	JCd1	JCd2	JCd3	JCd4	JCinf	JClef	JCr1	JCr2	JCr6a	JCr6b
	3	TGACATGCTTTTTCCATCCATG	1	9879797	c	22	4		0	0	0	0	0	0	0	0	0	0	0	0	0	0	0	0	0	2	0	0	0	0	0	0	0	0	0	0	0	0	0	0	0	0	0	0	0	0	0	0
	4	TATCTTGACATGCTTTTTCCATC	1	9879802	c	23	4		0	0	0	0	0	0	0	0	0	0	0	0	0	0	0	0	0	0	0	0	2	0	0	0	0	0	0	0	0	0	0	0	0	0	0	0	0	0	0	0
	15	TATCATGTTGAATCTTGCGGGTT	1	9879848	c	23	4		0	0	0	0	0	0	0	0	0	0	0	0	0	0	0	0	0	0	0	0	0	1	0	0	0	0	0	0	0	0	0	0	0	0	0	0	0	0	0	0	5
	Sum of abundance for signatures								0	0	0	0
MIR170	#	Signature	Hits	Coordinate	Strand	Len	T		FLR	RDR	SD1	SD2	SDC	AB1	AB2	ABC	FABAm	FABAp	FCol0	Fdcl17	Fdcl234	Frdr2	Frdr6	FBFL	FBLE	FBSE	FBSI	FHag1	FHag4	FHwe	FJWt	FJ1ab	FJ2ab	FJF1	JCWt	JC1hr	JC3hr	JCcmp	JCd1	JCd2	JCd3	JCd4	JCinf	JClef	JCr1	JCr2	JCr6a	JCr6b
	1	TTGACACGGCTCAATCA	1	26428824	w	17	M		0	10	0	31	15	0	0	0	0	0	0	0	0	0	0	0	0	0	0	0	0	0	0	0	0	0	0	0	0	0	0	0	0	0	0	0	0	0	0	0
	2	TGACACGGCTCAATCAG	1	26428825	w	17	M		5	0	0	0	0	0	0	0	0	0	0	0	0	0	0	0	0	0	0	0	0	0	0	0	0	0	0	0	0	0	0	0	0	0	0	0	0	0	0	0
	22	AGAGAGTCCCTCTGATATTGGC	1	26428896	c	22	4		0	0	0	0	0	0	0	0	0	0	0	0	0	0	0	0	0	0	0	0	0	0	0	0	0	0	0	0	0	1	0	0	0	0	0	0	0	0	0	0	1
	Sum of abundance for signatures								5	10	0	31
MIR171a	#	Signature	Hits	Coordinate	Strand	Len	T		FLR	RDR	SD1	SD2	SDC	AB1	AB2	ABC	FABAm	FABAp	FCol0	Fdcl17	Fdcl234	Frdr2	Frdr6	FBFL	FBLE	FBSE	FBSI	FHag1	FHag4	FHwe	FJWt	FJ1ab	FJ2ab	FJF1	JCWt	JC1hr	JC3hr	JCcmp	JCd1	JCd2	JCd3	JCd4	JCinf	JClef	JCr1	JCr2	JCr6a	JCr6b
	1	AGAGAGTCCCTTTGATATTGGC	1	19084416	w	22	4		0	0	0	0	0	0	0	0	0	0	0	0	0	0	0	2	0	2	2	0	0	0	0	0	0	0	1	0	0	1	1	1	0	0	0	2	0	0	0	0
	2	AGAGAGTCCCTTTGATATTGG	1	19084416	w	21	4		0	0	0	0	0	0	0	0	0	0	0	0	0	0	0	2	0	2	0	0	0	0	0	0	0	0	0	0	0	0	0	0	0	0	0	0	0	0	0	1
	3	CCCTTTGATATTGGCCTGGTTCA	1	19084423	w	23	4		0	0	0	0	0	0	0	0	0	0	0	0	0	0	0	0	0	0	0	0	0	0	0	0	0	0	0	0	0	0	0	0	0	0	0	0	0	1	0	0
	4	CCCTTTGATATTGGCCTGGTTC	1	19084423	w	22	4		0	0	0	0	0	0	0	0	0	0	0	0	0	0	0	0	0	2	0	0	0	0	0	0	1	0	0	0	0	0	0	0	0	0	0	0	0	0	0	0
	5	CCCTTTGATATTGGCCT	1	19084423	w	17	M		4	4	1	0	1	0	2	1	0	0	0	0	0	0	0	0	0	0	0	0	0	0	0	0	0	0	0	0	0	0	0	0	0	0	0	0	0	0	0	0
	11	TTGGCCTGGTTCACTCAGATC	1	19084433	w	21	4		0	0	0	0	0	0	0	0	0	0	0	0	0	0	0	0	0	0	0	2	0	0	0	0	0	0	0	0	0	0	0	0	0	0	0	0	0	0	0	0
	30	GCCGCGCCAATATCTCAGTA	1	19084507	w	20	4		0	0	0	0	0	0	0	0	0	0	0	0	0	0	0	0	0	0	0	0	0	0	0	0	1	0	0	0	0	0	0	0	0	0	0	0	0	0	0	0
	31	AATATCTCAGTACTCTCTCG	1	19084515	w	20	4		0	0	0	0	0	0	0	0	0	0	0	0	0	0	0	0	0	0	0	0	0	0	1	0	0	0	0	0	0	0	1	0	0	0	0	0	0	0	0	0	26
	Sum of abundance for signatures								4	4	1	0
MIR171b	#	Signature	Hits	Coordinate	Strand	Len	T		FLR	RDR	SD1	SD2	SDC	AB1	AB2	ABC	FABAm	FABAp	FCol0	Fdcl17	Fdcl234	Frdr2	Frdr6	FBFL	FBLE	FBSE	FBSI	FHag1	FHag4	FHwe	FJWt	FJ1ab	FJ2ab	FJF1	JCWt	JC1hr	JC3hr	JCcmp	JCd1	JCd2	JCd3	JCd4	JCinf	JClef	JCr1	JCr2	JCr6a	JCr6b
	15	TGTTCGATTGAGCCGTG	1	3961394	c	17	M		0	1	10	7	9	0	3	1	0	0	0	0	0	0	0	0	0	0	0	0	0	0	0	0	0	0	0	0	0	0	0	0	0	0	0	0	0	0	0	0
	16	ACGGTGTTGTTCGATTG	1	3961401	c	17	M		0	0	0	0	0	1	0	1	0	0	0	0	0	0	0	0	0	0	0	0	0	0	0	0	0	0	0	0	0	0	0	0	0	0	0	0	0	0	0	0	0
	Sum of abundance for signatures								0	1	10	7	235
MIR171c	#	Signature	Hits	Coordinate	Strand	Len	T		FLR	RDR	SD1	SD2	SDC	AB1	AB2	ABC	FABAm	FABAp	FCol0	Fdcl17	Fdcl234	Frdr2	Frdr6	FBFL	FBLE	FBSE	FBSI	FHag1	FHag4	FHwe	FJWt	FJ1ab	FJ2ab	FJF1	JCWt	JC1hr	JC3hr	JCcmp	JCd1	JCd2	JCd3	JCd4	JCinf	JClef	JCr1	JCr2	JCr6a	JCr6b
	23	TTATTTGATTGAGCCGT	1	22933788	c	17	M		0	0	0	1	1	0	0	0	0	0	0	0	0	0	0	0	0	0	0	0	0	0	0	0	0	0	0	0	0	0	0	0	0	0	0	0	0	0	0	0	0
	Sum of abundance for signatures								0	0	0	1
MIR172a	#	Signature	Hits	Coordinate	Strand	Len	T		FLR	RDR	SD1	SD2	SDC	AB1	AB2	ABC	FABAm	FABAp	FCol0	Fdcl17	Fdcl234	Frdr2	Frdr6	FBFL	FBLE	FBSE	FBSI	FHag1	FHag4	FHwe	FJWt	FJ1ab	FJ2ab	FJF1	JCWt	JC1hr	JC3hr	JCcmp	JCd1	JCd2	JCd3	JCd4	JCinf	JClef	JCr1	JCr2	JCr6a	JCr6b
	29	TGTGAATCTTGATGATGCCAC	1	11950068	w	21	4		0	0	0	0	0	0	0	0	0	0	0	0	0	0	0	0	0	2	0	2	0	0	0	3	0	0	0	0	0	0	0	0	0	0	0	0	0	0	0	0
	30	GAATCTTGATGATGCCA	1	11950071	w	17	M		0	11	0	0	0	0	0	0	0	0	0	0	0	0	0	0	0	0	0	0	0	0	0	0	0	0	0	0	0	0	0	0	0	0	0	0	0	0	0	0	7
	Sum of abundance for signatures								0	11	0	0
MIR172b	#	Signature	Hits	Coordinate	Strand	Len	T		FLR	RDR	SD1	SD2	SDC	AB1	AB2	ABC	FABAm	FABAp	FCol0	Fdcl17	Fdcl234	Frdr2	Frdr6	FBFL	FBLE	FBSE	FBSI	FHag1	FHag4	FHwe	FJWt	FJ1ab	FJ2ab	FJF1	JCWt	JC1hr	JC3hr	JCcmp	JCd1	JCd2	JCd3	JCd4	JCinf	JClef	JCr1	JCr2	JCr6a	JCr6b
	2	CTTGATGATGCTGCATCAACAAT	1	1188227	c	23	4		0	0	0	0	0	0	0	0	0	0	0	0	0	0	0	0	0	0	0	0	0	0	0	0	0	0	0	1	0	0	0	0	0	0	0	0	0	0	0	0	1
	Sum of abundance for signatures								0	0	0	0
MIR172c	#	Signature	Hits	Coordinate	Strand	Len	T		FLR	RDR	SD1	SD2	SDC	AB1	AB2	ABC	FABAm	FABAp	FCol0	Fdcl17	Fdcl234	Frdr2	Frdr6	FBFL	FBLE	FBSE	FBSI	FHag1	FHag4	FHwe	FJWt	FJ1ab	FJ2ab	FJF1	JCWt	JC1hr	JC3hr	JCcmp	JCd1	JCd2	JCd3	JCd4	JCinf	JClef	JCr1	JCr2	JCr6a	JCr6b
	28	TGAATCTTGATGATGCT	1	3599879	w	17	M		32	459	0	3	2	0	0	0	0	0	0	0	0	0	0	0	0	0	0	0	0	0	0	0	0	0	0	0	0	0	0	0	0	0	0	0	0	0	0	0	0
	Sum of abundance for signatures								32	459	0	3
MIR172d	#	Signature	Hits	Coordinate	Strand	Len	T		FLR	RDR	SD1	SD2	SDC	AB1	AB2	ABC	FABAm	FABAp	FCol0	Fdcl17	Fdcl234	Frdr2	Frdr6	FBFL	FBLE	FBSE	FBSI	FHag1	FHag4	FHwe	FJWt	FJ1ab	FJ2ab	FJF1	JCWt	JC1hr	JC3hr	JCcmp	JCd1	JCd2	JCd3	JCd4	JCinf	JClef	JCr1	JCr2	JCr6a	JCr6b
	1	TTTGCTATTGCAACATCTTCA	1	20598891	w	21	4		0	0	0	0	0	0	0	0	0	0	0	0	0	0	0	0	0	0	0	0	0	0	0	0	2	0	0	0	0	0	0	0	0	0	0	0	0	0	0	0
	34	ATGCTGCAGCGGCAATT	1	20598982	w	17	M		0	0	0	1	1	0	0	0	0	0	0	0	0	0	0	0	0	0	0	0	0	0	0	0	0	0	0	0	0	0	0	0	0	0	0	0	0	0	0	0	2
	Sum of abundance for signatures								0	0	0	1
MIR172e	#	Signature	Hits	Coordinate	Strand	Len	T		FLR	RDR	SD1	SD2	SDC	AB1	AB2	ABC	FABAm	FABAp	FCol0	Fdcl17	Fdcl234	Frdr2	Frdr6	FBFL	FBLE	FBSE	FBSI	FHag1	FHag4	FHwe	FJWt	FJ1ab	FJ2ab	FJF1	JCWt	JC1hr	JC3hr	JCcmp	JCd1	JCd2	JCd3	JCd4	JCinf	JClef	JCr1	JCr2	JCr6a	JCr6b
	8	TCTTAATGGTGCTGCATCTGC	1	24005724	c	21	4		0	0	0	0	0	0	0	0	0	0	0	0	0	0	0	0	0	0	0	0	0	3	0	0	0	0	0	0	0	0	0	0	0	0	0	0	0	0	0	0
	9	TGAATCTTAATGGTGCTGCAT	1	24005728	c	21	4		0	0	0	0	0	0	0	0	0	0	0	0	2	2	0	6	2	0	1	5	0	0	5	9	20	4	0	0	0	0	0	0	0	0	0	0	0	0	0	0
	12	TCTTGTGAATCTTAATG	1	24005733	c	17	M		0	1	0	0	0	0	0	0	0	0	0	0	0	0	0	0	0	0	0	0	0	0	0	0	0	0	0	0	0	0	0	0	0	0	0	0	0	0	0	0
	33	TGCAGCATCATCAAGATTCCC	1	24005811	c	21	4		0	0	0	0	0	0	0	0	0	0	0	0	0	0	0	2	0	0	0	0	0	0	0	0	0	0	0	0	0	0	0	0	0	0	0	0	0	0	0	0	61
	Sum of abundance for signatures								0	1	0	0
MIR319a	#	Signature	Hits	Coordinate	Strand	Len	T		FLR	RDR	SD1	SD2	SDC	AB1	AB2	ABC	FABAm	FABAp	FCol0	Fdcl17	Fdcl234	Frdr2	Frdr6	FBFL	FBLE	FBSE	FBSI	FHag1	FHag4	FHwe	FJWt	FJ1ab	FJ2ab	FJF1	JCWt	JC1hr	JC3hr	JCcmp	JCd1	JCd2	JCd3	JCd4	JCinf	JClef	JCr1	JCr2	JCr6a	JCr6b
	11	TGGACTCAAGGAAGCTC	1	12352987	c	17	M		1	0	0	0	0	0	0	0	0	0	0	0	0	0	0	0	0	0	0	0	0	0	0	0	0	0	0	0	0	0	0	0	0	0	0	0	0	0	0	0
	12	ATGGACTCAAGGAAGCT	1	12352988	c	17	M		2	0	0	0	0	0	0	0	0	0	0	0	0	0	0	0	0	0	0	0	0	0	0	0	0	0	0	0	0	0	0	0	0	0	0	0	0	0	0	0
	13	CAGGTCGTGATATGATTCAA	1	12352992	w	20	4		0	0	0	0	0	0	0	0	0	0	0	0	0	0	0	0	0	0	0	0	0	0	0	0	0	0	0	0	0	1	0	0	0	0	0	0	0	0	0	0
	14	TTAGCTTCCGACTCATT	1	12353012	w	17	M		0	1	0	0	0	0	0	0	0	0	0	0	0	0	0	0	0	0	0	0	0	0	0	0	0	0	0	0	0	0	0	0	0	0	0	0	0	0	0	0
	15	TAGCTTCCGACTCATTCATCCA	1	12353013	w	22	4		0	0	0	0	0	0	0	0	1	0	0	0	3	0	2	3	0	11	0	13	0	5	0	1	1	0	0	0	0	1	0	0	0	0	0	0	0	0	0	1
	16	TAGCTTCCGACTCATTCATCC	1	12353013	w	21	4		0	0	0	0	0	0	0	0	0	0	0	0	0	0	0	3	0	7	0	3	0	8	1	1	2	0	1	0	0	3	0	0	0	0	0	0	0	0	0	1
	17	TAGCTTCCGACTCATTCATC	1	12353013	w	20	4		0	0	0	0	0	0	0	0	0	0	1	0	0	0	0	2	0	0	0	0	0	0	0	0	0	0	0	0	0	0	0	0	0	0	0	0	0	0	0	0
	18	TAGCTTCCGACTCATTCAT	1	12353013	w	19	4		0	0	0	0	0	0	0	0	0	0	0	0	0	0	0	0	0	5	0	0	0	0	0	0	0	0	0	0	0	0	0	0	0	0	0	0	0	0	0	0
	19	TAGCTTCCGACTCATTC	1	12353013	w	17	M		7	50	21	145	82	29	42	35	0	0	0	0	0	0	0	0	0	0	0	0	0	0	0	0	0	0	0	0	0	0	0	0	0	0	0	0	0	0	0	0
	20	AGCTTCCGACTCATTCATCCA	1	12353014	w	21	4		0	0	0	0	0	0	0	0	0	0	0	0	0	0	0	0	0	4	0	0	0	0	0	0	0	0	0	0	0	0	0	0	0	0	0	0	0	0	0	0
	21	AGCTTCCGACTCATTCATCC	1	12353014	w	20	4		0	0	0	0	0	0	0	0	0	0	0	0	0	2	0	0	0	0	0	0	0	0	0	0	0	0	0	0	0	0	0	0	0	0	0	0	0	0	0	0
	22	AGCTTCCGACTCATTCAT	1	12353014	w	18	4		0	0	0	0	0	0	0	0	0	0	0	0	0	0	0	3	0	0	0	0	0	0	0	0	0	0	0	0	0	0	0	0	0	0	0	0	0	0	0	0
	23	AGCTTCCGACTCATTCA	1	12353014	w	17	M		0	6	13	16	15	0	0	0	0	0	0	0	0	0	0	0	0	0	0	0	0	0	0	0	0	0	0	0	0	0	0	0	0	0	0	0	0	0	0	0
	24	AATGAATGATGCGGTAGACAAATTG	1	12353075	w	25	4		0	0	0	0	0	0	0	0	0	0	0	0	0	0	0	0	0	0	0	0	0	0	0	0	0	0	0	0	0	0	0	0	0	0	0	0	1	0	0	0
	25	AATGAATGATGCGGTAGACAAATT	1	12353075	w	24	4		0	0	0	0	0	0	0	0	0	0	0	0	0	0	0	0	0	0	0	0	0	0	0	0	0	0	0	0	0	0	0	0	0	0	0	0	0	10	0	0
	26	AATGAATGATGCGGTAGACAAAT	1	12353075	w	23	4		0	0	0	0	0	0	0	0	0	0	0	0	0	0	0	0	0	0	1	0	0	0	0	4	3	0	0	0	0	11	0	0	3	1	1	0	5	124	0	1
	27	AATGAATGATGCGGTAGACAAA	1	12353075	w	22	4		0	0	0	0	0	0	0	0	0	0	0	0	0	0	0	0	0	0	0	0	0	0	0	1	1	0	1	0	0	4	0	0	0	0	0	0	3	68	0	0
	28	AATGAATGATGCGGTAGACAA	1	12353075	w	21	4		0	0	0	0	0	0	0	0	0	0	0	0	0	0	0	0	0	0	0	0	0	0	0	1	0	0	0	0	0	2	0	0	0	0	0	0	0	6	0	0
	29	AATGAATGATGCGGTAGACA	1	12353075	w	20	4		0	0	0	0	0	0	0	0	0	0	0	0	0	0	0	0	0	0	0	0	0	0	0	0	0	0	0	0	0	0	0	0	0	0	1	0	0	0	0	0
	30	AATGAATGATGCGGTAG	1	12353075	w	17	M		0	36	0	0	0	0	0	0	0	0	0	0	0	0	0	0	0	0	0	0	0	0	0	0	0	0	0	0	0	0	0	0	0	0	0	0	0	0	0	0
	31	ATGAATGATGCGGTAGACAAATTG	1	12353076	w	24	4		0	0	0	0	0	0	0	0	0	0	0	0	0	0	0	0	0	0	0	0	0	0	0	0	0	0	0	0	0	0	0	0	0	0	0	0	0	1	0	0
	32	ATGAATGATGCGGTAGACAAATT	1	12353076	w	23	4		0	0	0	0	0	0	0	0	0	0	0	0	0	0	0	0	0	0	0	0	2	0	0	0	0	0	0	0	0	0	0	0	0	0	0	0	0	1	0	0
	33	ATGAATGATGCGGTAGACAAAT	1	12353076	w	22	4		0	0	0	0	0	0	0	0	0	0	0	0	0	0	0	0	0	0	0	0	7	0	0	0	0	0	0	0	0	1	0	0	0	1	0	0	0	25	0	0
	34	ATGAATGATGCGGTAGACAAA	1	12353076	w	21	4		0	0	0	0	0	0	0	0	0	0	0	0	0	0	0	0	0	0	0	0	0	0	0	0	0	0	0	0	0	1	0	0	0	1	0	0	1	9	0	0
	35	ATGAATGATGCGGTAGACAA	1	12353076	w	20	4		0	0	0	0	0	0	0	0	0	0	0	0	0	0	0	0	0	0	0	0	0	0	0	0	0	0	0	0	0	0	0	0	0	0	0	0	0	1	0	0	394
	Sum of abundance for signatures								10	93	34	161
MIR319b	#	Signature	Hits	Coordinate	Strand	Len	T		FLR	RDR	SD1	SD2	SDC	AB1	AB2	ABC	FABAm	FABAp	FCol0	Fdcl17	Fdcl234	Frdr2	Frdr6	FBFL	FBLE	FBSE	FBSI	FHag1	FHag4	FHwe	FJWt	FJ1ab	FJ2ab	FJF1	JCWt	JC1hr	JC3hr	JCcmp	JCd1	JCd2	JCd3	JCd4	JCinf	JClef	JCr1	JCr2	JCr6a	JCr6b
	18	TGAATGATGCGAGAGACA	1	16677759	c	18	4		0	0	0	0	0	0	0	0	0	0	0	0	0	0	0	2	0	0	0	0	0	0	0	0	0	0	0	0	0	0	0	0	0	0	0	0	0	0	0	0
	19	ATGAATGATGCGAGAGACAAAT	1	16677760	c	22	4		0	0	0	0	0	0	0	0	0	0	0	0	0	0	0	0	0	0	0	0	2	0	0	0	0	0	0	0	0	0	0	0	0	1	0	0	0	0	0	0
	20	ATGAATGATGCGAGAGACAAA	1	16677760	c	21	4		0	0	0	0	0	0	0	0	0	0	0	0	0	0	0	0	0	0	0	0	0	0	0	0	0	0	0	0	0	0	1	0	0	1	0	0	1	2	0	0
	21	ATGAATGATGCGAGAGACAA	1	16677760	c	20	4		0	0	0	0	0	0	0	0	0	0	0	0	0	0	0	0	0	0	0	0	0	0	0	0	0	0	0	0	0	0	1	0	0	0	0	0	0	1	0	0
	22	AATGAATGATGCGAGAGACAAATT	1	16677761	c	24	4		0	0	0	0	0	0	0	0	0	0	0	0	0	0	0	0	0	0	0	0	0	0	0	0	0	0	0	0	0	0	0	0	0	0	0	0	0	1	0	0
	23	AATGAATGATGCGAGAGACAAAT	1	16677761	c	23	4		0	0	0	0	0	0	0	0	0	0	0	0	0	0	0	0	0	0	0	0	0	0	0	0	0	0	0	0	0	2	0	0	0	0	0	0	0	5	0	0
	24	AATGAATGATGCGAGAGACAAA	1	16677761	c	22	4		0	0	0	0	0	0	0	0	0	0	0	0	0	0	0	0	0	0	0	2	0	0	0	0	0	0	0	0	0	0	1	0	0	1	0	0	1	9	3	0
	25	AATGAATGATGCGAGAGACAA	1	16677761	c	21	4		0	0	0	0	0	0	0	0	0	0	0	0	0	0	0	0	0	2	0	8	0	0	0	0	1	0	0	0	0	2	2	0	1	0	1	0	0	3	2	1
	26	AATGAATGATGCGAGAGACA	1	16677761	c	20	4		0	0	0	0	0	0	0	0	0	0	0	0	0	0	0	0	0	0	0	0	0	0	0	0	0	0	0	0	0	0	0	0	0	0	1	0	0	1	0	0
	27	AATGAATGATGCGAGAGAC	1	16677761	c	19	4		0	0	0	0	0	0	0	0	0	0	0	0	0	0	0	0	0	0	0	3	0	0	0	0	0	0	0	0	0	0	0	0	0	0	0	0	0	0	0	0
	28	AATGAATGATGCGAGAG	1	16677761	c	17	M		0	12	0	0	0	0	0	0	0	0	0	0	0	0	0	0	0	0	0	0	0	0	0	0	0	0	0	0	0	0	0	0	0	0	0	0	0	0	0	0
	29	ACTCTCGACTCATTCATCC	1	16677819	c	19	4		0	0	0	0	0	0	0	0	0	0	0	0	0	0	0	0	0	4	0	0	0	0	0	0	0	0	0	0	0	0	0	0	0	0	0	0	0	0	0	0
	30	ACTCTCGACTCATTCAT	1	16677819	c	17	M		1	0	0	0	0	0	0	0	0	0	0	0	0	0	0	0	0	0	0	0	0	0	0	0	0	0	0	0	0	0	0	0	0	0	0	0	0	0	0	0
	31	GACTCTCGACTCATTCATCCA	1	16677820	c	21	4		0	0	0	0	0	0	0	0	0	0	0	0	0	0	0	2	0	5	0	0	2	0	0	0	0	0	0	0	0	0	0	0	0	0	0	0	0	0	0	0
	32	GACTCTCGACTCATTCATCC	1	16677820	c	20	4		0	0	0	0	0	0	0	0	0	0	0	0	0	0	0	6	0	4	0	2	0	0	0	0	0	0	0	0	0	0	0	0	0	0	0	0	0	0	0	0
	33	GACTCTCGACTCATTCA	1	16677820	c	17	M		0	1	0	0	0	1	0	1	0	0	0	0	0	0	0	0	0	0	0	0	0	0	0	0	0	0	0	0	0	0	0	0	0	0	0	0	0	0	0	0
	34	TGACTCTCGACTCATTCATCCA	1	16677821	c	22	4		0	0	0	0	0	0	0	0	0	0	0	0	0	0	0	5	0	4	0	0	0	0	0	0	0	0	0	0	0	0	0	0	0	0	0	0	0	0	0	0
	35	TGACTCTCGACTCATTCATCC	1	16677821	c	21	4		0	0	0	0	0	0	0	0	0	0	0	0	0	0	0	2	0	0	0	0	0	0	0	0	0	0	0	0	0	0	0	0	0	0	0	0	0	0	0	0
	36	ATTGACTCTCGACTCATTCATCCA	1	16677823	c	24	4		0	0	0	0	0	0	0	0	0	0	0	2	0	0	0	0	0	0	0	0	0	0	0	1	1	0	0	0	0	0	0	0	0	0	0	0	0	0	0	0
	37	ATTGACTCTCGACTCAT	1	16677823	c	17	M		0	3	0	0	0	6	0	3	0	0	0	0	0	0	0	0	0	0	0	0	0	0	0	0	0	0	0	0	0	0	0	0	0	0	0	0	0	0	0	0	105
	Sum of abundance for signatures								1	16	0	0
MIR319c	#	Signature	Hits	Coordinate	Strand	Len	T		FLR	RDR	SD1	SD2	SDC	AB1	AB2	ABC	FABAm	FABAp	FCol0	Fdcl17	Fdcl234	Frdr2	Frdr6	FBFL	FBLE	FBSE	FBSI	FHag1	FHag4	FHwe	FJWt	FJ1ab	FJ2ab	FJF1	JCWt	JC1hr	JC3hr	JCcmp	JCd1	JCd2	JCd3	JCd4	JCinf	JClef	JCr1	JCr2	JCr6a	JCr6b
	1	TATAGAAGGAGATTCTTTCAGT	1	17036783	w	22	4		0	0	0	0	0	0	0	0	0	0	0	0	0	0	2	0	0	0	0	0	0	0	0	0	0	0	0	0	0	0	0	0	0	0	0	0	0	0	0	0
	9	AAATATCTGCCGACTCATCCA	1	17036835	w	21	4		0	0	0	0	0	0	0	0	0	0	0	0	0	0	0	0	0	0	0	0	0	0	0	0	0	0	0	0	0	0	0	0	0	0	1	0	0	0	0	1
	10	AAATATCTGCCGACTCA	1	17036835	w	17	M		10	0	1	0	1	13	5	10	0	0	0	0	0	0	0	0	0	0	0	0	0	0	0	0	0	0	0	0	0	0	0	0	0	0	0	0	0	0	0	0
	11	ATATCTGCCGACTCATC	1	17036837	w	17	M		0	0	0	2	1	0	0	0	0	0	0	0	0	0	0	0	0	0	0	0	0	0	0	0	0	0	0	0	0	0	0	0	0	0	0	0	0	0	0	0
	12	ATCTGCCGACTCATCCATCCAA	1	17036839	w	22	4		0	0	0	0	0	0	0	0	0	0	0	0	0	0	0	0	0	0	0	0	0	0	0	0	0	0	0	0	0	1	0	0	0	0	0	0	0	0	0	0
	13	ATCTGCCGACTCATCCATCCA	1	17036839	w	21	4		0	0	0	0	0	0	0	0	0	0	0	0	0	0	0	0	0	0	0	0	0	0	0	1	2	1	0	0	0	2	0	0	0	0	0	0	0	0	0	0
	14	ATCTGCCGACTCATCCATCC	1	17036839	w	20	4		0	0	0	0	0	0	0	0	0	0	0	0	0	0	0	0	0	0	0	0	0	0	0	0	1	0	0	0	0	0	0	0	0	0	0	0	0	0	0	0
	15	ATCTGCCGACTCATCCA	1	17036839	w	17	M		1	44	9	4	7	1	3	2	0	0	0	0	0	0	0	0	0	0	0	0	0	0	0	0	0	0	0	0	0	0	0	0	0	0	0	0	0	0	0	0
	16	TCTGCCGACTCATCCATCCA	1	17036840	w	20	4		0	0	0	0	0	0	0	0	0	0	0	0	0	0	0	0	2	0	0	0	0	0	0	0	0	0	0	0	0	0	0	0	0	0	0	0	0	0	0	0
	17	TGTGAATGATGCGGGAGATAT	1	17036904	w	21	4		0	0	0	0	0	0	0	0	0	0	0	0	0	0	0	0	0	2	0	0	0	0	0	1	0	0	0	0	0	0	0	0	0	0	0	0	0	0	0	0	17
	Sum of abundance for signatures								11	44	10	6
MIR390a	#	Signature	Hits	Coordinate	Strand	Len	T		FLR	RDR	SD1	SD2	SDC	AB1	AB2	ABC	FABAm	FABAp	FCol0	Fdcl17	Fdcl234	Frdr2	Frdr6	FBFL	FBLE	FBSE	FBSI	FHag1	FHag4	FHwe	FJWt	FJ1ab	FJ2ab	FJF1	JCWt	JC1hr	JC3hr	JCcmp	JCd1	JCd2	JCd3	JCd4	JCinf	JClef	JCr1	JCr2	JCr6a	JCr6b
	46	AAACTCAGGATGGATAG	1	16069119	c	17	M		6	0	0	0	0	0	0	0	0	0	0	0	0	0	0	0	0	0	0	0	0	0	0	0	0	0	0	0	0	0	0	0	0	0	0	0	0	0	0	0
	47	GAAACTCAGGATGGATA	1	16069120	c	17	M		2	0	0	0	0	0	0	0	0	0	0	0	0	0	0	0	0	0	0	0	0	0	0	0	0	0	0	0	0	0	0	0	0	0	0	0	0	0	0	0	0
	Sum of abundance for signatures								8	0	0	0
MIR393b	#	Signature	Hits	Coordinate	Strand	Len	T		FLR	RDR	SD1	SD2	SDC	AB1	AB2	ABC	FABAm	FABAp	FCol0	Fdcl17	Fdcl234	Frdr2	Frdr6	FBFL	FBLE	FBSE	FBSI	FHag1	FHag4	FHwe	FJWt	FJ1ab	FJ2ab	FJF1	JCWt	JC1hr	JC3hr	JCcmp	JCd1	JCd2	JCd3	JCd4	JCinf	JClef	JCr1	JCr2	JCr6a	JCr6b
	20	TCTTTGGATTCATTCTTTGGTAGC	1	20702768	w	24	4		0	0	0	0	0	0	0	0	0	0	0	0	0	0	0	0	0	0	0	0	0	0	0	1	0	0	0	0	0	0	0	0	0	0	0	0	0	0	0	0	1
	Sum of abundance for signatures								0	0	0	0
MIR394b	#	Signature	Hits	Coordinate	Strand	Len	T		FLR	RDR	SD1	SD2	SDC	AB1	AB2	ABC	FABAm	FABAp	FCol0	Fdcl17	Fdcl234	Frdr2	Frdr6	FBFL	FBLE	FBSE	FBSI	FHag1	FHag4	FHwe	FJWt	FJ1ab	FJ2ab	FJF1	JCWt	JC1hr	JC3hr	JCcmp	JCd1	JCd2	JCd3	JCd4	JCinf	JClef	JCr1	JCr2	JCr6a	JCr6b
	21	AGATCTGTTAGGGTTTCTTTG	1	28573812	w	21	4		0	0	0	0	0	0	0	0	0	0	0	0	0	0	0	2	0	0	0	0	0	0	0	0	0	0	0	0	0	0	0	0	0	0	0	0	0	0	0	0
	22	AGATCTGTTAGGGTTTC	1	28573812	w	17	M		0	1	0	0	0	0	0	0	0	0	0	0	0	0	0	0	0	0	0	0	0	0	0	0	0	0	0	0	0	0	0	0	0	0	0	0	0	0	0	0
	23	ATCTGTTAGGGTTTCTTTGTA	1	28573814	w	21	4		0	0	0	0	0	0	0	0	0	0	0	0	0	0	0	0	0	0	0	0	0	0	0	2	0	1	0	0	0	0	0	0	0	0	0	0	0	0	0	0
	24	ATCTGTTAGGGTTTCTT	1	28573814	w	17	M		0	1	0	0	0	0	0	0	0	0	0	0	0	0	0	0	0	0	0	0	0	0	0	0	0	0	0	0	0	0	0	0	0	0	0	0	0	0	0	0	5
	Sum of abundance for signatures								0	2	0	0
MIR396a	#	Signature	Hits	Coordinate	Strand	Len	T		FLR	RDR	SD1	SD2	SDC	AB1	AB2	ABC	FABAm	FABAp	FCol0	Fdcl17	Fdcl234	Frdr2	Frdr6	FBFL	FBLE	FBSE	FBSI	FHag1	FHag4	FHwe	FJWt	FJ1ab	FJ2ab	FJF1	JCWt	JC1hr	JC3hr	JCcmp	JCd1	JCd2	JCd3	JCd4	JCinf	JClef	JCr1	JCr2	JCr6a	JCr6b
	1	TGTGGGAAGATACAGACAGAGTCA	1	4149421	c	24	4		0	0	0	0	0	0	0	0	0	0	0	0	0	0	0	0	0	4	0	0	0	0	0	0	0	0	0	0	0	0	0	0	0	0	0	0	0	0	0	0
	16	AAGAAAGCTGTGGAAGA	1	4149531	w	17	M		0	184	0	0	0	0	0	0	0	0	0	0	0	0	0	0	0	0	0	0	0	0	0	0	0	0	0	0	0	0	0	0	0	0	0	0	0	0	0	0
	32	TGTATTCTTCCACAGCTTTCT	1	4149552	c	21	4		0	0	0	0	0	0	0	0	0	0	0	0	0	0	0	0	0	0	2	0	0	0	0	0	0	0	0	0	0	0	0	0	0	0	0	0	0	0	0	0	6
	Sum of abundance for signatures								0	184	0	0
MIR396b	#	Signature	Hits	Coordinate	Strand	Len	T		FLR	RDR	SD1	SD2	SDC	AB1	AB2	ABC	FABAm	FABAp	FCol0	Fdcl17	Fdcl234	Frdr2	Frdr6	FBFL	FBLE	FBSE	FBSI	FHag1	FHag4	FHwe	FJWt	FJ1ab	FJ2ab	FJF1	JCWt	JC1hr	JC3hr	JCcmp	JCd1	JCd2	JCd3	JCd4	JCinf	JClef	JCr1	JCr2	JCr6a	JCr6b
	1	TCATACTTTTCCACAGCTTTC	1	13629030	w	21	4		0	0	0	0	0	0	0	0	0	0	0	0	0	0	0	0	0	0	0	2	0	0	0	1	0	0	0	0	0	0	0	0	0	0	0	0	0	0	0	0
	19	TCCCACAGCTTTCTTGA	1	13629152	c	17	M		0	0	0	0	0	1	5	3	0	0	0	0	0	0	0	0	0	0	0	0	0	0	0	0	0	0	0	0	0	0	0	0	0	0	0	0	0	0	0	0	3
	Sum of abundance for signatures								0	0	0	0
MIR398c	#	Signature	Hits	Coordinate	Strand	Len	T		FLR	RDR	SD1	SD2	SDC	AB1	AB2	ABC	FABAm	FABAp	FCol0	Fdcl17	Fdcl234	Frdr2	Frdr6	FBFL	FBLE	FBSE	FBSI	FHag1	FHag4	FHwe	FJWt	FJ1ab	FJ2ab	FJF1	JCWt	JC1hr	JC3hr	JCcmp	JCd1	JCd2	JCd3	JCd4	JCinf	JClef	JCr1	JCr2	JCr6a	JCr6b
	9	TCTCGTTTCATGTGTTCTCAGGTC	1	4694771	w	24	4		0	0	0	0	0	0	0	0	0	0	0	0	0	0	0	0	3	0	0	0	0	0	0	0	0	0	0	0	0	0	0	0	0	0	0	0	0	0	0	0	3
	Sum of abundance for signatures								0	0	0	0
MIR399b	#	Signature	Hits	Coordinate	Strand	Len	T		FLR	RDR	SD1	SD2	SDC	AB1	AB2	ABC	FABAm	FABAp	FCol0	Fdcl17	Fdcl234	Frdr2	Frdr6	FBFL	FBLE	FBSE	FBSI	FHag1	FHag4	FHwe	FJWt	FJ1ab	FJ2ab	FJF1	JCWt	JC1hr	JC3hr	JCcmp	JCd1	JCd2	JCd3	JCd4	JCinf	JClef	JCr1	JCr2	JCr6a	JCr6b
	1	GCAACTCTCCTTTGGCAGGTC	1	23349056	w	21	4		0	0	0	0	0	0	0	0	0	0	0	0	0	0	0	0	0	0	0	0	0	0	0	0	1	0	0	0	0	0	0	0	0	0	0	0	0	0	0	0
	14	TCTCCATTGGCAGGTCCT	1	23349157	c	18	4		0	0	0	0	0	0	0	0	0	0	0	0	0	0	0	0	3	0	0	0	0	0	0	0	0	0	0	0	0	0	0	0	0	0	0	0	0	0	0	0	4
	Sum of abundance for signatures								0	0	0	0
MIR408	#	Signature	Hits	Coordinate	Strand	Len	T		FLR	RDR	SD1	SD2	SDC	AB1	AB2	ABC	FABAm	FABAp	FCol0	Fdcl17	Fdcl234	Frdr2	Frdr6	FBFL	FBLE	FBSE	FBSI	FHag1	FHag4	FHwe	FJWt	FJ1ab	FJ2ab	FJF1	JCWt	JC1hr	JC3hr	JCcmp	JCd1	JCd2	JCd3	JCd4	JCinf	JClef	JCr1	JCr2	JCr6a	JCr6b
	1	TTCTTTCATTGCAATACCAATC	1	19326912	c	22	4		0	0	0	0	0	0	0	0	0	0	0	0	0	0	0	0	0	0	0	0	0	0	0	0	1	0	0	0	0	0	0	0	0	0	0	0	0	0	0	0
	11	TGTTCCCTGTCTCTCTCTCAT	1	19326945	c	21	4		0	0	0	0	0	0	0	0	0	0	0	0	0	0	0	0	0	0	0	2	0	0	0	0	0	0	0	0	0	0	0	0	0	0	0	0	0	0	0	0
	12	TGTTTTAGTAAACTCAATCCAT	1	19326975	c	22	4		0	0	0	0	0	0	0	0	0	0	0	0	0	0	0	0	0	0	0	0	0	0	0	0	1	0	0	0	0	0	0	0	0	0	0	0	0	0	0	0	4
	Sum of abundance for signatures								0	0	0	0

## Sheet: new mIR reads
MIR838	#	Signature	Hits	Coordinate	Strand	Len	T		FLR	RDR	SD1	SD2	FABAm	FABAp	FCol0	Fdcl17	Fdcl234	Frdr2	Frdr6	FBFL	FBLE	FBSE	FBSI	FHag1	FHag4	FHwe	FJWt	FJ1ab	FJ2ab	FJF1	JCWt	JC1hr	JC3hr	JCcmp	JCd1	JCd2	JCd3	JCd4	JCinf	JClef	JCr1	JCr2	JCr6a	JCr6b	Sum of 454
	1	TCAAGTCACCTGTGGTGTTGTGCA	1	28533	w	24	4		0	0	0	0	0	0	0	0	0	0	0	0	0	0	0	0	0	0	0	0	0	0	0	0	0	0	0	0	0	1	0	0	0	0	0	0	1
	Sum of abundance for signatures								0	0	0	0
MIR847	#	Signature	Hits	Coordinate	Strand	Len	T		FLR	RDR	SD1	SD2	FABAm	FABAp	FCol0	Fdcl17	Fdcl234	Frdr2	Frdr6	FBFL	FBLE	FBSE	FBSI	FHag1	FHag4	FHwe	FJWt	FJ1ab	FJ2ab	FJF1	JCWt	JC1hr	JC3hr	JCcmp	JCd1	JCd2	JCd3	JCd4	JCinf	JClef	JCr1	JCr2	JCr6a	JCr6b
	3	TTCAGTTTAGATTTCGG	1	2165608	c	17	M		0	2	0	0	0	0	0	0	0	0	0	0	0	0	0	0	0	0	0	0	0	0	0	0	0	0	0	0	0	0	0	0	0	0	0	0
	4	TTTCAGTTTAGATTTCGGCTTC	1	2165609	c	22	4		0	0	0	0	0	0	0	0	0	0	0	0	3	0	1	0	0	0	0	0	0	0	0	0	0	0	0	0	0	0	0	0	0	0	0	0
	5	CTCGGCCTTTCACTCCT	1	2165665	w	17	M		0	1	0	0	0	0	0	0	0	0	0	0	0	0	0	0	0	0	0	0	0	0	0	0	0	0	0	0	0	0	0	0	0	0	0	0
	6	GGCCTTTCACTCCTCTTCTTC	1	2165668	w	21	4		0	0	0	0	0	0	0	0	0	0	0	0	0	0	1	0	0	0	0	0	0	0	0	0	0	0	0	0	0	0	0	0	0	0	0	0
	12	AGAAGAGGAGTGAAAGGCCGA	1	2165686	c	21	4		0	0	0	0	0	0	0	0	0	0	0	2	0	0	0	0	0	0	0	0	0	0	0	1	0	0	0	0	0	0	0	0	0	0	0	0	8
	Sum of abundance for signatures								0	3	0	0
MIR472/772	#	Signature	Hits	Coordinate	Strand	Len	T		FLR	RDR	SD1	SD2	FABAm	FABAp	FCol0	Fdcl17	Fdcl234	Frdr2	Frdr6	FBFL	FBLE	FBSE	FBSI	FHag1	FHag4	FHwe	FJWt	FJ1ab	FJ2ab	FJF1	JCWt	JC1hr	JC3hr	JCcmp	JCd1	JCd2	JCd3	JCd4	JCinf	JClef	JCr1	JCr2	JCr6a	JCr6b
	1	ATACATACACCTAATCCTGAG	1	4182140	c	21	4		0	0	0	0	0	0	0	0	0	0	0	2	0	7	0	0	0	0	0	2	0	0	1	1	1	2	0	0	0	0	0	0	0	1	2	0
	2	ATACATACACCTAATCC	1	4182140	c	17	M		0	3	0	0	0	0	0	0	0	0	0	0	0	0	0	0	0	0	0	0	0	0	0	0	0	0	0	0	0	0	0	0	0	0	0	0
	3	CCGCCCATACCATACATACACC	1	4182151	c	22	4		0	0	0	0	0	0	0	0	0	0	0	2	0	2	2	0	0	0	0	0	0	0	0	0	0	0	0	0	0	0	0	0	0	0	0	0
	28	TGTATGTATGTATGGTCGAA	1	4182295	c	20	4		0	0	0	0	0	0	0	0	0	0	0	0	0	0	1	0	0	0	0	0	0	0	0	0	0	0	0	0	0	0	0	0	0	0	0	0	26
	Sum of abundance for signatures								0	3	0	0
MIR830	#	Signature	Hits	Coordinate	Strand	Len	T		FLR	RDR	SD1	SD2	FABAm	FABAp	FCol0	Fdcl17	Fdcl234	Frdr2	Frdr6	FBFL	FBLE	FBSE	FBSI	FHag1	FHag4	FHwe	FJWt	FJ1ab	FJ2ab	FJF1	JCWt	JC1hr	JC3hr	JCcmp	JCd1	JCd2	JCd3	JCd4	JCinf	JClef	JCr1	JCr2	JCr6a	JCr6b
all w/in 10 nt miR and miR*	Sum of abundance for signatures
MIR837	#	Signature	Hits	Coordinate	Strand	Len	T		FLR	RDR	SD1	SD2	FABAm	FABAp	FCol0	Fdcl17	Fdcl234	Frdr2	Frdr6	FBFL	FBLE	FBSE	FBSI	FHag1	FHag4	FHwe	FJWt	FJ1ab	FJ2ab	FJF1	JCWt	JC1hr	JC3hr	JCcmp	JCd1	JCd2	JCd3	JCd4	JCinf	JClef	JCr1	JCr2	JCr6a	JCr6b
	1	TTGTTTGCTTACAAGTATAAA	1	6520948	w	21	4		0	0	0	0	0	0	0	0	0	0	0	0	0	0	0	0	0	0	0	0	0	0	0	0	0	0	0	0	1	0	0	0	0	0	0	0
	4	TGAAACGAACAAAAAACTGATGGA	1	6521042	w	24	4		0	0	0	0	0	0	0	0	0	0	0	0	0	0	0	0	2	0	0	0	0	0	0	0	0	0	0	0	0	0	0	0	0	0	0	0
	7	TGAGGACTTTATACTTGTAAAT	1	6521072	w	22	4		0	0	0	0	0	0	0	0	0	0	0	0	0	2	0	0	0	0	0	0	0	0	0	0	0	0	0	0	0	0	0	0	0	0	0	0	5
	Sum of abundance for signatures								0	0	0	0
MIR864	#	Signature	Hits	Coordinate	Strand	Len	T		FLR	RDR	SD1	SD2	FABAm	FABAp	FCol0	Fdcl17	Fdcl234	Frdr2	Frdr6	FBFL	FBLE	FBSE	FBSI	FHag1	FHag4	FHwe	FJWt	FJ1ab	FJ2ab	FJF1	JCWt	JC1hr	JC3hr	JCcmp	JCd1	JCd2	JCd3	JCd4	JCinf	JClef	JCr1	JCr2	JCr6a	JCr6b
	8	TCAAGGTATTATTGACTTTA	1	6740579	c	20	4		0	0	0	0	0	0	0	0	0	0	0	2	0	0	0	0	0	0	0	0	0	0	0	0	0	0	0	0	0	0	0	0	0	0	0	0	2
	Sum of abundance for signatures								0	0	0	0
MIR781	#	Signature	Hits	Coordinate	Strand	Len	T		FLR	RDR	SD1	SD2	FABAm	FABAp	FCol0	Fdcl17	Fdcl234	Frdr2	Frdr6	FBFL	FBLE	FBSE	FBSI	FHag1	FHag4	FHwe	FJWt	FJ1ab	FJ2ab	FJF1	JCWt	JC1hr	JC3hr	JCcmp	JCd1	JCd2	JCd3	JCd4	JCinf	JClef	JCr1	JCr2	JCr6a	JCr6b
all w/in 10 nt miR and miR*	Sum of abundance for signatures
MIR856	#	Signature	Hits	Coordinate	Strand	Len	T		FLR	RDR	SD1	SD2	FABAm	FABAp	FCol0	Fdcl17	Fdcl234	Frdr2	Frdr6	FBFL	FBLE	FBSE	FBSI	FHag1	FHag4	FHwe	FJWt	FJ1ab	FJ2ab	FJF1	JCWt	JC1hr	JC3hr	JCcmp	JCd1	JCd2	JCd3	JCd4	JCinf	JClef	JCr1	JCr2	JCr6a	JCr6b
	10	ATTCTGGCGGTTGAGGG	1	11957512	w	17	M		0	1	0	0	0	0	0	0	0	0	0	0	0	0	0	0	0	0	0	0	0	0	0	0	0	0	0	0	0	0	0	0	0	0	0	0
	11	TCTGGCGGTTGAGGGTTTCTTC	1	11957514	w	22	4		0	0	0	0	0	0	0	0	0	0	0	0	0	0	0	0	0	0	1	0	0	0	0	0	0	0	0	0	0	0	0	0	0	0	0	0
	12	TCTGGCGGTTGAGGGTT	1	11957514	w	17	M		4	1	0	0	0	0	0	0	0	0	0	0	0	0	0	0	0	0	0	0	0	0	0	0	0	0	0	0	0	0	0	0	0	0	0	0
	13	TGGCGGTTGAGGGTTTC	1	11957516	w	17	M		1	0	0	0	0	0	0	0	0	0	0	0	0	0	0	0	0	0	0	0	0	0	0	0	0	0	0	0	0	0	0	0	0	0	0	0	1
	Sum of abundance for signatures								5	2	0	0
MIR773	#	Signature	Hits	Coordinate	Strand	Len	T		FLR	RDR	SD1	SD2	FABAm	FABAp	FCol0	Fdcl17	Fdcl234	Frdr2	Frdr6	FBFL	FBLE	FBSE	FBSI	FHag1	FHag4	FHwe	FJWt	FJ1ab	FJ2ab	FJF1	JCWt	JC1hr	JC3hr	JCcmp	JCd1	JCd2	JCd3	JCd4	JCinf	JClef	JCr1	JCr2	JCr6a	JCr6b
all w/in 10 nt miR and miR*	Sum of abundance for signatures
MIR859	#	Signature	Hits	Coordinate	Strand	Len	T		FLR	RDR	SD1	SD2	FABAm	FABAp	FCol0	Fdcl17	Fdcl234	Frdr2	Frdr6	FBFL	FBLE	FBSE	FBSI	FHag1	FHag4	FHwe	FJWt	FJ1ab	FJ2ab	FJF1	JCWt	JC1hr	JC3hr	JCcmp	JCd1	JCd2	JCd3	JCd4	JCinf	JClef	JCr1	JCr2	JCr6a	JCr6b
all w/in 10 nt miR and miR*	Sum of abundance for signatures
MIR774	#	Signature	Hits	Coordinate	Strand	Len	T		FLR	RDR	SD1	SD2	FABAm	FABAp	FCol0	Fdcl17	Fdcl234	Frdr2	Frdr6	FBFL	FBLE	FBSE	FBSI	FHag1	FHag4	FHwe	FJWt	FJ1ab	FJ2ab	FJF1	JCWt	JC1hr	JC3hr	JCcmp	JCd1	JCd2	JCd3	JCd4	JCinf	JClef	JCr1	JCr2	JCr6a	JCr6b
	10	GGCCATATGGGTAACCAA	1	22153687	c	18	4		0	0	0	0	0	0	0	0	0	0	0	0	0	0	1	0	0	0	0	0	0	0	0	0	0	0	0	0	0	0	0	0	0	0	0	0	1
	Sum of abundance for signatures
MIR842	#	Signature	Hits	Coordinate	Strand	Len	T		FLR	RDR	SD1	SD2	FABAm	FABAp	FCol0	Fdcl17	Fdcl234	Frdr2	Frdr6	FBFL	FBLE	FBSE	FBSI	FHag1	FHag4	FHwe	FJWt	FJ1ab	FJ2ab	FJF1	JCWt	JC1hr	JC3hr	JCcmp	JCd1	JCd2	JCd3	JCd4	JCinf	JClef	JCr1	JCr2	JCr6a	JCr6b
	11	GAAAAGTGAAGCTCTATTTATTACG	1	22580917	w	25	4		0	0	0	0	0	0	0	0	0	0	0	0	0	2	0	0	0	0	0	0	0	0	0	0	0	0	0	0	0	0	0	0	0	0	0	0	2
	Sum of abundance for signatures
MIR846	#	Signature	Hits	Coordinate	Strand	Len	T		FLR	RDR	SD1	SD2	FABAm	FABAp	FCol0	Fdcl17	Fdcl234	Frdr2	Frdr6	FBFL	FBLE	FBSE	FBSI	FHag1	FHag4	FHwe	FJWt	FJ1ab	FJ2ab	FJF1	JCWt	JC1hr	JC3hr	JCcmp	JCd1	JCd2	JCd3	JCd4	JCinf	JClef	JCr1	JCr2	JCr6a	JCr6b
	1	CCGGTTTCATTCAAGGA	1	22581084	w	17	M		0	0	0	0	0	0	0	0	0	0	0	0	0	0	0	0	0	0	0	0	0	0	0	0	0	0	0	0	0	0	0	0	0	0	0	0
	2	CGGTTTCATTCAAGGACTTCT	1	22581085	w	21	4		0	0	0	0	0	0	0	0	0	0	0	0	0	0	0	0	0	1	0	0	0	0	0	0	0	0	0	0	0	0	0	0	0	0	0	0
	12	ACTAATTGGATATGATAAATGGTAA	1	22581133	w	25	4		0	0	0	0	0	0	0	0	0	0	0	0	0	0	0	0	0	0	0	0	0	0	0	0	0	0	0	0	0	0	0	0	0	0	1	0
	13	ACTAATTGGATATGATAAATGGTA	1	22581133	w	24	4		0	0	0	0	0	0	0	0	0	0	0	0	0	0	1	0	0	0	0	0	0	0	0	0	0	0	0	0	0	0	0	0	0	0	0	0
	14	AATTGGATATGATAAATGGTAA	1	22581136	w	22	4		0	0	0	0	0	0	0	0	0	0	0	0	0	0	4	0	0	0	0	0	0	0	0	2	0	0	0	0	0	0	0	0	0	0	0	0
	15	AATTGGATATGATAAATGGTA	1	22581136	w	21	4		0	0	0	0	0	0	0	0	0	0	0	0	0	0	2	0	0	0	0	0	0	0	0	0	0	0	0	0	0	0	0	0	0	0	0	0
	16	ATTGGATATGATAAATGGTAAC	1	22581137	w	22	4		0	0	0	0	0	0	0	0	0	0	0	0	0	0	0	0	0	0	0	0	0	0	0	0	0	0	0	0	0	0	0	1	0	0	1	0
	17	TGATAAATGGTAACAAGTATTC	1	22581145	w	22	4		0	0	0	0	0	0	0	0	0	0	0	0	0	0	1	0	0	0	0	0	0	0	0	0	0	0	0	0	0	0	0	0	0	0	0	0
	18	ACTTTTATCATATCCCATCAG	1	22581284	w	21	4		0	0	0	0	0	0	0	0	0	0	0	0	0	0	0	0	0	0	0	0	0	0	0	0	0	0	0	0	0	0	0	2	0	0	0	0	16
	Sum of abundance for signatures								0	0	0	0
MIR776	#	Signature	Hits	Coordinate	Strand	Len	T		FLR	RDR	SD1	SD2	FABAm	FABAp	FCol0	Fdcl17	Fdcl234	Frdr2	Frdr6	FBFL	FBLE	FBSE	FBSI	FHag1	FHag4	FHwe	FJWt	FJ1ab	FJ2ab	FJF1	JCWt	JC1hr	JC3hr	JCcmp	JCd1	JCd2	JCd3	JCd4	JCinf	JClef	JCr1	JCr2	JCr6a	JCr6b
	11	CTAAGTCTTCTATTGATGTTCA	1	22799365	w	22	4		0	0	0	0	0	0	0	0	0	0	0	0	0	0	0	0	0	0	0	1	0	0	0	0	0	0	0	0	0	0	0	0	0	0	0	0
	12	CTAAGTCTTCTATTGATGTTC	1	22799365	w	21	4		0	0	0	0	0	0	0	0	0	0	0	0	0	0	0	0	0	0	0	0	0	2	0	0	0	0	0	1	0	0	0	0	0	1	0	0
	13	TAAGTCTTCTATTGATGTTC	1	22799366	w	20	4		0	0	0	0	0	0	0	0	0	0	0	0	0	0	0	0	0	0	0	0	1	0	0	0	0	0	0	0	0	0	0	0	1	0	0	0
	14	TCTTCTATTGATGTTCATGGC	1	22799370	w	21	4		0	0	0	0	0	0	0	0	0	0	0	0	0	0	0	0	0	0	0	0	0	0	0	0	0	0	0	0	0	0	1	0	0	0	0	0	8
	Sum of abundance for signatures
MIR163	#	Signature	Hits	Coordinate	Strand	Len	T		FLR	RDR	SD1	SD2	FABAm	FABAp	FCol0	Fdcl17	Fdcl234	Frdr2	Frdr6	FBFL	FBLE	FBSE	FBSI	FHag1	FHag4	FHwe	FJWt	FJ1ab	FJ2ab	FJF1	JCWt	JC1hr	JC3hr	JCcmp	JCd1	JCd2	JCd3	JCd4	JCinf	JClef	JCr1	JCr2	JCr6a	JCr6b
	1	CGGTGGATAAAATCGAGTTCC	1	24887732	w	21	4		0	0	0	0	0	0	0	0	0	0	0	0	2	0	0	0	0	0	0	0	0	0	0	0	0	0	0	0	0	0	0	0	0	0	0	0
	2	TTTTATCCACCGGGTTTTGGT	1	24887743	c	21	4		0	0	0	0	0	0	0	0	0	0	0	0	0	0	0	0	0	0	0	1	0	0	0	0	0	0	0	0	0	0	1	0	0	0	0	0
	8	CTCGATTTTATCCACCGGGTT	1	24887748	c	21	4		0	0	0	0	0	0	0	0	0	0	0	0	0	0	0	0	0	0	1	1	0	0	0	0	0	0	0	0	0	0	0	0	0	0	0	0
	9	CTCGATTTTATCCACCG	1	24887748	c	17	M		0	0	0	2	0	0	0	0	0	0	0	0	0	0	0	0	0	0	0	0	0	0	0	0	0	0	0	0	0	0	0	0	0	0	0	0
	10	AACTCGATTTTATCCACCGGG	1	24887750	c	21	4		0	0	0	0	0	0	0	0	0	0	0	0	0	0	0	0	0	0	0	1	0	0	0	0	0	0	0	0	0	0	0	0	0	0	0	0
	11	AGTATCATCTGCCTGGAGGAA	1	24887819	c	21	4		0	0	0	0	0	0	0	0	0	0	0	0	0	0	1	0	0	0	0	0	0	0	0	0	0	0	0	0	0	0	0	0	0	0	0	0
	12	TGGACTCACTCTCAGGAAC	1	24887856	c	19	4		0	0	0	0	0	0	0	0	0	0	0	0	0	0	0	2	0	0	0	0	0	0	0	0	0	0	0	0	0	0	0	0	0	0	0	0
	13	TTGATATGGACTCACTCTCAGG	1	24887862	c	22	4		0	0	0	0	0	0	0	0	0	0	0	0	0	0	0	2	0	0	0	0	0	0	0	0	0	0	0	0	0	0	0	0	0	0	0	0
	14	ACGAATGCGCATTTTGA	1	24887875	c	17	M		0	2	0	0	0	0	0	0	0	0	0	0	0	0	0	0	0	0	0	0	0	0	0	0	0	0	0	0	0	0	0	0	0	0	0	0
	15	CACGGTCGAAGAAGTAACTGC	1	24887971	w	21	4		0	0	0	0	0	0	0	0	0	0	0	0	0	0	0	0	0	1	0	0	0	0	0	0	0	0	0	0	0	0	0	0	0	0	0	0
	35	GGAACTTCGATATTATCCCCCGTGT	1	24888035	w	25	4		0	0	0	0	0	0	0	0	0	0	0	0	0	2	0	0	0	0	0	0	0	0	0	0	0	0	0	0	0	0	0	0	0	0	0	0
	36	GGAACTTCGATATTATC	1	24888035	w	17	M		0	1	0	0	0	0	0	0	0	0	0	0	0	0	0	0	0	0	0	0	0	0	0	0	0	0	0	0	0	0	0	0	0	0	0	0
	37	AACTTCGATATTATCCCCCGTG	1	24888037	w	22	4		0	0	0	0	0	0	0	0	0	0	0	2	0	0	0	0	0	0	0	0	0	0	0	0	0	0	0	0	0	0	0	0	0	0	0	0
	38	TTCCAAGTCCTCTTCAA	3	24888038	c	17	M		0	111	0	0	0	0	0	0	0	0	0	0	0	0	0	0	0	0	0	0	0	0	0	0	0	0	0	0	0	0	0	0	0	0	0	0
	39	AAGTTCCAAGTCCTCTT	2	24888041	c	17	M		58	0	0	0	0	0	0	0	0	0	0	0	0	0	0	0	0	0	0	0	0	0	0	0	0	0	0	0	0	0	0	0	0	0	0	0
	40	GAAGTTCCAAGTCCTCT	2	24888042	c	17	M		48	2	1	0	0	0	0	0	0	0	0	0	0	0	0	0	0	0	0	0	0	0	0	0	0	0	0	0	0	0	0	0	0	0	0	0
	41	GATATTATCCCCCGTGTTTTGTCC	1	24888043	w	24	4		0	0	0	0	0	0	0	0	0	0	0	0	0	0	0	0	0	0	0	0	1	0	0	0	0	0	0	0	0	0	0	0	0	0	0	0
	42	CGAAGTTCCAAGTCCTC	1	24888043	c	17	M		86	1	0	0	0	0	0	0	0	0	0	0	0	0	0	0	0	0	0	0	0	0	0	0	0	0	0	0	0	0	0	0	0	0	0	0
	43	TCGAAGTTCCAAGTCCTCTTCA	1	24888044	c	22	4		0	0	0	0	0	0	0	0	0	0	0	0	0	0	0	2	0	0	0	0	0	0	0	0	0	0	0	0	0	0	0	0	0	0	0	0
	44	TCGAAGTTCCAAGTCCT	1	24888044	c	17	M		73	0	0	0	0	0	0	0	0	0	0	0	0	0	0	0	0	0	0	0	0	0	0	0	0	0	0	0	0	0	0	0	0	0	0	0
	45	TATTATCCCCCGTGTTTTGTCC	1	24888045	w	22	4		0	0	0	0	0	0	0	0	0	0	0	0	0	2	0	2	0	0	0	1	0	1	0	0	0	0	0	0	0	0	0	0	0	0	0	0
	46	TATTATCCCCCGTGTTTTGTC	1	24888045	w	21	4		0	0	0	0	0	0	0	0	0	0	0	0	0	0	0	0	0	0	0	1	1	0	1	0	0	0	0	0	0	0	0	0	0	0	0	0
	47	ATTATCCCCCGTGTTTTGTCC	1	24888046	w	21	4		0	0	0	0	1	0	0	0	5	0	0	21	17	16	7	27	0	14	10	87	96	27	1	0	0	2	0	0	0	0	1	8	0	0	1	1
	48	ATTATCCCCCGTGTTTTGTC	1	24888046	w	20	4		0	0	0	0	3	0	0	0	2	0	0	6	3	2	0	3	0	0	2	9	4	4	1	0	0	0	0	0	0	0	1	0	0	0	0	0
	49	ATTATCCCCCGTGTTTT	1	24888046	w	17	M		19	94	8	6	0	0	0	0	0	0	0	0	0	0	0	0	0	0	0	0	0	0	0	0	0	0	0	0	0	0	0	0	0	0	0	0
	50	TTATCCCCCGTGTTTTGTCC	1	24888047	w	20	4		0	0	0	0	0	0	0	0	0	0	0	6	7	12	2	2	0	0	1	5	4	0	1	0	0	3	0	0	0	0	1	0	0	0	1	0
	51	TTATCCCCCGTGTTTTGTC	1	24888047	w	19	4		0	0	0	0	0	0	0	0	0	0	0	2	0	0	0	0	0	0	1	1	0	0	0	0	0	0	0	0	0	0	0	0	0	0	0	0
	52	TTATCCCCCGTGTTTTGT	1	24888047	w	18	4		0	0	0	0	0	0	0	0	0	0	0	2	0	0	0	0	0	0	0	0	0	0	0	0	0	0	0	0	0	0	0	0	0	0	0	0
	53	TTATCCCCCGTGTTTTG	1	24888047	w	17	M		0	3	0	0	0	0	0	0	0	0	0	0	0	0	0	0	0	0	0	0	0	0	0	0	0	0	0	0	0	0	0	0	0	0	0	0
	54	TATCCCCCGTGTTTTGTCC	1	24888048	w	19	4		0	0	0	0	0	0	0	0	0	0	0	0	3	0	0	0	0	0	0	0	0	0	0	0	0	0	0	0	0	0	0	0	0	0	0	0
	55	TATCCCCCGTGTTTTGT	1	24888048	w	17	M		0	1	0	0	0	0	0	0	0	0	0	0	0	0	0	0	0	0	0	0	0	0	0	0	0	0	0	0	0	0	0	0	0	0	0	0	465
	Sum of abundance for signatures								284	215	9	8
MIR839	#	Signature	Hits	Coordinate	Strand	Len	T		FLR	RDR	SD1	SD2	FABAm	FABAp	FCol0	Fdcl17	Fdcl234	Frdr2	Frdr6	FBFL	FBLE	FBSE	FBSI	FHag1	FHag4	FHwe	FJWt	FJ1ab	FJ2ab	FJF1	JCWt	JC1hr	JC3hr	JCcmp	JCd1	JCd2	JCd3	JCd4	JCinf	JClef	JCr1	JCr2	JCr6a	JCr6b
	1	TTTGCTCACATGAGTGAGTGA	1	25282625	c	21	4		0	0	0	0	0	0	0	0	0	0	0	0	0	0	0	0	0	0	0	0	0	0	0	0	0	0	0	0	0	0	1	0	0	0	0	0
	2	CCATAAGATTCCATTGAGG	1	25282633	w	19	4		0	0	0	0	0	0	0	0	0	0	0	0	0	2	0	0	0	0	0	0	0	0	0	0	0	0	0	0	0	0	0	0	0	0	0	0
	3	TTATGGTACTCTTTTTGCTCA	1	25282638	c	21	4		0	0	0	0	0	0	0	0	0	0	0	0	0	0	0	2	0	0	0	0	0	0	0	0	0	0	0	0	0	0	0	0	0	0	0	0
	12	ACGGTGTTATTGCTGAGAAGGGAA	1	25282696	c	24	4		0	0	0	0	0	0	0	0	0	0	0	0	0	0	0	0	0	0	0	0	0	0	0	0	0	1	0	0	0	0	0	0	0	0	0	0
	13	ACGGTGTTATTGCTGAGAAGGG	1	25282696	c	22	4		0	0	0	0	0	0	0	0	0	0	0	0	0	0	0	0	0	0	0	1	0	0	0	0	0	0	0	0	0	0	0	0	0	0	0	0
	14	ACGGTGTTATTGCTGAGAAGG	1	25282696	c	21	4		0	0	0	0	0	0	0	0	0	0	0	3	2	0	0	0	0	1	0	0	1	0	0	0	0	1	0	0	0	0	0	0	0	1	0	0
	15	ACGGTGTTATTGCTGAG	1	25282696	c	17	M		0	4	0	0	0	0	0	0	0	0	0	0	0	0	0	0	0	0	0	0	0	0	0	0	0	0	0	0	0	0	0	0	0	0	0	0
	16	AACGGTGTTATTGCTGAGAAGG	1	25282697	c	22	4		0	0	0	0	0	0	0	0	0	0	0	0	0	0	0	0	0	0	0	0	1	0	0	0	0	0	1	0	0	0	0	0	0	0	0	0
	17	AAACGGTGTTATTGCTGAGAA	1	25282698	c	21	4		0	0	0	0	0	0	0	0	0	0	0	0	0	0	0	0	0	0	0	0	1	0	0	0	0	0	0	0	0	0	0	0	0	0	0	0
	18	CAAAACGGTGTTATTGCTGAGAAG	1	25282700	c	24	4		0	0	0	0	0	0	0	0	0	0	0	0	0	0	0	0	0	0	0	1	0	0	0	0	0	0	0	0	0	0	0	0	0	0	0	0
	19	CAAAACGGTGTTATTGCTGAG	1	25282700	c	21	4		0	0	0	0	0	0	0	0	0	0	0	0	0	0	0	2	0	0	1	0	0	0	1	0	0	0	0	0	0	0	0	0	0	0	0	0
	20	TGTGCAAAACGGTGTTATTGC	1	25282704	c	21	4		0	0	0	0	0	0	0	0	0	0	0	3	0	0	0	0	0	0	0	0	0	0	0	0	0	0	0	0	0	0	0	0	0	0	0	0
	21	GTTGTGCAAAACGGTGTTAT	1	25282706	c	20	4		0	0	0	0	0	0	0	0	0	0	0	0	0	0	0	0	0	0	0	0	0	0	0	0	0	0	0	0	1	0	0	0	0	0	0	0
	22	ATTGCGGTTGTGCAAAA	1	25282712	c	17	M		0	2	0	0	0	0	0	0	0	0	0	0	0	0	0	0	0	0	0	0	0	0	0	0	0	0	0	0	0	0	0	0	0	0	0	0
	23	GGACCATTGCGGTTGTGCAAAAC	1	25282717	c	23	4		0	0	0	0	0	0	0	0	0	0	0	0	0	0	0	0	0	0	0	0	0	0	0	0	0	0	1	0	0	0	0	0	0	0	0	1
	24	GGACCATTGCGGTTGTGCAAA	1	25282717	c	21	4		0	0	0	0	0	0	0	0	0	0	0	0	0	0	0	0	2	0	0	0	0	0	0	0	0	0	1	0	0	0	0	0	0	0	0	0
	25	GGACCATTGCGGTTGTG	1	25282717	c	17	M		0	5	0	0	0	0	0	0	0	0	0	0	0	0	0	0	0	0	0	0	0	0	0	0	0	0	0	0	0	0	0	0	0	0	0	0
	26	AGGACCATTGCGGTTGTGCAAAAC	1	25282718	c	24	4		0	0	0	0	0	0	0	0	0	0	0	12	2	0	0	0	0	0	3	3	3	9	1	0	0	0	0	0	0	0	1	0	0	0	0	0
	27	AGGACCATTGCGGTTGTGCAAAA	1	25282718	c	23	4		0	0	0	0	0	0	0	0	0	0	0	0	0	0	0	0	0	0	0	1	0	0	0	0	0	0	0	0	0	0	0	0	0	0	0	0
	28	AGGACCATTGCGGTTGTGCAAA	1	25282718	c	22	4		0	0	0	0	0	0	0	0	0	0	0	2	0	4	0	0	0	3	3	1	6	1	0	0	0	0	0	0	1	0	0	0	0	1	0	0
	29	AGGACCATTGCGGTTGTGCAA	1	25282718	c	21	4		0	0	0	0	0	0	0	0	0	0	0	0	0	0	0	0	0	0	0	0	0	0	0	0	0	0	0	0	0	0	0	0	0	1	0	1
	30	AGGACCATTGCGGTTGTG	1	25282718	c	18	4		0	0	0	0	0	0	0	0	0	0	0	2	0	0	0	0	0	0	0	0	0	0	0	0	0	0	0	0	0	0	0	0	0	0	0	0
	31	AGGACCATTGCGGTTGT	1	25282718	c	17	M		45	220	6	5	0	0	0	0	0	0	0	0	0	0	0	0	0	0	0	0	0	0	0	0	0	0	0	0	0	0	0	0	0	0	0	0
	32	CAGGACCATTGCGGTTGTGCAA	1	25282719	c	22	4		0	0	0	0	0	0	0	0	0	0	0	0	0	0	0	0	0	1	0	0	0	0	0	0	0	0	0	0	0	0	0	0	0	0	0	0
	33	TCAGGACCATTGCGGTTGTGC	1	25282720	c	21	4		0	0	0	0	0	0	0	0	0	0	0	0	0	0	0	0	0	1	0	0	0	0	0	0	0	0	0	0	0	0	0	0	0	0	0	0
	34	TCAGGACCATTGCGGTT	1	25282720	c	17	M		0	1	0	0	0	0	0	0	0	0	0	0	0	0	0	0	0	0	0	0	0	0	0	0	0	0	0	0	0	0	0	0	0	0	0	0
	35	CGGCTCAGGACCATTGCGGTTGTG	1	25282724	c	24	4		0	0	0	0	0	0	0	0	0	0	0	0	0	0	1	0	0	0	0	0	0	0	0	0	0	0	0	0	0	0	0	0	0	0	0	0
	36	CGGCTCAGGACCATTGC	1	25282724	c	17	M		0	0	1	2	0	0	0	0	0	0	0	0	0	0	0	0	0	0	0	0	0	0	0	0	0	0	0	0	0	0	0	0	0	0	0	0
	37	TCGGCTCAGGACCATTGCGGT	1	25282725	c	21	4		0	0	0	0	0	0	0	0	0	0	0	0	0	0	0	0	0	0	0	0	0	1	0	0	0	0	0	0	0	0	0	0	0	0	0	0
	38	TCGGCTCAGGACCATTG	1	25282725	c	17	M		1	3	14	35	0	0	0	0	0	0	0	0	0	0	0	0	0	0	0	0	0	0	0	0	0	0	0	0	0	0	0	0	0	0	0	0
	39	ATCGGCTCAGGACCATT	1	25282726	c	17	M		0	0	0	12	0	0	0	0	0	0	0	0	0	0	0	0	0	0	0	0	0	0	0	0	0	0	0	0	0	0	0	0	0	0	0	0
	40	TCATCGGCTCAGGACCATTGC	1	25282728	c	21	4		0	0	0	0	0	0	0	0	0	0	0	2	0	0	0	5	0	0	0	0	0	0	0	0	0	0	0	0	0	0	0	0	0	0	0	0
	41	TCATCGGCTCAGGACCA	1	25282728	c	17	M		0	1	0	0	0	0	0	0	0	0	0	0	0	0	0	0	0	0	0	0	0	0	0	0	0	0	0	0	0	0	0	0	0	0	0	0
	42	TTATAGACTCATCGGCT	1	25282736	c	17	M		0	4	0	0	0	0	0	0	0	0	0	0	0	0	0	0	0	0	0	0	0	0	0	0	0	0	0	0	0	0	0	0	0	0	0	0
	43	AATGAAATTATAGACTCATCGGCTC	1	25282743	c	25	4		0	0	0	0	0	0	0	0	0	0	0	0	0	0	0	0	0	0	0	0	0	0	0	0	0	0	0	0	1	0	0	0	0	0	0	0
	44	TCGGCTCAGCACTATCA	1	25282753	w	17	M		0	0	0	0	0	0	0	0	0	0	0	0	0	0	0	0	0	0	0	0	0	0	0	0	0	0	0	0	0	0	0	0	0	0	0	0
	45	GATAGTGCTGAGCCGATGAGCCT	1	25282768	c	23	4		0	0	0	0	0	0	0	0	0	0	0	0	0	0	0	0	0	1	0	0	0	0	0	0	0	0	0	0	0	0	0	0	0	0	0	0
	46	CGTGATAGTGCTGAGCCGATGAGC	1	25282771	c	24	4		0	0	0	0	0	0	0	0	0	0	0	0	0	0	0	0	0	0	0	0	0	0	0	0	0	0	0	0	0	0	1	0	0	0	0	0
	47	CAAAACCGTGATAGTGCTGAG	1	25282777	c	21	4		0	0	0	0	0	0	0	0	0	0	0	0	0	2	0	5	0	0	0	0	0	0	0	0	0	0	0	0	0	0	0	0	0	0	0	0
	48	GCAAAACCGTGATAGTGCTGA	1	25282778	c	21	4		0	0	0	0	0	0	0	0	0	0	0	0	0	12	0	0	0	0	0	0	0	0	0	0	0	0	0	0	0	0	0	0	0	0	0	0
	49	TGCAAAACCGTGATAGTGCTGAGC	1	25282779	c	24	4		0	0	0	0	0	0	0	0	0	0	0	0	0	0	0	0	0	1	0	0	0	0	0	0	0	0	0	0	0	0	0	0	0	0	0	0
	50	TGCAAAACCGTGATAGTGCTGA	1	25282779	c	22	4		0	0	0	0	0	0	0	0	0	0	0	23	0	9	2	17	0	23	0	3	1	0	0	0	0	2	0	1	1	0	1	0	1	5	0	1
	51	TGCAAAACCGTGATAGTGCTG	1	25282779	c	21	4		0	0	0	0	0	0	0	0	0	0	0	2	0	0	0	0	0	1	0	0	0	0	0	0	0	1	0	0	1	0	0	0	0	0	0	0
	52	TGCAAAACCGTGATAGTGC	1	25282779	c	19	4		0	0	0	0	0	0	0	0	0	0	0	2	0	0	0	0	0	0	0	0	0	0	0	0	0	0	0	0	0	0	0	0	0	0	0	0
	53	TGCAAAACCGTGATAGT	1	25282779	c	17	M		9	35	0	0	0	0	0	0	0	0	0	0	0	0	0	0	0	0	0	0	0	0	0	0	0	0	0	0	0	0	0	0	0	0	0	0
	54	TTGCAAAACCGTGATAGTGCTG	1	25282780	c	22	4		0	0	0	0	0	0	0	0	0	0	0	2	0	0	0	0	0	0	0	0	0	0	0	0	0	0	0	0	0	0	1	0	0	0	0	0
	55	TTTGCAAAACCGTGATAGTGCTGA	1	25282781	c	24	4		0	0	0	0	0	0	0	0	0	0	0	2	0	0	0	0	0	0	0	0	0	0	0	0	0	0	0	0	0	0	1	0	0	1	0	0
	56	TTTGCAAAACCGTGATAGTG	1	25282781	c	20	4		0	0	0	0	0	0	0	0	0	0	0	0	0	0	0	0	0	0	0	0	0	0	0	0	0	0	0	0	0	0	1	0	0	0	0	0
	57	TGTTTTGCAAAACCGTGATAG	1	25282784	c	21	4		0	0	0	0	0	0	0	0	0	0	0	0	0	0	0	0	0	0	0	0	0	0	0	0	0	0	0	0	0	0	1	0	0	0	0	0
	58	ACGCTGTTTTGCAAAAC	1	25282788	c	17	M		0	8	0	0	0	0	0	0	0	0	0	0	0	0	0	0	0	0	0	0	0	0	0	0	0	0	0	0	0	0	0	0	0	0	0	0
	59	AACGCTGTTTTGCAAAA	1	25282789	c	17	M		0	1	0	0	0	0	0	0	0	0	0	0	0	0	0	0	0	0	0	0	0	0	0	0	0	0	0	0	0	0	0	0	0	0	0	0
	60	CTTTGCAATAACGCTGTTT	1	25282798	c	19	4		0	0	0	0	0	0	0	0	0	0	0	0	0	0	0	0	0	0	0	0	1	0	0	0	0	0	0	0	0	0	0	0	0	0	0	0
	61	TCTTTGCAATAACGCTGTTTT	1	25282799	c	21	4		0	0	0	0	0	0	0	0	0	0	0	0	0	0	0	0	0	0	0	0	3	0	0	0	0	0	0	0	0	0	0	0	0	0	0	1
	62	TCTTTGCAATAACGCTGTTT	1	25282799	c	20	4		0	0	0	0	0	0	0	0	0	0	0	0	0	0	0	0	0	0	0	0	2	0	0	0	0	0	0	0	0	0	0	0	0	0	0	0
	63	TCTTTGCAATAACGCTG	1	25282799	c	17	M		6	0	0	0	0	0	0	0	0	0	0	0	0	0	0	0	0	0	0	0	0	0	0	0	0	0	0	0	0	0	0	0	0	0	0	0
	64	TTCTTTGCAATAACGCTGTTTT	1	25282800	c	22	4		0	0	0	0	0	0	0	0	0	0	0	0	0	0	0	0	0	0	0	1	1	0	0	0	0	0	0	0	0	0	0	0	0	0	0	1
	65	TTCTTTGCAATAACGCTGTTT	1	25282800	c	21	4		0	0	0	0	0	0	0	0	0	0	0	0	0	0	0	0	0	0	8	11	24	2	0	0	0	0	3	0	0	0	2	0	0	0	0	1
	66	TTCTTTGCAATAACGCTGTT	1	25282800	c	20	4		0	0	0	0	0	0	0	0	0	0	0	0	0	0	0	0	0	0	1	0	0	0	0	0	0	0	0	0	0	0	0	0	0	0	0	0
	67	TTCTTTGCAATAACGCT	1	25282800	c	17	M		9	30	0	0	0	0	0	0	0	0	0	0	0	0	0	0	0	0	0	0	0	0	0	0	0	0	0	0	0	0	0	0	0	0	0	0
	68	CTTCTTTGCAATAACGCTGTTT	1	25282801	c	22	4		0	0	0	0	0	0	0	0	0	0	0	0	0	0	0	0	0	0	0	0	0	0	0	0	0	0	0	0	0	0	1	0	0	0	0	0
	69	CCTTCTTTGCAATAACGCTGTTTT	1	25282802	c	24	4		0	0	0	0	0	0	0	0	0	0	0	0	0	0	0	0	0	0	0	1	0	0	0	0	0	0	0	0	0	0	0	0	0	0	0	0
	70	CCTTCTTTGCAATAACGCTGTT	1	25282802	c	22	4		0	0	0	0	0	0	0	0	0	0	0	0	0	0	0	0	0	0	0	1	0	0	0	0	0	0	0	0	0	0	0	0	0	0	0	0
	71	CCTTCTTTGCAATAACGCTGT	1	25282802	c	21	4		0	0	0	0	0	0	0	0	0	0	0	2	0	0	0	0	0	0	1	0	1	1	0	0	0	0	0	0	0	0	1	0	0	0	0	0
	72	CCTTCTTTGCAATAACG	1	25282802	c	17	M		6	1	0	0	0	0	0	0	0	0	0	0	0	0	0	0	0	0	0	0	0	0	0	0	0	0	0	0	0	0	0	0	0	0	0	0
	90	ATGATATTTTCTTCAAGGTCTT	1	25282843	c	22	4		0	0	0	0	0	0	0	0	0	0	0	0	0	0	0	0	0	0	0	0	1	0	0	0	0	0	0	0	0	0	0	0	0	0	0	0
	91	TCTTTCTGCTCACATGA	1	25282849	w	17	M		0	1	0	0	0	0	0	0	0	0	0	0	0	0	0	0	0	0	0	0	0	0	0	0	0	0	0	0	0	0	0	0	0	0	0	0
	92	TGAGCAGAAAGAGTAGCATGA	1	25282860	c	21	4		0	0	0	0	0	0	0	0	0	0	0	0	0	0	0	0	0	1	0	0	0	0	0	0	0	0	0	0	0	0	0	0	0	0	0	0
	93	TCATGTGAGCAGAAAGAGTAG	1	25282865	c	21	4		0	0	0	0	0	0	0	0	0	0	0	3	0	0	0	2	0	0	0	0	0	0	0	0	0	0	0	0	0	0	1	0	0	0	0	0
	94	TCATGTGAGCAGAAAGA	1	25282865	c	17	M		0	1	0	0	0	0	0	0	0	0	0	0	0	0	0	0	0	0	0	0	0	0	0	0	0	0	0	0	0	0	0	0	0	0	0	0
	95	CTCATGTGAGCAGAAAGAGTAG	1	25282866	c	22	4		0	0	0	0	0	0	0	0	0	0	0	2	0	0	0	0	0	0	0	1	0	0	0	0	0	0	0	0	0	0	0	0	0	0	0	0
	96	CTCACTCATGTGAGCAGAAAGAGT	1	25282870	c	24	4		0	0	0	0	0	0	0	0	0	0	0	0	0	0	0	0	0	0	0	1	0	0	0	0	0	0	0	0	0	0	0	0	0	0	0	0	317
	Sum of abundance for signatures								76	317	21	54
MIR777	#	Signature	Hits	Coordinate	Strand	Len	T		FLR	RDR	SD1	SD2	FABAm	FABAp	FCol0	Fdcl17	Fdcl234	Frdr2	Frdr6	FBFL	FBLE	FBSE	FBSI	FHag1	FHag4	FHwe	FJWt	FJ1ab	FJ2ab	FJF1	JCWt	JC1hr	JC3hr	JCcmp	JCd1	JCd2	JCd3	JCd4	JCinf	JClef	JCr1	JCr2	JCr6a	JCr6b
	1	GCAACAAAATCAGTGTGTATT	1	26641668	w	21	4		0	0	0	0	0	0	0	0	0	0	0	3	0	0	0	0	0	0	0	0	0	0	0	0	0	0	0	0	0	0	0	0	0	0	0	0
	6	ACGCATTGAGTTTCGTT	1	26641747	w	17	M		0	0	1	1	0	0	0	0	0	0	0	0	0	0	0	0	0	0	0	0	0	0	0	0	0	0	0	0	0	0	0	0	0	0	0	0	3
	Sum of abundance for signatures
MIR858	#	Signature	Hits	Coordinate	Strand	Len	T		FLR	RDR	SD1	SD2	FABAm	FABAp	FCol0	Fdcl17	Fdcl234	Frdr2	Frdr6	FBFL	FBLE	FBSE	FBSI	FHag1	FHag4	FHwe	FJWt	FJ1ab	FJ2ab	FJF1	JCWt	JC1hr	JC3hr	JCcmp	JCd1	JCd2	JCd3	JCd4	JCinf	JClef	JCr1	JCr2	JCr6a	JCr6b
	1	GTCGAACAGACAACGAA	2	26777360	w	17	M		3	0	0	0	0	0	0	0	0	0	0	0	0	0	0	0	0	0	0	0	0	0	0	0	0	0	0	0	0	0	0	0	0	0	0	0
	2	GAACAGACAACGAAACA	1	26777363	w	17	M		0	7	0	0	0	0	0	0	0	0	0	0	0	0	0	0	0	0	0	0	0	0	0	0	0	0	0	0	0	0	0	0	0	0	0	0	0
	Sum of abundance for signatures								3	7	0	0
MIR835	#	Signature	Hits	Coordinate	Strand	Len	T		FLR	RDR	SD1	SD2	FABAm	FABAp	FCol0	Fdcl17	Fdcl234	Frdr2	Frdr6	FBFL	FBLE	FBSE	FBSI	FHag1	FHag4	FHwe	FJWt	FJ1ab	FJ2ab	FJF1	JCWt	JC1hr	JC3hr	JCcmp	JCd1	JCd2	JCd3	JCd4	JCinf	JClef	JCr1	JCr2	JCr6a	JCr6b
	1	CTGATCAGACTTTTTATTTGA	1	28549348	c	21	4		0	0	0	0	0	0	0	0	0	0	0	0	0	0	0	0	0	0	0	1	0	0	0	0	0	0	0	0	0	0	0	0	0	0	0	0
	2	AAGCTGATCAGACTTTTTATTTGA	1	28549351	c	24	4		0	0	0	0	0	0	0	0	0	0	0	0	0	0	0	0	0	0	1	0	0	0	0	0	0	0	0	0	0	0	0	0	0	0	0	0
	3	AAACACAAAGCTGATCA	1	28549358	c	17	M		0	3	0	0	0	0	0	0	0	0	0	0	0	0	0	0	0	0	0	0	0	0	0	0	0	0	0	0	0	0	0	0	0	0	0	0
	4	CGCAAGAAAGAGTTGTAAACACAAA	1	28549374	c	25	4		0	0	0	0	0	0	0	0	0	0	0	0	0	2	0	0	0	0	0	0	0	0	0	0	0	0	0	0	0	0	0	0	0	0	0	0
	9	TATTCTCTAATACCTGGATTTG	1	28549421	w	22	4		0	0	0	0	0	0	0	0	0	0	0	0	0	0	0	0	0	0	0	1	0	0	0	0	0	0	0	0	0	0	0	0	0	0	0	0
	10	CAGGTATTAGAGAATAGGATG	1	28549436	c	21	4		0	0	0	0	0	0	0	0	0	0	0	0	0	0	0	0	0	0	0	0	0	1	0	0	0	0	0	0	0	0	0	0	0	0	0	0
	11	ACATTGTTGGGGAAAAACGT	1	28549464	c	20	4		0	0	0	0	0	0	0	0	0	0	0	0	0	0	0	0	0	0	0	0	0	0	0	0	0	0	0	0	0	0	0	0	0	1	0	0
	12	GTAACATTGTTGGGGAAAAA	1	28549467	c	20	4		0	0	0	0	0	0	0	0	0	0	0	0	0	0	0	0	0	0	0	0	0	0	0	0	0	0	1	0	0	0	0	0	0	0	0	0
	13	AGTAACATTGTTGGGGAAAAACG	1	28549468	c	23	4		0	0	0	0	0	0	0	0	0	0	0	0	0	0	0	0	0	0	0	0	0	0	0	1	0	0	0	0	0	0	0	0	0	1	0	0
	14	TTTACCCAACAATATAACTTC	1	28549586	c	21	4		0	0	0	0	0	0	0	0	0	0	0	0	0	0	0	2	0	0	0	0	0	0	0	0	0	0	0	0	0	0	0	0	0	0	0	0
	15	TTTTACCCAACAATATAACTTC	1	28549587	c	22	4		0	0	0	0	0	0	0	0	0	0	0	0	0	0	0	0	0	0	0	1	1	0	0	0	0	0	0	0	0	0	0	0	0	0	0	0
	16	AAGAACTCTGTTCTTTTTGACGT	1	28549609	c	23	4		0	0	0	0	0	0	0	0	0	0	0	0	0	0	0	0	0	0	1	0	0	0	0	0	0	0	0	0	0	0	0	0	0	0	0	0
	17	TGGATTTGTTTGATGGTTTTA	1	28549629	c	21	4		0	0	0	0	0	0	0	0	0	0	0	0	0	0	1	0	0	0	0	0	0	0	0	0	0	0	0	0	0	0	0	0	0	0	0	0
	18	TTCTCTTCTACCTGGAT	1	28549641	c	17	M		0	1	0	0	0	0	0	0	0	0	0	0	0	0	0	0	0	0	0	0	0	0	0	0	0	0	0	0	0	0	0	0	0	0	0	0
	19	TACTTTTCTCTTCTACCTGGA	1	28549646	c	21	4		0	0	0	0	0	0	0	0	0	0	0	0	0	0	0	0	0	0	0	1	0	2	0	0	0	0	0	0	0	0	0	0	0	0	0	0
	22	ACACAAAGATGACCAGAATTT	1	28549708	w	21	4		0	0	0	0	0	0	0	0	0	0	0	0	0	2	0	0	0	0	0	0	0	0	0	0	0	0	0	0	0	0	0	0	0	0	0	0
	23	TGTGTTTAGGCTTTTTCTTGC	1	28549712	c	21	4		0	0	0	0	0	0	0	0	0	0	0	0	0	2	0	0	0	0	0	0	0	0	0	0	0	0	0	0	0	0	0	0	0	0	0	0
	24	TTGTGTTTAGGCTTTTT	1	28549713	c	17	M		0	2	0	0	0	0	0	0	0	0	0	0	0	0	0	0	0	0	0	0	0	0	0	0	0	0	0	0	0	0	0	0	0	0	0	0
	25	TTTGTGTTTAGGCTTTTTCTT	1	28549714	c	21	4		0	0	0	0	0	0	0	0	0	0	0	0	0	0	0	0	0	0	0	1	0	1	0	0	0	0	0	0	0	0	0	0	0	0	0	0
	26	CTTTGTGTTTAGGCTTTTTCT	1	28549715	c	21	4		0	0	0	0	0	0	0	0	0	0	0	0	0	0	0	0	0	0	0	1	1	0	0	0	0	0	0	0	0	0	0	0	0	0	0	0
	27	CTTTGTGTTTAGGCTTT	1	28549715	c	17	M		0	1	0	0	0	0	0	0	0	0	0	0	0	0	0	0	0	0	0	0	0	0	0	0	0	0	0	0	0	0	0	0	0	0	0	0
	28	TTCTGGTCATCTTTGTGTTTA	1	28549725	c	21	4		0	0	0	0	0	0	0	0	0	0	0	0	0	2	0	0	0	0	0	0	0	0	0	0	0	0	0	0	0	0	0	0	0	0	0	0	25
	Sum of abundance for signatures								0	7	0	0
MIR775	#	Signature	Hits	Coordinate	Strand	Len	T		FLR	RDR	SD1	SD2	FABAm	FABAp	FCol0	Fdcl17	Fdcl234	Frdr2	Frdr6	FBFL	FBLE	FBSE	FBSI	FHag1	FHag4	FHwe	FJWt	FJ1ab	FJ2ab	FJF1	JCWt	JC1hr	JC3hr	JCcmp	JCd1	JCd2	JCd3	JCd4	JCinf	JClef	JCr1	JCr2	JCr6a	JCr6b
	1	AACGTTGCACTACGTGACATTGAA	1	29427349	w	24	4		0	0	0	0	0	0	0	0	0	0	0	0	0	0	0	0	0	0	0	0	0	0	0	0	0	1	0	0	0	0	0	0	0	0	0	0
	2	TTGCACTACGTGACATTGAAA	1	29427353	w	21	4		0	0	0	0	0	0	0	0	0	0	0	0	2	0	0	0	0	0	0	0	0	0	0	0	0	0	0	0	0	0	0	0	0	0	0	0
	3	TTGCACTACGTGACATTGAA	1	29427353	w	20	4		0	0	0	0	0	0	0	0	0	0	0	0	2	0	0	0	0	0	0	0	0	0	0	0	0	0	0	1	0	0	0	0	0	0	0	0
	4	GCACTACGTGACATTGAAACTG	1	29427355	w	22	4		0	0	0	0	0	0	0	0	0	0	0	0	0	2	0	0	0	0	0	0	0	0	0	0	0	0	0	0	0	0	0	0	0	0	0	0
	5	GCACTACGTGACATTGAAACT	1	29427355	w	21	4		0	0	0	0	0	0	0	0	0	0	0	0	0	0	0	0	0	0	0	0	0	0	0	0	0	0	0	0	0	0	1	0	0	0	0	0
	6	GCACTACGTGACATTGAAAC	1	29427355	w	20	4		0	0	0	0	0	0	0	0	0	2	0	0	0	0	0	0	0	0	0	1	0	0	0	0	0	0	0	0	0	0	0	0	0	1	1	1
	7	GCACTACGTGACATTGA	1	29427355	w	17	M		0	2	0	0	0	0	0	0	0	0	0	0	0	0	0	0	0	0	0	0	0	0	0	0	0	0	0	0	0	0	0	0	0	0	0	0
	8	TGACATTGAAACTGTCTTTCA	1	29427363	w	21	4		0	0	0	0	0	0	0	0	0	0	0	0	0	2	0	0	0	0	0	0	0	0	0	0	0	0	0	0	0	0	0	0	0	0	0	0
	9	ATTGAAACTGTCTTTCAACATTCC	1	29427367	w	24	4		0	0	0	0	0	0	0	0	0	0	0	0	0	0	0	0	0	0	0	0	0	0	0	0	0	1	0	0	0	0	0	0	0	0	0	0
	10	AAACTGTCTTTCAACATTCCA	1	29427371	w	21	4		0	0	0	0	0	0	0	0	0	0	0	0	0	0	0	0	0	0	0	0	0	0	0	0	0	0	0	0	0	0	0	2	0	0	0	0
	11	AACTGTCTTTCAACATTCCAA	1	29427372	w	21	4		0	0	0	0	0	0	0	0	0	0	0	0	0	0	0	0	0	0	0	1	2	0	0	0	0	0	0	0	0	0	0	0	0	0	0	0
	12	ATATTTGGTTTGTTCAAAGACATT	1	29427415	w	24	4		0	0	0	0	0	0	0	0	0	0	0	0	0	0	0	0	0	0	1	5	2	1	0	0	0	0	0	0	0	0	0	0	0	0	0	0
	13	ATATTTGGTTTGTTCAA	1	29427415	w	17	M		0	18	0	0	0	0	0	0	0	0	0	0	0	0	0	0	0	0	0	0	0	0	0	0	0	0	0	0	0	0	0	0	0	0	0	0
	14	TTTGGTTTGTTCAAAGACATTTTC	1	29427418	w	24	4		0	0	0	0	0	0	0	0	0	2	0	0	0	0	0	0	0	0	0	6	6	1	0	0	0	0	0	0	0	0	1	0	0	0	0	0
	15	TTTGGTTTGTTCAAAGACATTTT	1	29427418	w	23	4		0	0	0	0	0	0	0	0	0	0	0	0	0	0	0	0	0	0	0	0	0	0	0	0	0	0	0	0	0	0	0	0	0	1	0	0
	16	TTTGGTTTGTTCAAAGA	1	29427418	w	17	M		0	30	0	0	0	0	0	0	0	0	0	0	0	0	0	0	0	0	0	0	0	0	0	0	0	0	0	0	0	0	0	0	0	0	0	0
	17	TTGGTTTGTTCAAAGAC	1	29427419	w	17	M		0	2	0	0	0	0	0	0	0	0	0	0	0	0	0	0	0	0	0	0	0	0	0	0	0	0	0	0	0	0	0	0	0	0	0	0
	18	TTTGTTCAAAGACATTT	1	29427423	w	17	M		0	6	0	0	0	0	0	0	0	0	0	0	0	0	0	0	0	0	0	0	0	0	0	0	0	0	0	0	0	0	0	0	0	0	0	0	49
	Sum of abundance for signatures								0	58	0	0
MIR833	#	Signature	Hits	Coordinate	Strand	Len	T		FLR	RDR	SD1	SD2	FABAm	FABAp	FCol0	Fdcl17	Fdcl234	Frdr2	Frdr6	FBFL	FBLE	FBSE	FBSI	FHag1	FHag4	FHwe	FJWt	FJ1ab	FJ2ab	FJF1	JCWt	JC1hr	JC3hr	JCcmp	JCd1	JCd2	JCd3	JCd4	JCinf	JClef	JCr1	JCr2	JCr6a	JCr6b
	1	TTACAGATGGTGATCGTGAAAACA	1	29530061	w	24	4		0	0	0	0	0	0	0	0	0	0	0	0	0	0	3	0	0	0	0	0	0	0	0	0	0	0	0	0	0	0	0	0	0	0	0	0
	2	CGTGAAAACAAACGGAGGAGT	1	29530075	w	21	4		0	0	0	0	0	0	0	0	0	0	0	0	0	2	0	0	0	0	0	0	0	0	0	0	0	0	0	0	0	0	0	0	0	0	0	0
	3	AACGGAGGAGTTTGTTTGTTGTAC	1	29530085	w	24	4		0	0	0	0	0	0	0	0	0	0	0	0	0	0	1	0	0	0	0	0	0	0	0	0	0	0	0	0	0	0	0	0	0	0	0	0
	4	TCCTCCGTTTGTTTTCACGA	1	29530093	c	20	4		0	0	0	0	0	0	0	0	0	0	0	0	0	2	0	0	0	0	0	0	0	0	0	0	0	0	0	0	0	0	0	0	0	0	0	0
	11	CAAACTCCTCCGTTTGT	1	29530098	c	17	M		0	1	0	0	0	0	0	0	0	0	0	0	0	0	0	0	0	0	0	0	0	0	0	0	0	0	0	0	0	0	0	0	0	0	0	0
	19	TTGAACTAGACCGAGTA	1	29530122	c	17	M		0	3	0	0	0	0	0	0	0	0	0	0	0	0	0	0	0	0	0	0	0	0	0	0	0	0	0	0	0	0	0	0	0	0	0	0
	25	TTGACATCGGTCTAGCTCAAACC	1	29530171	c	23	4		0	0	0	0	0	0	0	0	0	0	0	0	0	0	0	0	0	0	0	0	1	0	0	0	0	0	0	0	0	0	0	0	0	0	0	0
	26	ACAAACAAGCTGCTTCGTTTG	1	29530171	w	21	4		0	0	0	0	0	0	0	0	0	0	0	0	0	2	0	0	0	1	0	0	0	0	0	0	0	0	0	0	0	0	0	0	0	0	0	0
	27	TTGTTGACATCGGTCTAGCTC	1	29530174	c	21	4		0	0	0	0	0	0	0	0	0	0	0	0	0	0	0	0	0	0	0	0	1	0	0	0	0	0	0	0	0	0	0	0	0	0	0	0
	28	TGTTTGTTGACATCGGTCTAG	1	29530177	c	21	4		0	0	0	0	0	0	0	0	0	0	0	0	0	0	1	0	0	0	0	0	0	0	0	0	0	0	0	0	0	0	0	0	0	0	0	0
	29	CTGCTTCGTTTGTATTCACCA	1	29530180	w	21	4		0	0	0	0	0	0	0	0	0	0	0	0	0	0	0	0	0	0	0	1	0	0	0	0	0	0	0	0	0	0	0	0	0	0	0	0
	30	CTGCTTCGTTTGTATTC	1	29530180	w	17	M		0	1	0	0	0	0	0	0	0	0	0	0	0	0	0	0	0	0	0	0	0	0	0	0	0	0	0	0	0	0	0	0	0	0	0	0	15
	Sum of abundance for signatures								0	5	0	0
MIR840	#	Signature	Hits	Coordinate	Strand	Len	T		FLR	RDR	SD1	SD2	FABAm	FABAp	FCol0	Fdcl17	Fdcl234	Frdr2	Frdr6	FBFL	FBLE	FBSE	FBSI	FHag1	FHag4	FHwe	FJWt	FJ1ab	FJ2ab	FJF1	JCWt	JC1hr	JC3hr	JCcmp	JCd1	JCd2	JCd3	JCd4	JCinf	JClef	JCr1	JCr2	JCr6a	JCr6b
	12	CGATGATCTCTTTATCTTTGT	1	771425	c	21	4		0	0	0	0	0	0	0	0	0	0	0	0	0	0	0	2	0	1	0	1	0	0	0	0	0	0	0	0	0	0	0	0	0	0	0	0
	13	TTTGTTAGTTTAGGTCCTTCA	1	771488	w	21	4		0	0	0	0	0	0	0	0	0	0	0	0	0	0	0	2	0	0	0	0	0	0	0	0	0	0	0	0	0	0	0	0	0	0	0	0	6
	Sum of abundance for signatures
MIR779	#	Signature	Hits	Coordinate	Strand	Len	T		FLR	RDR	SD1	SD2	FABAm	FABAp	FCol0	Fdcl17	Fdcl234	Frdr2	Frdr6	FBFL	FBLE	FBSE	FBSI	FHag1	FHag4	FHwe	FJWt	FJ1ab	FJ2ab	FJF1	JCWt	JC1hr	JC3hr	JCcmp	JCd1	JCd2	JCd3	JCd4	JCinf	JClef	JCr1	JCr2	JCr6a	JCr6b
	2	TCAGCTGAGCTTTCTCGTCATC	1	9567884	w	22	4		0	0	0	0	0	3	0	0	2	2	2	0	0	7	2	2	0	0	0	8	7	0	0	0	0	0	0	0	0	0	0	0	0	0	0	1
	3	CTGAGCTTTCTCGTCATC	1	9567888	w	18	4		0	0	0	0	0	0	0	0	0	0	0	0	0	0	0	2	0	0	0	0	0	0	0	0	0	0	0	0	0	0	0	0	0	0	0	0
	4	TCTATATTTTTGATGAGTGA	1	9567926	w	20	4		0	0	0	0	0	0	0	0	0	0	0	0	0	0	0	0	0	0	0	0	0	0	0	0	0	0	0	0	0	1	0	0	0	0	0	0
	5	TGATTGGAAATTTCGTTGACT	1	9567946	w	21	4		0	0	0	0	0	0	0	0	2	0	0	0	3	30	1	0	0	1	0	1	0	0	0	0	0	1	0	0	0	0	0	0	0	0	0	0
	6	TGATTGGAAATTTCGTT	2	9567946	w	17	M		0	4	0	0	0	0	0	0	0	0	0	0	0	0	0	0	0	0	0	0	0	0	0	0	0	0	0	0	0	0	0	0	0	0	0	0
	7	CATTACTCTTGATGATTCTGCT	1	9567967	w	22	4		0	0	0	0	0	0	0	0	0	0	0	0	0	0	0	0	0	0	0	0	0	0	0	0	0	0	0	0	0	1	0	0	0	0	0	0
	8	CATTACTCTTGATGATTCTGC	1	9567967	w	21	4		0	0	0	0	0	0	0	0	0	0	0	0	2	2	0	0	0	0	0	0	0	0	0	0	0	0	0	0	0	0	0	0	0	0	0	0
	9	CATTACTCTTGATGATTCTG	1	9567967	w	20	4		0	0	0	0	0	0	0	0	0	0	0	0	0	2	0	0	0	0	0	0	0	0	0	0	0	0	0	0	0	0	0	0	0	0	0	0	85
	Sum of abundance for signatures
MIR844	#	Signature	Hits	Coordinate	Strand	Len	T		FLR	RDR	SD1	SD2	FABAm	FABAp	FCol0	Fdcl17	Fdcl234	Frdr2	Frdr6	FBFL	FBLE	FBSE	FBSI	FHag1	FHag4	FHwe	FJWt	FJ1ab	FJ2ab	FJF1	JCWt	JC1hr	JC3hr	JCcmp	JCd1	JCd2	JCd3	JCd4	JCinf	JClef	JCr1	JCr2	JCr6a	JCr6b
	16	GAGAAGGAATGGTAAGATTGC	1	9949370	c	21	4		0	0	0	0	0	0	0	0	0	0	0	0	0	0	0	0	0	0	0	0	0	0	0	0	0	0	0	0	0	0	0	0	0	1	0	0
	17	GAGAAGGAATGGTAAGA	1	9949370	c	17	M		0	5	0	0	0	0	0	0	0	0	0	0	0	0	0	0	0	0	0	0	0	0	0	0	0	0	0	0	0	0	0	0	0	0	0	0
	18	ATTGAAGAGAAGGAATGGTAA	1	9949376	c	21	4		0	0	0	0	0	0	0	0	0	0	0	0	0	0	0	0	0	0	0	0	0	0	0	0	0	0	0	0	0	0	0	0	0	1	0	0	2
	Sum of abundance for signatures
MIR831	#	Signature	Hits	Coordinate	Strand	Len	T		FLR	RDR	SD1	SD2	FABAm	FABAp	FCol0	Fdcl17	Fdcl234	Frdr2	Frdr6	FBFL	FBLE	FBSE	FBSI	FHag1	FHag4	FHwe	FJWt	FJ1ab	FJ2ab	FJF1	JCWt	JC1hr	JC3hr	JCcmp	JCd1	JCd2	JCd3	JCd4	JCinf	JClef	JCr1	JCr2	JCr6a	JCr6b
	1	AGAAGCGTACAAGGAGATGAGG	1	10254339	w	22	4		0	0	0	0	0	0	0	0	0	0	0	0	0	0	2	0	0	0	0	0	0	0	0	0	0	0	0	0	0	0	0	0	0	0	0	0
	2	TACAAGGAGATGAGGAGTGAA	1	10254346	w	21	4		0	0	0	0	0	0	0	0	0	0	0	0	0	0	1	0	0	0	0	0	0	0	0	0	0	0	0	0	0	0	0	0	0	0	0	0
	3	TGTTTGGTGTGTTTACTTCTGA	1	10254451	w	22	4		0	0	0	0	0	0	0	0	0	0	0	0	0	0	0	2	0	0	0	1	0	0	0	0	0	0	0	0	0	0	0	0	0	0	0	0
	4	TTTGGTGTGTTTACTTCTGATC	1	10254453	w	22	4		0	0	0	0	0	0	0	0	0	0	0	0	0	0	0	2	0	0	1	0	0	0	0	0	0	0	0	0	0	0	0	0	0	0	0	0	9
	Sum of abundance for signatures								0	0	0	0
MIR836	#	Signature	Hits	Coordinate	Strand	Len	T		FLR	RDR	SD1	SD2	FABAm	FABAp	FCol0	Fdcl17	Fdcl234	Frdr2	Frdr6	FBFL	FBLE	FBSE	FBSI	FHag1	FHag4	FHwe	FJWt	FJ1ab	FJ2ab	FJF1	JCWt	JC1hr	JC3hr	JCcmp	JCd1	JCd2	JCd3	JCd4	JCinf	JClef	JCr1	JCr2	JCr6a	JCr6b
	2	GCTTCAGGTCCTTCAATGGAG	1	10641480	w	21	4		0	0	0	0	0	0	0	0	0	0	0	0	0	0	0	0	0	0	0	0	0	1	0	0	0	0	0	0	0	0	0	0	0	0	0	0
	3	TGAAGGACCTGAAGCTATGCT	1	10641494	c	21	4		0	0	0	0	0	0	0	0	0	0	0	0	0	0	0	3	0	0	0	0	0	0	0	0	0	0	0	0	0	0	0	0	0	0	0	0
	4	ACCCATCGAAGGAAACACTAGAAG	1	10641642	c	24	4		0	0	0	0	0	0	0	0	0	0	0	0	0	0	1	0	0	0	0	0	0	0	0	0	0	0	0	0	0	0	0	0	0	0	0	0	5
	Sum of abundance for signatures								0	0	0	0
MIR862-5p	#	Signature	Hits	Coordinate	Strand	Len	T		FLR	RDR	SD1	SD2	FABAm	FABAp	FCol0	Fdcl17	Fdcl234	Frdr2	Frdr6	FBFL	FBLE	FBSE	FBSI	FHag1	FHag4	FHwe	FJWt	FJ1ab	FJ2ab	FJF1	JCWt	JC1hr	JC3hr	JCcmp	JCd1	JCd2	JCd3	JCd4	JCinf	JClef	JCr1	JCr2	JCr6a	JCr6b
	3	ATGTGCTGAAACTGTGTGTACAGA	1	10725200	w	24	4		0	0	0	0	0	0	0	0	0	0	0	0	0	0	0	0	0	0	0	0	0	0	0	0	0	0	1	0	0	0	0	0	0	0	0	0
	Sum of abundance for signatures								0	0	0	0
MIR862-3p	#	Signature	Hits	Coordinate	Strand	Len	T		FLR	RDR	SD1	SD2	FABAm	FABAp	FCol0	Fdcl17	Fdcl234	Frdr2	Frdr6	FBFL	FBLE	FBSE	FBSI	FHag1	FHag4	FHwe	FJWt	FJ1ab	FJ2ab	FJF1	JCWt	JC1hr	JC3hr	JCcmp	JCd1	JCd2	JCd3	JCd4	JCinf	JClef	JCr1	JCr2	JCr6a	JCr6b
	3	ATGTGCTGAAACTGTGTGTACAGA	1	10725200	w	24	4		0	0	0	0	0	0	0	0	0	0	0	0	0	0	0	0	0	0	0	0	0	0	0	0	0	0	1	0	0	0	0	0	0	0	0	0
	Sum of abundance for signatures								0	0	0	0
MIR825	#	Signature	Hits	Coordinate	Strand	Len	T		FLR	RDR	SD1	SD2	FABAm	FABAp	FCol0	Fdcl17	Fdcl234	Frdr2	Frdr6	FBFL	FBLE	FBSE	FBSI	FHag1	FHag4	FHwe	FJWt	FJ1ab	FJ2ab	FJF1	JCWt	JC1hr	JC3hr	JCcmp	JCd1	JCd2	JCd3	JCd4	JCinf	JClef	JCr1	JCr2	JCr6a	JCr6b
	1	TCGACTCGTTCAAGCAC	1	11166782	w	17	M		0	0	1	1	0	0	0	0	0	0	0	0	0	0	0	0	0	0	0	0	0	0	0	0	0	0	0	0	0	0	0	0	0	0	0	0
	4	TAAGCTTCTTCGAGCTGGTGCT	1	11166815	c	22	4		0	0	0	0	0	0	0	0	0	0	0	0	0	0	1	0	0	0	0	0	0	0	0	0	0	0	0	0	0	0	0	0	0	0	0	0
	Sum of abundance for signatures																																												1
MIR778	#	Signature	Hits	Coordinate	Strand	Len	T		FLR	RDR	SD1	SD2	FABAm	FABAp	FCol0	Fdcl17	Fdcl234	Frdr2	Frdr6	FBFL	FBLE	FBSE	FBSI	FHag1	FHag4	FHwe	FJWt	FJ1ab	FJ2ab	FJF1	JCWt	JC1hr	JC3hr	JCcmp	JCd1	JCd2	JCd3	JCd4	JCinf	JClef	JCr1	JCr2	JCr6a	JCr6b
	1	TACATAGACCAAACCAAGGCG	1	17356537	c	21	4		0	0	0	0	0	0	0	0	0	0	0	2	0	0	0	0	0	0	0	0	0	1	0	0	0	0	0	0	0	0	1	0	0	0	0	0
	2	TACATAGACCAAACCAA	1	17356537	c	17	M		5	1	0	0	0	0	0	0	0	0	0	0	0	0	0	0	0	0	0	0	0	0	0	0	0	0	0	0	0	0	0	0	0	0	0	0
	3	TGTACATAGACCAAACCAAGG	1	17356539	c	21	4		0	0	0	0	0	0	0	0	0	0	0	0	0	0	0	0	0	0	0	0	0	1	0	0	0	0	0	0	0	0	0	0	0	0	0	0
	4	AAACTCGGTGTACATAGACCA	1	17356547	c	21	4		0	0	0	0	0	0	0	0	0	0	0	0	0	0	0	0	0	0	2	0	0	0	0	0	0	0	0	0	0	0	0	0	0	0	0	0
	5	ACAAACTCGGTGTACATAGAC	1	17356549	c	21	4		0	0	0	0	0	0	0	0	0	0	0	0	0	0	0	0	0	0	0	0	0	0	0	0	0	0	0	0	0	0	0	0	0	0	0	1
	6	AACAAACTCGGTGTACA	1	17356550	c	17	M		0	1	0	0	0	0	0	0	0	0	0	0	0	0	0	0	0	0	0	0	0	0	0	0	0	0	0	0	0	0	0	0	0	0	0	0	8
	Sum of abundance for signatures
MIR782	#	Signature	Hits	Coordinate	Strand	Len	T		FLR	RDR	SD1	SD2	FABAm	FABAp	FCol0	Fdcl17	Fdcl234	Frdr2	Frdr6	FBFL	FBLE	FBSE	FBSI	FHag1	FHag4	FHwe	FJWt	FJ1ab	FJ2ab	FJF1	JCWt	JC1hr	JC3hr	JCcmp	JCd1	JCd2	JCd3	JCd4	JCinf	JClef	JCr1	JCr2	JCr6a	JCr6b
	2	CATCCAAGGTGTTTGTAGAAA	1	5500069	c	21	4		0	0	0	0	0	0	0	0	0	0	0	0	0	2	0	0	0	0	0	1	0	0	0	0	0	0	0	0	0	0	1	0	0	0	0	0
	3	CTGCAAACGCCTTGGAT	1	5500144	c	17	M		1	0	0	0	0	0	0	0	0	0	0	0	0	0	0	0	0	0	0	0	0	0	0	0	0	0	0	0	0	0	0	0	0	0	0	0
	4	TCTGCAAACGCCTTGGATTTT	1	5500145	c	21	4		0	0	0	0	0	0	0	0	0	2	0	0	0	0	0	0	0	0	0	0	0	0	0	0	0	0	0	0	0	0	0	0	0	0	0	0
	5	TCTGCAAACGCCTTGGATTT	1	5500145	c	20	4		0	0	0	0	0	0	0	0	0	0	0	0	0	0	0	0	0	0	0	0	0	0	0	0	0	0	0	0	0	0	1	0	0	0	0	0
	6	TCTGCAAACGCCTTGGA	1	5500145	c	17	M		4	5	0	0	0	0	0	0	0	0	0	0	0	0	0	0	0	0	0	0	0	0	0	0	0	0	0	0	0	0	0	0	0	0	0	0
	7	TTTCTGCAAACGCCTTG	1	5500147	c	17	M		0	1	0	0	0	0	0	0	0	0	0	0	0	0	0	0	0	0	0	0	0	0	0	0	0	0	0	0	0	0	0	0	0	0	0	0
	8	TCTTTCTGCAAACGCCTTGGA	1	5500149	c	21	4		0	0	0	0	0	0	0	0	0	0	0	0	0	0	0	2	0	1	0	2	1	0	0	0	0	0	0	0	0	0	1	0	0	0	0	0
	9	TCTTTCTGCAAACGCCT	1	5500149	c	17	M		15	0	0	0	0	0	0	0	0	0	0	0	0	0	0	0	0	0	0	0	0	0	0	0	0	0	0	0	0	0	0	0	0	0	0	0	14
	Sum of abundance for signatures								20	6	0	0
MIR868	#	Signature	Hits	Coordinate	Strand	Len	T		FLR	RDR	SD1	SD2	FABAm	FABAp	FCol0	Fdcl17	Fdcl234	Frdr2	Frdr6	FBFL	FBLE	FBSE	FBSI	FHag1	FHag4	FHwe	FJWt	FJ1ab	FJ2ab	FJF1	JCWt	JC1hr	JC3hr	JCcmp	JCd1	JCd2	JCd3	JCd4	JCinf	JClef	JCr1	JCr2	JCr6a	JCr6b
	3	TCATGTCGTAATAGTAGTCAC	1	6488293	w	21	4		0	0	0	0	0	0	0	0	0	0	0	6	0	0	0	0	0	1	2	1	0	0	0	0	0	0	0	0	0	0	0	0	0	0	0	1
	4	CATGTCGTAATAGTAGT	1	6488294	w	17	M		0	1	0	0	0	0	0	0	0	0	0	0	0	0	0	0	0	0	0	0	0	0	0	0	0	0	0	0	0	0	0	0	0	0	0	0	11
	Sum of abundance for signatures
MIR853	#	Signature	Hits	Coordinate	Strand	Len	T		FLR	RDR	SD1	SD2	FABAm	FABAp	FCol0	Fdcl17	Fdcl234	Frdr2	Frdr6	FBFL	FBLE	FBSE	FBSI	FHag1	FHag4	FHwe	FJWt	FJ1ab	FJ2ab	FJF1	JCWt	JC1hr	JC3hr	JCcmp	JCd1	JCd2	JCd3	JCd4	JCinf	JClef	JCr1	JCr2	JCr6a	JCr6b
	1	TCCCCTCTTTAGCTTGGAGAAG	1	8346423	w	22	4		0	0	0	0	0	0	0	0	0	0	0	0	0	4	1	0	0	1	0	0	0	0	0	1	0	1	0	0	0	0	0	0	0	0	0	0
	2	CCTCTTTAGCTTGGAGAAG	1	8346426	w	19	4		0	0	0	0	0	0	0	0	0	0	0	2	0	0	0	0	0	0	0	0	0	0	0	0	0	0	0	0	0	0	0	0	0	0	0	0
	3	TCTGCAACCGGAAAGGGGAGC	1	8346596	w	21	4		0	0	0	0	0	0	0	0	0	0	0	0	0	0	0	0	0	1	0	0	0	0	0	0	0	0	0	0	0	0	0	0	0	0	0	0
	4	CTGCAACCGGAAAGGGGAGC	1	8346597	w	20	4		0	0	0	0	0	0	0	0	0	0	0	0	2	0	0	0	0	0	0	0	0	0	0	0	0	0	0	0	0	0	0	0	0	0	0	0	13
	Sum of abundance for signatures
MIR849	#	Signature	Hits	Coordinate	Strand	Len	T		FLR	RDR	SD1	SD2	FABAm	FABAp	FCol0	Fdcl17	Fdcl234	Frdr2	Frdr6	FBFL	FBLE	FBSE	FBSI	FHag1	FHag4	FHwe	FJWt	FJ1ab	FJ2ab	FJF1	JCWt	JC1hr	JC3hr	JCcmp	JCd1	JCd2	JCd3	JCd4	JCinf	JClef	JCr1	JCr2	JCr6a	JCr6b
	1	GATCCCTGGTTTAATTGTTGGTTC	1	16083452	c	24	4		0	0	0	0	0	0	0	0	0	0	0	0	0	0	0	0	0	0	0	0	0	0	0	0	0	0	0	0	0	0	0	0	1	0	0	0
	2	GATCCCTGGTTTAATTG	1	16083452	c	17	M		1	0	0	0	0	0	0	0	0	0	0	0	0	0	0	0	0	0	0	0	0	0	0	0	0	0	0	0	0	0	0	0	0	0	0	0
	4	TAGACCAATGTTTAGTTAGT	2	16083570	c	20	4		0	0	0	0	0	0	0	0	0	0	0	0	0	2	0	0	0	0	0	0	0	0	0	0	0	0	0	0	0	0	0	0	0	0	0	0	3
	Sum of abundance for signatures								1	0	0	0
MIR843	#	Signature	Hits	Coordinate	Strand	Len	T		FLR	RDR	SD1	SD2	FABAm	FABAp	FCol0	Fdcl17	Fdcl234	Frdr2	Frdr6	FBFL	FBLE	FBSE	FBSI	FHag1	FHag4	FHwe	FJWt	FJ1ab	FJ2ab	FJF1	JCWt	JC1hr	JC3hr	JCcmp	JCd1	JCd2	JCd3	JCd4	JCinf	JClef	JCr1	JCr2	JCr6a	JCr6b
	1	TATCTATTTTCTTTTAGGTCGAGC	1	17753120	w	24	4		0	0	0	0	0	0	0	0	0	0	0	0	0	0	1	0	0	0	0	0	0	0	0	0	0	0	0	0	0	0	0	0	0	0	0	0
	7	AAAGCTATACAGCAGGTGGACAAG	1	17753182	w	24	4		0	0	0	0	0	0	0	0	0	0	0	0	0	0	1	0	0	0	0	0	0	0	0	0	0	0	0	0	0	0	0	0	0	0	0	0
	8	GGTGGACAAGCCATCATCATGTTC	1	17753196	w	24	4		0	0	0	0	0	0	0	0	0	0	0	0	0	0	3	0	0	0	0	0	0	0	0	0	0	0	0	0	0	0	0	0	0	0	0	0	5
	Sum of abundance for signatures
MIR861	#	Signature	Hits	Coordinate	Strand	Len	T		FLR	RDR	SD1	SD2	FABAm	FABAp	FCol0	Fdcl17	Fdcl234	Frdr2	Frdr6	FBFL	FBLE	FBSE	FBSI	FHag1	FHag4	FHwe	FJWt	FJ1ab	FJ2ab	FJF1	JCWt	JC1hr	JC3hr	JCcmp	JCd1	JCd2	JCd3	JCd4	JCinf	JClef	JCr1	JCr2	JCr6a	JCr6b
	8	TTTTCGAACGATGTCCT	1	17849242	c	17	M		0	1	0	0	0	0	0	0	0	0	0	0	0	0	0	0	0	0	0	0	0	0	0	0	0	0	0	0	0	0	0	0	0	0	0	0	0
	Sum of abundance for signatures
MIR771	#	Signature	Hits	Coordinate	Strand	Len	T		FLR	RDR	SD1	SD2	FABAm	FABAp	FCol0	Fdcl17	Fdcl234	Frdr2	Frdr6	FBFL	FBLE	FBSE	FBSI	FHag1	FHag4	FHwe	FJWt	FJ1ab	FJ2ab	FJF1	JCWt	JC1hr	JC3hr	JCcmp	JCd1	JCd2	JCd3	JCd4	JCinf	JClef	JCr1	JCr2	JCr6a	JCr6b
	1	TTCATGTCGAATGTTAGATGA	1	19670295	c	21	4		0	0	0	0	0	0	0	0	0	0	0	0	0	0	0	0	0	0	0	1	1	1	0	0	0	0	0	0	0	0	0	0	0	0	0	0
	2	TTCATGTCGAATGTTAG	1	19670295	c	17	M		0	1	0	0	0	0	0	0	0	0	0	0	0	0	0	0	0	0	0	0	0	0	0	0	0	0	0	0	0	0	0	0	0	0	0	0	3
	Sum of abundance for signatures
MIR851	#	Signature	Hits	Coordinate	Strand	Len	T		FLR	RDR	SD1	SD2	FABAm	FABAp	FCol0	Fdcl17	Fdcl234	Frdr2	Frdr6	FBFL	FBLE	FBSE	FBSI	FHag1	FHag4	FHwe	FJWt	FJ1ab	FJ2ab	FJF1	JCWt	JC1hr	JC3hr	JCcmp	JCd1	JCd2	JCd3	JCd4	JCinf	JClef	JCr1	JCr2	JCr6a	JCr6b
	10	CACGAGAGGCTACGTGTGGGTGGC	1	19670591	c	24	4		0	0	0	0	0	0	0	0	0	0	0	0	0	0	0	0	0	0	0	0	0	0	0	0	0	0	0	0	0	0	0	0	0	1	0	0
	11	TGGATCGCGAACCGAGA	1	19670628	w	17	M		4	0	0	0	0	0	0	0	0	0	0	0	0	0	0	0	0	0	0	0	0	0	0	0	0	0	0	0	0	0	0	0	0	0	0	0
	12	GGATCGCGAACCGAGAC	1	19670629	w	17	M		2	0	0	0	0	0	0	0	0	0	0	0	0	0	0	0	0	0	0	0	0	0	0	0	0	0	0	0	0	0	0	0	0	0	0	0
	13	GATCCACAAGTAATCTTTTGTGGA	1	19670633	c	24	4		0	0	0	0	0	0	0	0	0	0	0	0	0	0	0	0	0	0	0	1	0	0	0	0	0	0	0	0	0	0	0	0	0	0	0	0	2
	Sum of abundance for signatures
MIR827	#	Signature	Hits	Coordinate	Strand	Len	T		FLR	RDR	SD1	SD2	FABAm	FABAp	FCol0	Fdcl17	Fdcl234	Frdr2	Frdr6	FBFL	FBLE	FBSE	FBSI	FHag1	FHag4	FHwe	FJWt	FJ1ab	FJ2ab	FJF1	JCWt	JC1hr	JC3hr	JCcmp	JCd1	JCd2	JCd3	JCd4	JCinf	JClef	JCr1	JCr2	JCr6a	JCr6b
	4	TTTGTTGATTGATATCTACAC	1	22133860	c	21	4		0	0	0	0	0	0	0	0	0	0	0	0	0	0	1	0	0	0	0	1	0	2	0	0	0	0	0	0	0	0	0	0	0	0	0	0
	5	TTTGTTGATTGATATCTACA	1	22133860	c	20	4		0	0	0	0	0	0	0	0	0	0	0	0	0	0	0	0	0	0	0	0	0	2	0	0	0	0	0	0	0	0	0	0	0	0	0	0
	6	TTTGTTGATTGATATCT	2	22133860	c	17	M		0	1	0	0	0	0	0	0	0	0	0	0	0	0	0	0	0	0	0	0	0	0	0	0	0	0	0	0	0	0	0	0	0	0	0	0	6
	Sum of abundance for signatures
MIR826	#	Signature	Hits	Coordinate	Strand	Len	T		FLR	RDR	SD1	SD2	FABAm	FABAp	FCol0	Fdcl17	Fdcl234	Frdr2	Frdr6	FBFL	FBLE	FBSE	FBSI	FHag1	FHag4	FHwe	FJWt	FJ1ab	FJ2ab	FJF1	JCWt	JC1hr	JC3hr	JCcmp	JCd1	JCd2	JCd3	JCd4	JCinf	JClef	JCr1	JCr2	JCr6a	JCr6b
	4	TGGTTTTGGACACGTGAAAAT	1	1340602	c	21	4		0	0	0	0	0	0	0	0	0	0	0	0	0	0	1	0	0	0	0	0	0	0	0	0	0	0	0	0	0	0	0	0	0	0	0	0
	Sum of abundance for signatures
MIR832	#	Signature	Hits	Coordinate	Strand	Len	T		FLR	RDR	SD1	SD2	FABAm	FABAp	FCol0	Fdcl17	Fdcl234	Frdr2	Frdr6	FBFL	FBLE	FBSE	FBSI	FHag1	FHag4	FHwe	FJWt	FJ1ab	FJ2ab	FJF1	JCWt	JC1hr	JC3hr	JCcmp	JCd1	JCd2	JCd3	JCd4	JCinf	JClef	JCr1	JCr2	JCr6a	JCr6b
	2	TGCAATATGAATGTAAGTTGGTGG	1	6413146	w	24	4		0	0	0	0	0	0	0	0	0	0	0	2	0	0	0	0	0	0	0	0	0	0	0	0	0	0	0	0	0	0	0	0	0	0	0	0
	3	TGAAGCTTGCCTTTCGCATCTT	1	6413249	w	22	4		0	0	0	0	0	0	0	0	0	0	0	0	0	0	1	0	0	3	0	0	0	0	0	0	0	0	0	0	0	0	0	0	0	0	0	0	6
	Sum of abundance for signatures
MIR850	#	Signature	Hits	Coordinate	Strand	Len	T		FLR	RDR	SD1	SD2	FABAm	FABAp	FCol0	Fdcl17	Fdcl234	Frdr2	Frdr6	FBFL	FBLE	FBSE	FBSI	FHag1	FHag4	FHwe	FJWt	FJ1ab	FJ2ab	FJF1	JCWt	JC1hr	JC3hr	JCcmp	JCd1	JCd2	JCd3	JCd4	JCinf	JClef	JCr1	JCr2	JCr6a	JCr6b
	11	TGTCGTCGTATCTTTGTTGAG	1	7845860	w	21	4		0	0	0	0	0	0	0	0	0	0	0	0	3	0	0	0	0	0	0	0	0	0	0	0	0	0	0	0	0	0	0	0	0	0	0	0
	Sum of abundance for signatures
MIR863-5p	#	Signature	Hits	Coordinate	Strand	Len	T		FLR	RDR	SD1	SD2	FABAm	FABAp	FCol0	Fdcl17	Fdcl234	Frdr2	Frdr6	FBFL	FBLE	FBSE	FBSI	FHag1	FHag4	FHwe	FJWt	FJ1ab	FJ2ab	FJF1	JCWt	JC1hr	JC3hr	JCcmp	JCd1	JCd2	JCd3	JCd4	JCinf	JClef	JCr1	JCr2	JCr6a	JCr6b
	1	AACTCTTTCTTATGTCTTGTT	1	7846631	w	21	4		0	0	0	0	0	0	0	0	0	0	0	0	0	0	0	2	0	0	0	0	0	0	0	0	0	0	0	0	0	0	0	0	0	0	0	0
	7	TATGCAATTTAGAATATGTTT	1	7846682	w	21	4		0	0	0	0	0	0	0	0	0	0	0	0	0	0	1	0	0	0	0	0	0	0	0	0	0	0	0	0	0	0	0	0	0	0	0	0
	8	ATGCAATTTAGAATATGTTTTTCC	1	7846683	w	24	4		0	0	0	0	0	0	0	0	0	0	0	0	0	0	1	0	0	0	0	0	0	0	0	0	0	0	0	0	0	0	0	0	0	0	0	0
	9	TTTAGAATATGTTTTTCCTAA	1	7846689	w	21	4		0	0	0	0	0	0	0	0	0	0	0	0	0	2	0	0	0	0	0	0	0	0	0	0	0	0	0	0	0	0	0	0	0	0	0	0
	10	TTAGAATATGTTTTTCCTAAT	1	7846690	w	21	4		0	0	0	0	0	0	0	0	0	0	0	0	0	0	0	2	0	1	0	0	0	0	0	0	0	0	0	0	0	0	0	0	0	0	0	0
	11	TTAGAATATGTTTTTCCTAA	1	7846690	w	20	4		0	0	0	0	0	0	0	0	0	0	0	0	0	0	0	2	0	0	0	0	0	0	0	0	0	0	0	0	0	0	0	0	0	0	0	0
	12	TATTCAAATTAGGTGAAACAT	1	7846773	w	21	4		0	0	0	0	0	0	0	0	0	0	0	0	0	0	0	2	0	0	0	0	0	0	0	0	0	0	0	0	0	0	0	0	0	0	0	0
	13	CAAATTAGGTGAAACATAATCTAG	1	7846777	w	24	4		0	0	0	0	0	0	0	0	0	0	0	0	0	2	0	0	0	0	0	0	0	0	0	0	0	0	0	0	0	0	0	0	0	0	0	0
	14	TTAGGTGAAACATAATCTAGG	1	7846781	w	21	4		0	0	0	0	0	0	0	0	0	0	0	0	3	0	0	0	0	0	0	0	0	0	0	0	0	0	0	0	0	0	0	0	0	0	0	0
	15	AGGTGAAACATAATCTAGGTTGTA	1	7846783	w	24	4		0	0	0	0	0	0	0	0	0	0	0	0	0	4	0	0	0	0	0	0	0	0	0	0	0	0	0	0	0	0	0	0	0	0	0	0
	16	GTGAAACATAATCTAGG	1	7846785	w	17	M		0	1	0	0	0	0	0	0	0	0	0	0	0	0	0	0	0	0	0	0	0	0	0	0	0	0	0	0	0	0	0	0	0	0	0	0
	17	TGAAACATAATCTAGGTTGTA	1	7846786	w	21	4		0	0	0	0	0	0	0	0	0	0	0	0	0	0	0	3	0	0	0	0	0	0	0	0	0	0	0	0	0	0	0	0	0	0	0	0
	18	ATAATCTAGGTTGTATATATA	1	7846792	w	21	4		0	0	0	0	0	0	0	0	0	0	0	0	2	0	0	0	0	0	0	0	0	0	0	0	0	0	0	0	0	0	0	0	0	0	0	0
	19	AATCTAGGTTGTATATATATA	1	7846794	w	21	4		0	0	0	0	0	0	0	0	0	0	0	0	2	0	0	0	0	0	0	0	0	0	0	0	0	0	0	0	0	0	0	0	0	0	0	0
	20	TATATGTTATACCAATGCGA	1	7846811	w	20	4		0	0	0	0	0	0	0	0	0	0	0	0	0	4	0	0	0	0	0	0	0	0	0	0	0	0	0	0	0	0	0	0	0	0	0	0
	21	AATGCGATTGAGAGCAACAAG	1	7846824	w	21	4		0	0	0	0	0	0	0	0	0	0	0	0	0	0	0	0	0	0	0	0	0	0	0	0	0	0	0	0	0	0	0	0	0	0	1	0	34
	Sum of abundance for signatures
MIR863-3p	#	Signature	Hits	Coordinate	Strand	Len	T		FLR	RDR	SD1	SD2	FABAm	FABAp	FCol0	Fdcl17	Fdcl234	Frdr2	Frdr6	FBFL	FBLE	FBSE	FBSI	FHag1	FHag4	FHwe	FJWt	FJ1ab	FJ2ab	FJF1	JCWt	JC1hr	JC3hr	JCcmp	JCd1	JCd2	JCd3	JCd4	JCinf	JClef	JCr1	JCr2	JCr6a	JCr6b
	1	AACTCTTTCTTATGTCTTGTT	1	7846631	w	21	4		0	0	0	0	0	0	0	0	0	0	0	0	0	0	0	2	0	0	0	0	0	0	0	0	0	0	0	0	0	0	0	0	0	0	0	0
	7	TATGCAATTTAGAATATGTTT	1	7846682	w	21	4		0	0	0	0	0	0	0	0	0	0	0	0	0	0	1	0	0	0	0	0	0	0	0	0	0	0	0	0	0	0	0	0	0	0	0	0
	8	ATGCAATTTAGAATATGTTTTTCC	1	7846683	w	24	4		0	0	0	0	0	0	0	0	0	0	0	0	0	0	1	0	0	0	0	0	0	0	0	0	0	0	0	0	0	0	0	0	0	0	0	0
	9	TTTAGAATATGTTTTTCCTAA	1	7846689	w	21	4		0	0	0	0	0	0	0	0	0	0	0	0	0	2	0	0	0	0	0	0	0	0	0	0	0	0	0	0	0	0	0	0	0	0	0	0
	10	TTAGAATATGTTTTTCCTAAT	1	7846690	w	21	4		0	0	0	0	0	0	0	0	0	0	0	0	0	0	0	2	0	1	0	0	0	0	0	0	0	0	0	0	0	0	0	0	0	0	0	0
	11	TTAGAATATGTTTTTCCTAA	1	7846690	w	20	4		0	0	0	0	0	0	0	0	0	0	0	0	0	0	0	2	0	0	0	0	0	0	0	0	0	0	0	0	0	0	0	0	0	0	0	0
	12	TATTCAAATTAGGTGAAACAT	1	7846773	w	21	4		0	0	0	0	0	0	0	0	0	0	0	0	0	0	0	2	0	0	0	0	0	0	0	0	0	0	0	0	0	0	0	0	0	0	0	0
	13	CAAATTAGGTGAAACATAATCTAG	1	7846777	w	24	4		0	0	0	0	0	0	0	0	0	0	0	0	0	2	0	0	0	0	0	0	0	0	0	0	0	0	0	0	0	0	0	0	0	0	0	0
	14	TTAGGTGAAACATAATCTAGG	1	7846781	w	21	4		0	0	0	0	0	0	0	0	0	0	0	0	3	0	0	0	0	0	0	0	0	0	0	0	0	0	0	0	0	0	0	0	0	0	0	0
	15	AGGTGAAACATAATCTAGGTTGTA	1	7846783	w	24	4		0	0	0	0	0	0	0	0	0	0	0	0	0	4	0	0	0	0	0	0	0	0	0	0	0	0	0	0	0	0	0	0	0	0	0	0
	16	GTGAAACATAATCTAGG	1	7846785	w	17	M		0	1	0	0	0	0	0	0	0	0	0	0	0	0	0	0	0	0	0	0	0	0	0	0	0	0	0	0	0	0	0	0	0	0	0	0
	17	TGAAACATAATCTAGGTTGTA	1	7846786	w	21	4		0	0	0	0	0	0	0	0	0	0	0	0	0	0	0	3	0	0	0	0	0	0	0	0	0	0	0	0	0	0	0	0	0	0	0	0
	18	ATAATCTAGGTTGTATATATA	1	7846792	w	21	4		0	0	0	0	0	0	0	0	0	0	0	0	2	0	0	0	0	0	0	0	0	0	0	0	0	0	0	0	0	0	0	0	0	0	0	0
	19	AATCTAGGTTGTATATATATA	1	7846794	w	21	4		0	0	0	0	0	0	0	0	0	0	0	0	2	0	0	0	0	0	0	0	0	0	0	0	0	0	0	0	0	0	0	0	0	0	0	0
	20	TATATGTTATACCAATGCGA	1	7846811	w	20	4		0	0	0	0	0	0	0	0	0	0	0	0	0	4	0	0	0	0	0	0	0	0	0	0	0	0	0	0	0	0	0	0	0	0	0	0	33
	Sum of abundance for signatures
MIR841	#	Signature	Hits	Coordinate	Strand	Len	T		FLR	RDR	SD1	SD2	FABAm	FABAp	FCol0	Fdcl17	Fdcl234	Frdr2	Frdr6	FBFL	FBLE	FBSE	FBSI	FHag1	FHag4	FHwe	FJWt	FJ1ab	FJ2ab	FJF1	JCWt	JC1hr	JC3hr	JCcmp	JCd1	JCd2	JCd3	JCd4	JCinf	JClef	JCr1	JCr2	JCr6a	JCr6b
	1	TGCTATTGTTGTTGACTACATGGC	1	7885248	c	24	4		0	0	0	0	0	0	0	0	0	0	0	0	0	5	0	0	0	0	0	0	0	0	0	0	0	0	0	0	0	0	0	0	0	0	0	0
	2	TGCTATTGTTGTTGACT	2	7885248	c	17	M		0	0	0	0	0	0	0	0	0	0	0	0	0	0	0	0	0	0	0	0	0	0	0	0	0	0	0	0	0	0	0	0	0	0	0	0
	3	CTTGGTGCTATTGTTGTTGAC	2	7885253	c	21	4		0	0	0	0	0	0	0	0	0	0	0	0	2	0	0	0	0	0	0	0	0	0	0	0	0	0	0	0	0	0	0	0	0	0	0	0
	4	GACTTGGTGCTATTGTT	1	7885255	c	17	M		0	0	0	0	0	0	0	0	0	0	0	0	0	0	0	0	0	0	0	0	0	0	0	0	0	0	0	0	0	0	0	0	0	0	0	0
	5	CAAGACTAGAGTATCTACAACATGG	2	7885282	c	25	4		0	0	0	0	0	0	0	0	0	0	0	0	0	0	0	0	0	0	0	0	0	0	0	0	0	2	0	0	0	0	0	0	0	0	0	0
	6	CAAGACTAGAGTATCTA	3	7885282	c	17	M		0	1	0	0	0	0	0	0	0	0	0	0	0	0	0	0	0	0	0	0	0	0	0	0	0	0	0	0	0	0	0	0	0	0	0	0
	7	TGGGTCGTATTCACATGCAAC	1	7885304	c	21	4		0	0	0	0	0	0	0	0	0	0	0	0	0	2	0	0	0	0	0	0	0	0	0	0	0	1	0	0	0	0	0	0	0	0	0	0
	29	TCTTAAGTTGCTTGTGAATACG	2	7885427	c	22	4		0	0	0	0	0	0	0	0	0	0	0	0	0	0	0	0	0	0	0	1	0	0	0	0	0	0	0	0	0	0	0	0	0	0	0	0
	30	GTTCTTAAGTTGCTTGTGAATACG	1	7885429	c	24	4		0	0	0	0	0	0	0	0	0	0	2	0	0	0	0	0	0	0	0	0	0	0	0	0	0	0	0	0	0	0	0	0	0	0	0	0
	31	TGTTCTTAAGTTGCTTGTGAA	1	7885430	c	21	4		0	0	0	0	0	0	0	0	0	0	0	0	20	2	9	0	0	0	0	0	0	0	0	0	0	0	0	0	0	0	0	0	0	0	0	0
	32	ACTCTGTTCTTAAGTTGCTTGTG	1	7885434	c	23	4		0	0	0	0	0	0	0	0	0	0	0	0	0	0	1	0	0	0	0	0	0	0	0	0	0	0	0	0	0	0	0	0	0	0	0	0
	33	AACTCTGTTCTTAAGTTGCTTGTG	1	7885435	c	24	4		0	0	0	0	0	0	0	0	0	0	0	0	0	0	0	0	0	0	0	0	0	0	0	1	0	0	0	0	0	0	0	0	0	0	0	0
	34	AAACTCTGTTCTTAAGTTGCTT	1	7885436	c	22	4		0	0	0	0	0	0	0	0	0	0	0	0	0	0	2	0	0	0	0	0	0	0	0	0	0	0	0	0	0	0	0	0	0	0	0	0	50
	Sum of abundance for signatures
MIR852	#	Signature	Hits	Coordinate	Strand	Len	T		FLR	RDR	SD1	SD2	FABAm	FABAp	FCol0	Fdcl17	Fdcl234	Frdr2	Frdr6	FBFL	FBLE	FBSE	FBSI	FHag1	FHag4	FHwe	FJWt	FJ1ab	FJ2ab	FJF1	JCWt	JC1hr	JC3hr	JCcmp	JCd1	JCd2	JCd3	JCd4	JCinf	JClef	JCr1	JCr2	JCr6a	JCr6b
	1	AGAGCTAAGGCGCTTATCTTCT	1	8336214	w	22	4		0	0	0	0	0	0	0	0	0	0	0	0	0	2	0	0	0	0	0	0	0	0	0	0	0	0	0	0	0	0	0	0	0	0	0	0
	2	AGAGCTAAGGCGCTTATCTTC	1	8336214	w	21	4		0	0	0	0	0	0	0	0	0	0	0	0	0	0	0	0	0	3	0	0	0	0	0	0	0	0	0	0	0	0	0	0	0	0	0	0
	3	AGAGCTAAGGCGCTTAT	1	8336214	w	17	M		1	0	0	0	0	0	0	0	0	0	0	0	0	0	0	0	0	0	0	0	0	0	0	0	0	0	0	0	0	0	0	0	0	0	0	0
	4	GAGCTAAGGCGCTTATCTTCT	1	8336215	w	21	4		0	0	0	0	0	0	0	0	0	0	0	0	0	0	0	0	0	1	0	0	0	0	0	0	0	0	0	0	0	0	0	0	0	0	0	0
	5	CTAAGGCGCTTATCTTCTTTG	2	8336218	w	21	4		0	0	0	0	0	0	0	0	0	0	0	0	0	0	0	5	0	0	0	0	0	0	0	0	0	0	0	0	0	0	0	0	0	0	0	0
	6	TCTTCTTTGATATTGCATGGA	1	8336230	w	21	4		0	0	0	0	0	0	0	0	0	0	0	0	0	0	0	0	0	0	0	0	0	0	0	0	0	0	0	0	0	0	1	0	0	0	0	0
	7	AGAAGATAAGCGCCTTA	2	8336235	c	17	M		0	0	2	1	0	0	0	0	0	0	0	0	0	0	0	0	0	0	0	0	0	0	0	0	0	0	0	0	0	0	0	0	0	0	0	0
	9	AGAAGATAAGCGCCTTA	2	8336296	w	17	M		0	0	2	1	0	0	0	0	0	0	0	0	0	0	0	0	0	0	0	0	0	0	0	0	0	0	0	0	0	0	0	0	0	0	0	0
	15	CTAAGGCGCTTATCTTCTTTG	2	8336313	c	21	4		0	0	0	0	0	0	0	0	0	0	0	0	0	0	0	5	0	0	0	0	0	0	0	0	0	0	0	0	0	0	0	0	0	0	0	0	17
	Sum of abundance for signatures
MIR780	#	Signature	Hits	Coordinate	Strand	Len	T		FLR	RDR	SD1	SD2	FABAm	FABAp	FCol0	Fdcl17	Fdcl234	Frdr2	Frdr6	FBFL	FBLE	FBSE	FBSI	FHag1	FHag4	FHwe	FJWt	FJ1ab	FJ2ab	FJF1	JCWt	JC1hr	JC3hr	JCcmp	JCd1	JCd2	JCd3	JCd4	JCinf	JClef	JCr1	JCr2	JCr6a	JCr6b
	1	AGATATTCACGAAGAAA	1	8504145	w	17	M		0	9	0	0	0	0	0	0	0	0	0	0	0	0	0	0	0	0	0	0	0	0	0	0	0	0	0	0	0	0	0	0	0	0	0	0
	19	TGTTGAGCAGGTTTCTTCGTG	1	8504172	c	21	4		0	0	0	0	0	0	0	0	0	0	0	0	0	0	0	3	0	1	1	0	1	0	0	0	0	0	0	0	0	0	0	0	0	0	0	0
	20	TGTTGAGCAGGTTTCTT	1	8504172	c	17	M		9	1	0	0	0	0	0	0	0	0	0	0	0	0	0	0	0	0	0	0	0	0	0	0	0	0	0	0	0	0	0	0	0	0	0	0
	21	AGCTGTTGAGCAGGTTT	1	8504175	c	17	M		1	0	0	0	0	0	0	0	0	0	0	0	0	0	0	0	0	0	0	0	0	0	0	0	0	0	0	0	0	0	0	0	0	0	0	0
	22	TAGCAGCTGTTGAGCAGGTTTC	1	8504179	c	22	4		0	0	0	0	0	0	0	0	0	0	0	0	0	0	0	0	0	0	0	1	0	0	0	0	0	0	0	0	0	0	0	0	0	0	0	0
	23	CTAGCAGCTGTTGAGCAGGTT	1	8504180	c	21	4		0	0	0	0	0	0	0	0	0	0	0	0	0	0	0	0	0	0	0	0	1	0	0	0	0	0	0	0	0	0	0	0	0	0	0	0
	24	CTAGCAGCTGTTGAGCAGGT	1	8504180	c	20	4		0	0	0	0	0	0	0	0	2	0	0	0	0	0	0	0	0	0	0	1	0	0	0	0	0	0	0	0	0	0	0	0	0	0	0	0
	25	TCTAGCAGCTGTTGAGCAGGTTT	1	8504181	c	23	4		0	0	0	0	0	0	0	0	0	0	0	0	0	0	0	0	0	0	1	0	0	0	0	0	0	0	0	0	0	0	0	0	0	0	0	0
	26	TCTAGCAGCTGTTGAGCAGGTT	1	8504181	c	22	4		0	0	0	0	0	0	0	0	0	0	0	0	0	0	0	0	0	0	1	0	1	0	0	0	0	0	0	0	0	0	0	0	0	0	0	0
	27	TCTAGCAGCTGTTGAGCAGGT	1	8504181	c	21	4		0	0	0	0	0	0	1	0	0	5	0	11	0	0	0	5	0	3	5	12	14	16	0	0	0	1	0	2	1	0	1	0	0	0	0	0
	28	TCTAGCAGCTGTTGAGCAGG	1	8504181	c	20	4		0	0	0	0	0	0	0	0	0	0	0	0	0	0	0	0	0	0	0	0	1	0	0	0	0	0	0	0	0	0	0	0	0	0	0	0
	29	TCTAGCAGCTGTTGAGC	1	8504181	c	17	M		0	20	0	0	0	0	0	0	0	0	0	0	0	0	0	0	0	0	0	0	0	0	0	0	0	0	0	0	0	0	0	0	0	0	0	0
	30	TTCTAGCAGCTGTTGAGCAGG	1	8504182	c	21	4		0	0	0	0	0	0	0	0	2	0	0	0	0	0	0	0	0	0	0	3	0	0	0	0	0	0	0	0	0	0	0	0	0	0	0	0
	31	TGCATAACAGCTACGAGGAAATTG	1	8504280	c	24	4		0	0	0	0	0	0	0	0	0	0	0	3	0	0	0	0	0	0	0	0	0	0	0	0	0	0	0	0	0	0	0	0	0	0	0	0
	32	TGCATAACAGCTACGAGGAAA	1	8504280	c	21	4		0	0	0	0	0	0	0	0	0	0	0	3	0	0	0	0	0	0	0	0	3	0	0	0	0	0	0	0	0	0	0	0	0	0	0	1
	33	TGCATAACAGCTACGAGGAA	1	8504280	c	20	4		0	0	0	0	0	0	0	0	0	0	0	0	0	0	0	0	0	0	0	0	0	1	0	0	0	0	0	0	0	0	0	0	0	0	0	0
	34	TGCATAACAGCTACGAGGA	1	8504280	c	19	4		0	0	0	0	0	0	0	0	0	0	0	2	0	0	0	0	0	0	0	0	0	0	0	0	0	0	0	0	0	0	0	0	0	0	0	0
	35	TGCATAACAGCTACGAG	1	8504280	c	17	M		1	1	0	0	0	0	0	0	0	0	0	0	0	0	0	0	0	0	0	0	0	0	0	0	0	0	0	0	0	0	0	0	0	0	0	0
	36	CTGCATAACAGCTACGAGGAAATT	1	8504281	c	24	4		0	0	0	0	0	0	0	0	0	0	0	0	0	0	0	0	0	0	0	0	0	0	0	0	0	1	0	0	0	0	0	0	0	0	0	0
	37	CTGCATAACAGCTACGAGGAAA	1	8504281	c	22	4		0	0	0	0	0	0	0	0	0	0	0	3	0	0	0	0	0	0	0	0	0	0	0	0	0	1	0	0	1	0	0	0	0	0	0	0
	38	CTGCATAACAGCTACGAGGAA	1	8504281	c	21	4		0	0	0	0	0	0	0	0	0	2	0	2	0	0	0	0	0	1	0	3	4	0	0	0	0	2	0	2	1	0	1	0	1	1	0	1
	39	CTGCATAACAGCTACGA	1	8504281	c	17	M		16	41	0	0	0	0	0	0	0	0	0	0	0	0	0	0	0	0	0	0	0	0	0	0	0	0	0	0	0	0	0	0	0	0	0	0
	40	TCTGCATAACAGCTACGAGGA	1	8504282	c	21	4		0	0	0	0	0	0	0	0	0	0	0	0	0	0	0	0	0	0	0	0	1	0	0	0	0	0	0	0	0	0	0	0	0	0	0	0
	41	TATCTGCATAACAGCTACGAGG	1	8504284	c	22	4		0	0	0	0	0	0	0	0	0	0	0	0	0	0	0	0	0	0	0	0	1	0	0	0	0	0	0	0	0	0	0	0	0	0	0	0
	42	CGAAGATATCTGCATAACAGC	1	8504290	c	21	4		0	0	0	0	0	0	0	0	0	0	0	3	0	0	0	0	0	0	0	1	0	0	0	0	0	2	0	0	0	0	0	0	0	0	0	0	145
	Sum of abundance for signatures								27	72	0	0
MIR867	#	Signature	Hits	Coordinate	Strand	Len	T		FLR	RDR	SD1	SD2	FABAm	FABAp	FCol0	Fdcl17	Fdcl234	Frdr2	Frdr6	FBFL	FBLE	FBSE	FBSI	FHag1	FHag4	FHwe	FJWt	FJ1ab	FJ2ab	FJF1	JCWt	JC1hr	JC3hr	JCcmp	JCd1	JCd2	JCd3	JCd4	JCinf	JClef	JCr1	JCr2	JCr6a	JCr6b
	1	TATATTGCCTTGAACATGGTT	1	11375389	w	21	4		0	0	0	0	0	0	0	0	0	0	0	0	0	0	0	0	0	0	0	0	0	0	0	0	0	0	0	1	0	0	0	0	0	0	0	0
	Sum of abundance for signatures
MIR845b	#	Signature	Hits	Coordinate	Strand	Len	T		FLR	RDR	SD1	SD2	FABAm	FABAp	FCol0	Fdcl17	Fdcl234	Frdr2	Frdr6	FBFL	FBLE	FBSE	FBSI	FHag1	FHag4	FHwe	FJWt	FJ1ab	FJ2ab	FJF1	JCWt	JC1hr	JC3hr	JCcmp	JCd1	JCd2	JCd3	JCd4	JCinf	JClef	JCr1	JCr2	JCr6a	JCr6b
	1	AATTTGGTATCAGAGCG	28	12214100	w	17	M		5	0	0	0	0	0	0	0	0	0	0	0	0	0	0	0	0	0	0	0	0	0	0	0	0	0	0	0	0	0	0	0	0	0	0	0
	6	TCGCTCTGATACCAAAT	27	12214117	c	17	M		0	2	0	0	0	0	0	0	0	0	0	0	0	0	0	0	0	0	0	0	0	0	0	0	0	0	0	0	0	0	0	0	0	0	0	0
	Sum of abundance for signatures								5	2	0	0																																	0
MIR845a	#	Signature	Hits	Coordinate	Strand	Len	T		FLR	RDR	SD1	SD2	FABAm	FABAp	FCol0	Fdcl17	Fdcl234	Frdr2	Frdr6	FBFL	FBLE	FBSE	FBSI	FHag1	FHag4	FHwe	FJWt	FJ1ab	FJ2ab	FJF1	JCWt	JC1hr	JC3hr	JCcmp	JCd1	JCd2	JCd3	JCd4	JCinf	JClef	JCr1	JCr2	JCr6a	JCr6b
	8	ACGTCGATTGCTGTCAGAGCC	1	12217528	c	21	4		0	0	0	0	0	0	0	0	0	0	0	0	0	0	0	0	0	0	0	0	0	0	0	0	0	1	0	0	0	0	0	0	0	0	0	0
	Sum of abundance for signatures
MIR824	#	Signature	Hits	Coordinate	Strand	Len	T		FLR	RDR	SD1	SD2	FABAm	FABAp	FCol0	Fdcl17	Fdcl234	Frdr2	Frdr6	FBFL	FBLE	FBSE	FBSI	FHag1	FHag4	FHwe	FJWt	FJ1ab	FJ2ab	FJF1	JCWt	JC1hr	JC3hr	JCcmp	JCd1	JCd2	JCd3	JCd4	JCinf	JClef	JCr1	JCr2	JCr6a	JCr6b
	16	TCTCACAAATGGTCTAG	2	12625153	c	17	M		0	0	0	0	0	0	0	0	0	0	0	0	0	0	0	0	0	0	0	0	0	0	0	0	0	0	0	0	0	0	0	0	0	0	0	0
	17	TTCTCACAAATGGTCTA	2	12625154	c	17	M		0	131	0	0	0	0	0	0	0	0	0	0	0	0	0	0	0	0	0	0	0	0	0	0	0	0	0	0	0	0	0	0	0	0	0	0
	18	CCTTCTCACAAATGGTC	1	12625156	c	17	M		0	1	0	0	0	0	0	0	0	0	0	0	0	0	0	0	0	0	0	0	0	0	0	0	0	0	0	0	0	0	0	0	0	0	0	0
	19	AGATATATATTCTCTTGCTGCGTA	1	12625342	w	24	4		0	0	0	0	0	0	0	0	0	0	0	0	0	0	0	0	0	0	0	1	0	0	0	0	0	0	0	0	0	0	0	0	0	0	0	0
	34	TCTAGATGTGCGAGGTGACTC	1	12625746	w	21	4		0	0	0	0	0	0	0	0	0	2	0	0	0	0	0	2	0	0	1	1	0	0	0	0	0	0	0	0	0	0	1	0	0	0	0	0
	35	TCTAGATGTGCGAGGTG	1	12625746	w	17	M		0	2	0	0	0	0	0	0	0	0	0	0	0	0	0	0	0	0	0	0	0	0	0	0	0	0	0	0	0	0	0	0	0	0	0	0	8
	Sum of abundance for signatures								0	134	0	0
MIR828	#	Signature	Hits	Coordinate	Strand	Len	T		FLR	RDR	SD1	SD2	FABAm	FABAp	FCol0	Fdcl17	Fdcl234	Frdr2	Frdr6	FBFL	FBLE	FBSE	FBSI	FHag1	FHag4	FHwe	FJWt	FJ1ab	FJ2ab	FJF1	JCWt	JC1hr	JC3hr	JCcmp	JCd1	JCd2	JCd3	JCd4	JCinf	JClef	JCr1	JCr2	JCr6a	JCr6b
	2	AGATGCTCATTTGAGCAAGCAA	1	13847099	w	22	4		0	0	0	0	0	0	0	0	0	0	0	0	0	0	1	0	0	0	0	0	0	0	0	0	0	0	0	0	0	0	0	0	0	0	0	0
	3	AGATGCTCATTTGAGCA	1	13847099	w	17	M		0	1	0	0	0	0	0	0	0	0	0	0	0	0	0	0	0	0	0	0	0	0	0	0	0	0	0	0	0	0	0	0	0	0	0	0	1
	Sum of abundance for signatures								0	1	0	0
MIR822	#	Signature	Hits	Coordinate	Strand	Len	T		FLR	RDR	SD1	SD2	FABAm	FABAp	FCol0	Fdcl17	Fdcl234	Frdr2	Frdr6	FBFL	FBLE	FBSE	FBSI	FHag1	FHag4	FHwe	FJWt	FJ1ab	FJ2ab	FJF1	JCWt	JC1hr	JC3hr	JCcmp	JCd1	JCd2	JCd3	JCd4	JCinf	JClef	JCr1	JCr2	JCr6a	JCr6b
	1	CACTTAAGGTCGTTGTC	1	897034	c	17	M		0	0	5	1	0	0	0	0	0	0	0	0	0	0	0	0	0	0	0	0	0	0	0	0	0	0	0	0	0	0	0	0	0	0	0	0
	2	TACTTACACTTAAGGTCGTTG	1	897040	c	21	4		0	0	0	0	0	0	0	0	0	0	0	0	0	2	0	0	0	0	0	0	0	0	0	0	0	0	0	0	0	0	0	0	0	0	0	0
	3	CTACTTACACTTAAGGTCGTTGTC	1	897041	c	24	4		0	0	0	0	0	0	0	0	0	0	0	0	0	0	0	0	0	0	0	0	1	0	0	0	0	0	0	0	0	0	0	0	0	0	0	0
	4	TGGGGATGCAACGTATATTGTT	1	897043	w	22	4		0	0	0	0	0	0	0	0	0	0	0	0	0	0	2	0	0	0	0	0	0	0	0	0	0	0	0	0	0	0	0	0	0	0	0	0
	5	ATCTACTTACACTTAAGGTCGTT	1	897043	c	23	4		0	0	0	0	0	0	0	0	0	0	0	0	0	0	0	0	0	0	0	1	0	0	0	0	0	0	0	0	0	0	0	0	0	0	0	0
	6	ATCTACTTACACTTAAGGTCGT	1	897043	c	22	4		0	0	0	0	0	0	0	0	0	0	0	0	0	0	0	0	0	0	0	1	0	0	0	0	0	0	0	0	0	0	0	0	0	0	0	0
	7	ATCTACTTACACTTAAGGTCG	1	897043	c	21	4		0	0	0	0	0	0	0	0	0	0	0	0	0	0	0	0	0	0	0	1	2	0	0	0	0	1	0	0	0	0	0	0	0	0	0	0
	8	ATCTACTTACACTTAAG	1	897043	c	17	M		0	10	0	0	0	0	0	0	0	0	0	0	0	0	0	0	0	0	0	0	0	0	0	0	0	0	0	0	0	0	0	0	0	0	0	0
	9	CATCTACTTACACTTAAGGTCGT	1	897044	c	23	4		0	0	0	0	0	0	0	0	0	0	0	0	0	0	0	0	7	0	0	0	0	1	0	0	0	0	0	0	0	0	0	0	0	0	0	0
	10	CATCTACTTACACTTAAGGTCG	1	897044	c	22	4		0	0	0	0	0	0	0	0	0	0	0	0	0	0	0	0	0	1	0	1	0	0	0	0	0	0	0	0	0	0	0	0	0	0	0	0
	11	CATCTACTTACACTTAAGGTC	1	897044	c	21	4		0	0	0	0	0	0	0	0	0	0	2	0	0	0	0	0	0	1	0	1	0	0	0	0	0	0	0	0	0	0	0	0	0	0	0	0
	12	CATCTACTTACACTTAA	1	897044	c	17	M		0	14	0	0	0	0	0	0	0	0	0	0	0	0	0	0	0	0	0	0	0	0	0	0	0	0	0	0	0	0	0	0	0	0	0	0
	13	CCATCTACTTACACTTAAGGTCG	1	897045	c	23	4		0	0	0	0	0	0	0	0	0	0	0	0	0	0	0	0	2	0	0	0	0	0	0	0	0	0	0	0	0	0	0	0	0	0	0	0
	14	CCCATCTACTTACACTTAAGGTCG	1	897046	c	24	4		0	0	0	0	0	0	0	0	0	0	0	2	0	14	1	0	0	0	0	0	0	0	0	0	1	0	0	0	0	0	0	0	0	0	0	0
	15	CAATATACGTTGCATCCC	1	897062	c	18	4		0	0	0	0	0	0	0	0	0	0	0	0	0	0	0	2	0	1	0	0	0	0	0	0	0	0	0	0	0	0	0	0	0	0	0	0
	16	ACAATATACGTTGCATCCC	1	897063	c	19	4		0	0	0	0	0	0	0	0	0	0	0	0	0	0	1	0	0	0	0	0	0	0	0	0	0	0	0	0	0	0	0	0	0	0	0	0
	17	AACAATATACGTTGCATCCCC	1	897064	c	21	4		0	0	0	0	0	0	0	0	0	0	0	0	2	11	0	0	0	0	0	0	0	0	0	0	0	3	0	0	0	0	0	2	0	0	0	0
	18	AACAATATACGTTGCATCCC	1	897064	c	20	4		0	0	0	0	0	0	0	0	0	0	0	2	2	2	1	0	0	0	0	0	0	0	0	1	0	7	0	0	0	0	0	0	0	0	1	0
	19	AACAATATACGTTGCAT	1	897064	c	17	M		0	4	0	0	0	0	0	0	0	0	0	0	0	0	0	0	0	0	0	0	0	0	0	0	0	0	0	0	0	0	0	0	0	0	0	0
	20	AAACAATATACGTTGCATCCCC	1	897065	c	22	4		0	0	0	0	0	0	0	0	0	0	0	0	0	5	0	0	0	0	0	0	0	0	1	0	1	0	0	0	0	0	0	0	0	0	1	0
	21	AAACAATATACGTTGCATCCC	1	897065	c	21	4		0	0	0	0	1	0	0	0	0	0	0	8	7	133	7	0	0	1	0	8	4	1	13	6	7	2	1	0	0	0	0	6	2	4	12	1
	22	AAACAATATACGTTGCATCC	1	897065	c	20	4		0	0	0	0	0	0	0	0	0	0	0	0	0	7	1	0	0	0	0	0	0	0	1	0	0	0	0	0	1	0	0	0	0	0	2	0
	23	AAACAATATACGTTGCA	1	897065	c	17	M		0	10	0	0	0	0	0	0	0	0	0	0	0	0	0	0	0	0	0	0	0	0	0	0	0	0	0	0	0	0	0	0	0	0	0	0
	24	GAAACAATATACGTTGCATCCCC	1	897066	c	23	4		0	0	0	0	0	0	0	0	0	0	0	0	0	4	0	0	0	0	0	0	0	0	0	0	0	0	0	0	0	0	0	0	0	0	0	0
	25	GAAACAATATACGTTGCATCCC	1	897066	c	22	4		0	0	0	0	0	0	0	0	0	0	0	0	0	16	2	0	5	1	0	0	0	0	0	0	0	4	0	0	0	0	0	0	0	0	1	0
	26	GGAAACAATATACGTTGCATCC	1	897067	c	22	4		0	0	0	0	0	0	0	0	0	0	0	0	0	0	0	0	2	0	0	0	0	0	0	0	0	0	0	0	0	0	0	0	0	0	0	0
	27	ACAGGAAACAATATACGTTGC	1	897070	c	21	4		0	0	0	0	0	0	0	0	0	0	0	0	0	2	0	0	0	0	0	0	0	0	0	0	0	0	0	0	0	0	0	0	0	0	0	0
	28	TCTACAGGAAACAATATACGT	1	897073	c	21	4		0	0	0	0	0	0	0	0	0	0	0	0	0	4	0	0	0	0	0	0	0	0	0	0	0	0	0	0	0	0	0	0	0	0	0	0
	57	ATAAAACATGTGCAAATGCTTTCT	1	897094	c	24	4		0	0	0	0	0	0	0	0	0	0	0	0	0	0	0	0	0	0	0	1	1	0	0	0	0	0	0	0	0	0	0	0	0	0	0	0
	58	CCATAAAACATGTGCAAATGC	1	897096	c	21	4		0	0	0	0	0	0	0	0	0	0	0	0	0	2	0	0	0	0	0	0	0	0	0	0	0	0	0	0	0	0	0	0	0	0	0	0
	59	TCCATAAAACATGTGCAAATG	1	897097	c	21	4		0	0	0	0	0	0	0	0	0	0	0	0	0	4	0	0	0	0	0	0	0	0	0	0	0	0	0	0	0	0	0	0	0	0	0	0
	60	CCTCCATAAAACATGTGCAAA	1	897099	c	21	4		0	0	0	0	0	0	0	0	0	0	0	0	7	0	0	0	0	0	0	0	0	0	0	0	0	0	0	0	0	0	0	0	0	0	0	0
	61	TCCTCCATAAAACATGTGCAAATG	1	897100	c	24	4		0	0	0	0	0	0	0	0	0	0	0	0	0	5	0	0	0	0	0	0	0	0	0	0	0	0	0	0	0	0	0	0	0	0	0	0
	62	TATCCTCCATAAAACATGTGCA	1	897102	c	22	4		0	0	0	0	0	0	0	0	0	0	0	0	0	2	1	0	0	0	0	0	0	0	0	0	0	0	0	0	0	0	0	0	0	0	0	0
	63	TATCCTCCATAAAACATGTGC	1	897102	c	21	4		0	0	0	0	0	0	0	0	0	0	0	0	0	2	1	0	0	0	0	0	0	0	0	0	0	0	0	0	0	0	0	0	0	0	0	0
	64	TTATCCTCCATAAAACATGTGCA	1	897103	c	23	4		0	0	0	0	0	0	0	0	0	0	0	0	0	0	0	0	0	0	0	0	0	0	0	0	2	0	0	0	0	0	0	0	0	0	0	1
	65	TTATCCTCCATAAAACATGTGC	1	897103	c	22	4		0	0	0	0	0	0	0	0	0	0	0	0	0	0	0	0	0	0	0	0	1	0	0	0	0	0	0	0	0	0	0	0	0	0	0	0
	66	TTTTATCCTCCATAAAACATGTGC	1	897105	c	24	4		0	0	0	0	0	0	0	0	0	0	0	0	0	0	0	0	0	0	0	0	0	0	0	0	0	0	0	0	0	0	0	0	0	1	0	0
	67	TATGATTTTATCCTCCATAAAA	1	897110	c	22	4		0	0	0	0	0	0	0	0	0	0	0	0	2	0	0	0	0	0	0	0	0	0	0	0	0	0	0	0	0	0	0	0	0	0	0	0
	68	TAATTACTATTCATGTATAAAA	1	897132	c	22	4		0	0	0	0	0	0	0	0	0	0	0	0	0	2	0	0	0	0	0	0	0	0	0	0	0	0	0	0	0	0	0	0	0	0	0	0
	69	GAAGGTAATTACTATTCATGTATA	1	897137	c	24	4		0	0	0	0	0	0	0	0	0	0	0	0	0	2	0	0	0	0	0	0	0	0	0	0	0	0	0	0	0	0	0	0	0	0	0	0
	70	TGAAGGTAATTACTATTCATGTAT	1	897138	c	24	4		0	0	0	0	0	0	0	0	0	0	0	0	0	2	0	0	0	0	0	0	0	0	1	0	0	0	0	0	0	0	0	0	0	0	2	0
	71	TGAAGGTAATTACTATTCATGTA	1	897138	c	23	4		0	0	0	0	0	0	0	0	0	0	0	0	0	5	0	0	0	0	0	0	0	0	0	0	0	0	0	0	0	0	0	0	0	0	0	0
	72	CTATGAAGGTAATTACTATTCATG	1	897141	c	24	4		0	0	0	0	0	0	0	0	0	0	0	0	0	0	0	0	0	0	0	1	0	0	0	0	0	0	0	0	0	0	0	0	0	0	0	0
	73	TCTATGAAGGTAATTACTATT	1	897142	c	21	4		0	0	0	0	0	0	0	0	0	0	0	0	0	0	0	0	0	0	0	0	0	0	1	0	0	0	0	0	0	0	0	0	0	0	0	0
	74	TTCATGTATGGAATGTGATTT	1	897251	w	21	4		0	0	0	0	0	0	0	0	0	0	0	0	0	0	0	0	0	0	0	1	0	0	0	0	0	0	0	0	0	0	0	0	0	0	0	0
	75	ACATGAATAATAATTACCTTTTA	1	897257	c	23	4		0	0	0	0	0	0	0	0	0	0	0	0	0	0	0	0	0	0	0	1	0	0	0	0	0	0	0	0	0	0	0	0	0	0	0	0
	76	CATACATGAATAATAATTACC	1	897260	c	21	4		0	0	0	0	0	0	0	0	0	0	0	0	0	2	0	0	0	0	0	0	0	0	0	0	0	0	0	0	0	0	0	0	0	0	0	0
	77	CCATACATGAATAATAATTACCTT	1	897261	c	24	4		0	0	0	0	0	0	0	0	0	0	0	0	0	4	0	0	0	0	0	0	0	0	0	0	0	0	0	0	0	0	0	0	0	0	0	0
	78	CCATACATGAATAATAATTACCT	1	897261	c	23	4		0	0	0	0	0	0	0	0	0	0	0	0	0	4	0	0	0	0	0	0	0	0	0	0	0	0	0	0	0	0	0	0	0	0	0	0
	79	CCATACATGAATAATAATTACC	1	897261	c	22	4		0	0	0	0	0	0	0	0	0	0	0	2	3	64	2	0	0	0	0	0	0	0	0	0	0	0	0	0	0	0	0	0	0	0	0	0
	80	CCATACATGAATAATAATTAC	1	897261	c	21	4		0	0	0	0	0	0	0	0	0	0	0	0	0	5	0	0	0	0	0	0	0	0	0	0	0	0	0	0	0	0	0	0	0	0	0	0
	81	TCGTGGAGAATGAAATCACATT	1	897283	c	22	4		0	0	0	0	0	0	0	0	0	0	0	0	0	0	0	0	0	1	0	0	0	0	0	0	0	0	0	0	0	0	0	0	0	0	0	0
	82	TTCGTGGAGAATGAAATCACA	1	897284	c	21	4		0	0	0	0	0	0	0	0	0	0	0	0	0	0	0	0	0	0	0	0	0	0	0	0	0	1	0	0	0	0	0	0	0	0	0	0
	83	TTTCGTGGAGAATGAAATCACA	1	897285	c	22	4		0	0	0	0	0	0	0	0	0	0	0	0	0	23	0	0	0	0	0	0	0	0	0	0	0	0	0	0	0	0	0	0	0	0	0	0
	84	TGTTTCGTGGAGAATGAAATCA	1	897287	c	22	4		0	0	0	0	0	0	0	0	0	0	0	0	0	2	0	0	0	0	0	0	0	0	0	0	0	0	0	0	0	0	0	0	0	0	0	0
	85	ATGTGCAAATGCTTCCC	1	897287	w	17	M		0	0	0	0	0	0	0	0	0	0	0	0	0	0	0	0	0	0	0	0	0	0	0	0	0	0	0	0	0	0	0	0	0	0	0	0
	86	TTGCACATGTTTCGTGGAGAA	1	897294	c	21	4		0	0	0	0	0	0	0	0	0	0	0	0	0	0	0	0	0	0	0	0	0	0	0	1	0	0	0	0	0	0	0	0	0	0	0	0
	87	ATTTGCACATGTTTCGTGGAGAA	1	897296	c	23	4		0	0	0	0	0	0	0	0	0	0	0	0	0	0	0	0	0	0	1	0	0	0	0	0	0	0	0	0	0	0	0	0	0	0	0	0
	110	TTGTTTTCTGCGGGAAGCATTTGC	1	897314	c	24	4		0	0	0	0	0	0	0	0	0	0	0	0	0	0	0	0	0	0	0	0	1	0	0	0	0	0	0	0	0	0	0	0	0	0	0	0
	111	TTGTTTTCTGCGGGAAGCATT	1	897314	c	21	4		0	0	0	0	0	0	0	0	0	0	0	0	0	0	0	0	0	0	0	0	1	0	0	0	0	0	0	0	0	0	0	0	0	0	0	0
	112	TGTTGTTTTCTGCGGGAAGCA	1	897316	c	21	4		0	0	0	0	0	0	0	0	0	0	0	0	0	4	0	0	0	0	0	0	0	0	0	0	0	0	0	0	0	0	0	0	0	0	0	0
	113	TGTTGTTTTCTGCGGGA	1	897316	c	17	M		1	0	0	0	0	0	0	0	0	0	0	0	0	0	0	0	0	0	0	0	0	0	0	0	0	0	0	0	0	0	0	0	0	0	0	0
	114	GCATGTTGTTTTCTGCGGGAAGCA	1	897319	c	24	4		0	0	0	0	0	0	0	0	0	0	0	0	0	2	0	0	0	0	0	0	0	0	0	0	0	0	0	0	0	0	0	0	0	0	0	0
	115	GATGTAACGCATGTTGTTTTCT	1	897327	c	22	4		0	0	0	0	0	0	0	0	0	0	0	0	0	0	0	0	0	1	0	2	6	4	0	0	0	1	0	0	0	0	0	0	0	0	0	0
	116	GATGTAACGCATGTTGTTTTC	1	897327	c	21	4		0	0	0	0	0	0	0	0	0	0	0	0	0	2	0	0	0	0	0	0	1	1	0	0	0	0	0	0	0	0	0	0	0	0	0	0
	117	GATGTAACGCATGTTGT	2	897327	c	17	M		2	3	0	0	0	0	0	0	0	0	0	0	0	0	0	0	0	0	0	0	0	0	0	0	0	0	0	0	0	0	0	0	0	0	0	0
	118	GGATGTAACGCATGTTGTT	1	897328	c	19	4		0	0	0	0	0	0	0	0	0	0	0	0	0	2	0	0	0	0	0	0	0	0	0	0	0	0	0	0	0	0	0	0	0	0	0	0
	119	GGATGTAACGCATGTTGT	2	897328	c	18	4		0	0	0	0	0	0	0	0	0	0	0	0	0	2	0	0	0	0	0	0	0	0	0	0	0	0	0	0	0	0	0	0	0	0	0	0
	120	TGGGGATGTAACGCATGTTGT	1	897331	c	21	4		0	0	0	0	0	0	0	0	0	0	0	0	0	7	0	0	0	0	0	0	0	0	0	0	0	0	0	0	0	0	0	0	0	0	0	0
	121	TGGGGATGTAACGCATG	1	897331	c	17	M		0	0	0	3	0	0	0	0	0	0	0	0	0	0	0	0	0	0	0	0	0	0	0	0	0	0	0	0	0	0	0	0	0	0	0	0
	122	TATATGGGGATGTAACG	1	897335	c	17	M		0	1	0	0	0	0	0	0	0	0	0	0	0	0	0	0	0	0	0	0	0	0	0	0	0	0	0	0	0	0	0	0	0	0	0	0
	123	CCTTAAGTATAAGTAGATATATGGG	1	897352	c	25	4		0	0	0	0	0	0	0	0	0	0	0	0	0	2	0	0	0	0	0	0	0	0	0	0	0	0	0	0	0	0	0	0	0	0	0	0
	124	CCTTAAGTATAAGTAGATATAT	1	897352	c	22	4		0	0	0	0	0	0	0	0	0	0	0	2	0	0	0	0	0	0	0	0	0	0	0	0	0	0	0	0	0	0	0	0	0	0	0	0
	125	ACCTTAAGTATAAGTAGATATATGG	1	897353	c	25	4		0	0	0	0	0	0	0	0	0	0	0	0	0	2	0	0	0	0	0	0	0	0	0	0	0	0	0	0	0	0	1	0	0	0	0	0
	126	ACCTTAAGTATAAGTAGATATATG	1	897353	c	24	4		0	0	0	0	0	0	0	0	0	0	0	0	0	0	0	0	0	0	0	2	0	0	0	0	0	0	0	0	0	0	0	0	0	0	0	0
	127	ACCTTAAGTATAAGTAGATATA	1	897353	c	22	4		0	0	0	0	0	0	0	0	0	0	0	0	0	0	0	0	2	0	0	0	0	0	0	0	0	0	0	0	0	0	0	0	0	0	0	0
	128	CGACCTTAAGTATAAGTAGA	1	897355	c	20	4		0	0	0	0	0	0	0	0	0	0	0	0	0	2	0	0	0	0	0	0	0	0	0	0	0	0	0	0	0	0	0	0	0	0	0	0	584
	Sum of abundance for signatures								3	42	5	4
MIR834	#	Signature	Hits	Coordinate	Strand	Len	T		FLR	RDR	SD1	SD2	FABAm	FABAp	FCol0	Fdcl17	Fdcl234	Frdr2	Frdr6	FBFL	FBLE	FBSE	FBSI	FHag1	FHag4	FHwe	FJWt	FJ1ab	FJ2ab	FJF1	JCWt	JC1hr	JC3hr	JCcmp	JCd1	JCd2	JCd3	JCd4	JCinf	JClef	JCr1	JCr2	JCr6a	JCr6b
	2	ACCACCGCTTCTGCTACGAAC	1	2641622	c	21	4		0	0	0	0	0	0	0	0	0	0	0	0	0	0	1	0	0	0	0	0	0	0	0	0	0	0	0	0	0	0	0	0	0	0	0	0
	Sum of abundance for signatures
MIR848	#	Signature	Hits	Coordinate	Strand	Len	T		FLR	RDR	SD1	SD2	FABAm	FABAp	FCol0	Fdcl17	Fdcl234	Frdr2	Frdr6	FBFL	FBLE	FBSE	FBSI	FHag1	FHag4	FHwe	FJWt	FJ1ab	FJ2ab	FJF1	JCWt	JC1hr	JC3hr	JCcmp	JCd1	JCd2	JCd3	JCd4	JCinf	JClef	JCr1	JCr2	JCr6a	JCr6b
	8	CCTTATTTGACATGAGATTGC	1	4479514	w	21	4		0	0	0	0	0	0	0	0	0	0	0	2	0	0	0	0	0	0	0	0	1	0	0	0	0	0	0	0	0	0	0	0	0	1	0	0
	9	TGAGATTGCCAAGCTATAAGGC	1	4479526	w	22	4		0	0	0	0	0	0	0	0	0	0	0	0	0	0	0	0	0	0	0	0	0	0	1	0	0	0	0	0	0	0	0	0	0	0	0	0	5
	Sum of abundance for signatures
MIR865	#	Signature	Hits	Coordinate	Strand	Len	T		FLR	RDR	SD1	SD2	FABAm	FABAp	FCol0	Fdcl17	Fdcl234	Frdr2	Frdr6	FBFL	FBLE	FBSE	FBSI	FHag1	FHag4	FHwe	FJWt	FJ1ab	FJ2ab	FJF1	JCWt	JC1hr	JC3hr	JCcmp	JCd1	JCd2	JCd3	JCd4	JCinf	JClef	JCr1	JCr2	JCr6a	JCr6b
	3	TTTTTCCTCAAATTTATCCAA	1	5170100	w	21	4		0	0	0	0	0	0	0	0	0	0	0	0	0	0	0	0	0	0	0	1	0	0	0	0	0	0	0	0	0	0	0	0	0	0	0	1
	4	ATTTATCCAAAATCATCCCAAATC	1	5170111	w	24	4		0	0	0	0	0	0	0	0	0	0	0	0	0	0	0	0	0	0	0	1	1	0	0	0	0	0	0	0	0	0	0	0	0	0	0	0
	5	ATTTATCCAAAATCATC	1	5170111	w	17	M		0	2	0	0	0	0	0	0	0	0	0	0	0	0	0	0	0	0	0	0	0	0	0	0	0	0	0	0	0	0	0	0	0	0	0	0
	6	TATCCAAAATCATCCCAAATC	1	5170114	w	21	4		0	0	0	0	0	0	0	0	0	0	0	0	0	0	0	0	0	0	0	0	0	0	0	0	0	0	0	0	0	0	1	0	0	0	0	0	5
	Sum of abundance for signatures								0	2	0	0
	#	Signature	Hits	Coordinate	Strand	Len	T		FLR	RDR	SD1	SD2	FABAm	FABAp	FCol0	Fdcl17	Fdcl234	Frdr2	Frdr6	FBFL	FBLE	FBSE	FBSI	FHag1	FHag4	FHwe	FJWt	FJ1ab	FJ2ab	FJF1	JCWt	JC1hr	JC3hr	JCcmp	JCd1	JCd2	JCd3	JCd4	JCinf	JClef	JCr1	JCr2	JCr6a	JCr6b
	1	CTGGGATGAATTTGGATCTAA	1	5169996	w	21	4		0	0	0	0	0	0	0	0	0	0	0	0	0	0	0	0	0	0	0	1	0	0	0	0	0	0	0	0	0	0	0	0	0	0	0	0
	2	ATGAATTTGGATCTAATTGAG	1	5170001	w	21	4		0	0	0	0	0	0	0	0	0	0	0	0	0	0	0	0	0	0	0	1	0	0	0	0	0	0	0	0	1	0	0	0	0	1	0	0
	4	ATTTATCCAAAATCATCCCAAATC	1	5170111	w	24	4		0	0	0	0	0	0	0	0	0	0	0	0	0	0	0	0	0	0	0	1	1	0	0	0	0	0	0	0	0	0	0	0	0	0	0	0
	5	ATTTATCCAAAATCATC	1	5170111	w	17	M		0	2	0	0	0	0	0	0	0	0	0	0	0	0	0	0	0	0	0	0	0	0	0	0	0	0	0	0	0	0	0	0	0	0	0	0
	6	TATCCAAAATCATCCCAAATC	1	5170114	w	21	4		0	0	0	0	0	0	0	0	0	0	0	0	0	0	0	0	0	0	0	0	0	0	0	0	0	0	0	0	0	0	1	0	0	0	0	0	7
	Sum of abundance for signatures								0	2	0	0
MIR860	#	Signature	Hits	Coordinate	Strand	Len	T		FLR	RDR	SD1	SD2	FABAm	FABAp	FCol0	Fdcl17	Fdcl234	Frdr2	Frdr6	FBFL	FBLE	FBSE	FBSI	FHag1	FHag4	FHwe	FJWt	FJ1ab	FJ2ab	FJF1	JCWt	JC1hr	JC3hr	JCcmp	JCd1	JCd2	JCd3	JCd4	JCinf	JClef	JCr1	JCr2	JCr6a	JCr6b
	1	TGTCTTGGTTAAATTCAATAT	1	9098795	w	21	4		0	0	0	0	0	0	0	0	0	0	0	0	0	2	0	0	0	0	0	0	0	0	0	0	0	0	0	0	0	0	0	0	0	0	0	0
	3	TCAATAGATTGGACTAT	2	9098834	c	17	M		0	6	0	0	0	0	0	0	0	0	0	0	0	0	0	0	0	0	0	0	0	0	0	0	0	0	0	0	0	0	0	0	0	0	0	0
	5	TCAATAGATTGGACTAT	2	9098879	w	17	M		0	6	0	0	0	0	0	0	0	0	0	0	0	0	0	0	0	0	0	0	0	0	0	0	0	0	0	0	0	0	0	0	0	0	0	0
	11	TGTATATTAAATTTGACTAAG	1	9098895	w	21	4		0	0	0	0	0	0	0	0	0	0	0	0	0	2	0	0	0	0	0	0	0	0	0	0	0	0	0	0	0	0	0	0	0	0	0	0	4
	Sum of abundance for signatures								0	12	0	0
MIR869
MIR866	#	Signature	Hits	Coordinate	Strand	Len	T		FLR	RDR	SD1	SD2	FABAm	FABAp	FCol0	Fdcl17	Fdcl234	Frdr2	Frdr6	FBFL	FBLE	FBSE	FBSI	FHag1	FHag4	FHwe	FJWt	FJ1ab	FJ2ab	FJF1	JCWt	JC1hr	JC3hr	JCcmp	JCd1	JCd2	JCd3	JCd4	JCinf	JClef	JCr1	JCr2	JCr6a	JCr6b
	1	ACAAAATCCGTCTTTGAAGA	1	16175085	c	20	4		0	0	0	0	0	0	0	0	0	0	0	0	0	0	1	0	0	0	0	1	0	0	0	0	0	0	0	0	0	0	0	0	0	0	0	1
	2	AATCATTTCGTTAACAAAATC	1	16175098	c	21	4		0	0	0	0	0	0	0	0	0	0	0	0	0	0	0	0	0	0	0	1	0	0	0	0	0	0	0	0	0	0	0	0	0	0	0	0
	3	ACAAAATCCGTTCCTTGAAAA	1	16175142	w	21	4		0	0	0	0	0	0	0	0	0	0	0	0	0	0	1	0	0	0	0	0	0	0	0	0	0	0	0	0	0	0	0	0	0	0	0	0	5
	Sum of abundance for signatures
	#	Signature	Hits	Coordinate	Strand	Len	T		FLR	RDR	SD1	SD2	FABAm	FABAp	FCol0	Fdcl17	Fdcl234	Frdr2	Frdr6	FBFL	FBLE	FBSE	FBSI	FHag1	FHag4	FHwe	FJWt	FJ1ab	FJ2ab	FJF1	JCWt	JC1hr	JC3hr	JCcmp	JCd1	JCd2	JCd3	JCd4	JCinf	JClef	JCr1	JCr2	JCr6a	JCr6b
	1	ACAAAATCCGTCTTTGAAGA	1	16175085	c	20	4		0	0	0	0	0	0	0	0	0	0	0	0	0	0	1	0	0	0	0	1	0	0	0	0	0	0	0	0	0	0	0	0	0	0	0	1
	2	AATCATTTCGTTAACAAAATC	1	16175098	c	21	4		0	0	0	0	0	0	0	0	0	0	0	0	0	0	0	0	0	0	0	1	0	0	0	0	0	0	0	0	0	0	0	0	0	0	0	0	4
	Sum of abundance for signatures
MIR870	#	Signature	Hits	Coordinate	Strand	Len	T		FLR	RDR	SD1	SD2	FABAm	FABAp	FCol0	Fdcl17	Fdcl234	Frdr2	Frdr6	FBFL	FBLE	FBSE	FBSI	FHag1	FHag4	FHwe	FJWt	FJ1ab	FJ2ab	FJF1	JCWt	JC1hr	JC3hr	JCcmp	JCd1	JCd2	JCd3	JCd4	JCinf	JClef	JCr1	JCr2	JCr6a	JCr6b
	9	ACACAATCTAATTTGGTGTTTC	1	21412799	c	22	4		0	0	0	0	0	0	0	0	0	0	0	0	0	0	0	2	0	0	0	0	0	0	0	0	0	0	0	0	0	0	0	0	0	0	0	0
	10	GCAACACAATCTAATTTGGTGTTT	1	21412802	c	24	4		0	0	0	0	0	0	0	0	0	0	0	0	0	0	0	0	0	1	0	0	0	0	0	0	0	0	0	0	0	0	0	0	0	0	0	0
	11	TTAGAATGTGATGCAAAACTT	1	21412838	c	21	4		0	0	0	0	0	0	0	0	0	0	0	0	0	0	5	0	0	0	0	2	1	0	0	0	0	0	0	0	0	0	0	0	0	0	0	0
	12	TTAGAATGTGATGCAAAACT	1	21412838	c	20	4		0	0	0	0	0	0	0	0	0	0	0	0	0	0	0	0	0	0	0	1	0	0	0	0	0	0	0	0	0	0	0	0	0	0	0	0
	13	TTAGAATGTGATGCAAA	1	21412838	c	17	M		0	5	0	0	0	0	0	0	0	0	0	0	0	0	0	0	0	0	0	0	0	0	0	0	0	0	0	0	0	0	0	0	0	0	0	0	12
	Sum of abundance for signatures
MIR447c	#	Signature	Hits	Coordinate	Strand	Len	T		FLR	RDR	SD1	SD2	FABAm	FABAp	FCol0	Fdcl17	Fdcl234	Frdr2	Frdr6	FBFL	FBLE	FBSE	FBSI	FHag1	FHag4	FHwe	FJWt	FJ1ab	FJ2ab	FJF1	JCWt	JC1hr	JC3hr	JCcmp	JCd1	JCd2	JCd3	JCd4	JCinf	JClef	JCr1	JCr2	JCr6a	JCr6b
	2	ACTCGATATAAGAAGGGGGTTT	1	1523359	c	22	4		0	0	0	0	0	0	0	0	0	0	0	0	0	0	0	0	0	0	0	0	1	0	0	0	0	0	0	0	0	0	0	0	0	0	0	0
	Sum of abundance for signatures								0	0	0	0
MIR447a	#	Signature	Hits	Coordinate	Strand	Len	T		FLR	RDR	SD1	SD2	FABAm	FABAp	FCol0	Fdcl17	Fdcl234	Frdr2	Frdr6	FBFL	FBLE	FBSE	FBSI	FHag1	FHag4	FHwe	FJWt	FJ1ab	FJ2ab	FJF1	JCWt	JC1hr	JC3hr	JCcmp	JCd1	JCd2	JCd3	JCd4	JCinf	JClef	JCr1	JCr2	JCr6a	JCr6b
	36	ACCCCTTACAATGTCGAGTAA	1	1528331	c	21	4		0	0	0	0	0	0	0	0	0	0	0	0	0	11	1	0	0	0	0	0	0	0	0	0	0	0	0	0	0	0	0	0	0	0	0	0
	37	ACCCCTTACAATGTCGA	1	1528331	c	17	M		0	1	0	0	0	0	0	0	0	0	0	0	0	0	0	0	0	0	0	0	0	0	0	0	0	0	0	0	0	0	0	0	0	0	0	0
	38	TTAAACCCCTTACAATGTCGAGTA	1	1528335	c	24	4		0	0	0	0	0	0	0	0	0	0	0	0	0	0	0	0	2	0	0	0	0	0	0	0	0	0	0	0	0	0	0	0	0	0	0	0
	40	AATATATAATACTACTTTTTC	1	1528361	c	21	4		0	0	0	0	0	0	0	0	0	0	0	0	0	0	0	0	0	0	0	1	0	0	0	0	0	0	0	0	0	0	0	0	0	0	0	0
	41	TAATATATAATACTACTTTTTC	1	1528362	c	22	4		0	0	0	0	0	0	0	0	0	0	0	0	0	0	0	2	0	0	0	0	0	0	0	0	0	0	0	0	0	0	0	0	0	0	0	0	17
	Sum of abundance for signatures								0	1	0	0
MIR447b	#	Signature	Hits	Coordinate	Strand	Len	T		FLR	RDR	SD1	SD2	FABAm	FABAp	FCol0	Fdcl17	Fdcl234	Frdr2	Frdr6	FBFL	FBLE	FBSE	FBSI	FHag1	FHag4	FHwe	FJWt	FJ1ab	FJ2ab	FJF1	JCWt	JC1hr	JC3hr	JCcmp	JCd1	JCd2	JCd3	JCd4	JCinf	JClef	JCr1	JCr2	JCr6a	JCr6b
	31	TACTCGACATTGTAAGGGGAT	1	1535603	w	21	4		0	0	0	0	0	0	0	0	0	0	0	0	0	0	0	0	0	0	1	0	0	0	0	0	0	0	0	0	0	0	0	0	0	0	0	0
	37	TCCCCTTACAATGTCGAGTAA	1	1535622	c	21	4		0	0	0	0	0	0	0	0	0	2	0	17	2	0	1	0	0	3	0	4	11	0	0	0	0	0	0	0	0	0	0	0	0	0	0	0
	38	TCCCCTTACAATGTCGAGTA	1	1535622	c	20	4		0	0	0	0	0	0	0	0	0	0	0	3	0	0	0	0	0	0	0	1	0	0	0	0	0	0	0	0	0	0	0	0	0	0	0	0
	39	TCCCCTTACAATGTCGA	1	1535622	c	17	M		0	9	0	0	0	0	0	0	0	0	0	0	0	0	0	0	0	0	0	0	0	0	0	0	0	0	0	0	0	0	0	0	0	0	0	0	45
	Sum of abundance for signatures
miR400	#	Signature	Hits	Coordinate	Strand	Len	T		FLR	RDR	SD1	SD2	FABAm	FABAp	FCol0	Fdcl17	Fdcl234	Frdr2	Frdr6	FBFL	FBLE	FBSE	FBSI	FHag1	FHag4	FHwe	FJWt	FJ1ab	FJ2ab	FJF1	JCWt	JC1hr	JC3hr	JCcmp	JCd1	JCd2	JCd3	JCd4	JCinf	JClef	JCr1	JCr2	JCr6a	JCr6b
	9	GTTTCTCAAACGAAGTG	1	11785970	w	17	M		0	4	0	0	0	0	0	0	0	0	0	0	0	0	0	0	0	0	0	0	0	0	0	0	0	0	0	0	0	0	0	0	0	0	0	0
	Sum of abundance for signatures
miR161	#	Signature	Hits	Coordinate	Strand	Len	T		FLR	RDR	SD1	SD2	FABAm	FABAp	FCol0	Fdcl17	Fdcl234	Frdr2	Frdr6	FBFL	FBLE	FBSE	FBSI	FHag1	FHag4	FHwe	FJWt	FJ1ab	FJ2ab	FJF1	JCWt	JC1hr	JC3hr	JCcmp	JCd1	JCd2	JCd3	JCd4	JCinf	JClef	JCr1	JCr2	JCr6a	JCr6b
	47	TAGTCACTTTCAATGCATTGA	1	17829410	c	21	4		0	0	0	0	0	0	0	0	0	0	0	0	0	0	0	0	0	0	0	0	0	0	0	0	0	1	0	0	0	0	0	0	0	0	0	0
	48	CCCCGATGTAGTCACTTTCAA	1	17829418	c	21	4		0	0	0	0	0	0	0	0	0	0	0	0	0	0	0	0	0	0	0	0	0	0	0	0	0	0	0	0	0	0	0	0	0	1	0	0
	71	GTCACTTTCACTGCATTAATC	1	17829477	w	21	4		0	0	0	0	3	0	0	1	0	0	0	0	0	11	6	3	0	0	0	1	1	0	0	1	0	0	0	0	0	0	0	0	0	0	0	0
	72	GTCACTTTCACTGCATT	1	17829477	w	17	M		0	1	52	70	0	0	0	0	0	0	0	0	0	0	0	0	0	0	0	0	0	0	0	0	0	0	0	0	0	0	0	0	0	0	0	0
	73	TCACTTTCACTGCATTAATC	1	17829478	w	20	4		0	0	0	0	0	0	0	0	0	0	0	0	2	7	2	0	0	1	0	0	0	0	0	0	0	0	0	0	0	0	0	0	0	0	0	0	41
	Sum of abundance for signatures								0	1	52	70
miR158b	#	Signature	Hits	Coordinate	Strand	Len	T		FLR	RDR	SD1	SD2	FABAm	FABAp	FCol0	Fdcl17	Fdcl234	Frdr2	Frdr6	FBFL	FBLE	FBSE	FBSI	FHag1	FHag4	FHwe	FJWt	FJ1ab	FJ2ab	FJF1	JCWt	JC1hr	JC3hr	JCcmp	JCd1	JCd2	JCd3	JCd4	JCinf	JClef	JCr1	JCr2	JCr6a	JCr6b
	10	CCCAAATGTAGACAAAGCA	2	20775940	w	19	4		0	0	0	0	0	0	0	0	0	0	0	11	0	9	4	3	0	0	0	1	0	0	0	0	0	0	0	0	0	0	0	0	0	0	0	0
	11	CCAAATGTAGACAAAGCA	3	20775941	w	18	4		0	0	0	0	0	0	0	0	0	0	5	2	2	9	0	5	0	0	0	0	0	0	0	0	0	0	0	0	0	0	0	0	0	0	0	0
	12	CAAATGTAGACAAAGCA	3	20775942	w	17	M		0	2	0	0	0	0	0	0	0	0	0	0	0	0	0	0	0	0	0	0	0	0	0	0	0	0	0	0	0	0	0	0	0	0	0	0	51
	Sum of abundance for signatures								8	11	0	0
miR158a	#	Signature	Hits	Coordinate	Strand	Len	T		FLR	RDR	SD1	SD2	FABAm	FABAp	FCol0	Fdcl17	Fdcl234	Frdr2	Frdr6	FBFL	FBLE	FBSE	FBSI	FHag1	FHag4	FHwe	FJWt	FJ1ab	FJ2ab	FJF1	JCWt	JC1hr	JC3hr	JCcmp	JCd1	JCd2	JCd3	JCd4	JCinf	JClef	JCr1	JCr2	JCr6a	JCr6b
	1	TTTGTCTACATTTGGGA	1	3366357	w	17	M		0	2	0	0	0	0	0	0	0	0	0	0	0	0	0	0	0	0	0	0	0	0	0	0	0	0	0	0	0	0	0	0	0	0	0	0
	2	CAAAGCAATACCGTGATGATGTCG	1	3366360	c	24	4		0	0	0	0	0	0	0	0	0	0	0	0	0	0	0	0	0	0	0	0	0	0	0	0	0	1	0	0	0	0	0	0	0	0	0	0
	24	AGTGATGACGCCATTGC	1	3366394	c	17	M		0	1	0	0	0	0	0	0	0	0	0	0	0	0	0	0	0	0	0	0	0	0	0	0	0	0	0	0	0	0	0	0	0	0	0	0
	25	AAGTGATGACGCCATTGCTCT	1	3366395	c	21	4		0	0	0	0	0	0	0	0	0	0	0	0	2	0	0	0	0	0	0	0	0	0	0	0	0	0	0	0	0	1	0	0	0	0	0	0
	26	AAGTGATGACGCCATTGCTC	1	3366395	c	20	4		0	0	0	0	0	0	0	0	0	0	0	0	0	0	0	0	0	0	0	0	0	0	0	0	0	0	0	0	0	0	1	0	0	2	0	0
	27	AAGTGATGACGCCATTGC	1	3366395	c	18	4		0	0	0	0	0	0	0	0	0	0	0	0	0	0	1	0	0	0	0	0	0	0	0	0	0	0	0	0	0	0	0	0	0	0	0	0
	28	AAGTGATGACGCCATTG	1	3366395	c	17	M		4	22	19	22	0	0	0	0	0	0	0	0	0	0	0	0	0	0	0	0	0	0	0	0	0	0	0	0	0	0	0	0	0	0	0	0
	29	TTTGGAAAAAGTGATGACGCC	1	3366403	c	21	4		0	0	0	0	0	0	0	0	0	0	0	0	0	0	0	0	0	0	0	0	0	0	0	1	0	0	0	0	0	0	0	0	0	0	0	0	9
	Sum of abundance for signatures								4	25	19	22
miR402	#	Signature	Hits	Coordinate	Strand	Len	T		FLR	RDR	SD1	SD2	FABAm	FABAp	FCol0	Fdcl17	Fdcl234	Frdr2	Frdr6	FBFL	FBLE	FBSE	FBSI	FHag1	FHag4	FHwe	FJWt	FJ1ab	FJ2ab	FJF1	JCWt	JC1hr	JC3hr	JCcmp	JCd1	JCd2	JCd3	JCd4	JCinf	JClef	JCr1	JCr2	JCr6a	JCr6b
	Sum of abundance for signatures
miR173	#	Signature	Hits	Coordinate	Strand	Len	T		FLR	RDR	SD1	SD2	FABAm	FABAp	FCol0	Fdcl17	Fdcl234	Frdr2	Frdr6	FBFL	FBLE	FBSE	FBSI	FHag1	FHag4	FHwe	FJWt	FJ1ab	FJ2ab	FJF1	JCWt	JC1hr	JC3hr	JCcmp	JCd1	JCd2	JCd3	JCd4	JCinf	JClef	JCr1	JCr2	JCr6a	JCr6b
	18	TTCCTCTGTGATTCTCTGTGTAAG	1	8236226	w	24	4		0	0	0	0	0	0	0	0	0	0	0	0	0	0	0	0	0	0	0	0	0	1	0	0	0	0	0	0	0	0	0	0	0	0	0	0
	Sum of abundance for signatures

## Sheet: target-para reads
gene	#	Signature	Hits	Coordinate	Strand	Len	T		FLR	RDR	SD1	SD2	FABAm	FABAp	FCol0	Fdcl17	Fdcl234	Frdr2	Frdr6	FBFL	FBLE	FBSE	FBSI	FHag1	FHag4	FHwe	FJWt	FJ1ab	FJ2ab	FJF1	JCWt	JC1hr	JC3hr	JCcmp	JCd1	JCd2	JCd3	JCd4	JCinf	JClef	JCr1	JCr2	JCr6a	JCr6b	sum of 454
At1g06580	1	GGCATATTGTAGACTGGTTTG	1	2014246	c	21	4		0	0	0	0	0	0	0	0	0	0	0	0	0	4	0	0	0	0	0	0	0	0	0	0	0	0	0	0	0	0	0	0	0	0	0	0
	2	CCACAAGAAACCATCCGACCT	1	2014776	w	21	4		0	0	0	0	0	0	0	0	0	0	0	0	0	2	0	0	0	0	0	0	0	0	0	0	0	0	0	0	0	0	0	0	0	0	0	0
	9	ACGGGCTTTGCATTCAC	1	2015052	c	17	M		0	0	1	0	0	0	0	0	0	0	0	0	0	0	0	0	0	0	0	0	0	0	0	0	0	0	0	0	0	0	0	0	0	0	0	0
	10	TGATCAGTGAATTGTAAGTGA	1	2015053	w	21	4		0	0	0	0	0	0	0	0	0	0	0	2	0	0	0	0	0	0	0	0	0	0	0	0	0	0	0	0	0	0	0	0	0	0	0	0
	12	TGATGAGGATGGGAATC	1	2015208	c	17	M		0	0	0	0	0	0	0	0	0	0	0	0	0	0	0	0	0	0	0	0	0	0	0	0	0	0	0	0	0	0	0	0	0	0	0	0	8
	Sum of abundance for signatures								0	0	1	0
At1g12820	#	Signature	Hits	Coordinate	Strand	Len	T		FLR	RDR	SD1	SD2	FABAm	FABAp	FCol0	Fdcl17	Fdcl234	Frdr2	Frdr6	FBFL	FBLE	FBSE	FBSI	FHag1	FHag4	FHwe	FJWt	FJ1ab	FJ2ab	FJF1	JCWt	JC1hr	JC3hr	JCcmp	JCd1	JCd2	JCd3	JCd4	JCinf	JClef	JCr1	JCr2	JCr6a	JCr6b
	1	CAATGGCTGAATTACGGTGAT	1	4368763	w	21	4		0	0	0	0	0	0	0	0	0	0	0	0	0	0	0	0	0	0	0	0	0	1	0	0	0	0	0	0	0	0	0	0	0	0	0	0
	2	TGAATTACGGTGATAATAAAA	1	4368770	w	21	4		0	0	0	0	0	0	0	0	0	0	0	0	2	0	0	0	0	0	0	0	0	0	0	0	0	0	0	0	0	0	0	0	0	0	0	0
	3	TAAAATGCGACATTTGT	1	4368786	w	17	M		0	4	0	0	0	0	0	0	0	0	0	0	0	0	0	0	0	0	0	0	0	0	0	0	0	0	0	0	0	0	0	0	0	0	0	0
	4	AATGCGACATTTGTATT	1	4368789	w	17	M		0	1	0	0	0	0	0	0	0	0	0	0	0	0	0	0	0	0	0	0	0	0	0	0	0	0	0	0	0	0	0	0	0	0	0	0
	5	TAAAAGGCAAAAACTAGTACA	1	4368820	w	21	4		0	0	0	0	0	0	0	0	0	0	0	0	0	0	0	0	0	0	0	1	0	0	0	0	0	0	0	0	0	0	0	0	0	0	0	0
	6	TACTAGTTTTTGCCTTTTATC	1	4368838	c	21	4		0	0	0	0	0	0	0	0	0	0	0	0	0	0	0	2	0	0	0	0	0	0	0	0	0	0	0	0	0	0	0	0	0	0	0	0
	7	AGAAAAGTTTGAAAACA	1	4368842	w	17	M		0	2	0	0	0	0	0	0	0	0	0	0	0	0	0	0	0	0	0	0	0	0	0	0	0	0	0	0	0	0	0	0	0	0	0	0
	8	TTGAAAACACATGAAGGTGCA	1	4368850	w	21	4		0	0	0	0	0	0	0	0	0	0	0	0	0	0	0	0	0	0	0	0	0	0	0	1	0	0	0	0	0	0	0	0	0	0	0	0
	9	TGAAAACACATGAAGGTGCAAAG	1	4368851	w	23	4		0	0	0	0	0	0	0	0	0	0	0	0	2	0	0	0	0	0	0	0	0	0	0	0	0	0	0	0	0	0	0	0	0	0	0	0
	10	TGAAAACACATGAAGGTGCAA	1	4368851	w	21	4		0	0	0	0	0	0	0	0	0	0	0	0	2	0	0	2	0	0	0	0	0	0	0	0	0	0	0	0	0	0	0	0	0	0	0	0
	11	AACACATGAAGGTGCAAAGAG	1	4368855	w	21	4		0	0	0	0	0	0	0	0	0	0	0	0	2	0	0	0	0	0	0	0	0	0	0	0	0	0	0	0	0	0	0	0	0	0	0	0
	12	CACATGAAGGTGCAAAGAGACT	1	4368857	w	22	4		0	0	0	0	0	0	0	0	0	0	0	2	0	0	0	0	0	0	0	0	0	0	0	0	0	0	0	0	0	0	0	0	0	0	0	0
	13	CACATGAAGGTGCAAAGAGAC	1	4368857	w	21	4		0	0	0	0	0	0	0	0	0	0	0	0	2	0	0	0	0	0	0	0	0	0	0	0	0	0	0	0	0	0	0	0	0	0	0	0
	14	CATGAAGGTGCAAAGAGACTAAA	1	4368859	w	23	4		0	0	0	0	0	0	0	0	0	0	0	0	0	0	1	0	0	0	0	0	0	0	0	0	0	0	0	0	0	0	0	0	0	0	0	0
	15	TGTGTTTTCAAACTTTT	1	4368860	c	17	M		0	1	0	0	0	0	0	0	0	0	0	0	0	0	0	0	0	0	0	0	0	0	0	0	0	0	0	0	0	0	0	0	0	0	0	0
	16	TGAAGGTGCAAAGAGACTAAAG	1	4368861	w	22	4		0	0	0	0	0	0	0	0	0	0	0	0	7	0	1	0	0	0	0	0	0	0	0	0	0	0	0	0	0	0	0	0	0	0	0	0
	17	TGAAGGTGCAAAGAGACTAAA	1	4368861	w	21	4		0	0	0	0	0	0	0	0	0	0	0	0	10	5	2	0	0	0	0	0	0	0	0	0	0	0	0	0	0	0	0	0	0	0	0	0
	18	GTCTCTTTGCACCTTCATGTG	1	4368877	c	21	4		0	0	0	0	0	0	0	0	0	0	0	0	0	0	0	0	0	0	0	1	0	0	0	0	0	0	0	0	0	0	0	0	0	0	0	0
	19	TAGTCTCTTTGCACCTTCATGT	1	4368879	c	22	4		0	0	0	0	0	0	0	0	0	0	0	0	0	0	0	0	0	0	0	1	0	0	0	0	0	0	0	0	0	0	0	0	0	0	0	0
	20	TTAGTCTCTTTGCACCTTCAT	1	4368880	c	21	4		0	0	0	0	0	0	0	0	0	0	0	0	0	0	0	0	0	0	0	0	1	0	0	0	0	0	0	0	0	0	0	0	0	0	0	0
	22	AAGAATCCTAACATATGGTGG	1	4368880	w	21	4		0	0	0	0	0	0	0	0	0	0	0	0	0	0	0	0	0	0	0	0	0	0	0	1	0	0	0	0	0	0	1	0	0	0	0	0
	23	TTTAGTCTCTTTGCACCTTCA	1	4368881	c	21	4		0	0	0	0	0	0	0	0	0	0	0	0	0	0	0	0	0	0	0	1	0	0	0	0	0	0	0	0	0	0	0	0	0	0	0	0
	24	TTTAGTCTCTTTGCACC	1	4368881	c	17	M		0	1	0	0	0	0	0	0	0	0	0	0	0	0	0	0	0	0	0	0	0	0	0	0	0	0	0	0	0	0	0	0	0	0	0	0
	25	AGAATCCTAACATATGGTGGT	1	4368881	w	21	4		0	0	0	0	0	0	0	0	0	0	0	0	0	0	0	0	0	0	0	0	0	0	0	1	0	0	0	0	0	0	0	0	0	0	0	0
	26	AATCCTAACATATGGTGGTGC	1	4368883	w	21	4		0	0	0	0	0	0	0	0	0	0	0	0	0	0	0	0	0	0	0	1	0	0	0	0	0	0	0	0	0	0	0	0	0	0	0	0
	27	ATCCTAACATATGGTGGTGCA	1	4368884	w	21	4		0	0	0	0	0	0	0	0	0	0	0	0	0	0	1	0	0	0	0	0	0	0	0	0	0	0	0	1	0	0	0	0	1	0	0	0
	28	TGGTGGTGCATCTTTTCTAGTC	1	4368895	w	22	4		0	0	0	0	0	0	0	0	0	0	0	0	2	0	0	0	0	0	0	0	0	0	0	0	0	0	0	0	0	0	0	0	0	0	0	0
	29	TGGTGGTGCATCTTTTCTAGT	1	4368895	w	21	4		0	0	0	0	0	0	0	0	0	0	0	0	0	0	1	0	0	0	0	0	0	0	0	0	0	0	0	0	0	0	0	0	0	0	0	0
	30	TGGTGCATCTTTTCTAGTCCC	1	4368898	w	21	4		0	0	0	0	0	0	0	0	0	0	0	0	0	0	1	0	0	0	0	0	0	0	0	0	0	0	0	0	0	0	0	0	0	0	0	0
	31	CACCACCATATGTTAGGATTC	1	4368902	c	21	4		0	0	0	0	0	0	0	0	0	0	0	0	0	0	0	0	0	0	0	1	0	0	0	0	0	0	0	0	0	0	0	0	0	0	0	0
	32	CACCACCATATGTTAGG	1	4368902	c	17	M		0	1	0	0	0	0	0	0	0	0	0	0	0	0	0	0	0	0	0	0	0	0	0	0	0	0	0	0	0	0	0	0	0	0	0	0
	33	ATCTTTTCTAGTCCCAACCAC	1	4368904	w	21	4		0	0	0	0	0	0	0	0	0	0	0	0	0	0	0	0	0	0	0	1	1	0	0	0	0	0	0	0	0	0	0	0	0	0	0	0
	34	ATCTTTTCTAGTCCCAA	1	4368904	w	17	M		0	0	3	3	0	0	0	0	0	0	0	0	0	0	0	0	0	0	0	0	0	0	0	0	0	0	0	0	0	0	0	0	0	0	0	0
	35	CTTTTCTAGTCCCAACCACTG	1	4368906	w	21	4		0	0	0	0	0	0	0	0	0	0	0	0	2	0	0	0	0	0	0	0	0	0	0	0	0	0	0	0	0	0	0	0	0	0	0	0
	36	GGTTGGGACTAGAAAAGATGCA	1	4368922	c	22	4		0	0	0	0	0	0	0	0	0	0	0	0	2	5	0	0	0	0	0	0	0	0	0	0	0	0	0	0	0	0	0	0	0	0	0	0
	37	GGTTGGGACTAGAAAAGATGC	1	4368922	c	21	4		0	0	0	0	0	0	0	0	0	0	0	0	10	0	3	0	0	1	0	0	0	0	0	0	0	0	0	0	0	0	0	0	0	0	0	0
	38	GTGGTTGGGACTAGAAAAGAT	1	4368924	c	21	4		0	0	0	0	0	0	0	0	0	0	0	0	0	0	3	0	0	0	0	0	0	0	0	0	0	0	0	0	0	0	0	0	0	0	0	0
	39	TGAAAGAGAGAAGGTTGATAA	1	4368964	c	21	4		0	0	0	0	0	0	0	0	0	0	0	0	3	2	0	0	0	0	0	0	0	0	0	0	0	0	0	0	0	0	0	0	0	0	0	0
	40	GATGAAAGAGAGAAGGTTGAT	1	4368966	c	21	4		0	0	0	0	0	0	0	0	0	0	0	0	0	0	0	0	0	0	0	0	1	0	0	0	0	0	0	0	0	0	0	0	0	0	0	0
	41	AGATGAAAGAGAGAAGGTTGA	1	4368967	c	21	4		0	0	0	0	0	0	0	0	0	0	0	0	0	0	1	0	0	0	0	0	0	0	0	0	0	0	0	0	0	0	0	0	0	0	0	0
	42	AAGATGAAAGAGAGAAGGTTG	1	4368968	c	21	4		0	0	0	0	0	0	0	0	0	0	0	0	0	0	0	0	0	0	0	0	0	1	0	0	0	0	0	0	0	0	0	0	0	0	0	0
	43	CTTCATTCTGTTCCATCCCAT	1	4368969	w	21	4		0	0	0	0	0	0	0	0	0	0	0	0	0	0	0	2	0	0	0	0	0	0	0	0	0	0	0	0	0	0	0	0	0	0	0	0
	44	TTATTCTCATTCTCGTTGATG	1	4368989	w	21	4		0	0	0	0	0	0	0	0	0	0	0	0	0	0	0	0	0	0	0	0	0	0	0	1	0	0	0	0	0	0	0	0	0	0	0	0
	45	ATTCTCATTCTCGTTGATGATCTC	1	4368991	w	24	4		0	0	0	0	0	0	0	0	0	0	0	0	0	0	0	0	0	0	0	0	0	0	0	0	0	0	0	0	0	0	0	0	0	1	0	0
	46	ATGAGAATAATGGGATGGAAC	1	4368998	c	21	4		0	0	0	0	0	0	0	0	0	0	0	0	0	0	0	0	0	0	0	0	0	0	0	1	0	0	0	0	0	0	0	0	0	0	0	0
	47	TCGTTGATGATCTCTACGTTAAGC	1	4369001	w	24	4		0	0	0	0	0	0	0	0	0	0	0	0	0	0	0	0	0	0	0	0	0	0	0	0	0	0	0	0	0	0	0	0	1	0	0	0
	48	TTGATGATCTCTACGTTAAGC	1	4369004	w	21	4		0	0	0	0	0	0	0	0	0	0	0	0	0	0	1	0	0	0	0	0	0	0	0	0	0	0	0	0	0	0	0	0	0	0	0	0
	49	ATCTCTACGTTAAGCCGTGGC	1	4369010	w	21	4		0	0	0	0	0	0	0	0	0	0	0	0	5	0	0	0	0	0	0	0	0	0	0	0	0	0	0	0	0	0	0	0	0	0	0	0
	50	TCTCTACGTTAAGCCGTGGCG	1	4369011	w	21	4		0	0	0	0	0	0	0	0	0	0	0	0	0	0	0	2	0	0	0	0	0	0	0	0	0	0	0	0	0	0	0	0	0	0	0	0
	51	TCTCTACGTTAAGCCGT	1	4369011	w	17	M		0	1	0	0	0	0	0	0	0	0	0	0	0	0	0	0	0	0	0	0	0	0	0	0	0	0	0	0	0	0	0	0	0	0	0	0
	52	CACGGCTTAACGTAGAGATCA	1	4369028	c	21	4		0	0	0	0	0	0	0	0	0	0	0	0	0	0	0	0	0	0	0	1	0	0	0	0	0	0	0	0	0	0	0	0	0	1	0	0
	53	CCACGGCTTAACGTAGAGATCA	1	4369029	c	22	4		0	0	0	0	0	0	0	0	0	0	0	0	0	0	1	0	0	0	0	0	0	0	0	0	0	0	0	0	0	0	0	0	0	0	0	0
	54	CGAATTCTGCGCGAGCC	1	4369030	w	17	M		0	0	0	0	0	0	0	0	0	0	0	0	0	0	0	0	0	0	0	0	0	0	0	0	0	0	0	0	0	0	0	0	0	0	0	0
	55	AATTCTGCGCGAGCCTCTTGC	1	4369032	w	21	4		0	0	0	0	0	0	0	0	0	0	0	0	2	0	0	2	0	0	0	1	0	0	0	0	0	0	0	0	0	0	0	0	0	0	0	0
	56	AGAGGCTCGCGCAGAATTCGCC	1	4369049	c	22	4		0	0	0	0	0	0	0	0	0	0	0	0	0	0	0	0	0	0	0	0	1	0	0	0	0	0	0	0	0	0	0	0	0	0	0	0
	57	AGAGGCTCGCGCAGAATTCGC	1	4369049	c	21	4		0	0	0	0	0	0	0	0	0	0	0	2	0	0	1	0	0	0	0	1	0	0	0	0	0	0	0	0	0	0	0	0	0	0	0	0
	58	TGCAGCCACCGAGTGTTACTTCAC	1	4369050	w	24	4		0	0	0	0	0	0	0	0	0	0	0	0	0	0	0	0	0	0	1	0	0	0	0	0	0	0	0	0	0	0	0	0	0	0	0	0
	59	CAGCCACCGAGTGTTACTTCAC	1	4369052	w	22	4		0	0	0	0	0	0	0	0	0	0	0	0	0	0	0	0	0	0	0	0	0	0	0	0	0	1	0	0	0	0	0	0	0	0	0	0
	60	CAGCCACCGAGTGTTACTTCA	1	4369052	w	21	4		0	0	0	0	0	0	0	0	0	0	0	0	0	0	1	0	0	0	0	0	0	0	0	0	0	0	0	0	0	0	0	0	0	0	0	0
	61	AGCCACCGAGTGTTACTTCAC	1	4369053	w	21	4		0	0	0	0	0	0	0	0	0	0	0	0	3	2	13	0	0	0	0	1	0	0	0	0	0	0	0	0	0	0	0	0	0	0	0	0
	62	AGCCACCGAGTGTTACTTCA	1	4369053	w	20	4		0	0	0	0	0	0	0	0	0	0	0	0	0	0	0	0	0	1	0	0	0	0	0	0	0	0	0	0	0	0	0	0	0	0	0	0
	63	AGCCACCGAGTGTTACT	1	4369053	w	17	M		0	0	1	1	0	0	0	0	0	0	0	0	0	0	0	0	0	0	0	0	0	0	0	0	0	0	0	0	0	0	0	0	0	0	0	0
	64	AAGTAACACTCGGTGGCTGCA	1	4369070	c	21	4		0	0	0	0	0	0	0	0	0	0	0	0	0	0	0	0	0	0	0	0	0	0	0	0	1	0	0	0	0	0	0	0	0	0	0	0
	65	AAGTAACACTCGGTGGC	1	4369070	c	17	M		0	2	0	0	0	0	0	0	0	0	0	0	0	0	0	0	0	0	0	0	0	0	0	0	0	0	0	0	0	0	0	0	0	0	0	0
	66	GAAGTAACACTCGGTGGCTGC	1	4369071	c	21	4		0	0	0	0	0	0	0	0	0	0	0	0	0	0	0	0	0	4	0	0	0	0	0	1	0	0	0	0	1	0	0	0	0	1	0	0
	67	GAAGTAACACTCGGTGG	1	4369071	c	17	M		1	2	0	0	0	0	0	0	0	0	0	0	0	0	0	0	0	0	0	0	0	0	0	0	0	0	0	0	0	0	0	0	0	0	0	0
	72	CTTTGGATGTCGTCTTGT	1	4369089	c	18	4		0	0	0	0	0	0	0	0	0	0	0	0	0	0	0	2	0	0	0	0	0	0	0	0	0	0	0	0	0	0	0	0	0	0	0	0
	73	CCCTTTGGATGTCGTCTTGTGAAG	1	4369091	c	24	4		0	0	0	0	0	0	0	0	0	0	0	0	0	0	0	0	0	0	0	0	0	0	0	0	0	0	0	0	0	1	0	0	0	0	0	0
	74	CCCTTTGGATGTCGTCTTGT	1	4369091	c	20	4		0	0	0	0	0	0	0	0	0	0	0	0	0	0	0	0	0	0	0	0	0	0	0	0	0	0	0	0	0	0	0	0	1	0	0	0
	75	TCCCTTTGGATGTCGTCTTGTG	1	4369092	c	22	4		0	0	0	0	0	0	0	0	0	0	0	2	0	2	0	3	0	0	0	0	0	0	0	0	0	0	0	0	0	0	0	0	0	0	0	0
	76	TCCCTTTGGATGTCGTCTTGT	1	4369092	c	21	4		0	0	0	0	0	0	0	0	0	0	0	0	0	0	0	13	0	1	0	1	1	1	0	0	0	0	0	0	0	0	0	0	0	1	0	0
	77	TCCCTTTGGATGTCGTC	1	4369092	c	17	M		10	2	8	17	0	0	0	0	0	0	0	0	0	0	0	0	0	0	0	0	0	0	0	0	0	0	0	0	0	0	0	0	0	0	0	0
	79	AGAGGTTGCTCCACTCT	1	4369896	c	17	M		0	1	0	0	0	0	0	0	0	0	0	0	0	0	0	0	0	0	0	0	0	0	0	0	0	0	0	0	0	0	0	0	0	0	0	0
	80	TCGATCTTGTGCCATGATTTG	1	4370672	w	21	4		0	0	0	0	0	0	0	0	0	0	0	2	0	0	0	0	0	0	0	0	0	0	0	0	0	0	0	0	0	0	0	0	0	0	0	0
	81	AGCTACTAAGATCGTCGTCGG	1	4371094	w	21	4		0	0	0	0	0	0	0	0	0	0	0	0	0	0	0	0	0	0	0	1	0	0	0	0	0	0	0	0	0	0	0	0	0	0	0	0
	Sum of abundance for signatures								11	18	12	21																																	187
At1g17590	#	Signature	Hits	Coordinate	Strand	Len	T		FLR	RDR	SD1	SD2	FABAm	FABAp	FCol0	Fdcl17	Fdcl234	Frdr2	Frdr6	FBFL	FBLE	FBSE	FBSI	FHag1	FHag4	FHwe	FJWt	FJ1ab	FJ2ab	FJF1	JCWt	JC1hr	JC3hr	JCcmp	JCd1	JCd2	JCd3	JCd4	JCinf	JClef	JCr1	JCr2	JCr6a	JCr6b
	2	CAGCCAAGGATGACTTC	1	6050415	w	17	M		22	1	115	895	0	0	0	0	0	0	0	0	0	0	0	0	0	0	0	0	0	0	0	0	0	0	0	0	0	0	0	0	0	0	0	0
	4	TAGAGAGACCTTACGGATTCAA	1	6052388	w	22	4		0	0	0	0	0	0	0	0	0	0	0	0	0	2	0	0	0	0	0	0	0	0	0	0	0	0	0	0	0	0	0	0	0	0	0	0	2
	Sum of abundance for signatures
At1g22960	#	Signature	Hits	Coordinate	Strand	Len	T		FLR	RDR	SD1	SD2	FABAm	FABAp	FCol0	Fdcl17	Fdcl234	Frdr2	Frdr6	FBFL	FBLE	FBSE	FBSI	FHag1	FHag4	FHwe	FJWt	FJ1ab	FJ2ab	FJF1	JCWt	JC1hr	JC3hr	JCcmp	JCd1	JCd2	JCd3	JCd4	JCinf	JClef	JCr1	JCr2	JCr6a	JCr6b
	1	CAAGGCTTGTTTGATGATGCT	1	8129271	c	21	4		0	0	0	0	0	0	0	0	0	0	0	0	2	0	0	0	0	0	0	0	0	0	0	0	0	0	0	0	0	0	0	0	0	0	0	0
	Sum of abundance for signatures								0	0	0	0
At1g27340	#	Signature	Hits	Coordinate	Strand	Len	T		FLR	RDR	SD1	SD2	FABAm	FABAp	FCol0	Fdcl17	Fdcl234	Frdr2	Frdr6	FBFL	FBLE	FBSE	FBSI	FHag1	FHag4	FHwe	FJWt	FJ1ab	FJ2ab	FJF1	JCWt	JC1hr	JC3hr	JCcmp	JCd1	JCd2	JCd3	JCd4	JCinf	JClef	JCr1	JCr2	JCr6a	JCr6b
	1	CAGGGAGTTGCCTGCTAGGTC	1	9497145	w	21	4		0	0	0	0	0	0	0	0	0	0	0	0	0	2	0	0	0	0	0	0	0	0	0	0	0	0	0	0	0	0	0	0	0	0	0	0
	Sum of abundance for signatures								0	0	0	0
At1g27360	#	Signature	Hits	Coordinate	Strand	Len	T		FLR	RDR	SD1	SD2	FABAm	FABAp	FCol0	Fdcl17	Fdcl234	Frdr2	Frdr6	FBFL	FBLE	FBSE	FBSI	FHag1	FHag4	FHwe	FJWt	FJ1ab	FJ2ab	FJF1	JCWt	JC1hr	JC3hr	JCcmp	JCd1	JCd2	JCd3	JCd4	JCinf	JClef	JCr1	JCr2	JCr6a	JCr6b
	1	GGTAATTTTACTGATTCGTCGA	1	9501263	c	22	4		0	0	0	0	0	0	0	0	0	0	0	0	0	0	0	0	0	0	0	0	1	0	0	0	0	0	0	0	0	0	0	0	0	0	0	0
	2	ATCAAGTTGCAGTATAGGTTCATA	1	9503094	c	24	4		0	0	0	0	0	0	1	0	0	0	0	0	0	0	0	0	0	0	0	0	0	0	0	0	0	0	0	0	0	0	0	0	0	0	0	0
	Sum of abundance for signatures								0	0	0	0
At1g27370	#	Signature	Hits	Coordinate	Strand	Len	T		FLR	RDR	SD1	SD2	FABAm	FABAp	FCol0	Fdcl17	Fdcl234	Frdr2	Frdr6	FBFL	FBLE	FBSE	FBSI	FHag1	FHag4	FHwe	FJWt	FJ1ab	FJ2ab	FJF1	JCWt	JC1hr	JC3hr	JCcmp	JCd1	JCd2	JCd3	JCd4	JCinf	JClef	JCr1	JCr2	JCr6a	JCr6b
	3	TACCAGTAAACAGTTGGTCCTCAG	1	9505783	w	24	4		0	0	0	0	0	0	0	0	0	0	0	0	0	11	0	0	0	0	0	0	0	0	0	0	0	0	0	0	0	0	0	0	0	0	0	0
	4	CCGAGGACAAACGATGCAATCTTGCA	1	9506737	c	26	4		0	0	0	0	0	0	0	0	0	0	0	0	0	2	0	0	0	0	0	0	0	0	0	0	0	0	0	0	0	0	0	0	0	0	0	0
	Sum of abundance for signatures								0	0	0	0
At1g30210	#	Signature	Hits	Coordinate	Strand	Len	T		FLR	RDR	SD1	SD2	FABAm	FABAp	FCol0	Fdcl17	Fdcl234	Frdr2	Frdr6	FBFL	FBLE	FBSE	FBSI	FHag1	FHag4	FHwe	FJWt	FJ1ab	FJ2ab	FJF1	JCWt	JC1hr	JC3hr	JCcmp	JCd1	JCd2	JCd3	JCd4	JCinf	JClef	JCr1	JCr2	JCr6a	JCr6b
	1	TATGTTCAGACCGCGAG	1	10627324	c	17	M		0	0	3	0	0	0	0	0	0	0	0	0	0	0	0	0	0	0	0	0	0	0	0	0	0	0	0	0	0	0	0	0	0	0	0	0	0
	Sum of abundance for signatures								0	0	3	0
At1g30330	#	Signature	Hits	Coordinate	Strand	Len	T		FLR	RDR	SD1	SD2	FABAm	FABAp	FCol0	Fdcl17	Fdcl234	Frdr2	Frdr6	FBFL	FBLE	FBSE	FBSI	FHag1	FHag4	FHwe	FJWt	FJ1ab	FJ2ab	FJF1	JCWt	JC1hr	JC3hr	JCcmp	JCd1	JCd2	JCd3	JCd4	JCinf	JClef	JCr1	JCr2	JCr6a	JCr6b
	1	CCGAGCAACGGGAACTG	1	10686202	c	17	M		1	0	0	0	0	0	0	0	0	0	0	0	0	0	0	0	0	0	0	0	0	0	0	0	0	0	0	0	0	0	0	0	0	0	0	0
	2	ACGAGCTGCGAAGCGAGCTTGC	1	10686541	c	22	4		0	0	0	0	0	0	0	0	0	0	0	0	0	0	0	0	0	0	0	0	0	0	0	0	0	0	0	0	0	1	0	0	0	0	0	0
	3	TTTCCCGGTGGTAGAGAGTGC	1	10686989	c	21	4		0	0	0	0	0	0	0	0	0	0	0	0	0	0	0	0	0	0	0	0	0	0	0	0	0	0	0	0	1	0	0	0	0	0	0	0
	4	ATCAACTGCAGGACGCTTTGATGG	1	10687101	w	24	4		0	0	0	0	0	0	0	0	0	0	0	0	0	0	0	0	0	0	0	0	0	0	0	0	0	0	0	0	0	1	0	0	0	0	0	0
	5	CAACTGCAGGACGCTTTGATGG	1	10687103	w	22	4		0	0	0	0	0	0	0	0	0	0	0	0	0	0	0	0	0	0	0	0	0	0	0	0	0	0	0	0	0	1	0	0	0	0	0	0
	7	CTTGGTATGCAAAATGATGTGT	1	10687787	c	22	4		0	0	0	0	0	0	0	0	0	0	0	0	0	0	0	0	0	0	0	0	0	0	0	0	0	1	0	0	0	0	0	0	0	0	0	0
	8	CGAGCTGCTGAGAAAGTTTTC	1	10689226	c	21	4		0	0	0	0	0	0	0	0	0	0	0	0	0	0	0	0	0	0	1	0	0	0	0	0	0	0	0	0	0	0	0	0	0	0	0	0
	9	TTAATCGAGATCTCAGGCGAAG	1	10690511	w	22	4		0	0	0	0	0	0	0	0	0	0	0	0	0	0	0	0	0	0	0	0	1	0	0	0	0	0	0	0	0	0	0	0	0	0	0	0
	10	ACGTGACGGTGCTATAATTA	1	10690719	w	20	4		0	0	0	0	0	0	0	0	0	0	0	0	0	0	0	2	0	0	0	0	0	0	0	0	0	0	0	0	0	0	0	0	0	0	0	0	9
	Sum of abundance for signatures								1	0	0	0
At1g48410	#	Signature	Hits	Coordinate	Strand	Len	T		FLR	RDR	SD1	SD2	FABAm	FABAp	FCol0	Fdcl17	Fdcl234	Frdr2	Frdr6	FBFL	FBLE	FBSE	FBSI	FHag1	FHag4	FHwe	FJWt	FJ1ab	FJ2ab	FJF1	JCWt	JC1hr	JC3hr	JCcmp	JCd1	JCd2	JCd3	JCd4	JCinf	JClef	JCr1	JCr2	JCr6a	JCr6b
	1	ACACGCGGGCCTAATGT	1	17890036	c	17	M		0	0	0	1	0	0	0	0	0	0	0	0	0	0	0	0	0	0	0	0	0	0	0	0	0	0	0	0	0	0	0	0	0	0	0	0
	2	TGTGGTTCTGAGCAAACAGCC	1	17890787	w	21	4		0	0	0	0	0	0	0	0	0	0	0	0	0	0	0	2	0	0	0	0	0	0	0	0	0	0	0	0	0	0	0	0	0	0	0	0
	3	AAAGAGTGGAAGGATCCTCAG	1	17891324	c	21	4		0	0	0	0	0	0	0	0	0	0	0	0	0	4	0	0	0	0	0	0	0	0	0	0	0	0	0	0	0	0	0	0	0	0	0	0
	4	TTGGTGCTGATGTTACCCACC	1	17891593	c	21	4		0	0	0	0	0	0	0	0	0	0	0	0	0	2	0	0	0	0	0	0	0	0	0	0	0	0	0	0	0	0	0	0	0	0	0	0
	5	ATATTTGGTGCTGATGTTACCCAC	1	17891597	c	24	4		0	0	0	0	0	0	0	0	0	0	0	2	0	0	0	0	0	0	0	0	0	0	0	0	0	0	0	0	0	0	0	0	0	0	0	0
	6	CCATTATATTTGGTGCTGATGTTACCCA	1	17891602	c	28	4		0	0	0	0	0	0	0	0	0	0	0	3	0	0	0	0	0	0	0	0	0	0	0	0	0	0	0	0	0	0	0	0	0	0	0	0
	7	ACACAGTGCTTGTTGATGCTC	1	17891659	c	21	4		0	0	0	0	0	0	0	0	0	0	0	0	0	2	0	0	0	0	0	0	0	0	0	0	0	0	0	0	0	0	0	0	0	0	0	0
	8	TTGCGCTGAAGATTAATGTGAA	1	17891695	c	22	4		0	0	0	0	0	0	0	0	0	0	0	0	0	2	0	0	0	0	0	0	0	0	0	0	0	0	0	0	0	0	0	0	0	0	0	0
	9	TCAGGGCGAGCACTGAC	1	17891999	w	17	M		0	0	0	0	0	0	0	0	0	0	0	0	0	0	0	0	0	0	0	0	0	0	0	0	0	0	0	0	0	0	0	0	0	0	0	0
	10	ACTGACTGGTGGGAGGA	1	17892010	w	17	M		0	1	0	0	0	0	0	0	0	0	0	0	0	0	0	0	0	0	0	0	0	0	0	0	0	0	0	0	0	0	0	0	0	0	0	0
	11	TGTTCCATTGACCAACTTGTGG	1	17892618	w	22	4		0	0	0	0	0	0	0	0	0	0	0	0	0	2	0	0	0	0	0	0	0	0	0	0	0	0	0	0	0	0	0	0	0	0	0	0
	12	ATCTATCGGGCGCTGAC	1	17893374	w	17	M		0	3	0	0	0	0	0	0	0	0	0	0	0	0	0	0	0	0	0	0	0	0	0	0	0	0	0	0	0	0	0	0	0	0	0	0
	13	AGGTTACCTGTCAGCGCCCGA	1	17893399	c	21	4		0	0	0	0	0	0	0	0	0	0	0	0	7	0	0	0	0	0	0	0	0	0	0	0	0	0	0	0	0	0	0	0	0	0	0	0
	14	CTTTGCTGAAGGTTACCTGTC	1	17893408	c	21	4		0	0	0	0	0	0	0	0	0	0	0	0	0	0	0	0	0	0	0	0	0	1	0	0	0	0	0	0	0	0	0	0	0	0	0	0
	15	AGATTGTTGAAGGCCAGCGGT	1	17893462	c	21	4		0	0	0	0	0	0	0	0	0	0	0	2	0	0	0	0	0	0	0	0	0	0	0	0	0	0	0	0	0	0	0	0	0	0	0	0
	16	TAATAGGCCTAATTACTTACC	1	17893568	c	21	4		0	0	0	0	0	0	0	0	0	0	0	0	0	0	4	0	0	0	0	0	0	0	0	0	0	0	0	0	0	0	0	0	0	0	0	0
	17	TCCCAACTTGCAAGCATGGTA	1	17893573	w	21	4		0	0	0	0	0	0	0	0	0	0	0	0	0	4	0	0	0	0	0	0	0	0	0	0	0	0	0	0	0	0	0	0	0	0	0	0
	18	GCATGGTAGTTGAGTGTGCTG	1	17893586	w	21	4		0	0	0	0	0	0	0	0	0	0	0	0	0	2	0	0	0	0	0	0	0	0	0	0	0	0	0	0	0	0	0	0	0	0	0	0
	19	TGGTTTTCGCATTCAGCACACT	1	17893619	c	22	4		0	0	0	0	0	0	0	0	0	0	0	2	0	0	0	0	0	0	0	0	0	0	0	0	0	0	0	0	0	0	0	0	0	0	0	0
	20	TTTGACTGCTGTGGCCA	1	17893799	c	17	M		0	0	0	0	0	0	0	0	0	0	0	0	0	0	0	0	0	0	0	0	0	0	0	0	0	0	0	0	0	0	0	0	0	0	0	0
	21	CCGGTTTGACTGCTGTG	1	17893803	c	17	M		0	2	0	0	0	0	0	0	0	0	0	0	0	0	0	0	0	0	0	0	0	0	0	0	0	0	0	0	0	0	0	0	0	0	0	0
	22	CCGCATTTCCGGTTTGACTGC	1	17893811	c	21	4		0	0	0	0	0	0	0	0	0	0	0	2	0	0	0	0	0	0	0	0	0	0	0	0	0	0	0	0	0	0	0	0	0	0	0	0
	23	ACCGCATTTCCGGTTTGACTG	1	17893812	c	21	4		0	0	0	0	0	0	0	0	0	0	0	0	0	0	0	0	0	0	0	1	0	0	0	0	0	0	0	0	0	0	0	0	0	0	0	0
	24	AGGCTCTTAGAGGTGTCAAAG	1	17893869	c	21	4		0	0	0	0	0	0	0	0	0	0	0	0	0	2	0	0	0	0	0	0	0	0	0	0	0	0	0	0	0	0	0	0	0	0	0	0
	25	ATCAGCATCAGATAAAGGTCG	1	17893979	w	21	4		0	0	0	0	0	0	0	0	0	0	0	0	0	0	0	0	0	0	0	1	0	0	0	0	0	0	0	0	0	0	0	0	0	0	0	0
	26	CCTTTATCTGATGCTGATCGTG	1	17893996	c	22	4		0	0	0	0	0	0	0	0	0	0	0	0	0	0	0	0	0	0	0	0	0	0	0	0	0	0	0	0	0	0	1	0	0	0	0	0
	27	TCTGTGATTTGCTTAAC	1	17894031	c	17	M		0	0	1	1	0	0	0	0	0	0	0	0	0	0	0	0	0	0	0	0	0	0	0	0	0	0	0	0	0	0	0	0	0	0	0	0
	28	CTGAATCACAGGGTTTG	1	17894036	w	17	M		0	1	0	0	0	0	0	0	0	0	0	0	0	0	0	0	0	0	0	0	0	0	0	0	0	0	0	0	0	0	0	0	0	0	0	0
	29	TGAATCACAGGGTTTGCCTCT	1	17894037	w	21	4		0	0	0	0	0	0	0	0	0	0	0	0	0	0	1	0	0	0	0	0	0	0	0	0	0	0	0	0	0	0	0	0	0	0	0	0
	30	TGAGTGATAAGCCCATCTGTG	1	17894184	w	21	4		0	0	0	0	0	0	0	0	0	0	0	0	0	2	0	0	0	0	0	0	0	0	0	0	0	0	0	0	0	0	0	0	0	0	0	0
	31	TCCTACACAGATGGGCTTATC	1	17894209	c	21	4		0	0	0	0	0	0	0	0	0	0	0	0	0	2	1	0	0	0	0	0	0	0	0	0	0	0	0	0	0	0	0	0	0	0	0	0
	32	CGTCCTACACAGATGGG	1	17894211	c	17	M		2	0	0	0	0	0	0	0	0	0	0	0	0	0	0	0	0	0	0	0	0	0	0	0	0	0	0	0	0	0	0	0	0	0	0	0
	33	TGGGGGATGGCTTGGAGAGCT	1	17894255	c	21	4		0	0	0	0	0	0	0	0	0	0	0	0	0	4	0	0	0	0	0	0	0	0	0	0	0	0	0	0	0	0	0	0	0	0	0	0
	34	GGAATAAAAGGACCGGC	1	17894281	w	17	M		0	1	0	0	0	0	0	0	0	0	0	0	0	0	0	0	0	0	0	0	0	0	0	0	0	0	0	0	0	0	0	0	0	0	0	0
	35	TGGGCCGGTCCTTTTATTCCC	1	17894300	c	21	4		0	0	0	0	0	0	0	0	0	0	0	0	0	4	0	0	0	0	0	0	0	0	0	0	0	0	0	0	0	0	0	0	0	0	0	0
	36	TGAGCTGCCGACCTCTAGGTA	1	17894420	c	21	4		0	0	0	0	0	0	0	0	0	0	0	0	0	0	0	0	0	0	0	1	0	0	0	0	0	0	0	0	0	0	0	0	0	0	0	0
	37	AATGTCAAGAACCTGCA	1	17894429	w	17	M		0	1	0	0	0	0	0	0	0	0	0	0	0	0	0	0	0	0	0	0	0	0	0	0	0	0	0	0	0	0	0	0	0	0	0	0
	38	TGTGGGGCATCTGATTGTTTC	1	17894454	w	21	4		0	0	0	0	0	0	0	0	0	0	0	0	0	2	0	2	0	0	0	0	0	0	0	0	0	0	0	0	0	0	0	0	0	0	0	0
	39	AAAAACATTCCTAGGTGATGC	1	17894481	w	21	4		0	0	0	0	0	0	0	0	0	0	0	0	0	0	0	0	0	0	0	0	0	0	0	0	0	0	0	0	0	0	0	0	0	1	0	0
	40	AAAACATTCCTAGGTGATGCA	1	17894482	w	21	4		0	0	0	0	0	0	0	0	0	0	0	0	0	0	0	0	0	0	0	0	0	0	0	0	0	0	0	0	0	1	0	0	0	0	0	0
	41	AGCACGTGCAACTAGCTTGAT	1	17894507	w	21	4		0	0	0	0	0	0	0	0	0	0	0	0	0	0	0	0	0	0	0	1	0	0	0	0	0	0	0	0	0	0	0	0	0	0	0	0
	42	CTGATCTGCATCACCTA	1	17894508	c	17	M		0	1	0	0	0	0	0	0	0	0	0	0	0	0	0	0	0	0	0	0	0	0	0	0	0	0	0	0	0	0	0	0	0	0	0	0
	43	ACTAGCTTGATCACAACTTT	1	17894517	w	20	4		0	0	0	0	0	0	0	0	0	0	0	0	0	0	0	0	0	0	0	0	0	1	0	0	0	0	0	0	0	0	0	0	0	0	0	0
	44	GACCTCCAGCCCCTACTTCTTCGT	1	17894633	w	24	4		0	0	0	0	0	0	0	0	0	0	0	0	0	2	0	0	0	0	0	0	0	0	0	0	0	0	0	0	0	0	0	0	0	0	0	0
	45	CTCCAGCCCCTACTTCT	1	17894636	w	17	M		0	0	0	0	0	0	0	0	0	0	0	0	0	0	0	0	0	0	0	0	0	0	0	0	0	0	0	0	0	0	0	0	0	0	0	0
	46	GAAGTAGGGGCTGGAGG	1	17894651	c	17	M		0	1	0	0	0	0	0	0	0	0	0	0	0	0	0	0	0	0	0	0	0	0	0	0	0	0	0	0	0	0	0	0	0	0	0	0
	47	TGACGAAGAAGTAGGGGCTGG	1	17894658	c	21	4		0	0	0	0	0	0	0	0	0	0	0	0	0	2	0	0	0	0	0	0	0	0	0	0	0	0	0	0	0	0	0	0	0	0	0	0
	48	AAGAAGATTGATTCTGA	1	17894658	w	17	M		0	2	0	0	0	0	0	0	0	0	0	0	0	0	0	0	0	0	0	0	0	0	0	0	0	0	0	0	0	0	0	0	0	0	0	0
	49	GTCTTTACACTGCTGGTCCA	1	17894716	c	20	4		0	0	0	0	0	0	0	0	0	0	0	0	0	0	0	0	0	0	0	0	0	0	0	0	0	0	0	0	0	0	0	0	0	1	0	0
	50	AGTCTTTACACTGCTGGTCCA	1	17894717	c	21	4		0	0	0	0	0	0	0	0	0	0	0	0	0	0	1	0	0	0	0	0	0	0	0	0	0	0	0	0	0	0	0	0	0	1	0	0
	51	AAGTCTTTACACTGCTGGTCC	1	17894718	c	21	4		0	0	0	0	0	0	0	0	0	0	0	0	0	0	0	0	0	0	0	1	1	0	0	0	0	0	0	0	0	0	0	0	0	0	0	0
	52	AAGTCTTTACACTGCTG	2	17894718	c	17	M		0	0	0	0	0	0	0	0	0	0	0	0	0	0	0	0	0	0	0	0	0	0	0	0	0	0	0	0	0	0	0	0	0	0	0	0
	53	AACTTGTTGATAATTAT	1	17894782	c	17	M		0	2	0	0	0	0	0	0	0	0	0	0	0	0	0	0	0	0	0	0	0	0	0	0	0	0	0	0	0	0	0	0	0	0	0	0
	54	TTTCATCACAGCACGAT	1	17894784	w	17	M		0	0	0	0	0	0	0	0	0	0	0	0	0	0	0	0	0	0	0	0	0	0	0	0	0	0	0	0	0	0	0	0	0	0	0	0
	55	CGTGCTGTGATGAAACAACTT	1	17894798	c	21	4		0	0	0	0	0	0	0	0	0	0	0	0	0	0	0	0	0	0	0	0	0	0	0	0	0	1	0	0	0	0	0	0	0	0	0	0
	56	TCAATCGTGCTGTGATGAAACA	1	17894803	c	22	4		0	0	0	0	0	0	0	0	0	0	0	0	2	0	1	0	0	0	0	0	0	0	0	0	0	0	0	0	0	0	0	0	0	0	0	0
	57	TCAATCGTGCTGTGATGAAAC	1	17894803	c	21	4		0	0	0	0	0	0	0	0	0	0	0	0	0	0	0	2	0	0	0	0	0	0	0	0	0	0	0	0	0	0	0	0	0	0	0	0
	58	TCAAGGGGTGTCAATCGTGCT	1	17894813	c	21	4		0	0	0	0	0	0	0	0	0	0	0	0	5	0	0	0	0	0	0	0	0	0	0	0	0	0	0	0	0	0	0	0	0	0	0	0
	59	CATCAAGGGGTGTCAATCGTGC	1	17894815	c	22	4		0	0	0	0	0	0	0	0	0	0	0	0	0	0	0	0	0	0	0	0	0	0	0	0	0	1	0	0	0	0	0	0	0	0	0	0
	60	GGAAGTTACATCAAGGGGTGT	1	17894823	c	21	4		0	0	0	0	0	0	0	0	0	0	0	3	0	0	1	0	0	0	0	0	0	2	0	0	0	0	0	0	0	0	0	0	0	0	0	0
	61	GGAAGTTACATCAAGGG	1	17894823	c	17	M		0	0	0	15	0	0	0	0	0	0	0	0	0	0	0	0	0	0	0	0	0	0	0	0	0	0	0	0	0	0	0	0	0	0	0	0
	62	TGGTGCAAATCCTTATCAGGCA	1	17894932	w	22	4		0	0	0	0	0	0	0	0	0	0	0	0	0	0	0	0	0	0	0	0	2	0	0	0	0	0	0	0	0	0	0	0	0	0	0	0
	63	TGCAAATCCTTATCAGGCAGT	1	17894935	w	21	4		0	0	0	0	0	0	0	0	0	0	0	0	0	0	0	2	0	0	0	0	0	0	0	0	0	0	0	0	0	0	0	0	0	0	0	0
	64	GCCTGATAAGGATTTGC	1	17894952	c	17	M		0	1	0	0	0	0	0	0	0	0	0	0	0	0	0	0	0	0	0	0	0	0	0	0	0	0	0	0	0	0	0	0	0	0	0	0
	65	TGCCTGATAAGGATTTG	1	17894953	c	17	M		0	1	0	0	0	0	0	0	0	0	0	0	0	0	0	0	0	0	0	0	0	0	0	0	0	0	0	0	0	0	0	0	0	0	0	0
	66	TTCAGCAAAGAAATGGTTAGCC	1	17894955	w	22	4		0	0	0	0	0	0	0	0	0	0	0	0	0	2	0	0	0	0	0	0	0	0	0	0	0	0	0	0	0	0	0	0	0	0	0	0
	67	TTCAGCAAAGAAATGGTTAGC	1	17894955	w	21	4		0	0	0	0	0	0	0	0	0	0	0	2	0	0	0	0	0	0	0	0	0	0	0	0	0	0	0	0	0	0	0	0	0	0	0	0
	68	TCAGCAAAGAAATGGTT	1	17894956	w	17	M		0	0	0	0	0	0	0	0	0	0	0	0	0	0	0	0	0	0	0	0	0	0	0	0	0	0	0	0	0	0	0	0	0	0	0	0
	69	TTGCTGAACTGCCTGATAAG	1	17894962	c	20	4		0	0	0	0	0	0	0	0	0	0	0	0	0	0	0	0	0	0	0	0	0	0	0	0	0	0	0	0	0	0	0	0	1	0	0	0
	70	ATTTCTTTGCTGAACTG	1	17894968	c	17	M		0	1	0	0	0	0	0	0	0	0	0	0	0	0	0	0	0	0	0	0	0	0	0	0	0	0	0	0	0	0	0	0	0	0	0	0
	71	CCTGGTAAAGGACAGAG	1	17895014	c	17	M		0	1	0	0	0	0	0	0	0	0	0	0	0	0	0	0	0	0	0	0	0	0	0	0	0	0	0	0	0	0	0	0	0	0	0	0
	72	GGCCTGGTAAAGGACAGAGTG	1	17895016	c	21	4		0	0	0	0	0	0	0	0	0	0	0	0	0	2	0	0	0	0	0	0	0	0	0	0	0	0	0	0	0	0	0	0	0	0	0	0
	73	AGGCTTTCAAGTTTCCA	1	17895037	c	17	M		0	5	0	0	0	0	0	0	0	0	0	0	0	0	0	0	0	0	0	0	0	0	0	0	0	0	0	0	0	0	0	0	0	0	0	0
	74	ATTGCCTGACTGGGAGC	1	17895061	w	17	M		0	2	1	0	0	0	0	0	0	0	0	0	0	0	0	0	0	0	0	0	0	0	0	0	0	0	0	0	0	0	0	0	0	0	0	0
	75	TTGCCTGACTGGGAGCT	1	17895062	w	17	M		0	4	15	18	0	0	0	0	0	0	0	0	0	0	0	0	0	0	0	0	0	0	0	0	0	0	0	0	0	0	0	0	0	0	0	0
	76	AATTGCTGAGCCAGAAC	1	17895103	w	17	M		0	1	0	0	0	0	0	0	0	0	0	0	0	0	0	0	0	0	0	0	0	0	0	0	0	0	0	0	0	0	0	0	0	0	0	0
	77	ATTGCTGAGCCAGAACAGTAG	1	17895104	w	21	4		0	0	0	0	0	0	0	0	0	0	0	0	0	0	0	0	0	0	0	0	1	0	0	0	0	0	0	0	0	0	0	0	0	0	0	0
	78	ATTGCTGAGCCAGAACA	1	17895104	w	17	M		0	1	0	0	0	0	0	0	0	0	0	0	0	0	0	0	0	0	0	0	0	0	0	0	0	0	0	0	0	0	0	0	0	0	0	0
	79	TGTTCTGGCTCAGCAAT	1	17895120	c	17	M		0	1	0	0	0	0	0	0	0	0	0	0	0	0	0	0	0	0	0	0	0	0	0	0	0	0	0	0	0	0	0	0	0	0	0	0
	80	CTGTTCTGGCTCAGCAATTTG	1	17895121	c	21	4		0	0	0	0	0	0	0	0	0	0	0	0	0	0	0	0	0	0	0	0	1	0	0	0	0	0	0	0	0	0	0	0	0	0	0	0
	81	GGTTCTGGTACCTGGGTAGGA	1	17895124	w	21	4		0	0	0	0	0	0	0	0	0	0	0	0	0	0	0	0	0	0	0	1	0	0	0	0	0	1	0	0	0	0	0	0	0	0	0	0
	82	GTTCTGGTACCTGGGTAGGAC	1	17895125	w	21	4		0	0	0	0	0	0	0	0	0	0	0	0	2	0	0	0	0	0	0	0	0	0	0	0	0	0	0	0	0	0	0	0	0	0	0	0
	83	CTACACTGTCTGAGGTGAGT	1	17895163	c	20	4		0	0	0	0	0	0	0	0	0	0	0	0	0	0	0	0	0	0	0	0	0	0	0	0	0	0	0	0	0	0	0	0	0	1	0	0
	84	CTACACTGTCTGAGGTG	1	17895163	c	17	M		0	6	0	0	0	0	0	0	0	0	0	0	0	0	0	0	0	0	0	0	0	0	0	0	0	0	0	0	0	0	0	0	0	0	0	0
	85	TATCAAGCGGTGTCTTCTCAGC	1	17895185	c	22	4		0	0	0	0	0	0	0	0	0	0	0	0	0	0	0	0	0	0	0	0	0	0	0	1	0	0	0	0	0	0	0	0	0	0	0	0
	86	TATCAAGCGGTGTCTTCTCAG	1	17895185	c	21	4		0	0	0	0	0	0	0	0	0	0	0	0	2	2	2	5	0	0	0	0	0	0	0	0	0	1	0	0	0	0	0	0	0	1	0	0
	87	TATCAAGCGGTGTCTTCTCA	1	17895185	c	20	4		0	0	0	0	0	0	0	0	0	0	0	0	0	0	0	2	0	0	0	0	0	0	0	0	0	0	0	0	0	0	0	0	0	0	0	0
	88	TATCAAGCGGTGTCTTC	1	17895185	c	17	M		0	1	0	0	0	0	0	0	0	0	0	0	0	0	0	0	0	0	0	0	0	0	0	0	0	0	0	0	0	0	0	0	0	0	0	0
	89	TAGGTGAGGTAGCTTGATGCA	1	17895188	w	21	4		0	0	0	0	0	0	0	0	0	0	0	0	0	4	0	0	0	0	0	0	0	0	0	0	0	0	0	0	0	0	0	0	0	0	0	0	136
	Sum of abundance for signatures								2	40	17	35
At1g53160	#	Signature	Hits	Coordinate	Strand	Len	T		FLR	RDR	SD1	SD2	FABAm	FABAp	FCol0	Fdcl17	Fdcl234	Frdr2	Frdr6	FBFL	FBLE	FBSE	FBSI	FHag1	FHag4	FHwe	FJWt	FJ1ab	FJ2ab	FJF1	JCWt	JC1hr	JC3hr	JCcmp	JCd1	JCd2	JCd3	JCd4	JCinf	JClef	JCr1	JCr2	JCr6a	JCr6b
	1	CTGTGCATCTATCTACT	1	19810326	c	17	M		0	1	0	0	0	0	0	0	0	0	0	0	0	0	0	0	0	0	0	0	0	0	0	0	0	0	0	0	0	0	0	0	0	0	0	0
	2	AAGTGTGTGAAGTTCAT	1	19810366	w	17	M		0	2	0	0	0	0	0	0	0	0	0	0	0	0	0	0	0	0	0	0	0	0	0	0	0	0	0	0	0	0	0	0	0	0	0	0
	3	TTTGTCTGGATCTTTGA	1	19810480	w	17	M		0	4	0	0	0	0	0	0	0	0	0	0	0	0	0	0	0	0	0	0	0	0	0	0	0	0	0	0	0	0	0	0	0	0	0	0
	4	TTGAAACAGGTTTCATGACCTC	1	19810514	w	22	4		0	0	0	0	0	0	0	0	0	0	0	0	0	0	0	0	0	0	0	1	0	0	0	0	0	0	0	0	0	0	0	0	0	0	0	0
	6	TCTCTAATGTTATCAGCTATAT	1	19810861	w	22	4		0	0	0	0	0	0	0	0	0	0	0	0	0	0	0	0	0	0	0	1	0	0	0	0	0	0	0	0	0	0	0	0	0	0	0	0
	7	TATAGCTGATAACATTAGAGAG	1	19810881	c	22	4		0	0	0	0	0	0	0	0	0	0	0	0	0	0	0	0	0	0	0	0	1	0	0	0	0	0	0	0	0	0	0	0	0	0	0	0
	8	AGCGTTTGCATATAGCT	1	19810891	c	17	M		0	1	0	0	0	0	0	0	0	0	0	0	0	0	0	0	0	0	0	0	0	0	0	0	0	0	0	0	0	0	0	0	0	0	0	0
	9	TAATGATATGTGTAATACTTCT	1	19810943	w	22	4		0	0	0	0	0	0	0	0	0	0	0	0	0	0	0	0	0	0	0	1	0	0	0	0	0	0	0	0	0	0	0	0	0	0	0	0	4
	Sum of abundance for signatures								0	8	0	0
At1g53230	#	Signature	Hits	Coordinate	Strand	Len	T		FLR	RDR	SD1	SD2	FABAm	FABAp	FCol0	Fdcl17	Fdcl234	Frdr2	Frdr6	FBFL	FBLE	FBSE	FBSI	FHag1	FHag4	FHwe	FJWt	FJ1ab	FJ2ab	FJF1	JCWt	JC1hr	JC3hr	JCcmp	JCd1	JCd2	JCd3	JCd4	JCinf	JClef	JCr1	JCr2	JCr6a	JCr6b
	1	CTGGAATAGCAGATTGGTGAATC	1	19854053	w	23	4		0	0	0	0	0	0	0	0	0	0	0	0	0	0	0	0	0	0	0	0	0	0	0	0	0	0	0	0	0	0	0	0	1	0	0	0
	2	GCAGATTGGTGAATCCCGGGA	1	19854061	w	21	4		0	0	0	0	0	0	0	0	0	0	0	0	0	0	0	0	0	0	0	0	0	0	0	0	0	0	0	0	1	0	0	0	0	0	0	0
	3	ACTGGATGCAACGACGACGGA	1	19854238	w	21	4		0	0	0	0	0	0	0	0	0	0	0	0	0	0	0	0	0	0	0	0	0	0	0	0	0	0	0	0	0	0	1	0	0	0	0	0
	4	AGCTGAATCCGCCGGAAGTAC	1	19854300	c	21	4		0	0	0	0	0	0	0	0	0	0	0	0	0	0	0	0	0	0	0	1	0	0	0	0	0	0	0	0	0	0	0	0	0	0	0	0
	5	TTGACTCATCGACGGCA	1	19854391	c	17	M		0	0	1	1	0	0	0	0	0	0	0	0	0	0	0	0	0	0	0	0	0	0	0	0	0	0	0	0	0	0	0	0	0	0	0	0
	6	TCCTAATCAAACAGAACCTGC	1	19854447	c	21	4		0	0	0	0	0	0	0	0	0	0	0	0	0	0	0	0	0	0	0	0	0	0	0	0	0	0	0	0	0	0	1	0	0	0	0	0
	7	TTTTGTCTAAAGATTGTTTCT	1	19855348	w	21	4		0	0	0	0	0	0	0	0	0	0	0	0	0	0	0	0	0	0	0	0	0	1	0	0	0	0	0	0	0	0	0	0	0	0	0	0
	8	TAGAATTTGTCTCTGTT	1	19855373	w	17	M		0	1	0	0	0	0	0	0	0	0	0	0	0	0	0	0	0	0	0	0	0	0	0	0	0	0	0	0	0	0	0	0	0	0	0	0	6
	Sum of abundance for signatures								0	1	1	1
At1g54160	no unique
At1g56010	#	Signature	Hits	Coordinate	Strand	Len	T		FLR	RDR	SD1	SD2	FABAm	FABAp	FCol0	Fdcl17	Fdcl234	Frdr2	Frdr6	FBFL	FBLE	FBSE	FBSI	FHag1	FHag4	FHwe	FJWt	FJ1ab	FJ2ab	FJF1	JCWt	JC1hr	JC3hr	JCcmp	JCd1	JCd2	JCd3	JCd4	JCinf	JClef	JCr1	JCr2	JCr6a	JCr6b
	1	TGGAGAAGCAGGGTACG	1	20950807	w	17	M		0	2	0	0	0	0	0	0	0	0	0	0	0	0	0	0	0	0	0	0	0	0	0	0	0	0	0	0	0	0	0	0	0	0	0	0	0
	Sum of abundance for signatures								0	2	0	0
At1g62670	#	Signature	Hits	Coordinate	Strand	Len	T		FLR	RDR	SD1	SD2	FABAm	FABAp	FCol0	Fdcl17	Fdcl234	Frdr2	Frdr6	FBFL	FBLE	FBSE	FBSI	FHag1	FHag4	FHwe	FJWt	FJ1ab	FJ2ab	FJF1	JCWt	JC1hr	JC3hr	JCcmp	JCd1	JCd2	JCd3	JCd4	JCinf	JClef	JCr1	JCr2	JCr6a	JCr6b
	16	GCCGGATGTTGTAGCGT	1	23208732	c	17	M		0	0	0	1	0	0	0	0	0	0	0	0	0	0	0	0	0	0	0	0	0	0	0	0	0	0	0	0	0	0	0	0	0	0	0	0
	52	TATCTGATGGCGTGCCTCCCA	1	23208958	c	21	4		0	0	0	0	0	0	0	0	0	0	0	0	0	0	0	2	0	0	0	0	0	0	0	0	0	0	0	0	0	0	0	0	0	0	0	0
	108	CTGTATGTGACAATACTAGGA	1	23209237	w	21	4		0	0	0	0	0	0	0	0	0	0	0	0	0	0	0	0	0	0	0	1	0	0	0	0	0	0	0	0	0	0	0	0	0	0	0	0
	129	TCTACAAGCTTGCCCTCCTTC	1	23209300	w	21	4		0	0	0	0	0	0	0	0	0	0	0	0	0	0	0	2	0	0	0	0	0	0	0	0	0	0	0	0	0	0	0	0	0	0	0	0
	136	TGAAGGAGGGCAAGCTTGTAG	1	23209321	c	21	4		0	0	0	0	0	0	0	0	0	0	0	0	0	0	0	2	0	0	0	0	0	0	0	0	0	0	0	0	0	0	0	0	0	0	0	0
	139	TGAAAGTGAATACATCAGGGT	1	23209343	w	21	4		0	0	0	0	0	0	0	0	0	0	0	0	0	0	0	0	0	0	0	0	0	0	0	0	0	0	0	1	0	0	0	0	0	1	0	0
	140	ACATCAGGGTTGATTTTCCTC	1	23209354	w	21	4		0	0	0	0	0	0	0	0	0	0	0	0	2	0	0	0	0	0	0	0	0	0	0	0	0	0	0	0	0	0	0	0	0	0	0	0
	141	TGATGTATTCACTTTCAGCGCA	1	23209359	c	22	4		0	0	0	0	0	0	0	0	0	0	0	0	0	0	0	0	0	1	0	0	0	0	0	0	0	0	0	0	0	0	0	0	0	0	0	0
	142	TGATGTATTCACTTTCAGCGC	1	23209359	c	21	4		0	0	0	0	0	0	0	0	0	0	0	0	0	0	1	2	0	0	0	0	0	0	0	0	0	0	0	0	0	0	0	0	0	0	0	0
	146	CCTCTCGCCTCCTTAGT	1	23209402	c	17	M		0	1	0	0	0	0	0	0	0	0	0	0	0	0	0	0	0	0	0	0	0	0	0	0	0	0	0	0	0	0	0	0	0	0	0	0
	152	AGATGGAGTGATGCCTCTCGC	1	23209415	c	21	4		0	0	0	0	0	0	0	0	0	0	0	2	0	0	1	0	0	0	0	0	0	0	0	0	0	0	0	0	0	0	0	0	0	0	0	0
	224	TGGAAACAAAAGGCATTAGAC	1	23209486	c	21	4		0	0	0	0	0	0	0	0	0	0	0	0	0	0	1	0	0	0	0	0	0	0	0	0	0	0	0	0	0	0	0	0	0	0	0	0
	226	ATATGGATGATGCGCTCAACC	1	23209519	c	21	4		0	0	0	0	0	0	0	0	0	0	0	0	0	0	0	0	0	0	0	0	0	0	0	0	0	0	0	0	0	0	0	1	0	0	0	0
	232	ACAAACATATGGATGATGCGC	1	23209525	c	21	4		0	0	0	0	0	0	0	0	0	0	0	0	0	2	0	0	0	0	0	0	0	0	0	0	0	0	0	0	0	0	0	0	0	0	0	0
	249	AACCTGGTGTTTTGATC	1	23209573	c	17	M		0	2	0	0	0	0	0	0	0	0	0	0	0	0	0	0	0	0	0	0	0	0	0	0	0	0	0	0	0	0	0	0	0	0	0	0
	283	AAAAGGTTGTCAACCAGATCTG	1	23209689	c	22	4		0	0	0	0	1	3	0	0	0	0	0	0	0	0	0	0	0	0	0	0	0	0	0	0	0	0	0	0	0	0	0	0	0	0	0	0	26
	Sum of abundance for signatures								0	3	0	1	3	12	1	0	0	2	0	74	102	108	64	106	2	34	6	48	36	15	5	19	8	27	0	5	5	0	6	9	2	11	0	0
At1g62720	#	Signature	Hits	Coordinate	Strand	Len	T		FLR	RDR	SD1	SD2	FABAm	FABAp	FCol0	Fdcl17	Fdcl234	Frdr2	Frdr6	FBFL	FBLE	FBSE	FBSI	FHag1	FHag4	FHwe	FJWt	FJ1ab	FJ2ab	FJF1	JCWt	JC1hr	JC3hr	JCcmp	JCd1	JCd2	JCd3	JCd4	JCinf	JClef	JCr1	JCr2	JCr6a	JCr6b
	4	TATGTGATAGTGTCACCAACT	1	23232293	c	21	4		0	0	0	0	0	0	0	0	0	0	0	0	0	0	0	2	0	0	0	0	0	0	0	0	0	0	0	0	0	0	0	0	0	0	0	0	2
	Sum of abundance for signatures
At1g62860	#	Signature	Hits	Coordinate	Strand	Len	T		FLR	RDR	SD1	SD2	FABAm	FABAp	FCol0	Fdcl17	Fdcl234	Frdr2	Frdr6	FBFL	FBLE	FBSE	FBSI	FHag1	FHag4	FHwe	FJWt	FJ1ab	FJ2ab	FJF1	JCWt	JC1hr	JC3hr	JCcmp	JCd1	JCd2	JCd3	JCd4	JCinf	JClef	JCr1	JCr2	JCr6a	JCr6b
	1	ATTCCATTGATGATGATGTTA	1	23279140	w	21	4		0	0	0	0	0	0	0	0	0	0	0	0	0	0	0	0	0	0	0	0	0	0	0	0	0	0	0	0	0	0	0	0	0	1	0	0
	6	TCTCGCAGAGACCGGCCAGCA	1	23279237	w	21	4		0	0	0	0	0	0	0	0	0	2	0	0	0	0	0	0	0	0	0	0	0	0	0	0	0	0	0	0	0	0	0	0	0	0	0	0
	7	CCGGCCAGCAGAGTGTT	1	23279248	w	17	M		0	1	0	0	0	0	0	0	0	0	0	0	0	0	0	0	0	0	0	0	0	0	0	0	0	0	0	0	0	0	0	0	0	0	0	0
	8	GCTGGCCGGTCTCTGCGAGAA	1	23279256	c	21	4		0	0	0	0	0	0	0	0	0	0	0	0	0	0	0	0	0	0	0	0	1	0	0	0	0	0	0	0	0	0	0	0	0	0	0	0
	9	ACTCTGCTGGCCGGTCT	1	23279261	c	17	M		0	1	0	0	0	0	0	0	0	0	0	0	0	0	0	0	0	0	0	0	0	0	0	0	0	0	0	0	0	0	0	0	0	0	0	0
	10	ACACTCTGCTGGCCGGT	1	23279263	c	17	M		0	2	0	0	0	0	0	0	0	0	0	0	0	0	0	0	0	0	0	0	0	0	0	0	0	0	0	0	0	0	0	0	0	0	0	0
	11	TGATTTCTAATGGTGTGTCCCC	1	23279302	c	22	4		0	0	0	0	0	0	0	0	0	0	0	0	0	0	0	0	0	0	1	0	0	0	0	0	0	0	0	0	0	0	0	0	0	0	0	0
	12	AGATGATTTCTAATGGTGTGT	1	23279305	c	21	4		0	0	0	0	0	0	0	0	0	0	0	0	0	0	1	0	0	0	0	0	0	0	0	0	1	0	0	0	0	0	0	0	0	0	0	0
	14	CAGAACCCGTGAATAAGATGC	1	23279347	w	21	4		0	0	0	0	0	0	0	0	0	0	0	0	2	0	0	0	0	0	0	0	0	0	0	0	0	0	0	0	0	0	0	0	0	0	0	0
	15	GAACCCGTGAATAAGATGCTG	1	23279349	w	21	4		0	0	0	0	0	0	0	0	0	0	0	0	0	0	0	0	0	0	0	0	0	0	0	0	0	1	0	0	0	0	0	0	0	0	0	0
	16	CCGTGAATAAGATGCTGTAAG	1	23279353	w	21	4		0	0	0	0	0	0	0	0	0	0	0	0	0	2	0	0	0	0	0	0	0	0	0	0	0	0	0	0	0	0	0	0	0	0	0	0
	17	TTATTCACGGGTTCTGTCAAGT	1	23279362	c	22	4		0	0	0	0	0	0	0	0	0	0	0	0	2	0	0	0	0	0	0	0	0	0	0	0	0	0	0	0	0	0	0	0	0	0	0	0
	18	AAGAAACGGTATCAGGA	1	23279371	w	17	M		0	1	0	0	0	0	0	0	0	0	0	0	0	0	0	0	0	0	0	0	0	0	0	0	0	0	0	0	0	0	0	0	0	0	0	0
	19	TGTCGAGAAGAGGATTA	1	23279406	c	17	M		0	1	0	0	0	0	0	0	0	0	0	0	0	0	0	0	0	0	0	0	0	0	0	0	0	0	0	0	0	0	0	0	0	0	0	0
	20	CATCTACCCTCTTCGCCCTAC	1	23279431	w	21	4		0	0	0	0	0	0	0	0	0	0	0	0	2	0	0	0	0	0	0	0	0	0	0	0	0	0	0	0	0	0	0	0	0	0	0	0
	21	CGAAGAGGGTAGATGATGGAA	1	23279445	c	21	4		0	0	0	0	0	0	0	0	0	0	0	0	0	0	3	0	0	0	0	0	0	0	0	0	0	0	0	0	0	0	0	0	0	0	0	0
	22	GCGAAGAGGGTAGATGATGGA	1	23279446	c	21	4		0	0	0	0	0	0	0	0	0	0	0	0	0	0	6	0	0	0	0	0	0	0	0	0	0	0	0	0	0	0	0	0	0	0	0	0
	23	TCCATCTATGAGAGTATTTAA	1	23279456	w	21	4		0	0	0	0	0	0	0	0	0	0	0	2	0	0	0	0	0	0	0	0	0	0	0	0	0	0	0	0	0	0	0	0	0	0	0	0
	24	ACATGTGCTTTGCGTCTTCTA	1	23279521	w	21	4		0	0	0	0	0	0	0	0	0	0	0	0	2	0	0	0	0	0	0	0	0	0	0	0	0	0	0	0	0	0	0	0	0	0	0	0
	26	CGGCTATGCTTGCAAAATCCA	1	23279544	w	21	4		0	0	0	0	0	0	0	0	0	0	0	0	0	0	0	0	0	0	1	0	0	0	0	0	0	0	0	0	0	0	0	0	0	0	0	0
	30	AGAATTATACCGTGAGA	1	23279633	c	17	M		0	1	0	0	0	0	0	0	0	0	0	0	0	0	0	0	0	0	0	0	0	0	0	0	0	0	0	0	0	0	0	0	0	0	0	0
	32	CGCTGAAAGTAACAACATCAG	1	23279680	w	21	4		0	0	0	0	0	0	0	0	0	0	0	0	0	0	1	0	0	0	0	0	0	0	0	0	0	0	0	0	0	0	0	0	0	0	0	0
	33	TGTTGTTACTTTCAGCGCATTGA	1	23279696	c	23	4		0	0	0	0	0	0	0	0	0	0	0	0	3	0	0	0	0	0	0	0	0	0	0	0	0	0	0	0	0	0	0	0	0	0	0	0
	34	GAGTGATGCGGAGCAATTGCT	1	23279750	c	21	4		0	0	0	0	0	0	0	0	0	0	0	0	0	0	0	0	0	0	0	1	0	0	0	0	0	0	0	0	0	0	0	0	0	0	0	0
	35	TACAATAACCGTCTATCATACA	1	23279764	w	22	4		0	0	0	0	0	0	0	0	0	0	0	0	0	2	0	0	0	0	0	0	0	0	0	0	0	0	0	0	0	0	0	0	0	0	0	0
	36	GTAGCTATGGTAAATGGAGTG	1	23279766	c	21	4		0	0	0	0	0	0	0	0	0	0	0	0	0	0	0	0	0	0	0	0	0	0	0	0	0	1	0	0	0	0	0	0	0	0	0	0
	37	CGGTTATTGTAGCTATGGTAA	1	23279774	c	21	4		0	0	0	0	0	0	0	0	0	0	0	0	0	0	0	0	0	0	0	0	0	0	0	0	0	0	0	0	0	0	0	0	1	0	0	0
	39	CTTGATGTGGTTCCCGT	1	23279849	w	17	M		2	0	0	0	0	0	0	0	0	0	0	0	0	0	0	0	0	0	0	0	0	0	0	0	0	0	0	0	0	0	0	0	0	0	0	0
	40	GGACGGGAACCACATCAAGGC	1	23279867	c	21	4		0	0	0	0	0	0	0	0	0	0	0	0	0	0	2	0	0	0	0	0	0	0	0	0	0	0	0	0	0	0	0	0	0	0	0	0
	45	CGATCAACGATGGCAGAATAG	1	23279877	w	21	4		0	0	0	0	0	0	0	0	0	0	0	2	0	0	0	0	0	0	0	0	0	0	0	0	0	0	0	0	0	0	0	0	0	0	0	0
	48	ACATTGGCTTTGATTTGGCTT	1	23279904	w	21	4		0	0	0	0	0	0	0	0	0	0	0	0	0	0	0	0	0	0	0	0	1	0	0	0	0	0	0	0	0	0	0	0	0	0	0	0
	49	TTCCTAAGCATATTCAAAGCCG	1	23279934	w	22	4		0	0	0	0	0	0	0	0	0	0	0	0	0	0	0	0	0	0	0	0	0	0	0	0	0	0	0	1	0	0	0	0	0	0	0	0
	50	TTTGAATATGCTTAGGAAGAT	1	23279951	c	21	4		0	0	0	0	0	0	0	0	0	0	0	0	2	0	0	0	0	0	0	0	0	0	0	0	0	0	0	0	0	0	0	0	0	0	0	0
	51	AGCCGAGACAGTGTCAC	1	23279951	w	17	M		4	0	0	0	0	0	0	0	0	0	0	0	0	0	0	0	0	0	0	0	0	0	0	0	0	0	0	0	0	0	0	0	0	0	0	0
	52	ACAATTGTCAATGGAATGTGT	1	23279995	c	21	4		0	0	0	0	0	0	0	0	0	5	0	0	0	0	1	0	0	0	0	1	0	0	0	0	0	0	0	0	0	0	0	0	0	0	0	0
	53	CCTGACGCGGTTACTTA	1	23280016	c	17	M		0	0	35	45	0	0	0	0	0	0	0	0	0	0	0	0	0	0	0	0	0	0	0	0	0	0	0	0	0	0	0	0	0	0	0	0	54
	Sum of abundance for signatures								6	7	35	45
At1g63230	#	Signature	Hits	Coordinate	Strand	Len	T		FLR	RDR	SD1	SD2	FABAm	FABAp	FCol0	Fdcl17	Fdcl234	Frdr2	Frdr6	FBFL	FBLE	FBSE	FBSI	FHag1	FHag4	FHwe	FJWt	FJ1ab	FJ2ab	FJF1	JCWt	JC1hr	JC3hr	JCcmp	JCd1	JCd2	JCd3	JCd4	JCinf	JClef	JCr1	JCr2	JCr6a	JCr6b
	2	GGATTGTGTAAGATGGGTGAC	1	23454956	w	21	4		0	0	0	0	0	0	0	0	0	0	0	0	0	0	0	0	0	0	0	0	0	0	0	1	0	0	0	0	0	0	0	0	0	0	0	0
	3	CTGAGTCTGCCTTGAATCTGC	1	23454978	w	21	4		0	0	0	0	0	0	0	0	0	0	0	0	0	0	0	2	0	0	0	0	0	0	0	0	0	0	0	0	0	0	0	0	0	0	0	0
	4	TGAGTCTGCCTTGAATCTGCT	1	23454979	w	21	4		0	0	0	0	0	0	0	0	0	0	0	0	0	4	0	0	0	0	0	0	0	0	0	0	0	0	0	0	0	0	0	0	0	0	0	0
	5	CACATCAAAGCCCATGTTGTC	1	23455019	w	21	4		0	0	0	0	0	0	0	0	0	0	0	0	0	4	0	2	0	0	0	0	0	0	0	0	0	1	0	0	0	0	0	0	0	0	0	0
	6	CAACATGGGCTTTGATGTGGG	1	23455037	c	21	4		0	0	0	0	0	0	0	0	0	0	0	2	0	0	0	0	0	0	0	0	0	0	0	0	0	0	0	0	0	0	0	0	0	0	0	0
	7	ACAACATGGGCTTTGATGTGGG	1	23455038	c	22	4		0	0	0	0	0	0	0	0	0	0	0	0	2	0	0	0	0	0	0	0	0	0	0	0	0	0	0	0	0	0	0	0	0	0	0	0
	8	ACAACATGGGCTTTGATGTGG	1	23455038	c	21	4		0	0	0	0	0	0	0	0	0	0	0	0	0	0	0	2	0	0	0	0	0	0	0	0	0	0	0	0	1	0	0	0	0	0	0	0
	9	CGCCTTTGCAAAGACGG	1	23455061	w	17	M		0	2	0	0	0	0	0	0	0	0	0	0	0	0	0	0	0	0	0	0	0	0	0	0	0	0	0	0	0	0	0	0	0	0	0	0
	10	TTTGTCATGCATTTCAGTGAA	1	23455123	c	21	4		0	0	0	0	0	0	0	0	0	0	0	0	5	0	1	0	0	0	0	0	0	0	0	0	0	0	0	0	0	0	0	0	0	0	0	0
	11	GGAATTTTCCCCGATGT	1	23455124	w	17	M		1	0	0	0	0	0	0	0	0	0	0	0	0	0	0	0	0	0	0	0	0	0	0	0	0	0	0	0	0	0	0	0	0	0	0	0
	12	ATCCTGATGTTGTAACT	1	23455236	w	17	M		0	1	0	0	0	0	0	0	0	0	0	0	0	0	0	0	0	0	0	0	0	0	0	0	0	0	0	0	0	0	0	0	0	0	0	0
	13	CAACATCAGGATTGATTTGCC	1	23455247	c	21	4		0	0	0	0	0	0	1	0	0	0	0	0	0	0	0	5	0	0	0	0	0	0	0	0	0	0	0	0	0	0	0	0	0	0	0	0
	15	GGCTGAAGAAATATACGGTGA	1	23455300	w	21	4		0	0	0	0	0	0	0	0	0	0	0	0	2	0	0	0	0	0	0	0	0	0	0	0	0	0	0	0	0	0	0	0	0	0	0	0
	18	TCACCGTATATTTCTTCAGCC	1	23455320	c	21	4		0	0	0	0	0	0	0	0	0	0	0	0	0	0	0	2	0	0	0	0	0	0	0	0	0	0	0	0	0	0	0	0	0	0	0	0
	23	AGCAGGATCGTCTAAATGATGC	1	23455386	w	22	4		0	0	0	0	0	0	0	0	0	0	0	2	0	0	0	0	0	0	0	0	0	0	0	0	0	0	0	0	0	0	0	0	0	0	0	0
	24	CAGGATCGTCTAAATGATGCGA	1	23455388	w	22	4		0	0	0	0	0	0	0	0	0	0	0	0	0	0	0	0	0	0	0	0	0	1	0	0	0	0	0	0	0	0	0	0	0	0	0	0
	27	GCAAGAGCTGCTCTCCGGATG	1	23455434	w	21	4		0	0	0	0	0	0	0	0	0	0	0	0	0	0	1	0	0	0	0	0	0	0	0	0	0	0	0	0	0	0	0	0	0	0	0	0
	28	ACTACATCCGGAGAGCAGCTC	1	23455458	c	21	4		0	0	0	0	0	0	0	0	0	0	0	0	0	0	0	0	0	0	0	1	0	0	0	0	0	0	0	0	0	0	0	0	0	0	0	0
	29	TGAGGGTGCTAAAAGTGACTA	1	23455475	c	21	4		0	0	0	0	0	0	0	0	0	0	0	0	0	0	0	2	0	0	0	0	0	0	0	0	0	0	0	0	0	0	0	0	0	0	0	0
	30	ATGAGGGTGCTAAAAGTGACT	1	23455476	c	21	4		0	0	0	0	0	0	0	0	0	0	0	0	2	0	0	0	0	0	0	0	0	0	0	0	0	0	0	0	0	0	0	0	0	0	0	0	46
	Sum of abundance for signatures								1	3	0	0
At1g64580	#	Signature	Hits	Coordinate	Strand	Len	T		FLR	RDR	SD1	SD2	FABAm	FABAp	FCol0	Fdcl17	Fdcl234	Frdr2	Frdr6	FBFL	FBLE	FBSE	FBSI	FHag1	FHag4	FHwe	FJWt	FJ1ab	FJ2ab	FJF1	JCWt	JC1hr	JC3hr	JCcmp	JCd1	JCd2	JCd3	JCd4	JCinf	JClef	JCr1	JCr2	JCr6a	JCr6b
	1	CCAAAACCAATCTACACAGTC	1	23990767	w	21	4		0	0	0	0	0	0	0	0	0	0	0	0	0	0	0	0	0	0	0	0	0	0	0	0	0	1	0	0	0	0	0	0	0	0	0	0
	2	TGACTGTAACAAACAAGCCTAG	1	23990796	w	22	4		0	0	0	0	0	0	0	0	0	0	0	0	0	2	0	0	0	0	0	0	0	0	0	0	0	0	0	0	0	0	0	0	0	0	0	0
	3	CCTAGGCGTGAAGCGGATGAG	1	23990993	c	21	4		0	0	0	0	0	0	0	0	0	0	0	5	0	0	0	0	0	0	0	0	0	0	0	0	0	0	0	0	0	0	0	0	0	0	0	0
	4	TAAACCTAGTATCATTATAGTG	1	23991006	w	22	4		0	0	0	0	0	0	0	0	0	0	0	0	0	0	0	0	0	0	0	0	0	1	0	0	0	0	0	0	0	0	0	0	0	0	0	0
	5	TTATGTAAGAATGGGCCTAGG	1	23991008	c	21	4		0	0	0	0	0	0	0	0	0	0	0	0	2	2	0	0	0	0	0	0	0	0	0	0	0	0	0	0	0	0	0	0	0	0	0	0
	6	TTTATGTAAGAATGGGCCTAGG	1	23991009	c	22	4		0	0	0	0	0	0	0	0	0	0	0	0	0	2	0	0	0	0	0	0	0	0	0	0	0	0	0	0	0	0	0	0	0	0	0	0
	7	AGGTTTATGTAAGAATGGGCC	1	23991012	c	21	4		0	0	0	0	0	0	0	0	0	0	0	0	0	4	0	0	0	0	0	0	0	0	0	0	0	0	0	0	0	0	0	0	0	0	0	0
	8	TTCGACAGGGAGTCTACAAAAT	1	23991054	w	22	4		0	0	0	0	0	0	0	0	0	0	0	0	2	0	0	0	0	0	0	0	0	0	0	0	0	0	0	0	0	0	0	0	0	0	0	0
	9	TCATCGAATTTCACCAGTGCG	1	23991172	w	21	4		0	0	0	0	0	0	0	0	0	0	0	0	2	4	0	0	0	0	0	0	0	0	0	0	0	0	0	0	0	0	0	0	0	0	0	0
	10	TCGAATTTCACCAGTGCGCTT	1	23991175	w	21	4		0	0	0	0	0	0	0	0	0	0	0	0	0	0	0	2	0	0	0	0	0	0	0	0	0	0	0	0	0	0	0	0	0	0	0	0
	11	TTTCACCAGTGCGCTTT	1	23991180	w	17	M		0	0	11	9	0	0	0	0	0	0	0	0	0	0	0	0	0	0	0	0	0	0	0	0	0	0	0	0	0	0	0	0	0	0	0	0
	12	GCACTGGTGAAATTCGATGAT	1	23991191	c	21	4		0	0	0	0	0	0	0	0	0	0	0	0	2	0	0	0	0	0	0	0	0	0	0	0	0	0	0	0	0	0	0	0	0	0	0	0
	13	TGGTCTTTGTGTTAATGGGGA	1	23991222	c	21	4		0	0	0	0	0	0	0	0	0	0	0	0	0	2	0	0	0	0	0	0	0	0	0	0	0	0	0	0	0	0	0	0	0	0	0	0
	14	CATGGTCTTTGTGTTAATGGG	1	23991224	c	21	4		0	0	0	0	0	0	0	0	0	0	0	0	0	0	0	0	0	0	0	0	0	0	0	1	0	0	0	0	0	0	0	0	0	0	0	0
	15	CGTGACTCCTGATATCATAACC	1	23991261	c	22	4		0	0	0	0	0	0	0	0	0	0	0	0	2	0	0	0	0	0	0	0	0	0	0	0	0	0	0	0	0	0	0	0	0	0	0	0
	16	TCGCGTGACTCCTGATATCAT	1	23991264	c	21	4		0	0	0	0	0	0	0	0	0	0	0	2	0	0	0	0	0	0	0	0	1	0	0	0	0	0	0	0	0	0	0	0	0	0	0	0
	17	TCGCGTGACTCCTGATA	1	23991264	c	17	M		3	0	0	0	0	0	0	0	0	0	0	0	0	0	0	0	0	0	0	0	0	0	0	0	0	0	0	0	0	0	0	0	0	0	0	0
	18	TCTTCTGCTGGATGGTTTCTC	1	23991286	c	21	4		0	0	0	0	0	0	0	0	0	0	0	3	0	0	0	0	0	0	0	0	0	0	0	0	0	0	0	0	0	0	0	0	0	0	0	0
	19	TAGAGTTGCCCTAGACATCTT	1	23991303	c	21	4		0	0	0	0	0	0	1	0	0	0	0	0	0	0	0	2	0	0	0	0	0	0	0	0	0	0	0	0	0	0	0	0	0	0	0	0
	20	ACGGTTATTGTCAGGTG	1	23991328	c	17	M		1	0	0	0	0	0	0	0	0	0	0	0	0	0	0	0	0	0	0	0	0	0	0	0	0	0	0	0	0	0	0	0	0	0	0	0
	22	TTCCAAAGGATGTCTTGTGAA	1	23991389	c	21	4		0	0	0	0	0	0	0	0	0	0	0	0	0	0	0	0	0	3	0	0	0	0	0	0	0	0	0	0	0	0	0	0	0	0	0	0
	23	TTAGGATGGTAGATGAAGGGA	1	23991418	c	21	4		0	0	0	0	0	0	0	0	0	0	0	0	0	2	0	0	0	0	0	0	0	0	0	0	0	0	0	0	0	0	0	0	0	0	0	0
	24	TGTTGATCCTAATAATGTCAC	1	23991576	c	21	4		0	0	0	0	0	0	0	0	0	0	0	0	0	0	0	2	0	0	0	0	0	0	0	0	0	0	0	0	0	0	0	0	0	0	0	0
	25	GTCACTTTCACTGCGTTGATC	1	23991665	c	21	4		0	0	0	0	0	0	0	0	0	0	0	0	0	0	0	0	0	0	0	0	0	1	0	0	0	0	0	0	0	0	0	0	0	0	0	0	53
	Sum of abundance for signatures								4	0	11	9
At1g69170	#	Signature	Hits	Coordinate	Strand	Len	T		FLR	RDR	SD1	SD2	FABAm	FABAp	FCol0	Fdcl17	Fdcl234	Frdr2	Frdr6	FBFL	FBLE	FBSE	FBSI	FHag1	FHag4	FHwe	FJWt	FJ1ab	FJ2ab	FJF1	JCWt	JC1hr	JC3hr	JCcmp	JCd1	JCd2	JCd3	JCd4	JCinf	JClef	JCr1	JCr2	JCr6a	JCr6b
	1	TGATGATGGCAAAAGAAGTTG	1	26009922	w	21	4		0	0	0	0	0	0	0	0	0	0	0	2	0	0	0	0	0	0	0	0	0	0	0	0	0	0	0	0	0	0	0	0	0	0	0	0
	2	TAGATGAAGACGACCACCGTA	1	26010214	w	21	4		0	0	0	0	0	0	0	0	0	0	0	0	0	0	0	0	0	0	0	0	0	0	0	0	0	0	0	0	0	1	0	0	0	0	0	0	3
	Sum of abundance for signatures								0	0	0	0
At1g72830	#	Signature	Hits	Coordinate	Strand	Len	T		FLR	RDR	SD1	SD2	FABAm	FABAp	FCol0	Fdcl17	Fdcl234	Frdr2	Frdr6	FBFL	FBLE	FBSE	FBSI	FHag1	FHag4	FHwe	FJWt	FJ1ab	FJ2ab	FJF1	JCWt	JC1hr	JC3hr	JCcmp	JCd1	JCd2	JCd3	JCd4	JCinf	JClef	JCr1	JCr2	JCr6a	JCr6b
	4	AGTGGATCTTGGTGCTGTGTT	1	27409357	c	21	4		0	0	0	0	0	0	0	0	0	0	0	0	2	0	0	0	0	0	0	0	0	0	0	0	0	0	0	0	0	0	0	0	0	0	0	0
	5	TTGCTAATCGTCGCGGTTCTGC	1	27410650	c	22	4		0	0	0	0	0	0	0	0	0	0	0	0	0	0	0	0	0	0	0	0	1	0	0	0	0	0	0	0	0	0	0	0	0	0	0	0	3
	Sum of abundance for signatures
At1g77850	#	Signature	Hits	Coordinate	Strand	Len	T		FLR	RDR	SD1	SD2	FABAm	FABAp	FCol0	Fdcl17	Fdcl234	Frdr2	Frdr6	FBFL	FBLE	FBSE	FBSI	FHag1	FHag4	FHwe	FJWt	FJ1ab	FJ2ab	FJF1	JCWt	JC1hr	JC3hr	JCcmp	JCd1	JCd2	JCd3	JCd4	JCinf	JClef	JCr1	JCr2	JCr6a	JCr6b
	1	TGCCTGGCTCCCTGCATGCCA	1	29279103	c	21	4		0	0	0	0	0	0	0	0	0	0	0	0	0	5	1	3	0	0	0	0	0	0	0	0	0	5	0	0	0	0	0	0	0	1	0	0
	2	AGACACATTTGATGAACATCTCGC	1	29280257	w	24	4		0	0	0	0	0	0	0	0	0	0	0	0	0	0	1	0	0	0	0	0	0	0	0	0	0	0	0	0	0	0	0	0	0	0	0	0	16
	Sum of abundance for signatures								0	0	0	0
At2g02850	#	Signature	Hits	Coordinate	Strand	Len	T		FLR	RDR	SD1	SD2	FABAm	FABAp	FCol0	Fdcl17	Fdcl234	Frdr2	Frdr6	FBFL	FBLE	FBSE	FBSI	FHag1	FHag4	FHwe	FJWt	FJ1ab	FJ2ab	FJF1	JCWt	JC1hr	JC3hr	JCcmp	JCd1	JCd2	JCd3	JCd4	JCinf	JClef	JCr1	JCr2	JCr6a	JCr6b
	1	TTGCAGTTGTTGTAACTTCCG	1	826762	w	21	4		0	0	0	0	0	0	0	0	0	0	0	0	0	0	0	0	0	0	0	0	0	1	0	0	0	0	0	0	0	0	0	0	0	0	0	0
	2	CTGAAGCTTGATTAAAAGGATG	1	827496	w	22	4		0	0	0	0	0	0	0	0	0	0	0	0	0	0	1	0	0	0	0	0	0	0	0	0	0	0	0	0	0	0	0	0	0	0	0	0
	4	TGCACTGCCTCTTCCCTT	1	827696	w	18	4		0	0	0	0	0	0	0	0	0	0	0	0	2	0	4	0	0	1	0	0	0	0	0	0	0	0	0	0	0	0	0	0	0	0	0	0	9
	Sum of abundance for signatures								0	0	0	0
At2g22840	#	Signature	Hits	Coordinate	Strand	Len	T		FLR	RDR	SD1	SD2	FABAm	FABAp	FCol0	Fdcl17	Fdcl234	Frdr2	Frdr6	FBFL	FBLE	FBSE	FBSI	FHag1	FHag4	FHwe	FJWt	FJ1ab	FJ2ab	FJF1	JCWt	JC1hr	JC3hr	JCcmp	JCd1	JCd2	JCd3	JCd4	JCinf	JClef	JCr1	JCr2	JCr6a	JCr6b
	1	CGGCCTCTGTTAATATGTCGT	1	9737020	c	21	4		0	0	0	0	0	0	0	0	0	0	0	0	0	0	0	0	0	1	0	0	0	0	0	0	0	0	0	0	0	0	0	0	0	0	0	0	1
	Sum of abundance for signatures								0	0	0	0
At2g26950	no unique
At2g28190	#	Signature	Hits	Coordinate	Strand	Len	T		FLR	RDR	SD1	SD2	FABAm	FABAp	FCol0	Fdcl17	Fdcl234	Frdr2	Frdr6	FBFL	FBLE	FBSE	FBSI	FHag1	FHag4	FHwe	FJWt	FJ1ab	FJ2ab	FJF1	JCWt	JC1hr	JC3hr	JCcmp	JCd1	JCd2	JCd3	JCd4	JCinf	JClef	JCr1	JCr2	JCr6a	JCr6b
	1	TCATCTCCTTCTCGTCTTCTCA	1	12021655	w	22	4		0	0	0	0	0	0	0	0	0	0	0	0	0	4	0	0	0	0	0	0	0	0	0	0	0	0	0	0	0	0	0	0	0	0	0	0	4
	Sum of abundance for signatures								0	0	0	0
At2g28350	#	Signature	Hits	Coordinate	Strand	Len	T		FLR	RDR	SD1	SD2	FABAm	FABAp	FCol0	Fdcl17	Fdcl234	Frdr2	Frdr6	FBFL	FBLE	FBSE	FBSI	FHag1	FHag4	FHwe	FJWt	FJ1ab	FJ2ab	FJF1	JCWt	JC1hr	JC3hr	JCcmp	JCd1	JCd2	JCd3	JCd4	JCinf	JClef	JCr1	JCr2	JCr6a	JCr6b
	1	AAACGACGCCGTTTTGG	1	12121677	w	17	M		0	0	2	0	0	0	0	0	0	0	0	0	0	0	0	0	0	0	0	0	0	0	0	0	0	0	0	0	0	0	0	0	0	0	0	0
	2	AACGACGCCGTTTTGGG	1	12121678	w	17	M		0	0	7	10	0	0	0	0	0	0	0	0	0	0	0	0	0	0	0	0	0	0	0	0	0	0	0	0	0	0	0	0	0	0	0	0
	3	ACGACGCCGTTTTGGGT	1	12121679	w	17	M		0	0	0	0	0	0	0	0	0	0	0	0	0	0	0	0	0	0	0	0	0	0	0	0	0	0	0	0	0	0	0	0	0	0	0	0
	4	TAGCTTCGATGTTGTTGTTGT	1	12122157	c	21	4		0	0	0	0	0	0	0	0	0	0	0	0	0	0	0	0	0	1	0	0	0	0	0	0	0	0	0	0	0	0	0	0	0	0	0	0
	5	TGGACAAGCGTTTGAGGTTG	1	12122256	w	20	4		0	0	0	0	0	0	0	0	0	0	0	2	0	0	0	0	0	0	0	0	0	0	0	0	0	0	0	0	0	0	0	0	0	0	0	0
	6	CTCCTTCAGGTTAGTTA	1	12122479	w	17	M		2	0	0	0	0	0	0	0	0	0	0	0	0	0	0	0	0	0	0	0	0	0	0	0	0	0	0	0	0	0	0	0	0	0	0	0
	7	GATTTTCTCCCCGGGAT	1	12122737	w	17	M		9	0	0	0	0	0	0	0	0	0	0	0	0	0	0	0	0	0	0	0	0	0	0	0	0	0	0	0	0	0	0	0	0	0	0	0
	8	TGCCTGGCTCCCTGTATTCCT	1	12122838	c	21	4		0	0	0	0	0	0	0	0	0	0	0	0	0	0	0	0	0	0	0	0	0	0	0	0	0	4	0	0	0	0	0	0	0	0	0	0	7
	Sum of abundance for signatures								11	0	9	10
At2g28550	#	Signature	Hits	Coordinate	Strand	Len	T		FLR	RDR	SD1	SD2	FABAm	FABAp	FCol0	Fdcl17	Fdcl234	Frdr2	Frdr6	FBFL	FBLE	FBSE	FBSI	FHag1	FHag4	FHwe	FJWt	FJ1ab	FJ2ab	FJF1	JCWt	JC1hr	JC3hr	JCcmp	JCd1	JCd2	JCd3	JCd4	JCinf	JClef	JCr1	JCr2	JCr6a	JCr6b
	2	TGGGAATCTCTTTATCG	1	12233819	c	17	M		4	0	0	0	0	0	0	0	0	0	0	0	0	0	0	0	0	0	0	0	0	0	0	0	0	0	0	0	0	0	0	0	0	0	0	0
	3	TCGAGGGGTTACGTTACACAAA	1	12234262	c	22	4		0	0	0	0	0	0	0	0	0	0	0	0	0	0	0	0	0	0	0	0	0	0	0	0	0	0	0	0	0	0	0	0	1	0	0	0
	4	GAGCACGGGGTTTTCGC	1	12234295	c	17	M		1	0	0	0	0	0	0	0	0	0	0	0	0	0	0	0	0	0	0	0	0	0	0	0	0	0	0	0	0	0	0	0	0	0	0	0	1
	Sum of abundance for signatures								5	0	0	0
At2g29130	none
At2g30210	none
At2g31070	#	Signature	Hits	Coordinate	Strand	Len	T		FLR	RDR	SD1	SD2	FABAm	FABAp	FCol0	Fdcl17	Fdcl234	Frdr2	Frdr6	FBFL	FBLE	FBSE	FBSI	FHag1	FHag4	FHwe	FJWt	FJ1ab	FJ2ab	FJF1	JCWt	JC1hr	JC3hr	JCcmp	JCd1	JCd2	JCd3	JCd4	JCinf	JClef	JCr1	JCr2	JCr6a	JCr6b
	1	TTGATTCTGATGATGATGATG	1	13228214	w	21	4		0	0	0	0	0	0	0	0	0	0	0	0	0	0	0	0	0	0	0	0	0	0	0	0	0	0	0	0	0	0	0	0	0	1	0	0
	2	TTCGTTTCGTTCTTGGG	1	13228274	c	17	M		0	1	0	0	0	0	0	0	0	0	0	0	0	0	0	0	0	0	0	0	0	0	0	0	0	0	0	0	0	0	0	0	0	0	0	0
	4	TTCCGGTTTAGTATTCACCGG	1	13228826	w	21	4		0	0	0	0	0	0	0	0	0	0	0	0	0	0	0	0	0	0	0	0	1	0	0	0	0	0	0	0	0	0	0	0	0	0	0	0	2
	Sum of abundance for signatures								1	1	0	0
At2g32460	#	Signature	Hits	Coordinate	Strand	Len	T		FLR	RDR	SD1	SD2	FABAm	FABAp	FCol0	Fdcl17	Fdcl234	Frdr2	Frdr6	FBFL	FBLE	FBSE	FBSI	FHag1	FHag4	FHwe	FJWt	FJ1ab	FJ2ab	FJF1	JCWt	JC1hr	JC3hr	JCcmp	JCd1	JCd2	JCd3	JCd4	JCinf	JClef	JCr1	JCr2	JCr6a	JCr6b
	1	TTTTGGGTTAAAGTCATGGTA	1	13789293	c	21	4		0	0	0	0	0	0	0	0	0	0	0	0	0	0	2	0	0	0	0	0	0	0	0	0	0	0	0	0	0	0	0	0	0	0	0	0
	2	TTTGGTTTGAAGGAAGCTCTA	1	13790245	w	21	4		0	0	0	0	0	0	0	0	0	0	0	0	0	0	0	0	0	0	0	0	0	0	0	0	0	0	0	0	0	0	0	0	0	1	0	0	3
	Sum of abundance for signatures								0	0	0	0
At2g33770	#	Signature	Hits	Coordinate	Strand	Len	T		FLR	RDR	SD1	SD2	FABAm	FABAp	FCol0	Fdcl17	Fdcl234	Frdr2	Frdr6	FBFL	FBLE	FBSE	FBSI	FHag1	FHag4	FHwe	FJWt	FJ1ab	FJ2ab	FJF1	JCWt	JC1hr	JC3hr	JCcmp	JCd1	JCd2	JCd3	JCd4	JCinf	JClef	JCr1	JCr2	JCr6a	JCr6b
	1	AGATCATGGATTTGCAG	1	14285203	w	17	M		0	0	3	2	0	0	0	0	0	0	0	0	0	0	0	0	0	0	0	0	0	0	0	0	0	0	0	0	0	0	0	0	0	0	0	0
	2	TGGCTATGATAAGCAGTTGGG	1	14285297	c	21	4		0	0	0	0	0	0	0	0	0	0	0	2	0	0	0	0	0	0	0	0	0	0	0	0	0	0	0	0	0	0	0	0	0	0	0	0
	3	GTATTGGTGTTGTTACAGGTT	1	14287225	c	21	4		0	0	0	0	0	0	0	0	0	0	0	0	0	0	0	0	0	0	0	0	1	0	0	0	0	0	0	0	0	0	0	0	0	0	0	0
	4	CCTTCCAACCCAAGGTC	1	14288199	w	17	M		0	2	0	0	0	0	0	0	0	0	0	0	0	0	0	0	0	0	0	0	0	0	0	0	0	0	0	0	0	0	0	0	0	0	0	0
	6	GCTCACCTCATCTCTTGTTCGA	1	14288941	c	22	4		0	0	0	0	0	0	0	0	0	0	0	0	0	0	1	0	0	0	0	0	0	0	0	0	0	0	0	0	0	0	0	0	0	0	0	0
	9	TGATTGGAGTTCCAATTGCCA	1	14289033	w	21	4		0	0	0	0	0	0	0	0	0	0	0	0	0	0	0	0	0	1	0	0	0	0	0	0	0	0	0	0	0	0	0	0	0	0	0	0
	10	TCATTCTAGGGCATATCTCCT	1	14289075	c	21	4		0	0	0	0	0	0	0	0	0	0	0	0	0	0	0	0	0	0	1	0	0	0	0	0	0	0	0	0	0	0	0	0	0	0	0	0
	11	TTAGGTGGCTTTGATAC	1	14289137	c	17	M		0	1	0	0	0	0	0	0	0	0	0	0	0	0	0	0	0	0	0	0	0	0	0	0	0	0	0	0	0	0	0	0	0	0	0	0
	12	CGTTAGGTGGCTTTGATACAA	1	14289139	c	21	4		0	0	0	0	0	0	0	0	0	0	0	0	2	0	0	0	0	0	0	0	0	0	0	0	0	0	0	0	0	0	0	0	0	0	0	0
	13	CCCGTTAGGTGGCTTTG	1	14289141	c	17	M		0	1	0	0	0	0	0	0	0	0	0	0	0	0	0	0	0	0	0	0	0	0	0	0	0	0	0	0	0	0	0	0	0	0	0	0
	14	ACTTCTGCTGCTGCTGC	1	14289151	w	17	M		0	0	1	0	0	0	0	0	0	0	0	0	0	0	0	0	0	0	0	0	0	0	0	0	0	0	0	0	0	0	0	0	0	0	0	0
	15	GCAAAAGTAACAATTAAGCAG	1	14289184	c	21	4		0	0	0	0	0	0	0	0	0	0	0	0	0	0	0	0	0	0	0	1	0	0	0	0	0	0	0	0	0	0	0	0	0	0	0	0
	16	TATACTTCAGATTCTAGCTCC	1	14289225	c	21	4		0	0	0	0	0	0	0	0	0	0	0	0	0	0	0	0	0	0	0	1	0	0	0	0	0	0	0	0	0	0	0	0	0	0	0	0
	17	TTTGAACTCTGTCCTGT	1	14289250	c	17	M		0	2	0	0	0	0	0	0	0	0	0	0	0	0	0	0	0	0	0	0	0	0	0	0	0	0	0	0	0	0	0	0	0	0	0	0
	18	GAATGATTGTCAAGAGACCGA	1	14289288	c	21	4		0	0	0	0	0	0	0	0	0	0	0	0	0	0	0	0	0	0	0	1	0	0	0	0	0	0	0	0	0	0	0	0	0	0	0	0
	19	TTGTGGGAGTATGCGTGAATG	1	14289304	c	21	4		0	0	0	0	0	0	0	0	0	0	0	0	0	0	0	0	0	0	0	0	0	0	0	0	0	1	0	0	0	0	0	0	0	0	0	0
	20	TCGTTTGTATAAAGCCTGCCG	1	14289735	c	21	4		0	0	0	0	0	0	0	0	0	0	0	0	0	0	2	0	0	0	0	0	0	0	0	0	0	0	0	0	0	0	0	0	0	0	0	0
	21	TCTCAATTTCTCGCCTATTCC	1	14289767	w	21	4		0	0	0	0	0	0	0	0	0	0	0	2	0	0	0	2	0	0	0	0	0	0	0	0	0	0	0	0	0	0	0	0	0	0	0	0
	22	TTGTCTGCTCTGTTTCTTTGC	1	14289963	w	21	4		0	0	0	0	0	0	0	0	0	0	0	0	0	0	0	2	0	0	0	0	0	0	0	0	0	0	0	0	0	0	0	0	0	0	0	0	20
	Sum of abundance for signatures								0	6	4	2
At2g33810	#	Signature	Hits	Coordinate	Strand	Len	T		FLR	RDR	SD1	SD2	FABAm	FABAp	FCol0	Fdcl17	Fdcl234	Frdr2	Frdr6	FBFL	FBLE	FBSE	FBSI	FHag1	FHag4	FHwe	FJWt	FJ1ab	FJ2ab	FJF1	JCWt	JC1hr	JC3hr	JCcmp	JCd1	JCd2	JCd3	JCd4	JCinf	JClef	JCr1	JCr2	JCr6a	JCr6b
	1	GATCTCTGGTCTTCACCAACGT	1	14312675	w	22	4		0	0	0	0	0	0	0	0	0	0	0	0	0	0	0	0	0	1	0	0	0	0	0	0	0	0	0	0	0	0	0	0	0	0	0	0
	2	TTGTTGGCAGAAACGTTGGTGAAG	1	14312708	c	24	4		0	0	0	0	0	0	0	0	0	0	0	0	0	0	0	0	0	0	0	0	0	0	0	0	0	0	0	0	0	0	1	0	0	0	0	0	2
	Sum of abundance for signatures								0	0	0	0
At2g36400	#	Signature	Hits	Coordinate	Strand	Len	T		FLR	RDR	SD1	SD2	FABAm	FABAp	FCol0	Fdcl17	Fdcl234	Frdr2	Frdr6	FBFL	FBLE	FBSE	FBSI	FHag1	FHag4	FHwe	FJWt	FJ1ab	FJ2ab	FJF1	JCWt	JC1hr	JC3hr	JCcmp	JCd1	JCd2	JCd3	JCd4	JCinf	JClef	JCr1	JCr2	JCr6a	JCr6b
	1	CCATGTTGTGATGATGGTGGT	1	15277474	w	21	4		0	0	0	0	0	0	0	0	0	0	0	0	0	0	2	0	0	0	0	0	0	0	0	0	0	0	0	0	0	0	0	0	0	0	0	0	2
	Sum of abundance for signatures								0	0	0	0
At2g38080	#	Signature	Hits	Coordinate	Strand	Len	T		FLR	RDR	SD1	SD2	FABAm	FABAp	FCol0	Fdcl17	Fdcl234	Frdr2	Frdr6	FBFL	FBLE	FBSE	FBSI	FHag1	FHag4	FHwe	FJWt	FJ1ab	FJ2ab	FJF1	JCWt	JC1hr	JC3hr	JCcmp	JCd1	JCd2	JCd3	JCd4	JCinf	JClef	JCr1	JCr2	JCr6a	JCr6b
	1	ATTGGTGTGTGTCTTTTGCCTTAT	1	15942075	w	24	4		0	0	0	0	0	0	0	0	0	0	0	0	0	0	2	0	0	0	0	0	0	0	0	0	0	0	0	0	0	0	0	0	0	0	0	0	2
	Sum of abundance for signatures								0	0	0	0
At2g42200	no unique
At2g45160	#	Signature	Hits	Coordinate	Strand	Len	T		FLR	RDR	SD1	SD2	FABAm	FABAp	FCol0	Fdcl17	Fdcl234	Frdr2	Frdr6	FBFL	FBLE	FBSE	FBSI	FHag1	FHag4	FHwe	FJWt	FJ1ab	FJ2ab	FJF1	JCWt	JC1hr	JC3hr	JCcmp	JCd1	JCd2	JCd3	JCd4	JCinf	JClef	JCr1	JCr2	JCr6a	JCr6b
	1	GCTTCTCTATCGATGGTTGAA	1	18625412	w	21	4		0	0	0	0	0	0	0	0	0	0	0	0	0	0	0	0	0	0	0	0	0	0	0	0	0	0	0	0	0	0	0	0	0	1	0	0
	2	GCTGTTGATGAAACGAC	1	18625413	c	17	M		0	1	0	0	0	0	0	0	0	0	0	0	0	0	0	0	0	0	0	0	0	0	0	0	0	0	0	0	0	0	0	0	0	0	0	0
	3	TCAGAACCAGGACGATTCGAG	1	18625470	c	21	4		0	0	0	0	0	0	0	0	0	0	0	0	0	0	0	0	0	0	0	1	0	0	0	0	0	0	0	0	0	0	0	0	0	0	0	0
	4	CGCTTCAATACCACACTTCTC	1	18625513	c	21	4		0	0	0	0	0	0	0	0	0	0	0	0	0	4	0	0	0	0	0	0	0	0	0	0	0	0	0	0	0	0	0	0	0	0	0	0
	5	ATTCCTTAAACAACTAT	1	18625605	c	17	M		0	1	0	0	0	0	0	0	0	0	0	0	0	0	0	0	0	0	0	0	0	0	0	0	0	0	0	0	0	0	0	0	0	0	0	0
	6	TCGAAATCGATAATGTGGATC	1	18625942	w	21	4		0	0	0	0	0	0	0	0	0	0	0	0	0	0	1	0	0	0	0	0	0	0	0	0	0	0	0	0	0	0	0	0	0	0	0	0
	8	TCGATTCTTGAGTCCTGCAAC	1	18626000	c	21	4		0	0	0	0	0	0	0	0	0	0	0	0	0	0	0	0	0	0	0	1	0	0	0	0	0	0	0	0	0	0	0	0	0	0	0	0
	9	ATCGATTCTTGAGTCCTGCAA	1	18626001	c	21	4		0	0	0	0	0	0	0	0	0	0	0	0	0	0	0	0	0	0	0	1	0	0	0	0	0	0	0	0	0	0	0	0	0	0	0	0
	10	TCAGATTCTCCGGCGTG	1	18626078	w	17	M		0	3	0	0	0	0	0	0	0	0	0	0	0	0	0	0	0	0	0	0	0	0	0	0	0	0	0	0	0	0	0	0	0	0	0	0
	11	CACCACCGTTAATCACG	1	18626107	c	17	M		0	1	0	0	0	0	0	0	0	0	0	0	0	0	0	0	0	0	0	0	0	0	0	0	0	0	0	0	0	0	0	0	0	0	0	0
	12	GATTCGTTGTGGATGAGTGAG	1	18626110	w	21	4		0	0	0	0	0	0	0	0	0	0	0	0	0	0	0	0	0	0	0	0	0	0	0	0	0	0	0	0	0	0	0	0	0	1	0	0
	13	AACGAATCATCACCACCGTTA	1	18626117	c	21	4		0	0	0	0	0	0	0	0	0	0	0	0	0	0	0	0	0	0	0	0	0	0	0	0	0	1	0	0	0	0	0	0	0	0	0	0
	14	TCACTCATCCACAACGAATCA	1	18626129	c	21	4		0	0	0	0	0	0	0	0	0	0	0	0	0	2	0	0	0	0	0	0	0	0	0	0	0	0	0	0	0	0	0	0	0	0	0	0
	31	CGCGAGAACGGTGTGGTCGCC	1	18626229	w	21	4		0	0	0	0	0	0	0	0	0	0	0	0	0	0	0	0	0	0	0	0	0	0	0	0	0	1	0	0	0	0	0	0	0	0	0	0
	33	TTGAACAGCTGCTCGATGATGACT	1	18626287	w	24	4		0	0	0	0	0	0	0	0	0	0	0	0	0	0	0	0	0	0	0	0	0	0	0	0	0	0	0	0	0	1	0	0	0	0	0	0
	34	TGAACAGCTGCTCGATGATGAC	1	18626288	w	22	4		0	0	0	0	0	0	0	0	0	0	0	0	0	0	0	0	0	0	0	0	0	0	0	0	0	0	0	0	0	1	0	0	0	0	0	0
	35	GCCGGCGATGACCAGTCAGTCA	1	18626327	c	22	4		0	0	0	0	0	0	0	0	0	0	0	0	0	0	0	0	0	0	0	0	0	1	0	0	0	0	0	0	0	0	0	0	0	0	0	0
	36	GGTTCCGGTTCCGTCGCC	1	18626352	c	18	4		0	0	0	0	0	0	0	0	0	0	0	0	0	0	1	0	0	0	0	0	0	0	0	0	0	0	0	0	0	0	0	0	0	0	0	0
	37	GACGACGAACCGGGTCGTGAC	1	18626435	w	21	4		0	0	0	0	0	0	0	0	0	0	0	0	0	0	0	0	0	0	0	0	1	0	0	0	0	0	0	0	0	0	0	0	0	0	0	0
	38	TTTGGATGATCTTGACG	1	18626787	c	17	M		0	1	0	0	0	0	0	0	0	0	0	0	0	0	0	0	0	0	0	0	0	0	0	0	0	0	0	0	0	0	0	0	0	0	0	0	19
	Sum of abundance for signatures								0	7	0	0
At2g47020	#	Signature	Hits	Coordinate	Strand	Len	T		FLR	RDR	SD1	SD2	FABAm	FABAp	FCol0	Fdcl17	Fdcl234	Frdr2	Frdr6	FBFL	FBLE	FBSE	FBSI	FHag1	FHag4	FHwe	FJWt	FJ1ab	FJ2ab	FJF1	JCWt	JC1hr	JC3hr	JCcmp	JCd1	JCd2	JCd3	JCd4	JCinf	JClef	JCr1	JCr2	JCr6a	JCr6b
	1	AAAGGAACTAACTCAAAGGAA	1	19326850	w	21	4		0	0	0	0	0	0	0	0	0	0	0	0	0	0	0	0	0	0	0	0	0	0	0	0	0	0	0	0	0	0	0	0	0	1	0	0
	2	CTTTGAGTTAGTTCCTT	1	19326867	c	17	M		0	3	0	0	0	0	0	0	0	0	0	0	0	0	0	0	0	0	0	0	0	0	0	0	0	0	0	0	0	0	0	0	0	0	0	0
	3	TTCTTTCATTGCAATACCAATC	1	19326912	c	22	4		0	0	0	0	0	0	0	0	0	0	0	0	0	0	0	0	0	0	0	0	1	0	0	0	0	0	0	0	0	0	0	0	0	0	0	0
	4	GAGACAGGGAACAAGCAGAGCATG	1	19326933	w	24	4		0	0	0	0	0	0	0	0	0	0	0	0	2	0	0	0	0	0	0	0	0	0	0	0	0	0	0	0	0	0	0	0	0	0	0	0
	5	GACAGGGAACAAGCAGAGCATGGA	1	19326935	w	24	4		0	0	0	0	0	0	0	0	0	0	0	0	0	0	2	0	0	0	0	0	1	0	0	0	0	0	0	0	0	0	0	0	0	0	0	0
	6	GACAGGGAACAAGCAGAGCATGG	1	19326935	w	23	4		0	0	0	0	0	0	0	0	0	0	0	2	0	2	0	0	0	0	0	0	0	0	0	0	0	0	0	0	0	0	0	0	0	0	0	0
	7	ACAGGGAACAAGCAGAGCATGG	1	19326936	w	22	4		0	0	0	0	0	0	0	0	0	0	0	3	0	7	0	0	0	0	0	0	0	0	0	0	0	0	0	0	0	0	0	0	0	0	0	0
	8	ACAGGGAACAAGCAGAGCATG	1	19326936	w	21	4		0	0	0	0	0	0	0	0	2	0	0	9	0	32	13	0	0	0	0	2	0	0	1	0	0	0	0	0	0	0	0	0	0	0	0	1
	9	ACAGGGAACAAGCAGAG	1	19326936	w	17	M		0	2	0	0	0	0	0	0	0	0	0	0	0	0	0	0	0	0	0	0	0	0	0	0	0	0	0	0	0	0	0	0	0	0	0	0
	10	CAGGGAACAAGCAGAGCATGG	1	19326937	w	21	4		0	0	0	0	0	0	0	0	0	0	0	20	2	20	6	0	0	0	0	1	0	0	0	0	0	0	0	0	0	0	0	0	0	0	0	0
	11	CAGGGAACAAGCAGAGCATG	1	19326937	w	20	4		0	0	0	0	0	0	0	0	0	0	0	2	0	0	0	0	0	0	0	0	0	0	0	0	0	0	0	0	0	0	0	0	0	0	0	0
	12	CAGGGAACAAGCAGAGC	1	19326937	w	17	M		8	10	0	0	0	0	0	0	0	0	0	0	0	0	0	0	0	0	0	0	0	0	0	0	0	0	0	0	0	0	0	0	0	0	0	0
	13	TGTTCCCTGTCTCTCTCTCAT	1	19326945	c	21	4		0	0	0	0	0	0	0	0	0	0	0	0	0	0	0	2	0	0	0	0	0	0	0	0	0	0	0	0	0	0	0	0	0	0	0	0
	14	TGTTTTAGTAAACTCAATCCAT	1	19326975	c	22	4		0	0	0	0	0	0	0	0	0	0	0	0	0	0	0	0	0	0	0	0	1	0	0	0	0	0	0	0	0	0	0	0	0	0	0	0
	15	CCCATGCACTGCCTCTTCCCT	1	19327000	w	21	4		0	0	0	0	0	0	0	0	0	0	0	0	5	2	0	0	0	0	0	0	0	0	0	0	0	0	0	0	0	0	0	0	0	0	0	0
	16	CATGCACTGCCTCTTCCCTGGC	1	19327002	w	22	4		0	0	0	0	0	0	0	0	0	0	0	0	0	0	0	0	0	0	1	0	0	0	0	0	0	0	0	0	0	0	0	0	0	0	0	0
	17	CATGCACTGCCTCTTCC	1	19327002	w	17	M		0	0	4	8	0	0	0	0	0	0	0	0	0	0	0	0	0	0	0	0	0	0	0	0	0	0	0	0	0	0	0	0	0	0	0	0
	18	ATGCACTGCCTCTTCCCTGGCTC	1	19327003	w	23	4		0	0	0	0	0	0	0	0	0	0	0	0	0	0	1	0	0	0	1	2	4	2	0	0	0	0	0	1	0	0	0	0	0	0	0	0
	19	ATGCACTGCCTCTTCCCTGGCT	1	19327003	w	22	4		0	0	0	0	0	0	0	0	0	0	0	0	0	0	0	0	0	0	0	1	0	0	0	0	0	0	0	0	0	0	0	0	0	0	0	0
	20	ATGCACTGCCTCTTCCCTGGC	1	19327003	w	21	4		0	0	0	0	4	0	0	4	10	2	2	38	580	21	111	0	0	29	24	46	158	64	2	4	4	6	0	0	0	0	1	5	1	1	1	1
	21	ATGCACTGCCTCTTCCCTGG	1	19327003	w	20	4		0	0	0	0	0	0	0	0	0	0	0	0	15	0	0	0	0	0	0	1	0	0	0	0	0	0	0	0	0	0	0	0	0	0	0	0
	22	ATGCACTGCCTCTTCCCTG	1	19327003	w	19	4		0	0	0	0	0	0	0	0	0	0	0	0	0	0	0	0	0	0	0	0	0	1	0	0	0	0	0	0	0	0	0	0	0	0	0	0
	24	TGCACTGCCTCTTCCCTGGCTC	1	19327004	w	22	4		0	0	0	0	0	0	0	0	0	0	0	11	8	2	13	0	0	5	3	5	9	4	0	0	0	0	0	0	0	0	0	0	0	0	0	0
	25	TGCACTGCCTCTTCCCTGGCT	1	19327004	w	21	4		0	0	0	0	0	0	1	0	3	0	0	18	22	21	13	0	2	4	11	12	14	17	0	0	0	0	0	0	0	0	0	0	0	0	0	0
	26	TGCACTGCCTCTTCCCTGGC	1	19327004	w	20	4		0	0	0	0	0	0	0	0	0	0	0	18	281	21	42	0	5	3	0	1	3	4	0	0	0	1	0	0	0	1	0	0	0	0	0	0
	27	TGCACTGCCTCTTCCCTGG	1	19327004	w	19	4		0	0	0	0	0	0	0	0	2	0	0	2	3	0	1	0	0	0	0	0	0	0	0	0	0	0	0	0	0	0	0	0	0	0	0	0
	28	TGCACTGCCTCTTCCCTG	1	19327004	w	18	4		0	0	0	0	0	0	0	0	0	0	0	2	0	0	0	0	0	0	0	0	0	0	0	0	0	0	0	0	0	0	0	0	0	0	0	0
	30	GCACTGCCTCTTCCCTG	1	19327005	w	17	M		3	0	0	0	0	0	0	0	0	0	0	0	0	0	0	0	0	0	0	0	0	0	0	0	0	0	0	0	0	0	0	0	0	0	0	0
	31	CACTGCCTCTTCCCTGGCTCC	1	19327006	w	21	4		0	0	0	0	0	0	0	0	0	0	0	0	0	2	0	0	0	0	0	0	0	0	0	0	0	0	0	0	0	0	0	0	0	0	0	0
	32	ACTGCCTCTTCCCTGGCTCCC	1	19327007	w	21	4		0	0	0	0	0	0	0	0	0	0	0	0	2	0	0	0	0	0	0	0	0	0	0	0	0	0	0	0	0	0	0	0	0	0	0	0
	33	ACTGCCTCTTCCCTGGCTCC	1	19327007	w	20	4		0	0	0	0	0	0	0	0	0	0	0	0	2	0	0	0	0	0	0	0	0	0	0	0	0	0	0	0	0	0	0	0	0	0	0	0	1885
	Sum of abundance for signatures								11	15	4	8
At3g05690	#	Signature	Hits	Coordinate	Strand	Len	T		FLR	RDR	SD1	SD2	FABAm	FABAp	FCol0	Fdcl17	Fdcl234	Frdr2	Frdr6	FBFL	FBLE	FBSE	FBSI	FHag1	FHag4	FHwe	FJWt	FJ1ab	FJ2ab	FJF1	JCWt	JC1hr	JC3hr	JCcmp	JCd1	JCd2	JCd3	JCd4	JCinf	JClef	JCr1	JCr2	JCr6a	JCr6b
	1	TGTTCCAACTAGTAGTGTGTG	1	1676695	c	21	4		0	0	0	0	0	0	0	0	0	0	0	0	0	2	0	0	0	0	0	0	0	0	0	0	0	0	0	0	0	0	0	0	0	0	0	0	2
	Sum of abundance for signatures								0	0	0	0
At3g11440	#	Signature	Hits	Coordinate	Strand	Len	T		FLR	RDR	SD1	SD2	FABAm	FABAp	FCol0	Fdcl17	Fdcl234	Frdr2	Frdr6	FBFL	FBLE	FBSE	FBSI	FHag1	FHag4	FHwe	FJWt	FJ1ab	FJ2ab	FJF1	JCWt	JC1hr	JC3hr	JCcmp	JCd1	JCd2	JCd3	JCd4	JCinf	JClef	JCr1	JCr2	JCr6a	JCr6b
	1	AAGAACTTGCGCCAGTTCCTA	1	3603862	c	21	4		0	0	0	0	0	0	0	0	0	0	0	0	0	0	0	0	0	0	0	0	0	0	1	0	0	0	0	0	0	0	0	0	0	0	0	0
	2	TCATATGAGACGAATGTTGGT	1	3604081	c	21	4		0	0	0	0	0	0	0	0	0	0	0	0	0	0	0	0	0	0	0	0	0	0	0	0	0	1	0	0	0	0	0	0	0	0	0	0
	4	TTGTGTCACTAACAATGCCATAAC	1	3604792	c	24	4		0	0	0	0	0	0	0	0	0	0	0	0	0	2	0	0	0	0	0	0	0	0	0	0	0	0	0	0	0	0	0	0	0	0	0	0
	5	TGGTGCTTGACCTGATGATGAC	1	3604881	c	22	4		0	0	0	0	0	0	0	0	0	0	0	0	0	0	0	0	0	1	0	0	0	0	0	0	0	0	0	0	0	0	0	0	0	0	0	0	5
	Sum of abundance for signatures								0	0	0	0
At3g14020	none
At3g15030	#	Signature	Hits	Coordinate	Strand	Len	T		FLR	RDR	SD1	SD2	FABAm	FABAp	FCol0	Fdcl17	Fdcl234	Frdr2	Frdr6	FBFL	FBLE	FBSE	FBSI	FHag1	FHag4	FHwe	FJWt	FJ1ab	FJ2ab	FJF1	JCWt	JC1hr	JC3hr	JCcmp	JCd1	JCd2	JCd3	JCd4	JCinf	JClef	JCr1	JCr2	JCr6a	JCr6b
	1	GCTAAAGGGCCACGTGACCGG	1	5062477	w	21	4		0	0	0	0	0	0	0	0	0	0	0	0	0	0	0	0	0	0	0	0	0	0	0	0	0	1	0	0	0	0	0	0	0	0	0	0
	2	ATGATTCGAAGGAGCCTCCGT	1	5062917	c	21	4		0	0	0	0	0	0	0	0	0	0	0	0	0	0	0	0	0	0	1	0	0	0	0	0	0	0	0	0	0	0	0	0	0	0	0	0
	3	ATGCTGATGATGATAGTTGTGC	1	5062947	c	22	4		0	0	0	0	0	0	0	0	0	0	0	0	0	0	0	0	0	0	0	0	0	0	0	0	0	0	0	0	0	0	1	0	0	0	0	0
	5	AGACGGAGATCTTGGTTTTGG	1	5062997	c	21	4		0	0	0	0	0	0	0	0	0	0	0	0	0	0	0	0	0	0	0	0	1	0	0	0	0	0	0	0	0	0	0	0	0	0	0	0
	6	TGCAATCGTTCCCGGAT	1	5063003	w	17	M		6	0	0	0	0	0	0	0	0	0	0	0	0	0	0	0	0	0	0	0	0	0	0	0	0	0	0	0	0	0	0	0	0	0	0	0
	7	GCAATCGTTCCCGGATGGTCC	1	5063004	w	21	4		0	0	0	0	0	0	0	0	0	0	0	2	0	0	0	0	0	0	0	0	0	0	0	0	0	0	0	0	0	0	0	0	0	0	0	0
	8	GTTTGACACATCGAGTTGGGA	1	5063115	w	21	4		0	0	0	0	0	0	0	0	0	0	0	0	0	0	0	0	0	0	0	1	0	0	0	0	0	0	0	0	0	0	0	0	0	0	0	0
	9	GTGGCTTGGAACAGCGG	1	5063173	w	17	M		0	1	0	0	0	0	0	0	0	0	0	0	0	0	0	0	0	0	0	0	0	0	0	0	0	0	0	0	0	0	0	0	0	0	0	0
	10	GATTGCTGATTGGTGAACCGG	1	5063442	c	21	4		0	0	0	0	0	0	0	0	0	0	0	0	0	0	0	0	0	0	0	0	0	0	0	0	0	0	0	0	1	0	0	0	0	0	0	0	8
	Sum of abundance for signatures								6	1	0	0
At3g15170	none
At3g15640	none
At3g17185	#	Signature	Hits	Coordinate	Strand	Len	T		FLR	RDR	SD1	SD2	FABAm	FABAp	FCol0	Fdcl17	Fdcl234	Frdr2	Frdr6	FBFL	FBLE	FBSE	FBSI	FHag1	FHag4	FHwe	FJWt	FJ1ab	FJ2ab	FJF1	JCWt	JC1hr	JC3hr	JCcmp	JCd1	JCd2	JCd3	JCd4	JCinf	JClef	JCr1	JCr2	JCr6a	JCr6b
	1	TTAAGAAACGGTGGGATGATGA	1	5861513	c	22	4		0	0	0	0	0	0	0	0	0	0	0	0	0	0	0	0	0	0	0	0	0	0	0	0	1	0	0	0	0	0	0	0	0	0	0	0
	2	AGAGAGTCTTAAGAAACGGTGGGA	1	5861521	c	24	4		0	0	0	0	0	0	0	0	0	0	0	0	0	0	1	0	0	0	0	0	0	0	0	0	0	0	0	0	0	0	0	0	0	0	0	0
	3	AAGAGAGAGAAGAGCTCCCAT	1	5861558	w	21	4		0	0	0	0	0	0	0	0	0	0	0	0	0	0	0	0	0	0	0	1	0	0	0	0	0	0	0	0	0	0	0	0	0	0	0	0
	4	CTTCTCTCTCTTTCATTTGAG	1	5861569	c	21	4		0	0	0	0	0	0	0	0	0	0	0	0	0	0	0	2	0	0	0	0	0	0	0	0	0	0	0	0	0	0	0	0	0	0	0	0
	5	CATCCATGGGAGCTCTTCTCTC	1	5861583	c	22	4		0	0	0	0	0	0	0	0	0	0	0	2	0	0	0	0	0	0	0	0	0	0	0	0	0	0	0	0	0	0	0	0	0	0	0	0
	6	TGCATAGAGATTATTGGATCC	1	5862031	w	21	4		0	0	0	0	0	0	0	0	0	0	0	0	0	0	0	0	0	1	0	0	0	0	0	0	0	0	0	0	0	0	0	0	0	0	0	0
	7	CATAGAGATTATTGGATCCGC	1	5862033	w	21	4		0	0	0	0	0	0	0	0	0	0	0	0	0	0	0	0	0	0	0	0	0	1	0	0	0	0	0	0	0	0	0	0	0	0	0	0
	8	TTATTGGATCCGCTGTGCTGAGAC	1	5862041	w	24	4		0	0	0	0	0	0	0	0	0	0	0	0	2	0	0	0	0	0	0	0	0	0	0	0	0	0	0	0	0	0	0	0	0	0	0	0
	9	TTATTGGATCCGCTGTGCTGAG	1	5862041	w	22	4		0	0	0	0	0	0	0	0	0	0	0	0	0	0	2	0	0	0	0	0	0	0	0	0	0	0	0	0	0	0	0	0	0	0	0	0
	10	ATTGGATCCGCTGTGCTGAGA	1	5862043	w	21	4		0	0	0	0	0	0	0	0	0	0	0	0	0	0	0	0	0	0	0	0	0	1	0	0	0	0	0	0	0	0	0	0	0	0	0	0
	11	ATTGGATCCGCTGTGCT	1	5862043	w	17	M		0	0	3	8	0	0	0	0	0	0	0	0	0	0	0	0	0	0	0	0	0	0	0	0	0	0	0	0	0	0	0	0	0	0	0	0
	12	TTGGATCCGCTGTGCTGAGAC	1	5862044	w	21	4		0	0	0	0	0	0	0	0	0	0	0	0	0	0	0	0	0	0	0	0	2	0	0	0	0	0	0	0	0	0	0	0	0	0	0	0
	13	TTGGATCCGCTGTGCTG	1	5862044	w	17	M		0	0	0	1	0	0	0	0	0	0	0	0	0	0	0	0	0	0	0	0	0	0	0	0	0	0	0	0	0	0	0	0	0	0	0	0
	14	TCCGCTGTGCTGAGACATTGA	1	5862049	w	21	4		0	0	0	0	0	0	0	0	0	0	0	0	0	0	0	3	0	0	0	0	1	0	0	0	0	0	0	0	0	0	0	0	0	0	0	0
	15	TCCGCTGTGCTGAGACA	1	5862049	w	17	M		0	0	2	12	0	0	0	0	0	0	0	0	0	0	0	0	0	0	0	0	0	0	0	0	0	0	0	0	0	0	0	0	0	0	0	0
	16	CCGCTGTGCTGAGACATTGAG	1	5862050	w	21	4		0	0	0	0	0	0	0	0	0	0	0	0	0	14	0	0	0	0	0	0	0	0	0	0	0	1	0	0	0	0	0	0	0	0	0	0
	17	CTGTGCTGAGACATTGAGTTT	1	5862053	w	21	4		0	0	0	0	0	0	0	0	0	0	0	0	2	0	0	0	0	0	0	0	0	0	0	0	0	0	0	0	0	0	0	0	0	0	0	0
	18	CAGCGGATCCAATAATCTCTA	1	5862055	c	21	4		0	0	0	0	0	0	0	0	0	0	0	0	0	2	0	0	0	0	0	0	0	0	0	0	0	0	0	0	0	0	0	0	0	0	0	0
	19	TGAGACATTGAGTTTTT	1	5862059	w	17	M		0	4	0	0	0	0	0	0	0	0	0	0	0	0	0	0	0	0	0	0	0	0	0	0	0	0	0	0	0	0	0	0	0	0	0	0
	20	GACATTGAGTTTTTCTTCGGC	1	5862062	w	21	4		0	0	0	0	0	0	0	0	0	0	0	0	0	0	0	0	0	0	0	1	0	0	0	0	0	1	0	0	0	0	0	0	0	0	0	0
	21	ATTGAGTTTTTCTTCGGCATT	1	5862065	w	21	4		0	0	0	0	0	0	0	0	0	0	0	0	0	0	0	0	0	0	0	1	0	0	0	0	0	0	0	0	0	0	0	0	0	0	0	0
	22	ATGTCTCAGCACAGCGG	1	5862066	c	17	M		0	1	0	0	0	0	0	0	0	0	0	0	0	0	0	0	0	0	0	0	0	0	0	0	0	0	0	0	0	0	0	0	0	0	0	0
	23	CAATGTCTCAGCACAGC	1	5862068	c	17	M		0	1	0	0	0	0	0	0	0	0	0	0	0	0	0	0	0	0	0	0	0	0	0	0	0	0	0	0	0	0	0	0	0	0	0	0
	24	TTTTCTTCGGCATTCCAGTT	1	5862072	w	20	4		0	0	0	0	0	0	0	0	0	0	0	0	2	0	0	0	0	0	0	0	0	0	0	0	0	0	0	0	0	0	0	0	0	0	0	0
	25	TTCGGCATTCCAGTTTCAATG	1	5862077	w	21	4		0	0	0	0	0	0	0	0	0	0	0	2	0	0	0	0	0	0	0	0	0	0	0	0	0	0	0	0	0	0	0	0	0	0	0	0
	26	ATTCCAGTTTCAATGATAAAGC	1	5862083	w	22	4		0	0	0	0	0	0	0	0	0	0	0	0	0	0	0	0	0	0	0	0	0	0	0	0	0	0	0	0	0	0	0	2	0	0	0	0
	27	GAATGCCGAAGAAAAACTCAA	1	5862086	c	21	4		0	0	0	0	0	0	0	0	0	0	0	0	2	0	0	0	0	0	0	0	0	0	0	0	0	0	0	0	0	0	0	0	0	0	0	0
	28	TGGAATGCCGAAGAAAAACTC	1	5862088	c	21	4		0	0	0	0	0	0	0	0	0	0	0	0	5	0	0	0	0	1	0	0	0	0	0	0	0	0	0	0	0	0	0	0	0	0	0	0
	29	AGTTTCAATGATAAAGCGGTGTTA	1	5862088	w	24	4		0	0	0	0	0	0	0	0	0	0	0	0	0	0	0	0	0	0	0	0	0	0	0	0	0	1	0	0	0	0	0	0	0	0	0	0
	30	TTTCAATGATAAAGCGGTGTT	1	5862090	w	21	4		0	0	0	0	0	0	0	0	0	0	0	0	0	0	0	0	0	0	0	0	0	0	0	0	0	1	0	0	0	0	0	0	0	0	0	0
	31	TTCAATGATAAAGCGGTGTTA	1	5862091	w	21	4		0	0	0	0	0	0	0	0	0	0	0	0	3	0	0	0	0	0	0	0	0	0	0	0	0	0	0	0	0	0	0	0	0	0	0	0
	32	AACTGGAATGCCGAAGAAAAA	1	5862091	c	21	4		0	0	0	0	0	0	0	0	0	0	0	0	0	0	1	0	0	0	0	0	0	0	0	0	0	0	0	0	0	0	0	0	0	0	0	0
	33	TCAATGATAAAGCGGTGTTATCC	1	5862092	w	23	4		0	0	0	0	0	0	0	0	0	0	0	2	0	0	0	0	0	0	0	0	0	0	0	0	0	0	0	0	0	0	0	0	0	0	0	0
	34	TCAATGATAAAGCGGTGTT	1	5862092	w	19	4		0	0	0	0	0	0	0	0	0	0	0	0	0	0	2	0	0	0	0	0	0	0	0	0	0	0	0	0	0	0	0	0	0	0	0	0
	35	AAACTGGAATGCCGAAGAAAA	1	5862092	c	21	4		0	0	0	0	0	0	0	0	0	0	0	0	2	0	0	0	0	0	0	0	0	0	0	0	0	0	0	0	0	0	0	0	0	0	0	0
	36	TGAAACTGGAATGCCGAAGAA	1	5862094	c	21	4		0	0	0	0	0	0	0	0	0	0	0	0	0	0	1	0	0	0	0	0	0	0	0	0	0	0	0	0	0	0	0	0	0	0	0	0
	37	TTGAAACTGGAATGCCGAAGA	1	5862095	c	21	4		0	0	0	0	0	0	0	0	0	0	0	0	0	0	0	2	0	0	0	0	0	0	0	0	0	0	0	0	0	0	0	0	0	0	0	0
	38	ATGATAAAGCGGTGTTATCCT	1	5862095	w	21	4		0	0	0	0	0	0	0	0	0	0	0	0	0	0	0	0	0	0	0	0	1	0	0	0	0	0	0	0	0	0	0	0	0	0	0	0
	39	ATGATAAAGCGGTGTTA	1	5862095	w	17	M		0	3	0	0	0	0	0	0	0	0	0	0	0	0	0	0	0	0	0	0	0	0	0	0	0	0	0	0	0	0	0	0	0	0	0	0
	40	ATAAAGCGGTGTTATCCTATC	1	5862098	w	21	4		0	0	0	0	0	0	0	0	0	0	0	3	0	0	0	0	0	0	0	0	0	0	0	0	0	0	0	0	0	0	0	0	0	0	0	0
	41	TATCATTGAAACTGGAATGCC	1	5862100	c	21	4		0	0	0	0	0	0	0	0	0	0	0	0	2	2	0	0	0	0	0	0	0	0	0	0	0	0	0	0	0	0	0	0	0	0	0	0
	42	TATCATTGAAACTGGAA	1	5862100	c	17	M		0	1	0	0	0	0	0	0	0	0	0	0	0	0	0	0	0	0	0	0	0	0	0	0	0	0	0	0	0	0	0	0	0	0	0	0
	43	AGCGGTGTTATCCTATCTGAG	1	5862102	w	21	4		0	0	0	0	0	0	0	0	0	0	0	0	3	0	0	0	0	0	0	0	0	0	0	0	0	0	0	0	0	0	0	0	0	0	0	0
	44	GGTGTTATCCTATCTGAGCTTTTA	1	5862105	w	24	4		0	0	0	0	0	0	0	0	0	0	0	0	0	0	0	0	0	0	0	0	0	0	0	0	0	0	0	0	0	0	0	0	0	0	0	1
	45	GGTGTTATCCTATCTGAGCTTT	1	5862105	w	22	4		0	0	0	0	0	0	0	0	0	0	0	0	0	0	0	0	0	0	0	0	0	0	1	0	0	0	1	0	0	0	0	0	0	0	0	0
	46	GGTGTTATCCTATCTGAGCTT	1	5862105	w	21	4		0	0	0	0	0	0	0	0	0	0	0	0	0	7	0	0	0	0	0	0	0	0	0	0	0	0	0	0	0	0	0	0	0	0	0	0
	47	GGTGTTATCCTATCTGA	1	5862105	w	17	M		0	0	0	0	0	0	0	0	0	0	0	0	0	0	0	0	0	0	0	0	0	0	0	0	0	0	0	0	0	0	0	0	0	0	0	0
	48	GTGTTATCCTATCTGAGCTTT	1	5862106	w	21	4		0	0	0	0	0	0	0	0	0	0	0	0	0	0	0	0	0	0	1	0	0	0	0	0	0	0	0	0	0	0	0	0	0	0	0	0
	49	GTGTTATCCTATCTGAG	1	5862106	w	17	M		0	1	0	0	0	0	0	0	0	0	0	0	0	0	0	0	0	0	0	0	0	0	0	0	0	0	0	0	0	0	0	0	0	0	0	0
	50	TTATCCTATCTGAGCTTTTAG	1	5862109	w	21	4		0	0	0	0	0	0	0	0	0	0	0	3	0	0	0	0	0	0	0	0	0	0	0	0	0	0	0	0	0	0	0	0	0	0	0	0
	51	TAACACCGCTTTATCATTGAA	1	5862111	c	21	4		0	0	0	0	0	0	0	0	0	0	0	0	0	4	0	0	0	0	0	0	0	0	0	0	0	0	0	0	0	0	0	0	0	0	0	0
	52	TCCTATCTGAGCTTTTAGTCG	1	5862112	w	21	4		0	0	0	0	0	0	0	0	0	0	0	0	0	2	0	0	0	0	0	0	0	0	0	0	0	0	0	0	0	0	0	0	0	0	0	0
	53	CTATCTGAGCTTTTAGTCGGA	1	5862114	w	21	4		0	0	0	0	0	0	0	0	0	0	0	0	0	0	0	0	0	0	0	1	0	0	0	0	0	0	0	0	0	0	0	0	0	0	0	0
	54	TATCTGAGCTTTTAGTCGGAT	1	5862115	w	21	4		0	0	0	0	0	0	0	0	0	0	0	0	0	0	0	0	0	0	0	0	0	1	0	0	0	0	0	0	0	0	0	0	0	0	0	0
	55	TCAGATAGGATAACACCGCTTT	1	5862121	c	22	4		0	0	0	0	0	0	0	0	0	0	0	0	0	0	0	2	0	0	0	0	0	0	0	0	0	0	0	0	0	0	0	0	0	0	0	0
	56	AGCTTTTAGTCGGATTT	1	5862121	w	17	M		0	1	0	0	0	0	0	0	0	0	0	0	0	0	0	0	0	0	0	0	0	0	0	0	0	0	0	0	0	0	0	0	0	0	0	0
	57	AGCTCAGATAGGATAACACCG	1	5862124	c	21	4		0	0	0	0	0	0	0	0	0	0	0	0	0	2	0	0	0	0	0	0	0	0	0	0	0	0	0	0	0	0	0	0	0	0	0	0
	59	GATTTTTTCTTTTCAATTATTGTG	1	5862133	w	24	4		0	0	0	0	0	0	0	0	0	0	0	0	0	0	0	0	0	0	0	0	1	0	0	0	0	0	0	0	0	0	0	0	0	0	0	0
	60	TCCGACTAAAAGCTCAGATAGGAT	1	5862134	c	24	4		0	0	0	0	0	0	0	0	0	0	0	0	0	0	0	0	0	0	0	1	0	0	0	0	0	0	0	0	0	0	0	0	0	0	0	0
	61	TCCGACTAAAAGCTCAGATAG	1	5862134	c	21	4		0	0	0	0	0	0	0	0	0	0	0	0	0	0	0	0	0	0	0	1	0	1	0	0	0	0	0	0	0	0	0	0	0	0	0	0
	62	TTTTTCTTTTCAATTATTGTG	1	5862136	w	21	4		0	0	0	0	0	0	0	0	0	0	0	0	0	0	0	0	0	0	0	0	1	0	0	0	0	0	0	0	0	0	0	0	0	0	0	0
	63	AATCCGACTAAAAGCTC	1	5862136	c	17	M		1	1	0	0	0	0	0	0	0	0	0	0	0	0	0	0	0	0	0	0	0	0	0	0	0	0	0	0	0	0	0	0	0	0	0	0
	64	TTTTCTTTTCAATTATTGTGTT	1	5862137	w	22	4		0	0	0	0	0	0	0	0	0	0	0	0	0	0	0	0	0	0	0	0	1	0	0	0	0	0	0	0	0	0	0	0	0	0	0	0
	65	TTTTCTTTTCAATTATTGTGT	1	5862137	w	21	4		0	0	0	0	0	0	0	0	0	0	0	0	2	0	0	0	0	0	0	0	0	0	0	0	0	0	0	0	0	0	0	0	0	0	0	0
	66	AAATCCGACTAAAAGCTCAG	1	5862137	c	20	4		0	0	0	0	0	0	0	0	0	0	0	0	0	0	0	0	0	0	0	1	0	0	0	0	0	0	0	0	0	0	0	0	0	0	0	0
	67	AAATCCGACTAAAAGCT	1	5862137	c	17	M		0	0	0	0	0	0	0	0	0	0	0	0	0	0	0	0	0	0	0	0	0	0	0	0	0	0	0	0	0	0	0	0	0	0	0	0
	68	AAAATCCGACTAAAAGC	1	5862138	c	17	M		0	0	0	0	0	0	0	0	0	0	0	0	0	0	0	0	0	0	0	0	0	0	0	0	0	0	0	0	0	0	0	0	0	0	0	0
	69	TTCTTTTCAATTATTGTGTTT	1	5862139	w	21	4		0	0	0	0	0	0	0	0	0	0	0	0	2	0	0	0	0	0	0	0	0	0	0	0	0	0	0	0	0	0	0	0	0	0	0	0
	70	AAAAAATCCGACTAAAAGCT	1	5862140	c	20	4		0	0	0	0	0	0	0	0	0	0	0	0	0	0	0	0	0	0	0	0	1	0	0	0	0	0	0	0	0	0	0	0	0	0	0	0
	71	AAAAAATCCGACTAAAA	1	5862140	c	17	M		0	1	0	0	0	0	0	0	0	0	0	0	0	0	0	0	0	0	0	0	0	0	0	0	0	0	0	0	0	0	0	0	0	0	0	0
	72	GAAAAAATCCGACTAAA	1	5862141	c	17	M		0	1	0	0	0	0	0	0	0	0	0	0	0	0	0	0	0	0	0	0	0	0	0	0	0	0	0	0	0	0	0	0	0	0	0	0
	73	TTTTCAATTATTGTGTTTTATCTA	1	5862142	w	24	4		0	0	0	0	0	0	0	0	0	0	0	0	2	0	0	0	0	0	0	0	0	0	0	0	0	0	0	0	0	0	0	0	0	0	0	0
	74	AGAAAAAATCCGACTAAA	1	5862142	c	18	4		0	0	0	0	0	0	0	0	0	0	0	2	0	0	0	0	0	0	0	0	0	0	0	0	0	0	0	0	0	0	0	0	0	0	0	0
	75	TTTCAATTATTGTGTTTTATCT	1	5862143	w	22	4		0	0	0	0	0	0	0	0	0	0	0	0	0	0	0	0	0	0	0	0	1	0	0	0	0	0	0	0	0	0	0	0	0	0	0	0
	76	TTTCAATTATTGTGTTTTATC	1	5862143	w	21	4		0	0	0	0	0	0	0	0	0	0	0	0	0	0	0	0	0	0	0	1	0	0	0	0	0	0	0	0	0	0	0	0	0	0	0	0
	77	TTCAATTATTGTGTTTTATCTA	1	5862144	w	22	4		0	0	0	0	0	0	0	0	0	0	0	0	0	0	0	0	0	0	0	1	0	0	0	0	0	0	0	0	0	0	0	0	0	0	0	0
	78	AAAGAAAAAATCCGACT	1	5862144	c	17	M		0	1	0	0	0	0	0	0	0	0	0	0	0	0	0	0	0	0	0	0	0	0	0	0	0	0	0	0	0	0	0	0	0	0	0	0
	79	TCAATTATTGTGTTTTATCTAG	1	5862145	w	22	4		0	0	0	0	0	0	0	0	0	0	0	0	0	0	0	0	0	0	0	0	1	0	0	0	0	0	0	0	0	0	0	0	0	0	0	0
	80	TCAATTATTGTGTTTTATCTA	1	5862145	w	21	4		0	0	0	0	0	0	0	0	0	0	0	5	0	4	2	0	0	0	0	0	0	0	0	0	0	0	0	0	0	0	0	0	0	0	0	0
	81	TCAATTATTGTGTTTTATCT	1	5862145	w	20	4		0	0	0	0	0	0	0	0	0	0	0	0	0	0	0	0	0	0	0	1	0	0	0	0	0	0	0	0	0	0	0	0	0	0	0	0
	82	CAATTATTGTGTTTTATCTAG	1	5862146	w	21	4		0	0	0	0	0	0	0	0	0	0	0	0	0	5	1	0	0	0	0	0	1	0	0	0	0	0	0	0	0	0	0	0	0	0	0	0
	83	AATTATTGTGTTTTATCTAGAT	1	5862147	w	22	4		0	0	0	0	0	0	0	0	0	0	0	0	0	0	0	0	0	0	0	0	1	0	0	0	0	0	0	0	0	0	0	0	0	0	0	0
	84	AATTATTGTGTTTTATCTAGA	1	5862147	w	21	4		0	0	0	0	0	0	0	0	0	0	0	0	2	0	2	0	0	1	4	0	1	1	0	0	1	0	0	1	0	0	0	0	0	0	0	0
	85	TTGAAAAGAAAAAATCCGACTA	1	5862148	c	22	4		0	0	0	0	0	0	0	0	0	0	0	0	0	0	0	0	0	0	0	0	0	0	0	0	0	0	0	0	0	0	0	0	0	1	0	0
	86	ATTATTGTGTTTTATCTAGATG	1	5862148	w	22	4		0	0	0	0	0	0	0	0	0	0	0	0	0	0	0	0	0	0	0	1	0	0	0	0	0	0	0	0	0	0	0	0	0	0	0	0
	87	ATTATTGTGTTTTATCTAGAT	1	5862148	w	21	4		0	0	0	0	0	0	0	0	0	0	0	0	0	0	0	0	0	0	0	4	3	1	0	0	0	0	0	0	0	0	0	0	0	0	0	0
	88	TTATTGTGTTTTATCTAGATGA	1	5862149	w	22	4		0	0	0	0	0	0	0	0	0	0	0	0	3	2	3	2	0	3	1	6	3	2	0	0	0	1	0	1	0	0	1	1	1	0	0	0
	89	TTATTGTGTTTTATCTAGATG	1	5862149	w	21	4		0	0	0	0	0	0	0	0	0	0	0	0	14	14	4	5	0	4	11	34	38	7	0	1	0	3	0	1	0	0	0	0	1	1	0	0
	90	TTATTGTGTTTTATCTA	1	5862149	w	17	M		0	9	0	0	0	0	0	0	0	0	0	0	0	0	0	0	0	0	0	0	0	0	0	0	0	0	0	0	0	0	0	0	0	0	0	0
	91	TATTGTGTTTTATCTAGATGATGC	1	5862150	w	24	4		0	0	0	0	0	0	0	0	0	0	0	2	2	0	0	0	0	0	0	0	1	0	0	1	0	0	0	0	0	0	0	0	0	0	0	0
	92	TATTGTGTTTTATCTAGATGAT	1	5862150	w	22	4		0	0	0	0	0	0	0	0	0	0	0	0	0	0	0	0	0	0	0	1	0	0	0	0	0	0	0	0	0	0	0	0	0	0	0	0
	93	TATTGTGTTTTATCTAGATGA	1	5862150	w	21	4		0	0	0	0	0	0	0	0	0	0	0	5	2	4	0	0	0	4	3	4	2	2	0	1	0	0	0	0	0	0	0	0	0	1	0	0
	94	TATTGTGTTTTATCTAGATG	1	5862150	w	20	4		0	0	0	0	0	0	0	0	0	0	0	0	0	0	0	0	0	1	0	0	0	0	0	0	0	0	0	0	0	0	0	0	0	0	0	0
	95	ATTGTGTTTTATCTAGATGATGCA	1	5862151	w	24	4		0	0	0	0	0	0	0	0	0	0	0	0	3	0	0	0	0	0	0	0	0	0	0	0	1	1	0	1	0	0	1	1	0	0	0	0
	96	ATTGTGTTTTATCTAGATGATGC	1	5862151	w	23	4		0	0	0	0	0	0	0	0	0	0	0	0	0	0	2	0	0	0	0	1	0	0	0	0	0	0	0	0	0	0	0	0	0	0	0	0
	97	ATTGTGTTTTATCTAGATGATG	1	5862151	w	22	4		0	0	0	0	0	0	0	0	0	0	0	0	0	0	0	0	0	0	0	1	0	0	1	0	0	0	0	0	0	0	0	3	0	3	0	0
	98	ATTGTGTTTTATCTAGATG	1	5862151	w	19	4		0	0	0	0	0	0	0	0	0	0	0	0	0	0	0	0	0	0	1	0	0	0	0	0	0	0	0	0	0	0	0	0	0	0	0	0
	99	TTGTGTTTTATCTAGATGATGCA	1	5862152	w	23	4		0	0	0	0	0	0	0	0	0	0	0	0	0	0	1	0	0	0	0	0	0	0	0	0	0	3	0	0	1	0	0	0	0	0	0	0
	100	TTGTGTTTTATCTAGATGATGC	1	5862152	w	22	4		0	0	0	0	0	0	0	0	0	0	0	2	7	11	2	0	0	1	1	0	0	0	0	1	0	1	0	0	2	1	1	1	1	1	0	0
	101	TTGTGTTTTATCTAGATGATG	1	5862152	w	21	4		0	0	0	0	0	0	0	0	0	0	0	0	2	0	4	2	0	0	1	4	3	2	0	3	0	2	0	0	1	1	0	2	0	1	0	0
	102	TTGTGTTTTATCTAGATG	1	5862152	w	18	4		0	0	0	0	0	0	0	0	0	0	0	0	0	0	0	0	0	0	0	1	0	0	0	0	0	0	0	0	0	0	0	0	0	0	0	0
	103	TGTGTTTTATCTAGATGATGCAT	1	5862153	w	23	4		0	0	0	0	0	0	0	0	0	0	0	0	0	0	0	0	0	0	0	0	0	0	0	0	0	0	0	0	0	0	1	0	0	0	0	0
	104	TGTGTTTTATCTAGATGATGCA	1	5862153	w	22	4		0	0	0	0	0	0	0	0	0	0	0	2	0	2	3	0	0	0	0	0	0	0	0	0	0	0	0	0	0	0	0	0	0	1	0	0
	105	TGTGTTTTATCTAGATGATGC	1	5862153	w	21	4		0	0	0	0	0	0	0	0	0	0	0	15	3	7	5	0	0	0	1	1	0	1	0	2	0	1	0	0	0	0	1	0	0	0	0	0
	106	TGTGTTTTATCTAGATGATG	1	5862153	w	20	4		0	0	0	0	0	0	0	0	0	0	0	0	0	0	0	0	0	0	0	0	0	0	0	0	0	1	0	0	0	0	0	0	0	0	0	0
	107	GTGTTTTATCTAGATGATGCA	1	5862154	w	21	4		0	0	0	0	0	0	0	0	0	0	0	0	0	0	0	0	0	0	0	0	0	1	0	1	0	0	0	0	0	0	0	2	0	0	0	0
	108	TGTTTTATCTAGATGATGCATT	1	5862155	w	22	4		0	0	0	0	0	3	0	0	0	0	0	0	0	4	2	0	0	0	0	0	0	0	1	1	0	0	0	0	0	0	1	3	0	0	0	0
	109	TGTTTTATCTAGATGATGCAT	1	5862155	w	21	4		0	0	0	0	0	0	0	0	0	0	0	0	2	4	7	2	0	0	2	0	0	1	0	0	0	1	0	0	0	0	1	1	0	0	0	0
	110	TGTTTTATCTAGATGATGCA	1	5862155	w	20	4		0	0	0	0	0	0	0	0	0	0	0	0	0	0	0	2	0	0	0	0	0	0	0	0	0	0	0	0	0	0	0	0	0	0	0	0
	111	TGTTTTATCTAGATGAT	1	5862155	w	17	M		0	2	0	0	0	0	0	0	0	0	0	0	0	0	0	0	0	0	0	0	0	0	0	0	0	0	0	0	0	0	0	0	0	0	0	0
	112	GTTTTATCTAGATGATGCATT	1	5862156	w	21	4		0	0	0	0	0	0	0	0	0	0	0	0	0	0	0	0	0	0	0	1	0	1	0	0	0	0	0	0	0	0	0	0	0	0	0	0
	113	TTTTATCTAGATGATGCATTTCAT	1	5862157	w	24	4		0	0	0	0	0	0	0	0	0	0	0	0	0	0	0	0	0	0	0	0	0	1	0	0	0	0	0	0	0	0	0	0	0	0	0	0
	114	TTTTATCTAGATGATGCATTTCA	1	5862157	w	23	4		0	0	0	0	0	0	0	0	0	0	0	0	0	0	0	0	0	0	0	0	0	0	0	0	0	0	0	0	0	0	1	0	0	0	0	0
	115	TTTTATCTAGATGATGCATTTC	1	5862157	w	22	4		0	0	0	0	1	0	0	0	0	0	0	0	0	0	1	0	0	0	0	1	0	0	1	5	0	0	0	1	1	0	1	3	0	1	0	0
	116	TTTTATCTAGATGATGCATTT	1	5862157	w	21	4		0	0	0	0	0	0	0	0	0	0	0	0	2	0	1	2	0	0	0	0	0	0	1	0	1	1	0	1	1	0	1	1	1	1	0	0
	117	TTTTATCTAGATGATGCATT	1	5862157	w	20	4		0	0	0	0	0	0	0	0	0	0	0	0	0	0	0	0	0	0	0	0	0	0	0	0	0	0	0	0	0	0	0	0	0	1	0	0
	118	TTTATCTAGATGATGCATTTCA	1	5862158	w	22	4		0	0	0	0	0	0	0	0	0	0	0	0	0	0	1	0	0	0	0	0	0	0	0	1	0	0	0	0	0	0	0	0	0	0	0	0
	119	TTTATCTAGATGATGCATTTC	1	5862158	w	21	4		0	0	0	0	3	3	1	1	0	7	0	9	3	2	7	25	0	4	6	25	15	9	2	12	4	2	1	3	6	0	5	8	4	14	0	0
	120	TTTATCTAGATGATGCATTT	1	5862158	w	20	4		0	0	0	0	0	0	0	0	0	0	0	0	0	0	0	0	0	0	0	0	0	0	0	0	0	0	0	0	0	0	0	1	0	0	0	0
	121	TTTATCTAGATGATGCA	1	5862158	w	17	M		1	25	0	0	0	0	0	0	0	0	0	0	0	0	0	0	0	0	0	0	0	0	0	0	0	0	0	0	0	0	0	0	0	0	0	0
	122	TTATCTAGATGATGCATTTCATTATT	1	5862159	w	26	4		0	0	0	0	0	0	0	0	0	0	0	0	0	0	0	0	0	0	0	0	2	0	0	0	0	0	0	0	0	0	0	0	0	0	0	0
	123	TTATCTAGATGATGCATTTCAT	1	5862159	w	22	4		0	0	0	0	0	0	0	0	0	0	0	0	0	5	0	0	0	0	2	1	1	0	0	0	0	0	0	0	0	0	0	0	0	0	0	0
	124	TTATCTAGATGATGCATTTCA	1	5862159	w	21	4		0	0	0	0	1	0	0	0	0	0	0	0	2	4	3	2	0	1	5	4	3	2	0	1	4	0	1	0	2	0	1	1	0	1	0	0
	125	TTATCTAGATGATGCATTTC	1	5862159	w	20	4		0	0	0	0	0	0	0	0	0	0	0	0	2	0	3	3	0	3	0	2	1	0	0	0	0	0	0	0	0	0	0	0	0	1	0	0
	126	TTATCTAGATGATGCAT	1	5862159	w	17	M		0	2	0	0	0	0	0	0	0	0	0	0	0	0	0	0	0	0	0	0	0	0	0	0	0	0	0	0	0	0	0	0	0	0	0	0
	127	TATCTAGATGATGCATTTCATT	1	5862160	w	22	4		0	0	0	0	0	0	0	0	0	0	0	0	0	0	0	0	0	0	0	1	0	0	0	0	0	0	0	0	0	0	0	0	0	0	0	0
	128	TATCTAGATGATGCATTTCAT	1	5862160	w	21	4		0	0	0	0	0	3	0	0	0	0	0	0	0	0	1	0	0	1	5	5	3	6	0	1	0	0	0	0	0	0	0	0	0	0	0	0
	129	TATCTAGATGATGCATTTCA	1	5862160	w	20	4		0	0	0	0	0	0	0	0	0	0	0	0	0	0	0	0	0	0	0	1	0	0	0	0	0	0	0	0	0	0	0	0	0	0	0	0
	130	ATCTAGATGATGCATTTCATTATT	1	5862161	w	24	4		0	0	0	0	0	0	0	0	0	0	0	0	0	0	0	0	0	0	0	0	0	0	0	0	0	0	0	0	0	0	1	0	0	0	0	0
	131	ATCTAGATGATGCATTTCATTAT	1	5862161	w	23	4		0	0	0	0	1	0	0	0	0	0	0	0	0	0	0	0	0	0	0	0	0	0	0	0	0	0	0	0	0	1	0	0	0	0	0	0
	132	ATCTAGATGATGCATTTCATT	1	5862161	w	21	4		0	0	0	0	0	0	0	0	0	0	0	0	0	0	0	0	0	0	0	1	0	0	0	0	0	0	0	0	0	0	0	0	0	0	0	0
	133	ATCTAGATGATGCATTT	1	5862161	w	17	M		0	9	0	0	0	0	0	0	0	0	0	0	0	0	0	0	0	0	0	0	0	0	0	0	0	0	0	0	0	0	0	0	0	0	0	0
	134	TAGATGATGCATTTCATTATTC	1	5862164	w	22	4		0	0	0	0	0	0	0	0	0	0	0	0	0	0	0	2	0	0	0	0	0	0	0	0	0	0	0	0	0	0	0	0	0	0	0	0
	135	TAGATGATGCATTTCATTATT	1	5862164	w	21	4		0	0	0	0	0	0	0	0	0	0	0	0	0	2	0	3	0	0	0	0	0	0	0	0	0	0	0	0	0	0	0	0	0	0	0	0
	136	AGATAAAACACAATAATTGAA	1	5862164	c	21	4		0	0	0	0	0	0	0	0	0	0	0	0	2	7	4	0	0	0	0	0	0	0	0	0	0	0	0	0	0	0	0	0	0	0	0	0
	137	TAGATAAAACACAATAATTGAA	1	5862165	c	22	4		0	0	0	0	0	0	0	0	0	0	0	0	2	0	0	0	0	0	0	0	0	0	0	0	0	0	0	0	0	0	0	0	0	0	0	0
	138	TAGATAAAACACAATAATTGA	1	5862165	c	21	4		0	0	0	0	0	0	0	0	0	0	0	21	3	4	0	0	0	0	1	0	0	0	0	0	0	0	0	0	0	0	0	0	0	0	0	0
	139	AGATGATGCATTTCATTATTC	1	5862165	w	21	4		0	0	0	0	0	0	0	0	0	0	0	0	0	0	1	0	0	0	0	0	0	0	0	0	0	0	0	0	0	0	0	0	0	0	0	0
	141	CTAGATAAAACACAATAATTGA	1	5862166	c	22	4		0	0	0	0	0	0	0	0	0	0	0	0	0	0	0	0	0	0	0	0	0	0	0	0	0	0	0	0	0	1	0	0	0	0	0	0
	142	TCTAGATAAAACACAATAATTG	1	5862167	c	22	4		0	0	0	0	0	0	0	0	0	0	0	2	0	0	0	0	0	0	0	0	0	0	0	0	0	0	0	0	0	0	0	0	0	0	0	0
	143	TCTAGATAAAACACAATAATT	1	5862167	c	21	4		0	0	0	0	0	0	0	0	0	0	0	0	0	5	1	0	0	0	0	0	0	0	0	0	0	0	0	0	0	0	0	0	0	0	0	0
	144	ATGATGCATTTCATTATTCTC	1	5862167	w	21	4		0	0	0	0	0	0	0	0	0	0	0	0	0	0	2	2	0	1	3	5	0	1	0	0	0	0	0	0	0	0	0	0	0	0	0	0
	145	TGATGCATTTCATTATTCTCTT	1	5862168	w	22	4		0	0	0	0	0	0	0	0	0	0	0	0	0	5	0	3	0	0	0	0	0	0	0	0	0	1	0	0	0	0	0	0	0	0	0	0
	146	TGATGCATTTCATTATTCTCT	1	5862168	w	21	4		0	0	0	0	0	0	0	0	0	0	0	0	7	7	0	0	0	0	0	0	0	0	0	0	0	0	0	0	0	0	0	0	0	0	0	0
	147	TGATGCATTTCATTATTCTC	1	5862168	w	20	4		0	0	0	0	0	0	0	0	0	0	0	0	0	0	1	3	0	0	0	0	0	0	0	0	0	0	0	0	0	0	0	0	0	0	0	0
	149	GATGCATTTCATTATTC	1	5862169	w	17	M		0	1	0	0	0	0	0	0	0	0	0	0	0	0	0	0	0	0	0	0	0	0	0	0	0	0	0	0	0	0	0	0	0	0	0	0
	150	TCATCTAGATAAAACACAATA	1	5862170	c	21	4		0	0	0	0	0	0	0	0	0	0	0	0	0	2	0	0	0	0	0	0	0	0	0	0	0	0	0	0	0	0	0	0	0	0	0	0
	151	ATGCATTTCATTATTCTCTTTT	1	5862170	w	22	4		0	0	0	0	0	0	0	0	0	2	0	0	0	0	0	0	0	0	0	1	0	0	0	0	0	0	0	0	0	0	0	0	0	0	0	0
	152	ATGCATTTCATTATTCTCTTT	1	5862170	w	21	4		0	0	0	0	0	0	0	0	0	0	0	0	2	2	2	3	0	0	0	1	1	1	0	0	0	0	0	0	0	0	0	0	0	1	0	0
	153	ATGCATTTCATTATTCTC	1	5862170	w	18	4		0	0	0	0	0	0	0	0	0	0	0	0	0	0	0	2	0	0	0	0	0	0	0	0	0	0	0	0	0	0	0	0	0	0	0	0
	154	TGCATTTCATTATTCTCTTTT	1	5862171	w	21	4		0	0	0	0	0	0	0	0	0	0	0	0	0	5	1	0	0	0	0	0	0	0	0	0	0	0	0	0	0	0	0	0	0	0	0	0
	155	ATCATCTAGATAAAACACAAT	1	5862171	c	21	4		0	0	0	0	0	0	0	0	0	0	0	0	0	0	1	0	0	0	0	0	0	0	0	0	0	0	0	0	0	0	0	0	0	0	0	0
	156	CATCATCTAGATAAAACACAA	1	5862172	c	21	4		0	0	0	0	0	0	0	0	0	0	0	0	2	0	0	0	0	0	0	0	0	0	0	0	0	0	0	0	0	0	1	0	0	0	0	0
	157	TGCATCATCTAGATAAAACACAAT	1	5862174	c	24	4		0	0	0	0	0	0	0	0	0	0	0	0	0	0	1	0	0	0	0	0	0	0	0	0	0	0	0	0	0	0	0	0	0	0	0	0
	158	TGCATCATCTAGATAAAACAC	1	5862174	c	21	4		0	0	0	0	0	0	0	0	0	0	0	6	3	2	14	0	0	0	0	0	0	0	0	0	0	0	0	0	0	0	0	0	0	0	0	0
	159	TGCATCATCTAGATAAAACA	1	5862174	c	20	4		0	0	0	0	0	0	0	0	0	0	0	0	0	2	0	0	0	0	0	0	0	0	0	0	0	0	0	0	0	0	0	0	0	0	0	0
	160	ATTTCATTATTCTCTTTTTCT	1	5862174	w	21	4		0	0	0	0	0	0	0	0	0	0	0	0	0	0	0	0	0	0	0	0	1	0	0	0	0	0	0	0	0	0	0	0	0	0	0	0
	161	TTTCATTATTCTCTTTTTCTT	1	5862175	w	21	4		0	0	0	0	0	0	0	0	0	0	0	0	0	0	2	0	0	0	0	0	0	0	0	0	0	0	0	0	0	0	0	0	0	0	0	0
	162	TTCATTATTCTCTTTTTCTTG	1	5862176	w	21	4		0	0	0	0	0	0	0	0	0	0	0	0	0	0	0	2	0	0	0	0	0	0	0	0	0	0	0	0	0	0	0	0	0	0	0	0
	163	TCATTATTCTCTTTTTCTTGAC	1	5862177	w	22	4		0	0	0	0	0	0	0	0	0	0	0	0	2	0	0	2	0	0	0	0	1	0	0	0	0	0	0	0	0	0	0	0	0	0	0	0
	164	TCATTATTCTCTTTTTCTTGA	1	5862177	w	21	4		0	0	0	0	0	0	0	0	0	0	0	2	0	7	1	0	0	0	0	0	0	0	0	0	0	0	0	0	0	0	0	0	0	0	0	0
	165	CATTATTCTCTTTTTCTTGAC	1	5862178	w	21	4		0	0	0	0	0	0	0	0	0	0	0	0	0	0	0	2	0	0	0	0	0	0	0	0	0	0	0	0	0	0	0	0	0	0	0	0
	166	ATTATTCTCTTTTTCTTGACC	1	5862179	w	21	4		0	0	0	0	0	0	0	0	0	0	0	0	0	0	0	0	0	0	1	1	0	2	0	0	0	0	0	0	0	0	0	0	0	0	0	0
	167	TTATTCTCTTTTTCTTGACCTT	1	5862180	w	22	4		0	0	0	0	0	0	0	0	0	0	0	0	0	0	1	0	0	0	0	0	0	0	0	0	0	0	0	0	0	0	0	0	0	0	0	0
	168	TTATTCTCTTTTTCTTGACCT	1	5862180	w	21	4		0	0	0	0	0	0	0	0	0	0	0	0	0	0	0	2	0	3	0	1	0	0	0	0	0	0	0	0	0	0	0	0	0	0	0	0
	169	TTATTCTCTTTTTCTTG	1	5862180	w	17	M		0	1	0	0	0	0	0	0	0	0	0	0	0	0	0	0	0	0	0	0	0	0	0	0	0	0	0	0	0	0	0	0	0	0	0	0
	170	TAATGAAATGCATCATCTAGAT	1	5862182	c	22	4		0	0	0	0	0	0	0	0	0	0	0	0	0	2	0	0	0	0	0	0	0	0	0	0	0	0	0	0	0	0	0	0	0	0	0	0
	171	ATTCTCTTTTTCTTGACCTTG	1	5862182	w	21	4		0	0	0	0	0	0	0	0	0	0	0	0	0	0	0	0	0	0	0	0	1	0	0	0	0	0	0	0	0	0	0	0	0	0	0	0
	172	ATTCTCTTTTTCTTGAC	1	5862182	w	17	M		0	4	0	0	0	0	0	0	0	0	0	0	0	0	0	0	0	0	0	0	0	0	0	0	0	0	0	0	0	0	0	0	0	0	0	0
	173	TTCTCTTTTTCTTGACCTTGT	1	5862183	w	21	4		0	0	0	0	0	0	0	0	0	0	0	0	0	0	0	2	0	0	0	0	0	0	0	0	0	0	0	0	0	0	0	0	0	0	0	0
	175	GAATAATGAAATGCATCATCTAGATA	1	5862185	c	26	4		0	0	0	0	0	0	0	0	0	0	0	2	0	0	0	0	0	0	0	0	0	0	0	0	0	0	0	0	0	0	0	0	0	0	0	0
	176	CTCTTTTTCTTGACCTT	1	5862185	w	17	M		0	1	0	0	0	0	0	0	0	0	0	0	0	0	0	0	0	0	0	0	0	0	0	0	0	0	0	0	0	0	0	0	0	0	0	0
	177	TCTTTTTCTTGACCTTGTAAG	1	5862186	w	21	4		0	0	0	0	0	0	0	0	0	0	0	0	0	0	0	0	0	0	1	0	0	0	0	0	0	0	0	0	0	0	0	0	0	0	0	0
	178	TCTTTTTCTTGACCTTG	1	5862186	w	17	M		0	1	0	0	0	0	0	0	0	0	0	0	0	0	0	0	0	0	0	0	0	0	0	0	0	0	0	0	0	0	0	0	0	0	0	0
	179	GAGAATAATGAAATGCATCAT	1	5862187	c	21	4		0	0	0	0	0	0	0	0	0	0	0	2	0	0	0	0	0	0	0	0	0	0	0	0	0	0	0	0	0	0	0	0	0	0	0	0
	180	GAGAATAATGAAATGCATCA	1	5862187	c	20	4		0	0	0	0	0	0	0	0	0	0	0	2	0	0	0	0	0	0	0	0	0	0	0	0	0	0	0	0	0	0	0	0	0	1	0	0
	181	TTTTTCTTGACCTTGTAAGGCCT	1	5862188	w	23	4		0	0	0	0	0	0	0	0	0	0	0	0	0	0	0	0	0	0	0	0	0	0	0	1	0	0	0	0	1	0	0	0	0	0	0	0
	182	TTTTTCTTGACCTTGTAAGGCC	1	5862188	w	22	4		0	0	0	0	0	0	0	0	0	0	0	0	0	0	0	0	0	0	0	0	2	0	0	0	0	0	0	0	0	0	0	0	0	0	0	0
	183	TTTTTCTTGACCTTGTAAGGC	1	5862188	w	21	4		0	0	0	0	0	0	0	0	0	0	0	0	0	0	0	0	0	0	1	3	5	0	0	2	0	1	0	0	0	0	0	0	0	0	0	0
	185	AGAGAATAATGAAATGCATCATCT	1	5862188	c	24	4		0	0	0	0	0	0	0	0	0	0	0	0	0	0	0	0	2	0	0	0	0	0	0	0	0	0	0	0	0	0	0	0	0	0	0	0
	186	AGAGAATAATGAAATGCATCA	1	5862188	c	21	4		0	0	0	0	0	0	0	0	0	0	0	0	0	23	4	0	0	1	0	0	0	0	0	0	0	0	0	0	0	0	0	0	0	1	0	0
	187	TTTTCTTGACCTTGTAAGGCC	1	5862189	w	21	4		0	0	0	0	0	0	0	0	0	0	0	0	0	0	1	0	0	0	0	1	2	1	0	1	0	0	0	0	0	0	0	0	0	0	0	0
	189	TTTCTTGACCTTGTAAGGCCTT	1	5862190	w	22	4		0	0	0	0	0	0	0	0	0	0	0	0	0	0	0	0	0	1	0	0	0	0	0	1	0	0	0	0	0	0	0	0	0	0	0	0
	190	TTTCTTGACCTTGTAAGGCCT	1	5862190	w	21	4		0	0	0	0	0	0	0	0	0	0	0	0	0	0	0	0	0	0	0	0	0	0	0	2	1	0	0	1	1	0	1	1	1	1	0	0
	192	AAAGAGAATAATGAAATGCATC	1	5862190	c	22	4		0	0	0	0	0	0	0	0	0	0	0	0	0	0	2	0	0	0	0	0	0	0	0	0	0	0	0	0	0	0	0	0	0	0	0	0
	193	AAAGAGAATAATGAAATGCAT	1	5862190	c	21	4		0	0	0	0	0	0	0	0	0	0	0	0	0	0	0	0	0	1	0	0	0	0	0	0	0	0	0	0	0	0	0	0	0	0	0	0
	194	TTCTTGACCTTGTAAGGCCTTT	1	5862191	w	22	4		0	0	0	0	0	0	1	0	0	0	0	0	0	0	0	0	0	0	0	1	0	0	0	0	0	0	0	0	1	0	0	0	0	1	0	0
	195	TTCTTGACCTTGTAAGGCCTT	1	5862191	w	21	4		0	0	0	0	0	0	0	0	0	0	0	0	7	2	4	0	0	6	4	5	9	1	0	6	3	7	0	1	1	0	1	0	0	5	0	0
	196	TTCTTGACCTTGTAAGGCCT	1	5862191	w	20	4		0	0	0	0	0	0	0	0	0	0	0	0	0	0	0	0	0	0	0	0	0	1	0	0	0	0	0	0	0	0	0	0	0	1	0	0
	197	TTCTTGACCTTGTAAGG	1	5862191	w	17	M		12	31	0	0	0	0	0	0	0	0	0	0	0	0	0	0	0	0	0	0	0	0	0	0	0	0	0	0	0	0	0	0	0	0	0	0
	198	AAAAGAGAATAATGAAATGCA	1	5862191	c	21	4		0	0	0	0	0	0	0	0	0	0	0	2	0	0	0	0	0	0	0	0	0	0	0	0	0	0	0	0	0	0	0	0	0	0	0	0
	199	TCTTGACCTTGTAAGGCCTTT	1	5862192	w	21	4		0	0	0	0	0	0	0	0	0	0	0	0	0	0	0	0	0	0	0	1	0	0	0	0	0	0	0	0	0	0	0	0	0	0	0	0
	200	TCTTGACCTTGTAAGGCCTT	1	5862192	w	20	4		0	0	0	0	0	0	0	0	0	0	0	0	0	0	0	0	0	0	0	1	0	0	0	0	0	0	0	0	0	0	0	0	0	0	0	0
	201	TTGACCTTGTAAGGCCT	1	5862194	w	17	M		0	1	0	0	0	0	0	0	0	0	0	0	0	0	0	0	0	0	0	0	0	0	0	0	0	0	0	0	0	0	0	0	0	0	0	0
	202	AGAAAAAGAGAATAATGAAATGCA	1	5862194	c	24	4		0	0	0	0	0	0	0	0	0	0	0	0	0	0	1	0	0	0	0	0	0	0	0	0	0	0	0	0	0	0	0	0	0	0	0	0
	203	TGACCTTGTAAGGCCTTTTCTTGA	1	5862195	w	24	4		0	0	0	0	0	0	0	0	0	0	0	0	0	0	1	0	0	0	0	0	0	0	0	0	0	0	0	0	0	0	0	0	0	0	0	0
	204	TGACCTTGTAAGGCCTTTTCTT	1	5862195	w	22	4		0	0	0	0	0	0	0	0	0	0	0	0	0	0	0	0	0	0	0	0	0	0	0	0	0	0	0	0	0	1	0	0	0	0	0	0
	205	TGACCTTGTAAGGCCTTTTCT	1	5862195	w	21	4		0	0	0	0	0	0	0	0	0	0	0	0	0	2	0	0	0	1	0	0	0	0	0	0	0	0	0	0	0	0	0	0	0	1	0	0
	206	AAGAAAAAGAGAATAATGAAA	1	5862195	c	21	4		0	0	0	0	0	0	0	0	0	0	0	0	2	0	0	0	0	0	0	0	0	0	0	0	0	0	0	0	0	0	0	0	0	0	0	0
	207	CAAGAAAAAGAGAATAATGAA	1	5862196	c	21	4		0	0	0	0	0	0	0	0	0	0	0	0	0	2	0	0	0	0	0	0	0	0	0	0	0	0	0	0	0	0	0	0	0	0	0	0
	208	TCAAGAAAAAGAGAATAATGA	1	5862197	c	21	4		0	0	0	0	0	0	0	0	0	0	0	2	0	11	6	5	0	1	0	1	0	0	0	0	0	0	0	0	0	0	0	0	0	1	0	0
	209	ACCTTGTAAGGCCTTTTCTTGACC	1	5862197	w	24	4		0	0	0	0	0	0	0	0	0	0	0	0	0	2	0	0	0	0	0	0	0	0	0	0	0	0	0	0	0	0	0	0	0	0	0	0
	210	CCTTGTAAGGCCTTTTCTTGAC	1	5862198	w	22	4		0	0	0	0	0	0	0	0	0	0	0	3	2	9	1	0	0	0	0	0	0	0	1	0	0	0	0	0	0	0	1	0	0	0	0	0
	211	CCTTGTAAGGCCTTTTCTTGA	1	5862198	w	21	4		0	0	0	0	0	0	1	0	0	0	0	0	2	4	3	3	0	1	0	0	0	0	0	0	0	0	0	0	0	0	0	0	0	0	0	0
	212	CCTTGTAAGGCCTTTTC	1	5862198	w	17	M		1	10	0	0	0	0	0	0	0	0	0	0	0	0	0	0	0	0	0	0	0	0	0	0	0	0	0	0	0	0	0	0	0	0	0	0
	213	CTTGTAAGGCCTTTTCTTGACC	1	5862199	w	22	4		0	0	0	0	0	0	0	0	0	0	0	0	2	5	1	0	0	0	0	0	0	0	0	1	0	0	0	0	0	0	1	0	0	0	0	0
	214	CTTGTAAGGCCTTTTCTTGAC	1	5862199	w	21	4		0	0	0	0	0	0	1	0	0	0	0	9	22	37	6	5	0	11	0	1	0	3	3	4	8	3	0	0	1	0	1	0	0	4	0	0
	215	CTTGTAAGGCCTTTTCT	1	5862199	w	17	M		0	32	0	0	0	0	0	0	0	0	0	0	0	0	0	0	0	0	0	0	0	0	0	0	0	0	0	0	0	0	0	0	0	0	0	0
	216	TTGTAAGGCCTTTTCTTGACCT	1	5862200	w	22	4		0	0	0	0	0	0	0	0	0	0	0	0	0	0	0	0	0	6	0	1	1	0	0	0	0	0	0	0	0	0	0	0	0	0	0	0
	217	TTGTAAGGCCTTTTCTTGACC	1	5862200	w	21	4		0	0	0	0	0	3	1	0	0	0	0	26	46	34	20	12	0	52	1	4	0	0	1	10	14	8	1	1	3	0	2	5	1	17	0	0
	218	TTGTAAGGCCTTTTCTTGAC	1	5862200	w	20	4		0	0	0	0	0	0	0	0	0	0	0	2	0	0	0	0	0	0	1	0	0	0	0	0	0	0	0	0	0	0	0	0	0	0	0	0
	219	TGTAAGGCCTTTTCTTGACCT	1	5862201	w	21	4		0	0	0	0	0	0	0	0	0	0	0	0	0	9	2	0	0	3	0	1	0	0	0	0	0	0	0	0	0	0	0	0	0	0	0	0
	220	TGTAAGGCCTTTTCTTGAC	1	5862201	w	19	4		0	0	0	0	0	0	0	0	0	0	0	0	0	2	0	0	0	0	0	0	0	0	0	0	0	0	0	0	0	0	0	0	0	0	0	0
	221	TGTAAGGCCTTTTCTTG	1	5862201	w	17	M		1	3	0	0	0	0	0	0	0	0	0	0	0	0	0	0	0	0	0	0	0	0	0	0	0	0	0	0	0	0	0	0	0	0	0	0
	222	GTAAGGCCTTTTCTTGACCTTGTA	1	5862202	w	24	4		0	0	0	0	0	0	0	0	0	0	0	0	0	0	0	0	0	0	0	0	0	1	0	0	0	0	0	0	0	0	0	0	0	0	0	0
	223	GTAAGGCCTTTTCTTGACCTT	1	5862202	w	21	4		0	0	0	0	0	0	0	0	0	0	0	5	0	0	1	0	0	0	0	0	0	1	0	0	0	0	0	0	0	0	0	0	0	0	0	0
	224	TAAGGCCTTTTCTTGACCTTGT	1	5862203	w	22	4		0	0	0	0	0	0	0	0	0	0	0	0	0	2	0	2	0	0	0	0	0	0	0	0	0	0	0	0	0	0	0	0	0	0	0	0
	225	TAAGGCCTTTTCTTGACCTTG	1	5862203	w	21	4		0	0	0	0	0	0	0	0	0	0	0	2	0	0	0	0	0	0	0	0	0	0	0	0	0	0	0	0	0	0	0	0	0	0	0	0
	226	ACAAGGTCAAGAAAAAGAGAATAATGA	1	5862203	c	27	4		0	0	0	0	0	0	0	0	0	0	0	0	2	0	0	0	0	0	0	0	0	0	0	0	0	0	0	0	0	0	0	0	0	0	0	0
	227	ACAAGGTCAAGAAAAAGAGAA	1	5862203	c	21	4		0	0	0	0	0	0	0	0	0	0	0	2	0	0	2	0	0	0	0	0	0	0	0	0	0	0	0	0	0	0	0	0	0	0	0	0
	228	TACAAGGTCAAGAAAAAGAGAA	1	5862204	c	22	4		0	0	0	0	0	0	0	0	0	0	0	0	3	0	1	0	0	0	0	0	0	0	0	0	0	0	0	0	0	0	0	0	0	0	0	0
	229	TTACAAGGTCAAGAAAAAGAGA	1	5862205	c	22	4		0	0	0	0	0	0	0	0	0	0	0	3	0	0	0	0	0	0	0	0	0	0	0	0	0	0	0	0	0	0	0	0	0	0	0	0
	230	TTACAAGGTCAAGAAAAAGAG	1	5862205	c	21	4		0	0	0	0	0	0	0	0	0	0	0	0	10	0	0	0	0	0	0	0	0	0	0	0	0	0	0	0	0	0	0	0	0	0	0	0
	232	AGGCCTTTTCTTGACCTTGTAA	1	5862205	w	22	4		0	0	0	0	0	0	0	0	0	0	0	0	0	0	1	0	0	0	0	0	0	0	0	0	0	0	0	0	0	0	0	0	0	0	0	0
	233	AGGCCTTTTCTTGACCT	1	5862205	w	17	M		0	1	0	0	0	0	0	0	0	0	0	0	0	0	0	0	0	0	0	0	0	0	0	0	0	0	0	0	0	0	0	0	0	0	0	0
	234	GGCCTTTTCTTGACCTTGTAAGAC	1	5862206	w	24	4		0	0	0	0	0	0	0	0	0	0	0	0	3	0	0	0	0	0	0	0	0	0	0	0	0	0	0	0	0	0	0	0	0	0	0	0
	235	GGCCTTTTCTTGACCTTGTAA	1	5862206	w	21	4		0	0	0	0	0	0	0	0	0	0	0	2	0	0	0	0	0	1	0	0	0	0	0	0	0	0	0	0	0	0	0	0	0	0	0	0
	236	CTTTTCTTGACCTTGTAAGAC	1	5862209	w	21	4		0	0	0	0	0	0	0	0	0	0	0	0	5	0	0	0	0	0	0	1	0	0	0	0	0	0	0	0	0	0	0	0	0	0	0	0
	237	CTTTTCTTGACCTTGTA	1	5862209	w	17	M		0	13	0	0	0	0	0	0	0	0	0	0	0	0	0	0	0	0	0	0	0	0	0	0	0	0	0	0	0	0	0	0	0	0	0	0
	238	TTTTCTTGACCTTGTAAGACCC	1	5862210	w	22	4		0	0	0	0	0	0	0	0	0	0	0	0	0	0	0	0	0	0	0	0	1	0	0	0	0	0	0	0	0	0	0	0	0	0	0	0
	241	TTTCTTGACCTTGTAAGACCCC	1	5862211	w	22	4		0	0	0	0	0	0	0	0	0	0	0	0	0	0	0	0	0	0	0	1	0	0	0	0	0	0	0	0	0	0	0	0	0	0	0	0
	242	TTTCTTGACCTTGTAAGACCC	1	5862211	w	21	4		0	0	0	0	0	0	1	0	0	2	0	0	0	0	0	2	0	0	2	7	1	2	0	0	1	0	0	0	0	0	0	0	0	0	0	0
	245	TTCTTGACCTTGTAAGACCCCAT	1	5862212	w	23	4		0	0	0	0	0	0	0	0	0	0	0	0	0	0	0	0	0	0	0	0	0	1	0	0	0	0	0	0	0	0	0	0	0	0	0	0
	246	TTCTTGACCTTGTAAGACCCCA	1	5862212	w	22	4		0	0	0	0	0	0	0	0	0	0	0	0	0	0	2	0	0	0	0	1	0	1	0	0	0	0	0	0	0	0	0	0	0	0	0	0
	247	TTCTTGACCTTGTAAGACCCC	1	5862212	w	21	4		0	0	0	0	0	3	4	2	0	2	0	5	3	5	3	13	0	1	2	12	15	0	1	1	1	2	0	0	0	0	0	2	0	1	0	0
	248	TTCTTGACCTTGTAAGACCC	1	5862212	w	20	4		0	0	0	0	0	0	0	0	0	0	0	2	0	0	0	2	0	0	0	1	0	0	0	0	0	0	0	0	0	0	0	1	0	0	0	0
	250	TCTTGACCTTGTAAGACCCCA	1	5862213	w	21	4		0	0	0	0	0	0	0	0	0	0	0	0	2	12	1	13	0	0	0	1	1	1	0	0	0	1	0	0	0	0	0	0	0	0	0	0
	252	CTTGACCTTGTAAGACCCCAT	1	5862214	w	21	4		0	0	0	0	0	0	0	0	0	0	0	0	0	0	0	0	0	0	0	0	1	0	0	0	0	0	0	0	0	0	0	0	0	0	0	0
	253	TTGACCTTGTAAGACCCCATC	1	5862215	w	21	4		0	0	0	0	0	0	0	0	0	0	0	0	0	0	0	0	0	0	0	1	0	0	0	0	0	0	0	0	0	0	0	0	0	0	0	0
	254	TTGACCTTGTAAGACCC	1	5862215	w	17	M		0	0	0	4	0	0	0	0	0	0	0	0	0	0	0	0	0	0	0	0	0	0	0	0	0	0	0	0	0	0	0	0	0	0	0	0
	255	AGAAAAGGCCTTACAAGGTCAA	1	5862215	c	22	4		0	0	0	0	0	0	0	0	0	0	0	0	0	0	0	0	0	0	0	1	0	0	0	0	0	0	0	0	0	0	0	0	0	0	0	0
	256	TGACCTTGTAAGACCCCATCT	1	5862216	w	21	4		0	0	0	0	0	0	0	0	0	0	0	0	0	4	0	0	0	0	0	0	0	0	0	0	0	0	0	0	0	0	0	0	0	0	0	0
	257	AAGAAAAGGCCTTACAAGGTCAA	1	5862216	c	23	4		0	0	0	0	0	0	0	0	0	0	0	0	0	0	0	0	0	0	1	0	0	0	0	0	0	0	0	0	0	0	0	0	0	0	0	0
	258	AAGAAAAGGCCTTACAA	1	5862216	c	17	M		0	2	0	0	0	0	0	0	0	0	0	0	0	0	0	0	0	0	0	0	0	0	0	0	0	0	0	0	0	0	0	0	0	0	0	0
	259	CAAGAAAAGGCCTTACAAGGT	1	5862217	c	21	4		0	0	0	0	0	0	0	0	0	0	0	0	3	14	3	0	0	4	0	8	2	4	0	0	0	4	0	0	0	0	1	0	0	0	0	0
	260	CAAGAAAAGGCCTTACAA	1	5862217	c	18	4		0	0	0	0	0	0	0	0	0	0	0	0	0	0	2	0	0	0	0	0	0	0	0	0	0	0	0	0	0	0	0	0	0	0	0	0
	261	CAAGAAAAGGCCTTACA	1	5862217	c	17	M		1	29	0	0	0	0	0	0	0	0	0	0	0	0	0	0	0	0	0	0	0	0	0	0	0	0	0	0	0	0	0	0	0	0	0	0
	262	TCAAGAAAAGGCCTTACAAGGT	1	5862218	c	22	4		0	0	0	0	0	0	0	0	0	0	0	0	5	2	2	0	0	3	1	2	0	1	0	0	0	1	0	0	0	0	0	0	0	1	0	0
	263	TCAAGAAAAGGCCTTACAAGG	1	5862218	c	21	4		0	0	0	0	0	0	0	0	0	0	0	2	0	2	1	0	0	0	1	1	0	2	0	0	0	0	0	0	0	0	0	0	0	0	0	0
	264	TCAAGAAAAGGCCTTACAAG	1	5862218	c	20	4		0	0	0	0	0	0	0	0	0	0	0	0	0	0	1	0	0	0	0	0	0	0	0	0	0	0	0	0	0	0	0	0	0	0	0	0
	265	TCAAGAAAAGGCCTTAC	1	5862218	c	17	M		0	7	8	3	0	0	0	0	0	0	0	0	0	0	0	0	0	0	0	0	0	0	0	0	0	0	0	0	0	0	0	0	0	0	0	0
	266	GTCAAGAAAAGGCCTTACAAG	1	5862219	c	21	4		0	0	0	0	0	0	0	0	0	0	0	0	2	0	0	0	0	0	0	0	0	0	0	0	0	0	0	0	0	0	0	0	0	0	0	0
	267	CCTTGTAAGACCCCATCTCTT	1	5862219	w	21	4		0	0	0	0	0	0	0	0	0	0	2	0	0	0	1	0	0	0	0	1	0	0	0	0	0	0	0	0	0	0	0	0	0	0	0	0
	268	CCTTGTAAGACCCCATCTCT	1	5862219	w	20	4		0	0	0	0	0	0	0	0	0	0	0	0	0	0	1	0	0	0	0	0	0	0	0	0	0	0	0	0	0	0	0	0	0	0	0	0
	269	CCTTGTAAGACCCCATC	1	5862219	w	17	M		0	1	0	0	0	0	0	0	0	0	0	0	0	0	0	0	0	0	0	0	0	0	0	0	0	0	0	0	0	0	0	0	0	0	0	0
	270	GGTCAAGAAAAGGCCTTACAA	1	5862220	c	21	4		0	0	0	0	0	0	0	0	0	0	0	0	0	4	1	0	0	0	0	0	0	0	0	0	0	0	0	0	0	0	0	0	0	0	0	0
	271	GGTCAAGAAAAGGCCTT	1	5862220	c	17	M		0	22	0	0	0	0	0	0	0	0	0	0	0	0	0	0	0	0	0	0	0	0	0	0	0	0	0	0	0	0	0	0	0	0	0	0
	272	CTTGTAAGACCCCATCTCTTTC	1	5862220	w	22	4		0	0	0	0	0	0	0	0	0	0	0	2	0	0	0	0	0	0	0	0	0	0	0	0	0	0	0	0	0	0	0	0	0	0	0	0
	273	CTTGTAAGACCCCATCTCTTT	1	5862220	w	21	4		0	0	0	0	0	0	0	0	0	0	0	0	0	0	0	0	0	0	1	0	0	0	0	0	0	0	0	0	0	0	0	0	0	0	0	0
	274	CTTGTAAGACCCCATCT	1	5862220	w	17	M		4	5	0	0	0	0	0	0	0	0	0	0	0	0	0	0	0	0	0	0	0	0	0	0	0	0	0	0	0	0	0	0	0	0	0	0
	275	TTGTAAGACCCCATCTCTTTCT	1	5862221	w	22	4		0	0	0	0	0	0	0	0	0	0	0	0	0	0	0	2	0	0	3	5	4	1	0	0	0	0	0	0	0	0	0	0	0	0	0	0
	276	TTGTAAGACCCCATCTCTTTC	1	5862221	w	21	4		0	0	0	0	0	0	0	0	0	0	0	5	0	4	3	20	0	1	2	12	11	14	0	0	0	0	0	0	0	0	1	0	0	0	0	0
	277	TTGTAAGACCCCATCTCTTT	1	5862221	w	20	4		0	0	0	0	0	0	0	0	0	0	0	0	0	0	0	0	0	0	1	0	0	0	0	0	0	0	0	0	0	0	0	0	0	0	0	0
	278	TTGTAAGACCCCATCTCTT	1	5862221	w	19	4		0	0	0	0	0	0	0	0	0	0	0	0	0	0	2	0	0	0	0	0	0	0	0	0	0	0	0	0	0	0	0	0	0	0	0	0
	279	TTGTAAGACCCCATCTC	1	5862221	w	17	M		0	85	3	2	0	0	0	0	0	0	0	0	0	0	0	0	0	0	0	0	0	0	0	0	0	0	0	0	0	0	0	0	0	0	0	0
	280	TGTAAGACCCCATCTCTTTCT	1	5862222	w	21	4		0	0	0	0	0	0	0	0	0	0	0	6	0	7	0	46	0	0	0	3	0	1	0	0	0	0	0	0	0	0	0	0	0	0	0	0
	281	TGTAAGACCCCATCTCT	1	5862222	w	17	M		0	6	0	0	0	0	0	0	0	0	0	0	0	0	0	0	0	0	0	0	0	0	0	0	0	0	0	0	0	0	0	0	0	0	0	0
	282	GTAAGACCCCATCTCTTTCTA	1	5862223	w	21	4		0	0	0	0	0	0	0	0	0	0	0	0	0	0	0	0	0	0	0	0	2	0	0	0	0	0	0	0	0	0	0	0	0	0	0	0
	284	CTTACAAGGTCAAGAAAAGGC	1	5862227	c	21	4		0	0	0	0	0	0	0	0	0	0	0	2	0	0	0	0	0	1	0	0	0	0	0	0	0	0	0	0	0	0	0	0	0	0	0	0
	285	TCTTACAAGGTCAAGAAAAGGC	1	5862228	c	22	4		0	0	0	0	0	0	0	0	0	0	0	0	0	0	1	0	0	0	0	0	0	0	0	0	0	0	0	0	0	0	0	0	0	0	0	0
	286	TCTTACAAGGTCAAGAAAAGG	1	5862228	c	21	4		0	0	0	0	0	0	0	0	0	0	0	0	0	2	0	0	0	0	0	0	0	0	0	0	0	0	0	0	0	0	0	0	0	0	0	0
	288	GGGGTCTTACAAGGTCAAGAA	1	5862232	c	21	4		0	0	0	0	0	0	0	0	0	0	0	0	0	0	1	0	0	0	0	0	0	0	0	0	0	0	0	0	0	0	0	0	0	0	0	0
	289	GGGGTCTTACAAGGTCA	1	5862232	c	17	M		0	2	0	0	0	0	0	0	0	0	0	0	0	0	0	0	0	0	0	0	0	0	0	0	0	0	0	0	0	0	0	0	0	0	0	0
	290	CATCTCTTTCTAAACGTTTTAT	1	5862232	w	22	4		0	0	0	0	0	0	0	0	0	0	0	0	0	0	0	0	0	0	0	1	0	0	0	0	0	0	0	0	0	0	0	0	0	0	0	0
	291	CATCTCTTTCTAAACGTTTTA	1	5862232	w	21	4		0	0	0	0	0	0	0	0	0	0	0	0	0	0	0	0	0	0	0	1	0	0	0	0	0	0	0	0	0	0	0	0	0	0	0	0
	292	ATCTCTTTCTAAACGTTTTATTA	1	5862233	w	23	4		0	0	0	0	0	0	0	0	0	0	0	0	0	0	0	0	0	0	0	1	0	0	0	0	0	0	0	0	0	0	0	0	0	0	0	0
	293	ATCTCTTTCTAAACGTTTTATT	1	5862233	w	22	4		0	0	0	0	0	0	1	0	0	0	0	0	0	0	0	0	0	0	0	2	1	0	0	0	0	0	0	0	0	0	0	0	0	0	0	0
	294	ATCTCTTTCTAAACGTTTTAT	1	5862233	w	21	4		0	0	0	0	0	0	0	0	0	2	0	0	2	0	0	0	0	0	12	50	32	10	0	0	0	1	0	0	0	0	0	0	0	0	0	0
	295	ATCTCTTTCTAAACGTTTTA	1	5862233	w	20	4		0	0	0	0	0	0	0	0	0	0	0	0	2	0	0	0	0	0	0	1	0	0	0	0	0	0	0	0	0	0	0	0	0	0	0	0
	296	ATCTCTTTCTAAACGTTT	1	5862233	w	18	4		0	0	0	0	0	0	0	0	0	0	0	0	0	0	0	0	0	0	0	0	1	0	0	0	0	0	0	0	0	0	0	0	0	0	0	0
	297	ATCTCTTTCTAAACGTT	1	5862233	w	17	M		0	64	0	0	0	0	0	0	0	0	0	0	0	0	0	0	0	0	0	0	0	0	0	0	0	0	0	0	0	0	0	0	0	0	0	0
	298	TCTCTTTCTAAACGTTTTATT	1	5862234	w	21	4		0	0	0	0	0	0	0	0	0	0	0	0	0	0	1	3	0	0	1	10	2	0	0	0	0	0	0	0	0	0	0	0	0	0	0	0
	299	TCTCTTTCTAAACGTTTTAT	1	5862234	w	20	4		0	0	0	0	0	0	0	0	0	0	0	0	0	0	0	0	0	0	0	2	0	0	0	0	0	0	0	0	0	0	0	0	0	0	0	0
	300	TCTCTTTCTAAACGTTT	1	5862234	w	17	M		0	3	0	0	0	0	0	0	0	0	0	0	0	0	0	0	0	0	0	0	0	0	0	0	0	0	0	0	0	0	0	0	0	0	0	0
	301	GATGGGGTCTTACAAGGTCAAGAA	1	5862235	c	24	4		0	0	0	0	0	0	0	0	0	0	0	0	0	2	0	0	0	0	0	0	0	0	0	0	0	0	0	0	0	0	0	0	0	0	0	0
	302	GATGGGGTCTTACAAGGTCAA	1	5862235	c	21	4		0	0	0	0	0	0	0	0	0	2	0	0	0	0	0	0	0	0	0	0	0	0	0	0	0	0	1	0	0	10	0	0	0	0	0	0
	303	GATGGGGTCTTACAAGGTCA	1	5862235	c	20	4		0	0	0	0	0	0	0	0	0	0	0	0	0	0	0	0	0	0	0	0	0	0	0	0	0	0	0	0	0	1	0	0	0	0	0	0
	304	TCTTTCTAAACGTTTTA	1	5862236	w	17	M		0	1	0	0	0	0	0	0	0	0	0	0	0	0	0	0	0	0	0	0	0	0	0	0	0	0	0	0	0	0	0	0	0	0	0	0
	305	AGATGGGGTCTTACAAGGTCAA	1	5862236	c	22	4		0	0	0	0	0	0	0	0	0	0	0	0	0	2	0	0	0	0	0	0	0	0	0	0	0	0	0	0	0	1	0	0	0	0	0	0
	306	AGATGGGGTCTTACAAGGTCA	1	5862236	c	21	4		0	0	0	0	0	0	0	0	0	0	0	3	5	4	0	0	0	0	0	1	0	0	0	0	0	0	1	0	0	1	0	0	0	0	0	0
	307	GAGATGGGGTCTTACAAGGTCAA	1	5862237	c	23	4		0	0	0	0	0	0	0	0	0	0	0	0	0	0	0	0	0	0	0	0	0	0	0	0	0	0	0	0	0	1	0	0	0	0	0	0
	308	GAGATGGGGTCTTACAAGGTC	1	5862237	c	21	4		0	0	0	0	0	0	0	0	0	0	0	3	8	2	5	0	0	3	0	0	0	0	0	0	0	0	0	0	1	0	1	0	0	0	0	0
	309	GAGATGGGGTCTTACAAGGT	1	5862237	c	20	4		0	0	0	0	0	0	0	0	0	0	0	0	0	0	0	0	0	0	0	0	0	0	0	0	1	0	0	0	1	0	0	0	0	3	0	0
	310	GAGATGGGGTCTTACAA	1	5862237	c	17	M		0	0	0	4	0	0	0	0	0	0	0	0	0	0	0	0	0	0	0	0	0	0	0	0	0	0	0	0	0	0	0	0	0	0	0	0
	311	AGAGATGGGGTCTTACAAGGTC	1	5862238	c	22	4		0	0	0	0	0	0	0	0	0	0	0	0	0	0	4	0	0	1	0	0	0	0	0	0	0	0	0	0	0	0	0	0	0	1	0	0
	312	AGAGATGGGGTCTTACAAGGT	1	5862238	c	21	4		0	0	0	0	0	0	0	0	0	0	0	24	17	20	28	2	0	17	0	1	0	0	0	1	0	0	1	0	0	0	0	0	1	1	0	0
	313	AGAGATGGGGTCTTACA	1	5862238	c	17	M		0	15	0	4	0	0	0	0	0	0	0	0	0	0	0	0	0	0	0	0	0	0	0	0	0	0	0	0	0	0	0	0	0	0	0	0
	314	AAGAGATGGGGTCTTACAAGGT	1	5862239	c	22	4		0	0	0	0	0	0	0	0	0	0	0	0	0	0	1	0	0	1	0	0	0	0	1	0	0	0	0	0	0	1	0	0	0	0	0	0
	315	AAGAGATGGGGTCTTACAAGG	1	5862239	c	21	4		0	0	0	0	0	0	0	0	0	0	0	0	0	0	1	0	0	0	0	0	0	0	0	0	0	0	0	0	0	0	0	0	0	0	0	0
	316	AAGAGATGGGGTCTTACAAG	1	5862239	c	20	4		0	0	0	0	0	0	0	0	0	0	0	0	0	0	2	0	0	0	0	0	0	0	0	0	0	0	0	0	0	0	0	0	0	0	0	0
	317	TCTAAACGTTTTATTATTTTC	1	5862240	w	21	4		0	0	0	0	0	0	0	0	0	0	0	0	0	0	0	0	0	0	0	0	1	0	0	0	0	0	0	0	0	0	0	0	0	0	0	0
	318	AAAGAGATGGGGTCTTACAAGGTC	1	5862240	c	24	4		0	0	0	0	0	0	0	0	0	0	0	0	0	0	0	0	0	0	0	0	0	0	0	0	0	0	0	0	0	1	0	0	0	0	0	0
	319	AAAGAGATGGGGTCTTACAAGG	1	5862240	c	22	4		0	0	0	0	0	0	0	0	0	0	0	0	0	0	0	0	0	0	0	0	0	0	0	0	0	0	0	0	1	0	0	0	0	1	0	0
	320	AAAGAGATGGGGTCTTACAAG	1	5862240	c	21	4		0	0	0	0	0	0	0	0	0	0	0	0	0	4	10	0	0	0	0	1	0	0	1	1	1	1	0	1	0	0	1	0	1	5	0	0
	321	AAAGAGATGGGGTCTTACAA	1	5862240	c	20	4		0	0	0	0	0	0	0	0	0	0	0	0	0	0	0	0	0	0	0	0	0	0	0	0	0	0	0	0	0	0	0	1	0	0	0	0
	322	AAAGAGATGGGGTCTTA	1	5862240	c	17	M		0	1	0	0	0	0	0	0	0	0	0	0	0	0	0	0	0	0	0	0	0	0	0	0	0	0	0	0	0	0	0	0	0	0	0	0
	323	GAAAGAGATGGGGTCTTACAAGGT	1	5862241	c	24	4		0	0	0	0	0	0	0	0	0	0	0	0	0	0	2	0	0	0	0	0	0	0	0	0	0	0	0	0	0	0	0	0	0	0	0	0
	324	GAAAGAGATGGGGTCTTACAA	1	5862241	c	21	4		0	0	0	0	0	0	0	0	0	0	0	0	0	0	1	0	0	0	0	0	0	0	0	0	0	0	0	0	0	0	1	0	0	0	0	0
	325	CTAAACGTTTTATTATTTTCT	1	5862241	w	21	4		0	0	0	0	0	0	0	0	0	0	0	0	0	0	0	3	0	0	0	0	0	0	0	0	0	0	0	0	0	0	0	0	0	0	0	0
	326	TAAACGTTTTATTATTTTCTCG	1	5862242	w	22	4		0	0	0	0	0	0	0	0	0	0	0	0	0	0	3	0	0	0	0	0	1	0	0	0	0	0	0	0	0	0	0	1	0	0	0	0
	327	TAAACGTTTTATTATTTTCTC	1	5862242	w	21	4		0	0	0	0	0	0	0	0	0	0	0	9	2	0	2	10	0	0	1	3	2	0	0	0	0	0	0	0	0	0	0	0	0	0	0	0
	328	TAAACGTTTTATTATTTT	1	5862242	w	18	4		0	0	0	0	0	0	0	0	0	0	0	0	2	0	0	0	0	0	0	0	0	0	0	0	0	0	0	0	0	0	0	0	0	0	0	0
	329	AGAAAGAGATGGGGTCTTACAAGG	1	5862242	c	24	4		0	0	0	0	0	0	0	0	0	0	0	0	10	2	1	0	0	0	0	0	0	0	0	0	0	0	0	0	0	0	0	0	0	0	0	0
	330	AGAAAGAGATGGGGTCTTACAA	1	5862242	c	22	4		0	0	0	0	0	0	0	0	0	0	0	0	0	2	0	0	0	0	0	0	0	0	0	0	0	0	0	0	0	0	0	0	0	0	0	0
	331	TAGAAAGAGATGGGGTCTTACA	1	5862243	c	22	4		0	0	0	0	0	0	0	0	0	0	0	0	0	2	0	2	0	0	0	0	0	0	0	0	0	0	0	0	0	0	0	0	0	0	0	0
	332	TAGAAAGAGATGGGGTCTTAC	1	5862243	c	21	4		0	0	0	0	0	0	0	0	0	0	0	2	0	0	0	2	0	1	0	0	0	0	0	0	0	0	0	0	0	0	0	0	0	0	0	0
	333	AAACGTTTTATTATTTTCTCG	1	5862243	w	21	4		0	0	0	0	0	0	0	0	0	0	0	0	0	0	0	0	0	0	0	0	2	0	0	0	0	0	0	0	1	0	0	0	0	0	0	0
	334	AAACGTTTTATTATTTT	1	5862243	w	17	M		0	1	0	0	0	0	0	0	0	0	0	0	0	0	0	0	0	0	0	0	0	0	0	0	0	0	0	0	0	0	0	0	0	0	0	0
	335	TTTAGAAAGAGATGGGGTCTTA	1	5862245	c	22	4		0	0	0	0	0	0	0	0	0	0	0	0	0	0	2	0	0	0	0	0	0	0	0	0	0	0	0	0	0	0	0	0	0	0	0	0
	336	GTTTAGAAAGAGATGGGGTCT	1	5862246	c	21	4		0	0	0	0	0	0	0	0	0	0	0	0	0	0	0	0	0	0	0	0	0	0	0	0	0	0	0	0	0	0	1	0	0	0	0	0
	337	CGTTTAGAAAGAGATGGGGTCT	1	5862247	c	22	4		0	0	0	0	0	0	0	0	0	0	0	0	0	0	0	0	0	0	0	0	0	0	0	0	0	0	0	1	0	1	0	0	0	0	0	0
	338	CGTTTAGAAAGAGATGGGGTC	1	5862247	c	21	4		0	0	0	0	0	0	0	0	0	0	0	2	0	2	0	0	0	0	0	0	0	0	0	0	0	0	0	0	1	0	0	0	0	0	0	0
	339	ACGTTTAGAAAGAGATGGGGTC	1	5862248	c	22	4		0	0	0	0	0	0	0	0	0	0	0	0	0	0	0	0	0	0	0	0	0	0	0	0	0	0	0	0	0	1	0	0	0	0	0	0
	340	ACGTTTAGAAAGAGATGGGGT	1	5862248	c	21	4		0	0	0	0	0	0	0	0	0	0	0	2	2	0	1	0	0	0	0	0	0	0	0	0	0	1	0	1	0	0	0	0	0	0	0	0
	341	AACGTTTAGAAAGAGATGGGGT	1	5862249	c	22	4		0	0	0	0	0	0	0	0	0	0	0	0	0	0	0	0	0	0	0	0	0	0	0	0	0	0	0	0	0	1	0	0	0	0	0	0
	342	AACGTTTAGAAAGAGATGGGG	1	5862249	c	21	4		0	0	0	0	0	0	0	0	0	0	0	0	0	0	0	0	0	0	0	0	0	0	0	0	0	0	1	0	0	0	0	0	0	0	0	0
	343	AACGTTTAGAAAGAGATGGG	1	5862249	c	20	4		0	0	0	0	0	0	0	0	0	0	0	0	0	2	1	0	0	0	0	0	0	0	0	0	0	1	0	0	0	0	0	0	0	1	0	0
	344	TTATTATTTTCTCGTTTTACA	1	5862250	w	21	4		0	0	0	0	0	3	0	0	0	0	0	0	0	0	0	0	0	0	0	0	0	0	0	0	0	0	0	0	0	0	0	0	0	0	0	0
	345	AAACGTTTAGAAAGAGATGGG	1	5862250	c	21	4		0	0	0	0	0	0	0	0	0	0	0	3	3	9	5	0	0	0	0	1	0	0	2	1	0	0	1	0	1	0	1	0	1	1	0	0
	346	AAACGTTTAGAAAGAGATGG	1	5862250	c	20	4		0	0	0	0	0	0	0	0	0	0	0	0	0	7	0	0	0	0	0	0	0	0	0	0	0	0	0	0	0	0	0	0	0	0	0	0
	347	TATTATTTTCTCGTTTTACAG	1	5862251	w	21	4		0	0	0	0	0	0	0	0	0	0	0	0	0	0	3	0	0	0	0	0	0	0	0	0	0	0	0	0	0	0	0	0	0	0	0	0
	348	AAAACGTTTAGAAAGAGATGGGGT	1	5862251	c	24	4		0	0	0	0	0	0	0	0	0	0	0	0	0	0	0	0	0	0	0	0	0	0	0	0	0	0	0	0	0	1	1	0	0	0	0	0
	349	AAAACGTTTAGAAAGAGATGG	1	5862251	c	21	4		0	0	0	0	0	0	0	0	0	0	0	3	0	5	7	0	0	0	0	0	0	0	1	0	0	0	0	1	1	0	1	0	1	0	0	0
	350	TAAAACGTTTAGAAAGAGATGG	1	5862252	c	22	4		0	0	0	0	0	0	0	0	0	0	0	9	0	2	1	0	7	0	0	0	0	0	0	0	0	0	0	0	0	0	0	0	0	0	0	0
	351	TAAAACGTTTAGAAAGAGATG	1	5862252	c	21	4		0	0	0	0	0	0	0	0	0	0	0	0	0	0	0	0	0	0	0	0	1	0	0	0	0	0	0	0	0	0	0	0	0	0	0	0
	352	ATTATTTTCTCGTTTTACAGA	1	5862252	w	21	4		0	0	0	0	0	0	0	0	0	0	0	0	0	0	0	0	0	0	0	0	0	1	0	1	0	0	0	0	0	0	0	0	0	0	0	0
	353	TTATTTTCTCGTTTTACAGATT	1	5862253	w	22	4		0	0	0	0	0	0	0	0	0	0	0	0	2	0	0	0	0	0	1	1	0	0	0	0	0	0	0	0	0	0	0	0	0	0	0	0
	354	TTATTTTCTCGTTTTACAGAT	1	5862253	w	21	4		0	0	0	0	0	0	0	0	0	0	0	0	0	0	0	2	0	0	0	0	0	0	0	0	0	0	0	0	0	0	0	0	0	0	0	0
	355	ATAAAACGTTTAGAAAGAGATGGG	1	5862253	c	24	4		0	0	0	0	0	0	0	0	0	0	0	0	0	0	0	0	0	0	0	0	0	0	0	0	0	1	0	0	0	0	0	0	0	0	0	0
	356	TATTTTCTCGTTTTACAGATT	1	5862254	w	21	4		0	0	0	0	0	0	0	0	0	0	0	0	0	0	0	0	0	0	0	3	2	1	0	0	0	0	0	0	0	0	1	0	0	0	0	0
	357	TATTTTCTCGTTTTACA	1	5862254	w	17	M		0	13	0	0	0	0	0	0	0	0	0	0	0	0	0	0	0	0	0	0	0	0	0	0	0	0	0	0	0	0	0	0	0	0	0	0
	358	TAATAAAACGTTTAGAAAGAG	1	5862255	c	21	4		0	0	0	0	0	0	0	0	0	0	0	0	0	0	2	0	0	0	0	0	0	0	0	0	0	0	0	0	0	0	0	0	0	0	0	0
	359	ATTTTCTCGTTTTACAGATTC	1	5862255	w	21	4		0	0	0	0	0	0	0	0	0	0	0	0	0	0	1	2	0	0	2	1	3	0	0	0	0	0	0	0	0	0	0	0	0	0	0	0
	360	ATTTTCTCGTTTTACAG	1	5862255	w	17	M		0	17	0	0	0	0	0	0	0	0	0	0	0	0	0	0	0	0	0	0	0	0	0	0	0	0	0	0	0	0	0	0	0	0	0	0
	361	TTTTCTCGTTTTACAGATTCTA	1	5862256	w	22	4		0	0	0	0	0	0	0	0	0	0	0	0	0	0	0	0	0	0	0	1	0	0	0	0	0	0	0	0	0	0	0	0	0	0	0	0
	362	TTTTCTCGTTTTACAGATTCT	1	5862256	w	21	4		0	0	0	0	0	0	0	0	0	0	0	0	0	0	0	0	0	0	1	1	1	0	0	0	0	0	0	0	0	0	0	0	0	0	0	0
	363	TTTTCTCGTTTTACAGA	1	5862256	w	17	M		0	1	0	0	0	0	0	0	0	0	0	0	0	0	0	0	0	0	0	0	0	0	0	0	0	0	0	0	0	0	0	0	0	0	0	0
	364	TTTCTCGTTTTACAGATTC	1	5862257	w	19	4		0	0	0	0	0	0	0	0	0	0	0	0	0	0	0	0	0	0	0	0	1	0	0	0	0	0	0	0	0	0	0	0	0	0	0	0
	365	TTTCTCGTTTTACAGAT	1	5862257	w	17	M		0	1	0	0	0	0	0	0	0	0	0	0	0	0	0	0	0	0	0	0	0	0	0	0	0	0	0	0	0	0	0	0	0	0	0	0
	366	TTCTCGTTTTACAGATTCTAT	1	5862258	w	21	4		0	0	0	0	0	0	0	0	0	0	0	0	0	0	0	0	0	0	0	0	2	0	0	0	0	0	0	0	0	0	0	0	0	0	0	0
	367	TTCTCGTTTTACAGATT	1	5862258	w	17	M		0	3	0	0	0	0	0	0	0	0	0	0	0	0	0	0	0	0	0	0	0	0	0	0	0	0	0	0	0	0	0	0	0	0	0	0
	368	TCTCGTTTTACAGATTCTATTC	1	5862259	w	22	4		0	0	0	0	0	0	0	0	0	0	0	0	0	0	0	0	0	0	0	0	0	1	0	0	0	0	0	0	0	0	0	0	0	0	0	0
	369	TCTCGTTTTACAGATTC	1	5862259	w	17	M		0	2	0	0	0	0	0	0	0	0	0	0	0	0	0	0	0	0	0	0	0	0	0	0	0	0	0	0	0	0	0	0	0	0	0	0
	370	CTCGTTTTACAGATTCTATTC	1	5862260	w	21	4		0	0	0	0	0	0	0	0	0	0	0	0	0	0	0	0	0	0	0	0	1	0	0	0	0	0	0	0	0	0	0	0	0	0	0	0
	371	AGAAAATAATAAAACGTTTAG	1	5862261	c	21	4		0	0	0	0	0	0	0	0	0	0	0	0	0	4	0	0	0	0	0	0	0	0	0	0	0	0	0	0	0	0	0	0	0	0	0	0
	372	CGTTTTACAGATTCTATTCTA	1	5862262	w	21	4		0	0	0	0	0	0	0	0	0	0	0	0	0	0	1	0	0	0	0	1	1	0	0	0	0	0	0	0	0	0	0	0	0	0	0	0
	373	GTTTTACAGATTCTATTCTATC	1	5862263	w	22	4		0	0	0	0	0	0	0	0	0	0	0	0	0	0	0	0	0	0	0	0	1	0	0	0	0	0	0	0	0	0	0	0	0	0	0	0
	374	CGAGAAAATAATAAAACGTTT	1	5862263	c	21	4		0	0	0	0	0	0	0	0	0	0	0	0	0	0	0	2	0	0	0	0	0	0	0	0	0	0	0	0	0	0	0	0	0	0	0	0
	375	TTTTACAGATTCTATTCTATC	1	5862264	w	21	4		0	0	0	0	0	0	0	0	0	0	0	0	0	0	0	0	0	0	2	2	1	1	0	0	0	0	0	0	0	0	0	0	0	0	0	0
	376	TTTTACAGATTCTATTC	1	5862264	w	17	M		0	19	0	0	0	0	0	0	0	0	0	0	0	0	0	0	0	0	0	0	0	0	0	0	0	0	0	0	0	0	0	0	0	0	0	0
	377	TTTACAGATTCTATTCT	1	5862265	w	17	M		0	1	0	0	0	0	0	0	0	0	0	0	0	0	0	0	0	0	0	0	0	0	0	0	0	0	0	0	0	0	0	0	0	0	0	0
	378	TAAAACGAGAAAATAATAAAA	1	5862268	c	21	4		0	0	0	0	0	0	0	0	0	0	0	0	0	2	2	0	0	0	0	0	0	0	0	0	0	0	0	0	0	0	0	0	0	0	0	0
[truncated: 715 more rows]
