# Supplementary material for: Analysis of Antisense Expression by Whole Genome Tiling Microarrays and siRNAs Suggests Mis-Annotation of Arabidopsis Orphan Protein-Coding Genes
Source: PLoS One. 2010 May 26;5(5):e10710. doi: 10.1371/journal.pone.0010710 (PMC2877095; doi:10.1371/journal.pone.0010710)
Supplement: Datafile S3 — (0.89 MB XLS) [file pone.0010710.s011.xls]

## Sheet: sum At
Richardson et al. Supplemental Datafile 3: Average Arabidopsis MIRNA gene tiling array signals mapped to different domains of the hairpin																							normalized per probe
hairpin name	sense mature #	sense mature express	anti mature #	anti mature express	sense star #	sense star express	anti star #	anti star express	sense smRNAs #	sense smRNAs express	anti smRNAs #	anti smRNAs express	sense all smR #	sense all smR express	anti all smR #	anti all smR express	sense none #	sense none express	anti none #	anti none express			sense mature express	anti mature express	sense star express	anti star express	sense smRNAs express	anti smRNAs express	sense none express	anti none express
ATH-MIR156A	2	2.89804	2	8.20854	2	10.5115	5	6.01843	0	0	0	0	0	0	0	0	1	1.16237	4	3.47047			1.44902	4.10427	5.25575	1.20369			1.16237	0.867616
ATH-MIR156B	6	6.25349	2	5.98352	1	0.74359	0	0	0	0	0	0	0	0	0	0	0	0	0	0			1.04225	2.99176	0.74359
ATH-MIR156C	3	4.35627	5	53.9422	3	28.3042	3	3.9738	0	0	0	0	1	1.55932	3	32.6568	2	3.41758	6	13.4483			1.45209	10.7884	9.43474	1.3246			1.70879	2.24138
ATH-MIR156D	0	0	0	0	3	4.2017	6	20.6413	0	0	0	0	0	0	0	0	0	0	0	0					1.40057	3.44021
ATH-MIR156E	0	0	0	0	0	0	0	0	0	0	0	0	0	0	0	0	9	25.1579	4	4.16172									2.79532	1.04043
ATH-MIR156F	3	65.32	1	3.9186	3	3.70181	1	3.26744	0	0	0	0	0	0	0	0	0	0	0	0			21.7733	3.9186	1.23394	3.26744
ATH-MIR156G	2	2.13943	3	8.24131	1	11.9521	4	6.34155	0	0	0	0	0	0	0	0	0	0	0	0			1.06971	2.7471	11.9521	1.58539
ATH-MIR156H	1	25.393	3	5.16401	2	2.4596	3	5.39908	0	0	0	0	1	0.909605	0	0	1	3.41279	4	4.47018			25.393	1.72134	1.2298	1.79969			3.41279	1.11755
ATH-MIR157A	1	1.48664	3	14.7535	2	1.95191	3	3.41189	0	0	0	0	1	1.48664	3	14.7535	5	27.3502	2	1.97027			1.48664	4.91784	0.975956	1.1373			5.47003	0.985136
ATH-MIR157B	4	5.92251	1	3.951	1	2.94175	5	6.02974	4	5.82025	4	5.21633	4	5.82025	3	5.21633	10	21.2391	6	8.20402			1.48063	3.951	2.94175	1.20595	1.45506	1.30408	2.12391	1.36734
ATH-MIR157C	1	0.93841	3	3.27521	1	0.528169	1	1.70619	0	0	0	0	1	0.93841	3	3.27521	11	30.9363	24	139.77			0.93841	1.09174	0.528169	1.70619			2.81239	5.82377
ATH-MIR157D	1	1.2015	3	8.2893	2	1.66401	4	5.37923	1	1.7759	0	0	1	1.7759	0	0	8	15.7165	19	22.9301			1.2015	2.7631	0.832007	1.34481	1.7759		1.96457	1.20685
ATH-MIR158A	4	3.4149	3	4.50547	0	0	0	0	1	2.8925	3	2.00103	1	2.8925	3	2.00103	3	5.35857	6	4.72913			0.853725	1.50182			2.8925	0.667011	1.78619	0.788189
ATH-MIR158B	1	1.17476	3	5.89865	0	0	0	0	3	4.71618	2	1.80626	3	4.71618	2	1.80626	6	8.48894	3	2.63366			1.17476	1.96622			1.57206	0.903131	1.41482	0.877885
ATH-MIR159A	3	3.44401	1	0.688525	2	1.58574	3	2.31875	0	0	0	0	2	1.58574	3	2.31875	4	4.51002	15	21.4547			1.148	0.688525	0.792871	0.772917			1.12751	1.43031
ATH-MIR159B	3	7.0615	1	0.649562	4	5.58423	1	1.05319	0	0	0	0	4	5.58423	1	1.05319	15	17.591	8	7.83113			2.35383	0.649562	1.39606	1.05319			1.17273	0.978891
ATH-MIR159C	3	2.93738	1	5.11758	4	3.29984	1	0.890258	3	19.4912	2	4.25162	3	19.4912	2	4.25162	19	55.3224	9	14.968			0.979128	5.11758	0.824961	0.890258	6.49705	2.12581	2.9117	1.66311
ATH-MIR160A	4	12.2913	1	1.73572	0	0	0	0	0	0	0	0	3	11.3695	1	1.73572	6	7.53166	1	1.80627			3.07283	1.73572					1.25528	1.80627
ATH-MIR160B	0	0	0	0	0	0	0	0	0	0	0	0	0	0	0	0	0	0	0	0
ATH-MIR160C	1	1.07907	4	6.07646	1	0.77907	3	6.84476	0	0	0	0	0	0	1	1.07117	0	0	4	3.14			1.07907	1.51911	0.77907	2.28159				0.784999
ATH-MIR161	3	2.97713	1	1.31915	7	6.38911	2	2.91615	0	0	0	0	0	0	0	0	0	0	0	0			0.992376	1.31915	0.91273	1.45807
ATH-MIR162A	1	2.32747	4	3.86754	1	1.91209	4	15.7169	0	0	0	0	0	0	0	0	0	0	0	0			2.32747	0.966885	1.91209	3.92924
ATH-MIR162B	0	0	0	0	4	3.41393	6	12.7375	0	0	0	0	0	0	0	0	0	0	0	0					0.853482	2.12291
ATH-MIR163	6	6.35414	2	3.3608	0	0	0	0	0	0	1	1.02292	0	0	1	1.02292	39	63.8351	17	27.1615			1.05902	1.6804				1.02292	1.6368	1.59774
ATH-MIR164A	2	2.32766	2	21.004	0	0	0	0	0	0	0	0	0	0	0	0	0	0	0	0			1.16383	10.502
ATH-MIR164B	0	0	0	0	3	4.30618	1	1.42857	0	0	0	0	0	0	0	0	12	18.8962	6	6.32533					1.43539	1.42857			1.57468	1.05422
ATH-MIR164C	4	4.99389	1	14.843	0	0	0	0	0	0	0	0	3	4.39247	1	14.843	6	5.80126	3	2.88194			1.24847	14.843					0.966877	0.960647
ATH-MIR165A	0	0	0	0	3	2.92224	7	8.4519	0	0	0	0	1	1.2234	4	5.46649	1	1.54568	3	2.992					0.97408	1.20741			1.54568	0.997335
ATH-MIR165B	1	9.24169	4	18.5616	2	2.5237	3	4.10724	0	0	0	0	1	1.54013	3	4.10724	6	5.42198	14	15.3034			9.24169	4.64039	1.26185	1.36908			0.903663	1.0931
ATH-MIR166A	0	0	1	2.14689	6	20.1881	3	4.5794	0	0	0	0	0	0	0	0	0	0	0	0				2.14689	3.36468	1.52647
ATH-MIR166B	5	27.9336	1	2.20532	6	8.87971	2	2.81508	0	0	0	0	3	5.72969	1	1.73836	4	4.64626	2	1.13418			5.58672	2.20532	1.47995	1.40754			1.16156	0.567088
ATH-MIR166C	3	4.04884	1	1.65934	4	7.61893	1	1.75824	0	0	0	0	0	0	0	0	0	0	0	0			1.34961	1.65934	1.90473	1.75824
ATH-MIR166D	2	15.6497	0	0	4	5.04222	1	1.37692	0	0	0	0	0	0	0	0	0	0	0	0			7.82485		1.26056	1.37692
ATH-MIR166E	0	0	0	0	0	0	0	0	0	0	0	0	0	0	0	0	0	0	0	0
ATH-MIR166F	3	4.40009	1	2.63721	4	7.17105	2	2.16801	0	0	0	0	0	0	0	0	3	2.75828	1	1.16279			1.4667	2.63721	1.79276	1.084			0.919425	1.16279
ATH-MIR166G	8	12.4341	3	7.19174	3	6.12912	1	1.46512	0	0	0	0	0	0	0	0	0	0	0	0			1.55427	2.39725	2.04304	1.46512
ATH-MIR167A	1	0.65873	2	1.84591	3	3.07552	2	2.74917	0	0	0	0	0	0	1	0.715962	7	7.71406	2	2.21501			0.65873	0.922953	1.02517	1.37458			1.10201	1.1075
ATH-MIR167B	0	0	1	0.776995	0	0	0	0	0	0	0	0	0	0	0	0	0	0	0	0				0.776995
ATH-MIR167C	1	3.57783	3	3.62087	2	3.82755	6	31.7418	0	0	0	0	0	0	0	0	0	0	0	0			3.57783	1.20696	1.91377	5.29031
ATH-MIR167D	3	3.96373	1	1.66646	0	0	0	0	0	0	0	0	0	0	0	0	41	52.5809	22	37.5928			1.32124	1.66646					1.28246	1.70876
ATH-MIR168A	4	11.6054	1	5.87143	0	0	0	0	0	0	0	0	1	6.29915	0	0	9	22.6921	5	4.73283			2.90135	5.87143					2.52134	0.946565
ATH-MIR168B	1	2.78243	2	5.29379	1	0.875581	3	4.03446	0	0	0	0	0	0	0	0	0	0	0	0			2.78243	2.64689	0.875581	1.34482
ATH-MIR169A	1	0.795073	4	3.78114	3	3.53841	6	7.14685	1	1.2486	3	5.36181	1	1.2486	3	5.36181	7	6.40073	18	18.1872			0.795073	0.945285	1.17947	1.19114	1.2486	1.78727	0.91439	1.0104
ATH-MIR169B	0	0	0	0	0	0	0	0	0	0	0	0	0	0	0	0	0	0	0	0
ATH-MIR169C	1	0.790698	4	4.09415	1	0.825581	4	3.28235	0	0	0	0	0	0	0	0	0	0	0	0			0.790698	1.02354	0.825581	0.820587
ATH-MIR169D	2	2.18304	4	7.77778	3	4.33826	5	6.08748	2	1.29785	3	2.60896	2	1.29785	3	2.60896	4	6.12576	9	7.5768			1.09152	1.94444	1.44609	1.2175	0.648925	0.869652	1.53144	0.841866
ATH-MIR169E	5	6.34155	2	6.62593	0	0	0	0	3	2.29599	1	0.732165	3	2.29599	1	0.732165	23	47.4614	8	8.1763			1.26831	3.31296			0.765332	0.732165	2.06354	1.02204
ATH-MIR169F	0	0	2	7.34603	1	2.33483	3	3.22535	1	0.80963	3	4.11078	1	0.80963	3	4.11078	3	20.8634	11	11.5519				3.67302	2.33483	1.07512	0.80963	1.37026	6.95446	1.05017
ATH-MIR169G	6	7.92326	3	8.24397	2	5.73956	7	6.18904	1	0.802198	4	3.26936	1	0.802198	4	3.26936	14	16.3014	35	34.9142			1.32054	2.74799	2.86978	0.884149	0.802198	0.817339	1.16439	0.997548
ATH-MIR169H	2	1.97309	6	14.5127	1	0.913642	4	4.9839	0	0	0	0	0	0	0	0	0	0	0	0			0.986546	2.41878	0.913642	1.24598
ATH-MIR169I	2	3.16185	4	4.90141	1	2.66741	7	8.67613	0	0	0	0	0	0	0	0	0	0	0	0			1.58093	1.22535	2.66741	1.23945
ATH-MIR169J	3	6.38385	4	4.11537	3	4.48153	2	1.91644	0	0	0	0	0	0	0	0	0	0	0	0			2.12795	1.02884	1.49384	0.958219
ATH-MIR169K	1	2.19535	3	4.27395	2	3.51515	5	5.91795	0	0	0	0	0	0	0	0	0	0	0	0			2.19535	1.42465	1.75757	1.18359
ATH-MIR169L	4	6.77284	7	7.02505	3	4.36831	4	4.90587	0	0	0	0	0	0	0	0	0	0	0	0			1.69321	1.00358	1.4561	1.22647
ATH-MIR169M	2	1.84037	0	0	2	3.5541	2	1.50875	0	0	0	0	0	0	0	0	0	0	0	0			0.920186		1.77705	0.754377
ATH-MIR169N	2	28.2018	6	8.2548	1	0.993348	5	6.9836	0	0	0	0	0	0	0	0	0	0	0	0			14.1009	1.3758	0.993348	1.39672
ATH-MIR170	1	1.60465	4	4.20771	2	3.65465	7	6.50652	0	0	0	0	0	0	0	0	0	0	0	0			1.60465	1.05193	1.82733	0.929503
ATH-MIR171A	2	2.88698	4	5.35208	0	0	1	1.0465	0	0	0	0	0	0	1	1.0465	6	8.48162	3	3.01001			1.44349	1.33802		1.0465			1.4136	1.00334
ATH-MIR171B	2	3.55319	6	8.01763	1	1.29549	1	1.05065	0	0	0	0	0	0	0	0	2	4.32818	3	2.99155			1.7766	1.33627	1.29549	1.05065			2.16409	0.997183
ATH-MIR171C	1	1.96882	3	5.04919	1	1.11693	3	3.32477	1	0.82235	0	0	1	0.82235	0	0	3	2.515	7	5.96208			1.96882	1.68306	1.11693	1.10826	0.82235		0.838333	0.851726
ATH-MIR172A	3	6.77144	6	9.4416	0	0	0	0	0	0	0	0	2	2.10739	3	3.50634	1	0.867861	4	2.88765			2.25715	1.5736					0.867861	0.721912
ATH-MIR172B	0	0	0	0	2	1.81319	7	8.35427	0	0	0	0	1	1.05495	3	4.9399	1	0.972527	3	2.6341					0.906593	1.19347			0.972527	0.878035
ATH-MIR172C	1	0.798432	4	3.32875	1	0.708847	3	2.31236	0	0	1	0.642857	0	0	1	0.642857	2	2.09966	8	11.0198			0.798432	0.832187	0.708847	0.770786		0.642857	1.04983	1.37748
ATH-MIR172D	3	3.13498	1	1.25277	6	6.06207	3	2.24255	0	0	0	0	3	2.34852	2	1.32769	0	0	5	4.86952			1.04499	1.25277	1.01035	0.747516				0.973905
ATH-MIR172E	3	3.71502	1	1.04651	0	0	0	0	0	0	0	0	0	0	0	0	11	27.5428	3	3.3157			1.23834	1.04651					2.50389	1.10523
ATH-MIR173	3	2.47791	1	2.4804	0	0	0	0	0	0	0	0	0	0	0	0	0	0	0	0			0.825968	2.4804
ATH-MIR1886	3	2.62101	1	1.05599	0	0	0	0	0	0	0	0	3	2.62101	1	1.05599	9	10.9113	4	6.16842			0.87367	1.05599					1.21237	1.54211
ATH-MIR1888	12	10.1269	6	4.7585	5	3.64563	2	1.49929	0	0	0	0	0	0	0	0	0	0	0	0			0.843908	0.793084	0.729126	0.749645
ATH-MIR319A	0	0	0	0	0	0	0	0	0	0	0	0	0	0	0	0	19	19.4521	8	10.0173									1.02379	1.25216
ATH-MIR319B	0	0	0	0	0	0	0	0	0	0	0	0	0	0	0	0	0	0	0	0
ATH-MIR319C	3	3.4104	1	1.12542	4	3.73356	2	2.28981	0	0	0	0	0	0	0	0	0	0	0	0			1.1368	1.12542	0.933391	1.1449
ATH-MIR390A	5	6.30176	2	2.35514	0	0	0	0	0	0	0	0	2	1.70113	1	1.01695	5	7.28641	2	1.2271			1.26035	1.17757					1.45728	0.61355
ATH-MIR390B	3	5.32577	2	2.8984	0	0	0	0	0	0	0	0	0	0	0	0	0	0	0	0			1.77526	1.4492
ATH-MIR391	3	9.10807	1	1.55814	1	0.836158	0	0	3	2.83903	2	1.76251	3	2.83903	2	1.76251	23	22.9069	8	8.45903			3.03602	1.55814	0.836158		0.946343	0.881257	0.995953	1.05738
ATH-MIR393A	0	0	4	10.4001	0	0	0	0	0	0	0	0	0	0	0	0	0	0	0	0				2.60003
ATH-MIR393B	6	6.4688	1	0.932594	3	3.93365	1	0.980044	0	0	0	0	3	3.80816	0	0	7	5.94653	7	7.0173			1.07813	0.932594	1.31122	0.980044			0.849505	1.00247
ATH-MIR394A	3	9.19903	2	1.67745	0	0	0	0	0	0	0	0	3	9.19903	1	0.869837	10	11.5629	3	5.09387			3.06634	0.838724					1.15629	1.69796
ATH-MIR394B	6	11.7665	3	4.16428	0	0	0	0	0	0	0	0	3	3.2963	2	2.8948	7	7.98838	3	20.4648			1.96109	1.38809					1.1412	6.8216
ATH-MIR395A	1	2.65126	2	3.40175	2	2.67434	1	1.49309	0	0	0	0	1	1.01261	1	1.49309	1	0.71965	3	2.25394			2.65126	1.70088	1.33717	1.49309			0.71965	0.751313
ATH-MIR395B	5	12.9772	1	1.08573	2	2.93337	1	0.92224	0	0	0	0	2	2.93337	1	0.92224	5	4.66101	3	2.06375			2.59543	1.08573	1.46669	0.92224			0.932201	0.687918
ATH-MIR395C	1	3.19675	2	6.80252	4	4.10054	3	2.53158	0	0	0	0	1	1.34211	2	1.69741	3	2.24903	2	3.24888			3.19675	3.40126	1.02513	0.843859			0.749677	1.62444
ATH-MIR395D	2	2.12526	3	2.35479	1	1.54009	3	3.23868	0	0	0	0	1	1.54009	3	3.23868	2	1.5435	3	2.36415			1.06263	0.78493	1.54009	1.07956			0.77175	0.78805
ATH-MIR395E	1	3.65813	2	6.38939	2	1.22722	3	3.14307	0	0	0	0	0	0	0	0	1	1.81849	3	2.24314			3.65813	3.19469	0.613608	1.04769			1.81849	0.747713
ATH-MIR395F	0	0	0	0	3	2.49298	2	1.61228	0	0	0	0	0	0	1	0.69914	6	6.70093	3	3.01187					0.830995	0.80614			1.11682	1.00396
ATH-MIR396A	1	1.1804	4	4.1201	2	2.11284	3	6.12203	0	0	0	0	0	0	0	0	0	0	0	0			1.1804	1.03003	1.05642	2.04068
ATH-MIR396B	0	0	0	0	3	2.44568	1	0.834884	0	0	0	0	0	0	0	0	4	3.10919	2	2.40647					0.815225	0.834884			0.777297	1.20323
ATH-MIR397A	3	2.47324	1	0.678492	0	0	0	0	0	0	0	0	0	0	0	0	0	0	0	0			0.824414	0.678492
ATH-MIR397B	1	1.12967	3	2.34	1	0.8	3	2.62358	0	0	0	0	0	0	0	0	0	0	0	0			1.12967	0.779999	0.8	0.874527
ATH-MIR398A	3	6.70028	1	1.28396	3	3.27144	1	1.16927	0	0	0	0	0	0	0	0	0	0	0	0			2.23343	1.28396	1.09048	1.16927
ATH-MIR398B	6	26.2867	1	1.05275	5	6.04712	1	1.45572	0	0	0	0	0	0	0	0	0	0	0	0			4.38112	1.05275	1.20942	1.45572
ATH-MIR398C	1	10.4313	2	3.85735	5	5.74401	3	6.49393	0	0	0	0	0	0	0	0	0	0	0	0			10.4313	1.92868	1.1488	2.16464
ATH-MIR399A	4	3.73293	1	1.19524	3	4.08193	1	1.16708	0	0	0	0	3	4.08193	1	1.16708	7	9.50961	5	3.75167			0.933232	1.19524	1.36064	1.16708			1.35852	0.750334
ATH-MIR399B	1	1.16147	3	8.93278	0	0	0	0	0	0	0	0	0	0	0	0	4	5.59472	10	9.49618			1.16147	2.97759					1.39868	0.949618
ATH-MIR399C	4	7.34028	1	2.28837	3	3.90768	1	1.85814	0	0	0	0	3	3.90768	1	1.85814	6	6.92272	3	2.73352			1.83507	2.28837	1.30256	1.85814			1.15379	0.911175
ATH-MIR399D	2	8.65954	1	1.77876	2	2.14849	3	5.05961	0	0	0	0	0	0	0	0	0	0	0	0			4.32977	1.77876	1.07424	1.68654
ATH-MIR399E	3	4.25191	1	1.90705	3	4.02887	1	1.61254	0	0	0	0	3	4.02887	1	1.61254	6	13.4218	3	2.51053			1.4173	1.90705	1.34296	1.61254			2.23697	0.836842
ATH-MIR399F	3	5.08621	1	2.93393	4	5.24302	1	4.74244	0	0	0	0	0	0	0	0	0	0	0	0			1.6954	2.93393	1.31075	4.74244
ATH-MIR400	5	3.34481	3	2.90576	0	0	0	0	0	0	0	0	2	1.42234	2	2.04657	9	7.94937	4	3.66543			0.668961	0.968588					0.883263	0.916358
ATH-MIR401	24	30.3568	21	34.0758	21	56.0399	11	12.0075	0	0	0	0	0	0	0	0	0	0	0	0			1.26487	1.62266	2.66857	1.09159
ATH-MIR402	3	2.92324	1	1.12472	0	0	0	0	1	1.36101	0	0	1	1.36101	0	0	34	37.9392	12	12.6968			0.974413	1.12472			1.36101		1.11586	1.05806
ATH-MIR403	4	3.64572	1	0.862262	3	3.20765	1	0.739082	0	0	0	0	0	0	0	0	0	0	0	0			0.911431	0.862262	1.06922	0.739082
ATH-MIR404	0	0	0	0	5	6.75961	10	18.7861	0	0	0	0	1	0.809136	3	2.69771	9	19.7612	15	20.8466					1.35192	1.87861			2.19569	1.38978
ATH-MIR405A	10	9.59635	12	11.3909	46	48.8009	61	63.8161	0	0	0	0	0	0	0	0	0	0	0	0			0.959635	0.949239	1.06089	1.04617
ATH-MIR405B	8	7.81387	8	7.93912	4	2.66658	2	1.07247	0	0	0	0	0	0	0	0	0	0	0	0			0.976733	0.992389	0.666646	0.536236
ATH-MIR405D	7	7.04749	3	2.67415	0	0	0	0	0	0	0	0	0	0	0	0	0	0	0	0			1.00678	0.891383
ATH-MIR406	1	0.871715	4	4.85998	0	0	0	0	0	0	0	0	0	0	0	0	0	0	0	0			0.871715	1.21499
ATH-MIR407	7	5.25382	4	2.30641	0	0	1	0.668085	0	0	0	0	0	0	0	0	0	0	0	0			0.750545	0.576601		0.668085
ATH-MIR408	3	23.9134	2	3.96002	3	3.70831	1	10.1176	3	2.3824	1	1.06719	3	2.3824	1	1.06719	17	38.7626	10	20.6619			7.97112	1.98001	1.2361	10.1176	0.794132	1.06719	2.28015	2.06619
ATH-MIR413	3	6.85919	1	0.835189	0	0	0	0	0	0	0	0	0	0	0	0	0	0	0	0			2.2864	0.835189
ATH-MIR414	28	135.571	35	128.621	2	2.65924	6	15.0734	0	0	0	0	0	0	0	0	0	0	0	0			4.84183	3.6749	1.32962	2.51224
ATH-MIR415	4	5.5376	1	13.8229	0	0	2	2.21777	0	0	0	0	0	0	0	0	0	0	0	0			1.3844	13.8229		1.10888
ATH-MIR416	8	10.2246	6	5.39198	10	16.2101	13	15.6788	0	0	0	0	0	0	0	0	0	0	0	0			1.27807	0.898663	1.62101	1.20606
ATH-MIR417	2	1.57473	3	2.70185	5	9.65968	4	4.70395	0	0	0	0	0	0	0	0	0	0	0	0			0.787365	0.900617	1.93194	1.17599
ATH-MIR419	3	3.32163	2	1.90299	3	3.44519	2	2.07227	0	0	0	0	0	0	0	0	0	0	0	0			1.10721	0.951496	1.1484	1.03613
ATH-MIR420	1	2.13718	0	0	1	0.959302	3	2.04671	0	0	0	0	0	0	0	0	0	0	0	0			2.13718		0.959302	0.682237
ATH-MIR426	3	3.0471	1	0.835189	0	0	0	0	0	0	0	0	0	0	0	0	0	0	3	2.65287			1.0157	0.835189						0.884289
ATH-MIR447A	5	6.27333	3	4.10566	2	4.04566	9	19.5251	0	0	0	0	0	0	0	0	9	12.8151	13	15.4208			1.25467	1.36855	2.02283	2.16945			1.4239	1.18622
ATH-MIR447B	3	3.81872	5	12.0673	4	11.167	5	9.82531	0	0	0	0	0	0	0	0	0	0	0	0			1.27291	2.41346	2.79175	1.96506
ATH-MIR447C	1	1.07894	4	4.03229	2	2.8337	6	6.75203	0	0	0	0	0	0	0	0	0	0	0	0			1.07894	1.00807	1.41685	1.12534
ATH-MIR472	1	0.77597	4	2.83917	1	1.05006	3	3.64308	0	0	0	0	0	0	1	0.719745	1	1.33333	0	0			0.77597	0.709792	1.05006	1.21436			1.33333
ATH-MIR771	1	2.25721	4	4.5201	2	2.91755	3	6.58583	0	0	0	0	1	0.753472	0	0	2	2.43654	6	6.55326			2.25721	1.13003	1.45878	2.19528			1.21827	1.09221
ATH-MIR773	0	0	0	0	3	2.89018	1	0.818523	0	0	0	0	3	2.89018	1	0.818523	4	5.29995	3	2.73447					0.963392	0.818523			1.32499	0.911491
ATH-MIR774	5	4.98193	2	1.57649	3	2.9957	2	1.68698	0	0	0	0	0	0	0	0	0	0	1	0.541547			0.996386	0.788247	0.998568	0.843489				0.541547
ATH-MIR775	4	3.86071	1	0.790646	4	4.14632	1	1.15033	0	0	0	0	3	3.51816	1	1.15033	6	4.82745	2	1.41982			0.965178	0.790646	1.03658	1.15033			0.804575	0.709911
ATH-MIR776	3	2.22191	1	0.857461	4	3.18849	1	0.760579	0	0	0	0	1	0.581227	0	0	1	0.584838	0	0			0.740637	0.857461	0.797121	0.760579			0.584838
ATH-MIR777	3	2.49588	1	0.579065	3	1.98674	1	0.868597	0	0	0	0	0	0	0	0	3	9.20578	1	0.905345			0.83196	0.579065	0.662246	0.868597			3.06859	0.905345
ATH-MIR778	1	1.50616	3	3.36459	3	2.79363	9	15.1651	0	0	0	0	0	0	0	0	1	0.741497	0	0			1.50616	1.12153	0.93121	1.68501			0.741497
ATH-MIR779	0	0	0	0	4	7.32199	1	0.705487	0	0	0	0	0	0	0	0	12	10.4182	4	3.16573					1.8305	0.705487			0.868182	0.791433
ATH-MIR780	0	0	0	0	1	0.838462	3	2.82651	0	0	0	0	0	0	0	0	0	0	1	1.35095					0.838462	0.94217				1.35095
ATH-MIR781	0	0	0	0	1	0.72449	0	0	3	2.20064	1	0.996871	3	2.20064	1	0.996871	9	7.67557	3	3.93492					0.72449		0.733548	0.996871	0.852842	1.31164
ATH-MIR782	3	2.72304	1	0.856663	0	0	0	0	0	0	0	0	0	0	0	0	4	3.99926	5	5.12657			0.907679	0.856663					0.999815	1.02531
ATH-MIR783	4	10.3667	3	5.60362	4	4.4644	1	3.57461	2	1.97025	1	0.732739	2	1.97025	1	0.732739	58	64.6262	40	74.2287			2.59167	1.86787	1.1161	3.57461	0.985123	0.732739	1.11424	1.85572
ATH-MIR822	1	0.692308	3	3.03916	9	12.6959	17	32.3611	1	1.66264	3	3.14961	1	1.66264	3	3.14961	15	17.505	31	32.1114			0.692308	1.01305	1.41066	1.90359	1.66264	1.04987	1.167	1.03585
ATH-MIR823	1	1.11758	3	3.00703	1	0.755879	4	4.03867	1	1.67806	0	0	1	1.67806	0	0	6	6.35034	9	8.51751			1.11758	1.00234	0.755879	1.00967	1.67806		1.05839	0.94639
ATH-MIR824	4	4.48371	1	2.32418	1	0.676871	0	0	3	6.4492	1	0.961538	3	6.4492	1	0.961538	78	126.221	26	30.7729			1.12093	2.32418	0.676871		2.14973	0.961538	1.61821	1.18357
ATH-MIR825	4	4.19173	1	2.56439	6	5.65495	2	3.24524	0	0	0	0	0	0	0	0	9	8.04663	3	2.86786			1.04793	2.56439	0.942491	1.62262			0.89407	0.955954
ATH-MIR826	6	7.69837	2	2.16319	4	5.08629	1	1.43681	0	0	1	1.03185	0	0	1	1.03185	0	0	2	1.78025			1.28306	1.0816	1.27157	1.43681		1.03185		0.890127
ATH-MIR827	2	1.59045	3	3.38681	1	0.977827	3	2.20899	0	0	0	0	0	0	0	0	4	7.47583	12	10.4319			0.795226	1.12894	0.977827	0.736331			1.86896	0.869324
ATH-MIR828	6	4.81136	2	1.44286	0	0	0	0	0	0	0	0	0	0	0	0	2	1.07822	2	1.41667			0.801894	0.721429					0.539112	0.708333
ATH-MIR829	0	0	0	0	1	0.888611	4	2.94073	0	0	0	0	0	0	0	0	6	5.05695	18	16.4384					0.888611	0.735182			0.842824	0.913243
ATH-MIR830	1	0.91239	3	2.90983	2	6.61014	6	5.29226	0	0	0	0	0	0	0	0	0	0	0	0			0.91239	0.969944	3.30507	0.882043
ATH-MIR831	6	7.38979	2	1.8589	3	2.40326	1	3.41545	0	0	0	0	0	0	0	0	0	0	0	0			1.23163	0.929451	0.801086	3.41545
ATH-MIR832	0	0	0	0	3	5.07068	1	1.08571	0	0	0	0	0	0	0	0	3	2.44404	0	0					1.69023	1.08571			0.814681
ATH-MIR833	0	0	0	0	0	0	2	1.37037	3	4.09552	1	0.927617	3	4.09552	1	0.927617	18	23.3734	6	8.01893						0.685185	1.36517	0.927617	1.29852	1.33649
ATH-MIR834	1	2.04945	3	7.13336	1	5.30769	4	4.82564	0	0	0	0	0	0	0	0	3	3.72493	4	4.23827			2.04945	2.37779	5.30769	1.20641			1.24164	1.05957
ATH-MIR835	0	0	0	0	3	2.69121	6	8.65747	0	0	0	0	0	0	0	0	16	30.5769	36	34.9301					0.897072	1.44291			1.91105	0.97028
ATH-MIR836	1	4.31691	3	2.76019	2	7.04143	6	8.81852	0	0	0	0	0	0	0	0	0	0	0	0			4.31691	0.920063	3.52072	1.46975
ATH-MIR837	0	0	1	1.49471	1	1.04167	0	0	0	0	0	0	0	0	0	0	0	0	0	0				1.49471	1.04167
ATH-MIR838	3	6.91761	2	1.51412	3	3.10148	1	10.1458	0	0	0	0	0	0	0	0	3	3.50716	1	0.606498			2.30587	0.757059	1.03383	10.1458			1.16905	0.606498
ATH-MIR839	1	2.12695	3	2.61187	2	3.23497	7	10.2784	0	0	0	0	0	0	0	0	6	6.19599	21	21.0049			2.12695	0.870622	1.61748	1.46835			1.03267	1.00023
ATH-MIR840	3	2.44777	3	6.23279	4	6.14816	3	2.45588	0	0	0	0	0	0	0	0	0	0	0	0			0.815925	2.0776	1.53704	0.818628
ATH-MIR841	1	0.857143	4	4.23224	5	4.57116	8	7.56744	0	0	0	0	0	0	0	0	0	0	0	0			0.857143	1.05806	0.914231	0.94593
ATH-MIR842	5	13.2247	3	5.12608	6	7.9806	2	3.5	0	0	0	0	0	0	0	0	0	0	0	0			2.64494	1.70869	1.3301	1.75
ATH-MIR843	4	4.54491	1	1.05765	3	2.62921	2	1.68746	0	0	0	0	0	0	0	0	0	0	0	0			1.13623	1.05765	0.876402	0.843731
ATH-MIR844	1	0.761478	3	2.84462	2	1.95969	6	4.47772	0	0	0	0	0	0	0	0	0	0	3	2.25356			0.761478	0.948208	0.979843	0.746286				0.751187
ATH-MIR845A	1	1.54176	3	3.0123	1	2.37692	3	2.74669	0	0	0	0	0	0	0	0	3	5.88901	9	9.21277			1.54176	1.0041	2.37692	0.915562			1.963	1.02364
ATH-MIR845B	4	3.61051	4	3.21409	2	1.77225	3	3.51423	0	0	0	0	0	0	0	0	0	0	0	0			0.902627	0.803522	0.886123	1.17141
ATH-MIR846	7	7.10569	10	10.2661	7	6.3403	2	1.5735	0	0	0	0	0	0	0	0	0	0	0	0			1.0151	1.02661	0.905757	0.786748
ATH-MIR847	3	7.3093	2	1.78032	3	3.28064	2	8.40914	0	0	0	0	0	0	0	0	0	0	1	1.17082			2.43643	0.89016	1.09355	4.20457				1.17082
ATH-MIR848	1	1.6022	4	5.16194	2	1.75628	3	3.07309	0	0	0	0	0	0	0	0	6	7.43906	18	18.6403			1.6022	1.29048	0.878138	1.02436			1.23984	1.03557
ATH-MIR849	1	1.6408	4	3.88572	2	1.62217	6	4.66186	0	0	0	0	0	0	0	0	0	0	0	0			1.6408	0.971431	0.811086	0.776977
ATH-MIR850	6	7.21006	2	2.92637	3	2.58323	1	0.824176	0	0	0	0	0	0	0	0	0	0	0	0			1.20168	1.46319	0.861077	0.824176
ATH-MIR851	0	0	1	0.490272	1	1.24745	3	10.1434	0	0	1	0.785992	0	0	1	0.785992	2	1.8641	2	1.67315				0.490272	1.24745	3.38114		0.785992	0.93205	0.836576
ATH-MIR852	3	3.24392	2	2.58845	4	3.97383	1	0.750549	3	1.97471	1	0.73956	3	1.97471	1	0.73956	18	19.6702	7	7.80627			1.08131	1.29423	0.993459	0.750549	0.658238	0.73956	1.09279	1.11518
ATH-MIR853	3	7.63882	1	1.8925	6	10.6302	2	12.6349	0	0	0	0	0	0	0	0	0	0	0	0			2.54627	1.8925	1.77169	6.31747
ATH-MIR854A	6	9.19245	2	35.5899	0	0	0	0	0	0	0	0	0	0	0	0	0	0	0	0			1.53208	17.795
ATH-MIR854B	5	7.80665	1	14.4009	2	2.76559	2	2.20958	0	0	0	0	0	0	0	0	0	0	0	0			1.56133	14.4009	1.38279	1.10479
ATH-MIR854C	0	0	4	137.554	0	0	0	0	0	0	0	0	0	0	0	0	0	0	0	0				34.3885
ATH-MIR854D	4	5.85489	3	64.2735	5	17.2951	2	1.70674	0	0	0	0	0	0	0	0	0	0	0	0			1.46372	21.4245	3.45902	0.853368
ATH-MIR855	24	20.0246	24	65.5056	17	13.0622	21	15.4134	0	0	0	0	0	0	0	0	3	3.74653	1	0.4926			0.834358	2.7294	0.768364	0.733971			1.24884	0.4926
ATH-MIR856	4	4.17231	3	9.94892	1	0.626459	0	0	3	4.48669	1	2.33292	3	4.48669	1	2.33292	24	29.0321	12	18.6359			1.04308	3.31631	0.626459		1.49556	2.33292	1.20967	1.55299
ATH-MIR857	1	0.912088	4	3.827	1	0.651648	3	2.55953	0	0	0	0	0	0	0	0	1	2.2235	1	0.855596			0.912088	0.95675	0.651648	0.853176			2.2235	0.855596
ATH-MIR858	1	4.10913	4	3.22469	1	0.91314	3	3.89737	0	0	0	0	1	4.10913	3	2.44245	5	25.7305	15	15.6813			4.10913	0.806172	0.91314	1.29912			5.1461	1.04542
ATH-MIR859	3	2.45356	2	2.29215	0	0	0	0	0	0	0	0	0	0	0	0	0	0	0	0			0.817852	1.14608
ATH-MIR860	4	16.1161	1	4.36977	3	3.15198	1	0.887209	0	0	0	0	0	0	0	0	0	0	0	0			4.02902	4.36977	1.05066	0.887209
ATH-MIR861	1	0.818182	3	2.29343	1	1.02882	3	3.04832	0	0	0	0	0	0	0	0	0	0	0	0			0.818182	0.764478	1.02882	1.01611
ATH-MIR862	0	0	0	0	0	0	1	0.548638	0	0	0	0	0	0	0	0	0	0	0	0						0.548638
ATH-MIR863	0	0	0	0	3	2.155	1	1.20879	0	0	0	0	0	0	0	0	0	0	0	0					0.718332	1.20879
ATH-MIR864	0	0	0	0	0	0	1	0.569038	0	0	0	0	0	0	0	0	0	0	0	0						0.569038
ATH-MIR865	1	0.774059	0	0	3	2.95007	1	0.725275	0	0	0	0	1	0.774059	0	0	0	0	1	0.729537			0.774059		0.983356	0.725275				0.729537
ATH-MIR866	2	1.34975	3	2.7753	1	0.927907	3	2.31477	0	0	0	0	1	0.680233	3	2.7753	2	1.93721	6	5.51945			0.674874	0.925098	0.927907	0.771589			0.968605	0.919909
ATH-MIR867	3	2.74793	1	0.747253	3	2.27678	2	1.71054	0	0	0	0	0	0	0	0	0	0	0	0			0.915977	0.747253	0.758925	0.85527
ATH-MIR868	2	2.45258	1	0.711086	0	0	0	0	0	0	0	0	0	0	0	0	2	2.47699	4	3.56228			1.22629	0.711086					1.23849	0.890569
ATH-MIR869	1	1.11395	3	2.87642	3	3.275	6	9.51718	0	0	0	0	1	1.11395	3	2.87642	8	8.33256	24	24.9526			1.11395	0.958807	1.09167	1.5862			1.04157	1.03969
ATH-MIR870	1	2.30233	3	2.13335	1	0.875581	3	2.41844	0	0	0	0	0	0	0	0	0	0	0	0		ttests	2.30233	0.711116	0.875581	0.806145
Signal per probe	528	1024.07	484	1155.58	465	664.901	531	747.597	47	73.0728	41	45.5125	118	177.326	107	174.121	852	1277.63	780	1028.35		v. resp none	0.0641114	0.032128	0.765809	0.986493	0.962323	0.0470445	0.00735426	0.00735426
		1.93953		2.38756		1.42989		1.4079		1.55474		1.11006		1.50276		1.6273		1.49956		1.31839		v. tot none	0.000788362	0.0002861	0.289856	0.15727	0.43219	0.200416	0.128517	0.116919
	log2	0.955709		1.25554		0.515909		0.493548		0.636673		0.150639		0.587618		0.702482		0.584541		0.39878
old
sum	337	572.823	323	555.537	301	606.704	342	498.979	153	284.862	102	275.988	395	725.224	359	643.752	1495	2091.01	1446	1791.92
Signal per probe		1.69977		1.71993		2.01563		1.459		1.86184		2.70576		1.83601		1.79318		1.39867		1.23923
	log2	0.765341		0.782349		1.01123		0.544983		0.896731		1.43603		0.876574		0.84252		0.484056		0.309441

## Sheet: osa
Rice MIRNA gene tiling array signals mapped to different domains of the hairpin. Data extracted from Li et al. (2006. Nature Genet 38: 124-129)																						normalized per probe
hairpin name	sense mature #	sense mature express	anti mature #	anti mature express	sense star #	sense star express	anti star #	anti star express	sense smRNAs #	sense smRNAs express	anti smRNAs #	anti smRNAs express	sense all smR #	sense all smR express	anti all smR #	anti all smR express	sense none #	sense none express	anti none #	anti none express		sense mat express	anti mat express	sense star express	anti star express	sense smR express	anti smR express	sense none express	anti none express
OSA-MIR1317	0	0	0	0	0	0	0	0	0	0	0	0	0	0	0	0	2	2.33442	0	0								1.16721
OSA-MIR1318	0	0	0	0	0	0	0	0	0	0	0	0	0	0	0	0	0	0	1	1.40332									1.40332
OSA-MIR1320	0	0	0	0	0	0	0	0	0	0	0	0	0	0	0	0	0	0	0	0
OSA-MIR1424	0	0	0	0	0	0	0	0	0	0	1	1.72028	0	0	1	1.72028	0	0	5	17.9929							1.72028		3.59859
OSA-MIR1425	0	0	1	0.862348	0	0	0	0	0	0	0	0	0	0	0	0	0	0	0	0			0.862348
OSA-MIR1427	0	0	0	0	1	0.913622	0	0	0	0	0	0	0	0	0	0	0	0	0	0				0.913622
OSA-MIR1428A	0	0	0	0	0	0	0	0	0	0	0	0	0	0	0	0	1	1.10043	0	0								1.10043
OSA-MIR1428B	1	1.11635	0	0	0	0	1	1.08159	0	0	0	0	0	0	0	0	0	0	0	0		1.11635			1.08159
OSA-MIR1428C	0	0	2	2.12974	0	0	0	0	0	0	0	0	0	0	0	0	0	0	0	0			1.06487
OSA-MIR1428D	0	0	1	0.807718	1	1.54213	0	0	0	0	0	0	0	0	0	0	0	0	0	0			0.807718	1.54213
OSA-MIR1428E	0	0	0	0	0	0	0	0	0	0	0	0	0	0	0	0	0	0	0	0
OSA-MIR1429	0	0	0	0	0	0	0	0	0	0	0	0	0	0	0	0	0	0	0	0
OSA-MIR1430	0	0	0	0	0	0	0	0	0	0	0	0	0	0	0	0	2	19.6871	0	0								9.84354
OSA-MIR1431	1	1.61351	0	0	1	0.845123	0	0	0	0	0	0	0	0	0	0	2	2.80189	0	0		1.61351		0.845123				1.40094
OSA-MIR1432	0	0	0	0	0	0	0	0	0	0	0	0	0	0	0	0	0	0	1	1.84749									1.84749
OSA-MIR1433	1	0.839188	0	0	0	0	0	0	0	0	0	0	0	0	0	0	1	0.954344	0	0		0.839188						0.954344
OSA-MIR1435	0	0	0	0	0	0	0	0	0	0	0	0	0	0	0	0	0	0	0	0
OSA-MIR1436	1	1.31604	0	0	0	0	0	0	0	0	0	0	0	0	0	0	0	0	0	0		1.31604
OSA-MIR1438	0	0	1	0.803256	0	0	0	0	0	0	0	0	0	0	0	0	0	0	0	0			0.803256
OSA-MIR1441	0	0	0	0	1	0.707003	0	0	0	0	0	0	0	0	0	0	0	0	0	0				0.707003
OSA-MIR1442	0	0	0	0	0	0	0	0	0	0	0	0	0	0	0	0	2	3.13475	0	0								1.56737
OSA-MIR156B	0	0	0	0	0	0	1	0.86078	0	0	1	0.832614	0	0	1	0.832614	0	0	3	3.41688					0.86078		0.832614		1.13896
OSA-MIR156C	0	0	0	0	0	0	1	12.099	0	0	0	0	0	0	0	0	0	0	0	0					12.099
OSA-MIR156D	0	0	0	0	1	1.51173	0	0	0	0	0	0	0	0	0	0	1	1.08762	0	0				1.51173				1.08762
OSA-MIR156E	1	13.317	0	0	0	0	0	0	0	0	0	0	0	0	0	0	0	0	0	0		13.317
OSA-MIR156F	0	0	0	0	0	0	0	0	0	0	0	0	0	0	0	0	0	0	0	0
OSA-MIR156G	1	16.8357	0	0	0	0	0	0	0	0	0	0	0	0	0	0	0	0	0	0		16.8357
OSA-MIR156H	0	0	0	0	0	0	0	0	0	0	0	0	0	0	0	0	1	2.26783	0	0								2.26783
OSA-MIR156J	0	0	0	0	1	2.05233	0	0	0	0	0	0	0	0	0	0	2	3.05547	0	0				2.05233				1.52774
OSA-MIR156K	0	0	0	0	0	0	0	0	0	0	0	0	0	0	0	0	0	0	0	0
OSA-MIR156L	0	0	1	1.13139	0	0	0	0	0	0	0	0	0	0	1	1.13139	0	0	2	2.04447			1.13139						1.02223
OSA-MIR159A	0	0	0	0	0	0	0	0	0	0	0	0	0	0	0	0	1	16.2764	3	2.82016								16.2764	0.940053
OSA-MIR159B	0	0	0	0	0	0	0	0	0	0	0	0	0	0	0	0	0	0	3	4.59978									1.53326
OSA-MIR159C	1	0.997344	0	0	0	0	1	0.89909	0	0	0	0	0	0	0	0	0	0	0	0		0.997344			0.89909
OSA-MIR159D	1	0.876534	0	0	1	1.97947	0	0	0	0	0	0	0	0	0	0	0	0	0	0		0.876534		1.97947
OSA-MIR159E	1	0.793593	0	0	2	7.09135	0	0	0	0	0	0	0	0	0	0	0	0	0	0		0.793593		3.54567
OSA-MIR159F	0	0	0	0	0	0	1	1.46109	0	0	0	0	0	0	1	1.46109	1	1.0735	6	6.09641					1.46109			1.0735	1.01607
OSA-MIR160A	1	1.82079	0	0	0	0	0	0	0	0	0	0	0	0	0	0	0	0	0	0		1.82079
OSA-MIR160B	1	1.25165	0	0	1	3.45983	0	0	0	0	0	0	0	0	0	0	0	0	0	0		1.25165		3.45983
OSA-MIR160C	1	0.782831	0	0	0	0	0	0	0	0	0	0	0	0	0	0	0	0	0	0		0.782831
OSA-MIR160D	0	0	0	0	0	0	0	0	0	0	0	0	0	0	0	0	2	5.19655	0	0								2.59828
OSA-MIR160E	0	0	1	1.74952	0	0	0	0	0	0	0	0	0	0	0	0	0	0	0	0			1.74952
OSA-MIR160F	0	0	0	0	0	0	0	0	0	0	0	0	0	0	0	0	0	0	0	0
OSA-MIR162A	0	0	0	0	0	0	1	8.94251	0	0	0	0	0	0	1	8.94251	0	0	2	1.6665					8.94251				0.833252
OSA-MIR162B	0	0	0	0	0	0	0	0	0	0	0	0	0	0	0	0	0	0	2	7.25534									3.62767
OSA-MIR164A	0	0	1	10.0152	0	0	0	0	0	0	0	0	0	0	0	0	0	0	1	1.75695			10.0152						1.75695
OSA-MIR164B	0	0	1	1.44189	0	0	0	0	0	0	0	0	0	0	1	1.44189	0	0	2	5.19746			1.44189						2.59873
OSA-MIR164C	1	1.13218	0	0	0	0	0	0	0	0	0	0	0	0	0	0	0	0	0	0		1.13218
OSA-MIR164D	1	1.76399	0	0	0	0	0	0	0	0	0	0	0	0	0	0	0	0	0	0		1.76399
OSA-MIR164E	0	0	1	1.3392	0	0	0	0	0	0	0	0	0	0	0	0	0	0	0	0			1.3392
OSA-MIR166A	0	0	1	1.11719	0	0	1	1.5969	0	0	0	0	0	0	0	0	0	0	0	0			1.11719		1.5969
OSA-MIR166B	0	0	0	0	0	0	1	6.88697	0	0	0	0	0	0	0	0	0	0	0	0					6.88697
OSA-MIR166C	0	0	0	0	0	0	1	1.21373	0	0	0	0	0	0	0	0	0	0	1	5.24545					1.21373				5.24545
OSA-MIR166D	0	0	0	0	0	0	1	0.760552	0	0	0	0	0	0	0	0	0	0	1	0.993909					0.760552				0.993909
OSA-MIR166E	0	0	0	0	0	0	0	0	0	0	0	0	0	0	0	0	0	0	1	1.3938									1.3938
OSA-MIR166F	1	3.20999	0	0	0	0	0	0	0	0	0	0	0	0	0	0	0	0	0	0		3.20999
OSA-MIR166G	0	0	0	0	0	0	0	0	0	0	0	0	0	0	0	0	0	0	0	0
OSA-MIR166I	0	0	0	0	1	0.931549	0	0	0	0	0	0	0	0	0	0	1	17.7094	0	0				0.931549				17.7094
OSA-MIR166J	0	0	0	0	0	0	1	1.58029	0	0	0	0	0	0	0	0	0	0	1	2.50322					1.58029				2.50322
OSA-MIR166K	0	0	0	0	1	1.83437	0	0	0	0	0	0	1	1.83437	0	0	0	0	0	0				1.83437
OSA-MIR166L	1	1.13719	0	0	0	0	0	0	0	0	0	0	0	0	0	0	1	1.27778	0	0		1.13719						1.27778
OSA-MIR166M	0	0	0	0	0	0	0	0	0	0	0	0	0	0	0	0	0	0	0	0
OSA-MIR166N	0	0	0	0	0	0	0	0	0	0	0	0	0	0	0	0	0	0	1	1.955									1.955
OSA-MIR167A	0	0	1	0.703081	0	0	0	0	0	0	0	0	0	0	0	0	0	0	0	0			0.703081
OSA-MIR167B	0	0	0	0	0	0	0	0	0	0	0	0	0	0	0	0	0	0	0	0
OSA-MIR167C	0	0	0	0	1	0.778231	0	0	0	0	0	0	0	0	0	0	2	3.3061	0	0				0.778231				1.65305
OSA-MIR167D	0	0	0	0	0	0	0	0	0	0	0	0	0	0	0	0	0	0	0	0
OSA-MIR167E	0	0	0	0	0	0	0	0	0	0	0	0	0	0	0	0	0	0	0	0
OSA-MIR167F	1	0.861841	0	0	0	0	0	0	0	0	0	0	1	0.861841	0	0	1	1.55548	0	0		0.861841						1.55548
OSA-MIR167G	0	0	1	4.1683	0	0	0	0	0	0	0	0	0	0	1	4.1683	0	0	0	0			4.1683
OSA-MIR167H	0	0	0	0	0	0	1	1.02661	0	0	0	0	0	0	0	0	0	0	0	0					1.02661
OSA-MIR167I	0	0	0	0	0	0	0	0	0	0	0	0	0	0	0	0	0	0	0	0
OSA-MIR167J	0	0	0	0	0	0	0	0	0	0	0	0	0	0	0	0	2	1.53387	0	0								0.766937
OSA-MIR168A	1	7.15234	0	0	0	0	0	0	0	0	0	0	1	7.15234	0	0	0	0	0	0		7.15234
OSA-MIR168B	0	0	1	1.22166	0	0	1	2.72987	0	0	0	0	0	0	0	0	0	0	0	0			1.22166		2.72987
OSA-MIR169A	0	0	1	0.963363	0	0	1	18.3643	0	0	0	0	0	0	0	0	0	0	1	1.15179			0.963363		18.3643				1.15179
OSA-MIR169B	0	0	0	0	0	0	0	0	0	0	0	0	0	0	0	0	0	0	2	1.97754									0.988768
OSA-MIR169C	0	0	0	0	1	0.893028	0	0	0	0	0	0	0	0	0	0	1	0.921719	0	0				0.893028				0.921719
OSA-MIR169D	0	0	1	0.840405	0	0	0	0	0	0	0	0	0	0	1	0.840405	0	0	1	0.806806			0.840405						0.806806
OSA-MIR169E	0	0	0	0	0	0	0	0	0	0	0	0	0	0	0	0	0	0	0	0
OSA-MIR169F	0	0	0	0	1	0.996902	0	0	0	0	0	0	0	0	0	0	0	0	0	0				0.996902
OSA-MIR169G	0	0	0	0	0	0	0	0	0	0	0	0	0	0	0	0	0	0	0	0
OSA-MIR169H	0	0	1	1.20012	0	0	0	0	0	0	0	0	0	0	0	0	0	0	0	0			1.20012
OSA-MIR169I	0	0	1	3.30476	0	0	0	0	0	0	0	0	0	0	0	0	0	0	0	0			3.30476
OSA-MIR169J	1	0.747468	0	0	0	0	0	0	0	0	0	0	0	0	0	0	0	0	0	0		0.747468
OSA-MIR169K	1	0.963774	0	0	0	0	0	0	0	0	0	0	1	0.963774	0	0	2	1.48082	0	0		0.963774						0.740409
OSA-MIR169L	0	0	0	0	0	0	0	0	0	0	0	0	0	0	0	0	0	0	0	0
OSA-MIR169M	0	0	0	0	0	0	0	0	0	0	0	0	0	0	0	0	0	0	0	0
OSA-MIR169O	0	0	0	0	0	0	1	0.950574	0	0	0	0	0	0	0	0	0	0	0	0					0.950574
OSA-MIR169P	0	0	1	1.09012	0	0	0	0	0	0	0	0	0	0	0	0	0	0	0	0			1.09012
OSA-MIR169Q	0	0	0	0	0	0	0	0	0	0	0	0	0	0	0	0	0	0	0	0
OSA-MIR171A	0	0	0	0	0	0	0	0	0	0	0	0	0	0	0	0	0	0	0	0
OSA-MIR171B	0	0	0	0	1	0.841053	0	0	0	0	0	0	0	0	0	0	0	0	0	0				0.841053
OSA-MIR171C	0	0	0	0	0	0	0	0	0	0	0	0	0	0	0	0	1	1.26447	0	0								1.26447
OSA-MIR171D	0	0	0	0	0	0	1	0.82643	0	0	0	0	0	0	0	0	0	0	1	0.924051					0.82643				0.924051
OSA-MIR171F	1	1.10355	0	0	0	0	0	0	0	0	0	0	0	0	0	0	0	0	0	0		1.10355
OSA-MIR171G	0	0	1	1.35696	0	0	1	1.67241	0	0	0	0	0	0	1	1.67241	0	0	0	0			1.35696		1.67241
OSA-MIR171H	0	0	1	0.886817	0	0	1	1.48569	0	0	0	0	0	0	1	1.48569	0	0	0	0			0.886817		1.48569
OSA-MIR171I	1	1.00428	0	0	0	0	0	0	0	0	0	0	0	0	0	0	1	0.910147	0	0		1.00428						0.910147
OSA-MIR172A	0	0	0	0	0	0	0	0	1	1.27169	0	0	1	1.27169	0	0	2	2.34629	0	0						1.27169		1.17315
OSA-MIR172B	1	0.804556	0	0	0	0	0	0	0	0	0	0	0	0	0	0	3	8.23935	0	0		0.804556						2.74645
OSA-MIR172C	0	0	0	0	0	0	1	0.990619	0	0	0	0	0	0	1	0.990619	0	0	1	1.33095					0.990619				1.33095
OSA-MIR172D	2	2.31031	0	0	0	0	0	0	0	0	0	0	0	0	0	0	2	1.88642	0	0		1.15515						0.943208
OSA-MIR1846A	0	0	0	0	0	0	0	0	0	0	0	0	0	0	0	0	0	0	0	0
OSA-MIR1846B	0	0	0	0	0	0	0	0	0	0	0	0	0	0	0	0	0	0	0	0
OSA-MIR1846D	0	0	0	0	0	0	0	0	0	0	0	0	0	0	0	0	0	0	0	0
OSA-MIR1847	0	0	0	0	0	0	0	0	0	0	0	0	0	0	0	0	0	0	0	0
OSA-MIR1849	0	0	0	0	0	0	0	0	0	0	1	1.25774	0	0	1	1.25774	0	0	2	2.43921							1.25774		1.2196
OSA-MIR1850	0	0	1	3.10664	0	0	0	0	0	0	0	0	0	0	1	3.10664	0	0	1	3.63628			3.10664						3.63628
OSA-MIR1851	0	0	0	0	0	0	0	0	0	0	0	0	0	0	0	0	1	1.46067	0	0								1.46067
OSA-MIR1852	0	0	0	0	0	0	0	0	0	0	0	0	0	0	0	0	0	0	0	0
OSA-MIR1854	0	0	0	0	0	0	0	0	0	0	0	0	0	0	0	0	0	0	0	0
OSA-MIR1855	0	0	0	0	0	0	0	0	0	0	0	0	0	0	0	0	0	0	0	0
OSA-MIR1856	0	0	1	0.637033	0	0	0	0	0	0	0	0	0	0	1	0.637033	0	0	0	0			0.637033
OSA-MIR1857	0	0	0	0	0	0	0	0	0	0	0	0	0	0	0	0	0	0	2	1.74372									0.871858
OSA-MIR1859	1	0.813649	0	0	1	2.79007	0	0	0	0	0	0	1	2.79007	0	0	0	0	0	0		0.813649		2.79007
OSA-MIR1861A	0	0	0	0	0	0	1	0.999388	0	0	0	0	0	0	0	0	0	0	0	0					0.999388
OSA-MIR1861B	0	0	0	0	0	0	0	0	0	0	0	0	0	0	0	0	0	0	0	0
OSA-MIR1861C	0	0	0	0	0	0	2	2.00747	0	0	0	0	0	0	0	0	0	0	0	0					1.00374
OSA-MIR1861E	1	0.952919	0	0	0	0	0	0	0	0	0	0	0	0	0	0	0	0	0	0		0.952919
OSA-MIR1861F	0	0	0	0	0	0	0	0	0	0	0	0	0	0	0	0	0	0	0	0
OSA-MIR1861G	0	0	0	0	1	2.43425	0	0	0	0	0	0	0	0	0	0	0	0	0	0				2.43425
OSA-MIR1861I	0	0	0	0	0	0	0	0	0	0	0	0	0	0	0	0	0	0	0	0
OSA-MIR1861J	0	0	1	1.61468	0	0	0	0	0	0	0	0	0	0	0	0	0	0	0	0			1.61468
OSA-MIR1861K	0	0	1	0.920029	0	0	0	0	0	0	0	0	0	0	0	0	0	0	0	0			0.920029
OSA-MIR1861L	1	0.767938	0	0	0	0	0	0	0	0	0	0	0	0	0	0	0	0	0	0		0.767938
OSA-MIR1861M	0	0	0	0	0	0	0	0	0	0	0	0	0	0	0	0	0	0	0	0
OSA-MIR1861N	0	0	0	0	0	0	0	0	0	0	0	0	0	0	0	0	0	0	0	0
OSA-MIR1862A	0	0	0	0	0	0	1	0.91302	0	0	0	0	0	0	0	0	0	0	0	0					0.91302
OSA-MIR1862B	0	0	1	0.793593	0	0	1	1.10747	0	0	0	0	0	0	0	0	0	0	0	0			0.793593		1.10747
OSA-MIR1862C	1	0.873788	1	0.866571	0	0	0	0	0	0	0	0	0	0	0	0	0	0	0	0		0.873788	0.866571
OSA-MIR1862D	0	0	0	0	1	0.744582	0	0	0	0	0	0	0	0	0	0	0	0	0	0				0.744582
OSA-MIR1862E	0	0	0	0	0	0	0	0	0	0	0	0	0	0	0	0	0	0	0	0
OSA-MIR1863	0	0	0	0	0	0	1	2.16502	0	0	0	0	0	0	0	0	0	0	6	8.4756					2.16502				1.4126
OSA-MIR1864	1	0.936202	0	0	1	0.75996	0	0	0	0	0	0	0	0	0	0	0	0	0	0		0.936202		0.75996
OSA-MIR1865	0	0	0	0	0	0	0	0	1	1.50152	0	0	1	1.50152	0	0	4	4.18122	0	0						1.50152		1.04531
OSA-MIR1866	0	0	1	0.967395	0	0	0	0	0	0	0	0	0	0	0	0	0	0	0	0			0.967395
OSA-MIR1867	0	0	0	0	1	1.1358	0	0	0	0	0	0	0	0	0	0	0	0	0	0				1.1358
OSA-MIR1868	0	0	1	1.33066	0	0	0	0	0	0	0	0	0	0	0	0	0	0	2	1.58731			1.33066						0.793657
OSA-MIR1869	0	0	1	0.778231	0	0	0	0	0	0	0	0	0	0	0	0	0	0	0	0			0.778231
OSA-MIR1870	1	0.877022	0	0	1	0.887158	0	0	0	0	0	0	0	0	0	0	1	1.29357	0	0		0.877022		0.887158				1.29357
OSA-MIR1871	0	0	0	0	0	0	0	0	1	1.12127	0	0	1	1.12127	0	0	2	1.8738	0	0						1.12127		0.936902
OSA-MIR1873	0	0	0	0	1	0.920981	0	0	0	0	0	0	0	0	0	0	1	0.952665	0	0				0.920981				0.952665
OSA-MIR1874	0	0	0	0	0	0	0	0	0	0	0	0	0	0	0	0	0	0	0	0
OSA-MIR1875	0	0	1	0.920892	0	0	0	0	0	0	0	0	0	0	0	0	0	0	4	3.70455			0.920892						0.926138
OSA-MIR1876	1	17.4662	0	0	0	0	0	0	1	2.03583	0	0	1	2.03583	0	0	2	2.78951	0	0		17.4662				2.03583		1.39476
OSA-MIR1877	1	2.54524	0	0	0	0	0	0	0	0	0	0	0	0	0	0	0	0	0	0		2.54524
OSA-MIR1878	1	1.43183	0	0	1	1.32273	0	0	0	0	0	0	0	0	0	0	0	0	0	0		1.43183		1.32273
OSA-MIR1879	0	0	0	0	0	0	0	0	0	0	0	0	0	0	0	0	0	0	0	0
OSA-MIR1880	1	0.920823	0	0	0	0	0	0	0	0	0	0	1	0.920823	0	0	0	0	0	0		0.920823
OSA-MIR1881	0	0	0	0	0	0	1	1.06415	0	0	0	0	0	0	0	0	0	0	0	0					1.06415
OSA-MIR1882A	0	0	0	0	1	1.17668	0	0	0	0	0	0	0	0	0	0	0	0	0	0				1.17668
OSA-MIR1882B	0	0	0	0	0	0	0	0	0	0	0	0	0	0	0	0	0	0	0	0
OSA-MIR1882C	0	0	1	1.14333	0	0	0	0	0	0	0	0	0	0	0	0	0	0	0	0			1.14333
OSA-MIR1882E	0	0	0	0	0	0	0	0	0	0	0	0	0	0	0	0	1	0.865654	1	0.951818								0.865654	0.951818
OSA-MIR1882F	1	0.883522	0	0	0	0	0	0	0	0	0	0	0	0	0	0	0	0	0	0		0.883522
OSA-MIR1882G	0	0	0	0	0	0	0	0	0	0	0	0	0	0	0	0	0	0	0	0
OSA-MIR1882H	0	0	0	0	0	0	0	0	0	0	0	0	0	0	0	0	0	0	0	0
OSA-MIR1883B	0	0	0	0	0	0	1	1.18585	0	0	0	0	0	0	0	0	0	0	0	0					1.18585
OSA-MIR1884B	0	0	0	0	0	0	0	0	0	0	0	0	0	0	0	0	0	0	0	0
OSA-MIR319A	0	0	0	0	1	1.23739	0	0	0	0	0	0	0	0	0	0	3	7.66746	0	0				1.23739				2.55582
OSA-MIR319B	0	0	0	0	0	0	0	0	0	0	0	0	0	0	0	0	3	2.97063	0	0								0.990209
OSA-MIR390	0	0	1	0.960785	0	0	0	0	0	0	0	0	0	0	0	0	0	0	0	0			0.960785
OSA-MIR393	0	0	0	0	1	0.829531	0	0	0	0	0	0	0	0	0	0	0	0	0	0				0.829531
OSA-MIR393B	1	0.718396	0	0	1	1.14191	0	0	0	0	0	0	0	0	0	0	2	2.25105	0	0		0.718396		1.14191				1.12553
OSA-MIR394	0	0	1	1.81734	0	0	0	0	0	0	0	0	0	0	0	0	0	0	0	0			1.81734
OSA-MIR395A	1	1.45725	0	0	1	0.801644	0	0	0	0	0	0	0	0	0	0	0	0	0	0		1.45725		0.801644
OSA-MIR395B	0	0	0	0	1	0.936202	0	0	0	0	0	0	0	0	0	0	0	0	0	0				0.936202
OSA-MIR395C	0	0	0	0	1	0.668594	0	0	0	0	0	0	0	0	0	0	0	0	0	0				0.668594
OSA-MIR395D	0	0	0	0	1	0.99565	1	1.0916	0	0	0	0	0	0	0	0	0	0	0	0				0.99565	1.0916
OSA-MIR395E	0	0	0	0	1	1.01617	0	0	0	0	0	0	0	0	0	0	0	0	0	0				1.01617
OSA-MIR395F	0	0	0	0	1	0.86355	0	0	0	0	0	0	0	0	0	0	0	0	0	0				0.86355
OSA-MIR395G	0	0	0	0	1	0.99565	0	0	0	0	0	0	0	0	0	0	0	0	0	0				0.99565
OSA-MIR395H	0	0	0	0	1	1.05557	0	0	0	0	0	0	0	0	0	0	0	0	0	0				1.05557
OSA-MIR395J	0	0	0	0	1	0.736543	0	0	0	0	0	0	0	0	0	0	0	0	0	0				0.736543
OSA-MIR395K	0	0	0	0	1	0.996653	0	0	0	0	0	0	0	0	0	0	0	0	0	0				0.996653
OSA-MIR395L	0	0	0	0	1	0.968133	0	0	0	0	0	0	0	0	0	0	0	0	0	0				0.968133
OSA-MIR395M	0	0	0	0	0	0	0	0	0	0	0	0	0	0	0	0	0	0	0	0
OSA-MIR395S	0	0	0	0	0	0	1	0.919161	0	0	0	0	0	0	0	0	0	0	0	0					0.919161
OSA-MIR395T	0	0	0	0	3	3.1708	0	0	0	0	0	0	0	0	0	0	0	0	0	0				1.05693
OSA-MIR396A	0	0	0	0	0	0	1	0.63026	0	0	0	0	0	0	0	0	0	0	0	0					0.63026
OSA-MIR396B	1	0.795889	0	0	0	0	0	0	0	0	0	0	0	0	0	0	0	0	0	0		0.795889
OSA-MIR396C	0	0	0	0	1	0.932296	0	0	0	0	0	0	0	0	0	0	1	1.26579	0	0				0.932296				1.26579
OSA-MIR396D	0	0	0	0	0	0	1	1.07801	0	0	0	0	0	0	0	0	0	0	0	0					1.07801
OSA-MIR396E	0	0	0	0	0	0	0	0	0	0	0	0	0	0	0	0	0	0	1	1.77415									1.77415
OSA-MIR397A	0	0	0	0	1	3.84307	0	0	0	0	0	0	0	0	0	0	1	0.738044	0	0				3.84307				0.738044
OSA-MIR397B	0	0	0	0	1	4.73277	0	0	0	0	0	0	0	0	0	0	1	1.12545	0	0				4.73277				1.12545
OSA-MIR398A	0	0	0	0	0	0	0	0	0	0	0	0	0	0	0	0	1	1.67666	0	0								1.67666
OSA-MIR398B	0	0	0	0	0	0	0	0	0	0	0	0	0	0	0	0	0	0	1	11.7645									11.7645
OSA-MIR399A	0	0	1	1.52434	0	0	1	0.830731	0	0	0	0	0	0	0	0	0	0	0	0			1.52434		0.830731
OSA-MIR399B	1	0.918949	0	0	1	1.11775	0	0	0	0	0	0	0	0	0	0	0	0	0	0		0.918949		1.11775
OSA-MIR399C	0	0	1	1.18646	0	0	0	0	0	0	0	0	0	0	0	0	0	0	0	0			1.18646
OSA-MIR399D	0	0	0	0	1	1.0127	0	0	0	0	0	0	0	0	0	0	0	0	0	0				1.0127
OSA-MIR399E	0	0	0	0	1	0.798078	0	0	0	0	0	0	0	0	0	0	0	0	0	0				0.798078
OSA-MIR399F	0	0	0	0	0	0	0	0	0	0	0	0	0	0	0	0	0	0	1	2.12129									2.12129
OSA-MIR399G	0	0	0	0	0	0	0	0	0	0	0	0	0	0	0	0	0	0	0	0
OSA-MIR399I	0	0	0	0	0	0	1	0.947011	0	0	0	0	0	0	1	0.947011	0	0	0	0					0.947011
OSA-MIR399J	0	0	0	0	0	0	0	0	0	0	0	0	0	0	0	0	0	0	0	0
OSA-MIR399K	0	0	0	0	0	0	0	0	0	0	0	0	0	0	0	0	1	1.4783	0	0								1.4783
OSA-MIR408	0	0	1	18.44	0	0	1	3.31141	0	0	0	0	0	0	0	0	0	0	2	27.7152			18.44		3.31141				13.8576
OSA-MIR415	1	19.0985	0	0	1	1.2376	0	0	0	0	0	0	0	0	0	0	0	0	0	0		19.0985		1.2376
OSA-MIR416	0	0	0	0	0	0	0	0	0	0	0	0	0	0	0	0	0	0	0	0
OSA-MIR418	0	0	0	0	1	1.15602	0	0	0	0	0	0	0	0	0	0	0	0	0	0				1.15602
OSA-MIR419	1	10.1338	0	0	0	0	0	0	0	0	0	0	0	0	0	0	0	0	0	0		10.1338
OSA-MIR426	0	0	2	1.48767	0	0	0	0	0	0	0	0	0	0	0	0	0	0	0	0			0.743837
OSA-MIR435	0	0	1	0.819175	0	0	0	0	0	0	0	0	0	0	0	0	0	0	1	0.897849			0.819175						0.897849
OSA-MIR437	0	0	0	0	0	0	0	0	0	0	0	0	0	0	0	0	2	1.96612	0	0								0.98306
OSA-MIR438	0	0	0	0	1	0.849101	0	0	1	0.946147	0	0	1	0.946147	0	0	2	1.87627	0	0				0.849101		0.946147		0.938133
OSA-MIR439D	1	1.15486	0	0	0	0	0	0	0	0	0	0	0	0	0	0	0	0	0	0		1.15486
OSA-MIR439E	0	0	0	0	0	0	0	0	0	0	0	0	0	0	0	0	0	0	0	0
OSA-MIR439H	0	0	0	0	0	0	0	0	0	0	0	0	0	0	0	0	1	0.738455	0	0								0.738455
OSA-MIR439J	0	0	0	0	0	0	0	0	0	0	0	0	0	0	0	0	0	0	0	0
OSA-MIR440	0	0	1	1.02814	0	0	0	0	0	0	0	0	0	0	0	0	0	0	0	0			1.02814
OSA-MIR441A	0	0	0	0	0	0	0	0	0	0	0	0	0	0	0	0	0	0	0	0
OSA-MIR444A	0	0	0	0	0	0	0	0	0	0	0	0	0	0	0	0	0	0	0	0
OSA-MIR444B	0	0	0	0	0	0	0	0	1	0.952201	0	0	1	0.952201	0	0	1	0.952201	0	0						0.952201		0.952201
OSA-MIR444C	0	0	0	0	0	0	0	0	1	8.6289	0	0	1	8.6289	0	0	3	12.8083	0	0						8.6289		4.26944
OSA-MIR444D	0	0	0	0	0	0	0	0	0	0	0	0	0	0	0	0	1	0.910075	0	0								0.910075
OSA-MIR444E	0	0	1	1.22687	0	0	0	0	0	0	0	0	0	0	0	0	0	0	0	0			1.22687
OSA-MIR444F	0	0	0	0	0	0	0	0	0	0	0	0	0	0	0	0	1	0.947742	0	0								0.947742
OSA-MIR445D	0	0	0	0	0	0	1	0.869954	0	0	0	0	0	0	0	0	0	0	0	0					0.869954
OSA-MIR445F	0	0	0	0	0	0	0	0	0	0	0	0	0	0	0	0	0	0	0	0
OSA-MIR445H	0	0	0	0	0	0	0	0	0	0	0	0	0	0	0	0	0	0	0	0
OSA-MIR445I	0	0	0	0	0	0	0	0	0	0	0	0	0	0	0	0	0	0	0	0
OSA-MIR528	0	0	0	0	0	0	0	0	0	0	0	0	0	0	0	0	0	0	1	13.8352									13.8352
OSA-MIR529A	0	0	0	0	0	0	0	0	0	0	0	0	0	0	0	0	0	0	1	1.03934									1.03934
OSA-MIR529B	0	0	0	0	0	0	1	13.9967	0	0	0	0	0	0	0	0	0	0	1	1.01578					13.9967				1.01578
OSA-MIR531	0	0	1	0.709272	0	0	0	0	0	0	0	0	0	0	0	0	0	0	0	0			0.709272
OSA-MIR535	0	0	1	0.937888	0	0	1	3.05147	0	0	0	0	0	0	1	0.937888	0	0	1	1.04003			0.937888		3.05147				1.04003
OSA-MIR806D	0	0	0	0	1	1.00641	0	0	0	0	0	0	0	0	0	0	0	0	0	0				1.00641
OSA-MIR807A	0	0	0	0	0	0	0	0	0	0	0	0	0	0	0	0	0	0	1	0.956387									0.956387
OSA-MIR809A	0	0	0	0	0	0	1	1.02775	0	0	0	0	0	0	0	0	0	0	0	0					1.02775
OSA-MIR810A	0	0	0	0	0	0	0	0	0	0	0	0	0	0	0	0	1	1.37214	0	0								1.37214
OSA-MIR810B	0	0	0	0	0	0	0	0	0	0	0	0	0	0	0	0	1	1.28481	0	0								1.28481
OSA-MIR811B	0	0	0	0	0	0	0	0	0	0	0	0	0	0	0	0	0	0	0	0
OSA-MIR812A	0	0	0	0	0	0	0	0	0	0	0	0	0	0	0	0	0	0	0	0
OSA-MIR812B	0	0	0	0	0	0	0	0	0	0	0	0	0	0	0	0	0	0	0	0
OSA-MIR812C	0	0	0	0	0	0	0	0	0	0	0	0	0	0	0	0	0	0	0	0
OSA-MIR812F	0	0	0	0	0	0	0	0	0	0	0	0	0	0	0	0	0	0	0	0
OSA-MIR812G	0	0	0	0	0	0	0	0	0	0	0	0	0	0	0	0	0	0	0	0
OSA-MIR812H	1	0.860477	0	0	0	0	0	0	0	0	0	0	0	0	0	0	0	0	0	0		0.860477
OSA-MIR812I	0	0	0	0	0	0	0	0	0	0	0	0	0	0	0	0	2	1.71717	0	0								0.858587
OSA-MIR818A	0	0	0	0	0	0	0	0	0	0	0	0	0	0	0	0	0	0	1	0.66537									0.66537
OSA-MIR819F	0	0	0	0	0	0	0	0	0	0	0	0	0	0	0	0	0	0	0	0
OSA-MIR819I	0	0	0	0	0	0	0	0	0	0	0	0	0	0	0	0	0	0	0	0
OSA-MIR820B	0	0	0	0	0	0	0	0	0	0	0	0	0	0	0	0	0	0	3	2.84185									0.947283
OSA-MIR820C	0	0	1	1.34763	0	0	0	0	0	0	0	0	0	0	1	1.34763	1	0.754477	3	5.78361			1.34763					0.754477	1.92787
OSA-MIR821C	0	0	0	0	0	0	0	0	0	0	0	0	0	0	0	0	0	0	0	0
																					sum	43	43	49	37	7	3	50	42
	44	127.359	45	81.6977	52	71.6497	38	102.625	7	16.4576	3	3.81063	13	30.9808	17	32.9211	78	159.32	78	168.369	ttest strand	0.334422	0.706761	0.127964	0.425777	0.856461	0.670299	0.685984	0.685984
Signal per probe		2.89453		1.8155		1.37788		2.70067		2.35108		1.27021		2.38314		1.93654		2.04257		2.15858	ttest both	0.323741	0.52124	0.0639926	0.456222	0.927909	0.611494	0.826701	0.802279
log2		1.53333		0.860371		0.462449		1.43332		1.23332		0.345066		1.25286		0.95348		1.03038		1.11008

## Sheet: RT
Arabidopsis root sample from Yamada et al. (2003. Science 302: 842-846).																						Random selected from genome 20x then average											Scramble sequence 20x then average
hairpin name	sense mature #	sense mature express	anti mature #	anti mature express	sense star #	sense star express	anti star #	anti star express	sense smRNAs #	sense smRNAs express	anti smRNAs #	anti smRNAs express	sense all smR #	sense all smR express	anti all smR #	anti all smR express	sense other #	sense other express	anti other #	anti other express		sense mat express	anti mat express	sense star express	anti star express	sense smR express	anti smR express	sense all smR express	anti all smR express	sense other express	anti other express		sense mat express	anti mat express	sense star express	anti star express	sense smR express	anti smR express	sense all smR express	anti all smR express	sense other express	anti other express
ATH-MIR156A	0	0	2	8.20854	0	0	1	1.42992	0	0	0	0	0	0	0	0	0	0	1	0.696143		0	0	0	0	0	0	0	0	0	0		0	0	0	0	0	0	0	0	0	0
ATH-MIR156B	2	2.69875	0	0	0	0	0	0	0	0	0	0	0	0	0	0	0	0	0	0		0	0	0	0	0	0	0	0	0	0		0	0	0	0	0	0	0	0	0	0
ATH-MIR156C	2	2.87275	0	0	1	3.04859	1	1.79841	0	0	0	0	1	1.55932	0	0	0	0	1	0.898075		0	0	0	0	0	0	0	0	0	0		0	0	0	0	0	0	0	0	0	0
ATH-MIR156D	0	0	0	0	0	0	2	3.81993	0	0	0	0	0	0	0	0	0	0	0	0		0	0	0	0	0	0	0	0	0	0		0	0	0	0	0	0	0	0	0	0
ATH-MIR156E	0	0	0	0	0	0	0	0	0	0	0	0	0	0	0	0	3	5.5504	0	0		0	0	0	0	0	0	0	0	0	0		0	0	0	0	0	0	0	0	0	0
ATH-MIR156F	1	10.8966	0	0	1	0.966292	0	0	0	0	0	0	0	0	0	0	0	0	0	0		0	0	0	0	0	0	0	0	0	0		0	0	0	0	0	0	0	0	0	0
ATH-MIR156G	0	0	1	3.29612	0	0	1	1.41748	0	0	0	0	0	0	0	0	0	0	0	0		0	0	0	0	0	0	0	0	0	0		0	0	0	0	0	0	0	0	0	0
ATH-MIR156H	0	0	1	1.60449	0	0	1	1.21685	0	0	0	0	0	0	0	0	0	0	1	0.930337		0	0	0	0	0	0	0	0	0	0		0	0	0	0	0	0	0	0	0	0
ATH-MIR157A	0	0	1	4.18738	0	0	1	1.1534	0	0	0	0	0	0	1	4.18738	0	0	1	1.125		0	0	0	0	0	0	0	0	0	0		0	0	0	0	0	0	0	0	0	0
ATH-MIR157B	1	2.05631	0	0	1	2.94175	1	0.902913	1	1.26505	0	0	1	1.26505	0	0	3	5.77282	0	0		0	0	0	0	0	0	0	0	0	0		0	0	0	0	0	0	0	0	0	0
ATH-MIR157C	0	0	1	1.04704	0	0	0	0	0	0	0	0	0	0	1	1.04704	0	0	6	9.42239		0	0	0	0	0	0	0	0	0	0		0	0	0	0	0	0	0	0	0	0
ATH-MIR157D	0	0	1	3.02648	0	0	1	1.07566	0	0	0	0	0	0	0	0	0	0	6	7.53846		0	0	0	0	0	0	0	0	0	0		0	0	0	0	0	0	0	0	0	0
ATH-MIR158A	0	0	1	1.33396	0	0	0	0	0	0	1	0.630292	0	0	1	0.630292	0	0	2	1.35748		0	0	0	0	0	0	0	0	0	0		0	0	0	0	0	0	0	0	0	0
ATH-MIR158B	1	1.17476	0	0	0	0	0	0	1	1.28447	0	0	1	1.28447	0	0	2	2.14175	0	0		0	0	0	0	0	0	0	0	0	0		0	0	0	0	0	0	0	0	0	0
ATH-MIR159A	1	1.29762	0	0	0	0	1	0.697087	0	0	0	0	0	0	1	0.697087	0	0	4	5.72718		0	0	0	0	0	0	0	0	0	0		0	0	0	0	0	0	0	0	0	0
ATH-MIR159B	1	3.07692	0	0	1	1.61412	0	0	0	0	0	0	1	1.61412	0	0	5	6.17781	0	0		0	0	0	0	0	0	0	0	0	0		0	0	0	0	0	0	0	0	0	0
ATH-MIR159C	1	0.860771	0	0	1	1.0301	0	0	1	3.68297	0	0	1	3.68297	0	0	6	10.6472	0	0		0	0	0	0	0	0	0	0	0	0		0	0	0	0	0	0	0	0	0	0
ATH-MIR160A	1	3.79868	0	0	0	0	0	0	0	0	0	0	1	3.79868	0	0	1	1.28692	0	0		0	0	0	0	0	0	0	0	0	0		0	0	0	0	0	0	0	0	0	0
ATH-MIR160B	0	0	0	0	0	0	0	0	0	0	0	0	0	0	0	0	0	0	0	0		0	0	0	0	0	0	0	0	0	0		0	0	0	0	0	0	0	0	0	0
ATH-MIR160C	0	0	1	1.92135	0	0	1	1.58764	0	0	0	0	0	0	0	0	0	0	1	0.825843		0	0	0	0	0	0	0	0	0	0		0	0	0	0	0	0	0	0	0	0
ATH-MIR161	1	1.00252	0	0	2	1.7314	0	0	0	0	0	0	0	0	0	0	0	0	0	0		0	0	0	0	0	0	0	0	0	0		0	0	0	0	0	0	0	0	0	0
ATH-MIR162A	0	0	1	0.883352	0	0	1	3.09173	0	0	0	0	0	0	0	0	0	0	0	0		0	0	0	0	0	0	0	0	0	0		0	0	0	0	0	0	0	0	0	0
ATH-MIR162B	0	0	0	0	0	0	2	3.35169	0	0	0	0	0	0	0	0	0	0	0	0		0	0	0	0	0	0	0	0	0	0		0	0	0	0	0	0	0	0	0	0
ATH-MIR163	1	1.4835	0	0	0	0	0	0	0	0	0	0	0	0	0	0	11	20.5786	0	0		0	0	0	0	0	0	0	0	0	0		0	0	0	0	0	0	0	0	0	0
ATH-MIR164A	0	0	1	7.9435	0	0	0	0	0	0	0	0	0	0	0	0	0	0	0	0		0	0	0	0	0	0	0	0	0	0		0	0	0	0	0	0	0	0	0	0
ATH-MIR164B	0	0	0	0	1	1.71348	0	0	0	0	0	0	0	0	0	0	4	5.81087	0	0		0	0	0	0	0	0	0	0	0	0		0	0	0	0	0	0	0	0	0	0
ATH-MIR164C	1	1.39326	0	0	0	0	0	0	0	0	0	0	1	1.39326	0	0	2	1.99775	0	0		0	0	0	0	0	0	0	0	0	0		0	0	0	0	0	0	0	0	0	0
ATH-MIR165A	0	0	0	0	0	0	2	2.8285	0	0	0	0	0	0	1	1.60151	0	0	1	1.25851		0	0	0	0	0	0	0	0	0	0		0	0	0	0	0	0	0	0	0	0
ATH-MIR165B	0	0	1	3.03012	0	0	1	1.0759	0	0	0	0	0	0	1	1.0759	0	0	4	5.44458		0	0	0	0	0	0	0	0	0	0		0	0	0	0	0	0	0	0	0	0
ATH-MIR166A	0	0	1	2.14689	2	4.10913	0	0	0	0	0	0	0	0	0	0	0	0	0	0		0	0	0	0	0	0	0	0	0	0		0	0	0	0	0	0	0	0	0	0
ATH-MIR166B	1	1.5	0	0	2	2.60602	0	0	0	0	0	0	1	1.79518	0	0	1	1.04819	0	0		0	0	0	0	0	0	0	0	0	0		0	0	0	0	0	0	0	0	0	0
ATH-MIR166C	1	1.19479	0	0	1	1.40997	0	0	0	0	0	0	0	0	0	0	0	0	0	0		0	0	0	0	0	0	0	0	0	0		0	0	0	0	0	0	0	0	0	0
ATH-MIR166D	0	0	0	0	1	1.00566	0	0	0	0	0	0	0	0	0	0	0	0	0	0		0	0	0	0	0	0	0	0	0	0		0	0	0	0	0	0	0	0	0	0
ATH-MIR166E	0	0	0	0	0	0	0	0	0	0	0	0	0	0	0	0	0	0	0	0		0	0	0	0	0	0	0	0	0	0		0	0	0	0	0	0	0	0	0	0
ATH-MIR166F	1	1.48315	0	0	1	1.06742	0	0	0	0	0	0	0	0	0	0	1	1.20787	0	0		0	0	0	0	0	0	0	0	0	0		0	0	0	0	0	0	0	0	0	0
ATH-MIR166G	2	2.27303	0	0	1	1.36854	0	0	0	0	0	0	0	0	0	0	0	0	0	0		0	0	0	0	0	0	0	0	0	0		0	0	0	0	0	0	0	0	0	0
ATH-MIR167A	0	0	1	1.12994	1	1.2587	0	0	0	0	0	0	0	0	0	0	2	2.07714	0	0		0	0	0	0	0	0	0	0	0	0		0	0	0	0	0	0	0	0	0	0
ATH-MIR167B	0	0	0	0	0	0	0	0	0	0	0	0	0	0	0	0	0	0	0	0		0	0	0	0	0	0	0	0	0	0		0	0	0	0	0	0	0	0	0	0
ATH-MIR167C	0	0	1	1.81373	0	0	2	4.4666	0	0	0	0	0	0	0	0	0	0	0	0		0	0	0	0	0	0	0	0	0	0		0	0	0	0	0	0	0	0	0	0
ATH-MIR167D	1	1.30265	0	0	0	0	0	0	0	0	0	0	0	0	0	0	13	17.9483	0	0		0	0	0	0	0	0	0	0	0	0		0	0	0	0	0	0	0	0	0	0
ATH-MIR168A	1	1.70442	0	0	0	0	0	0	0	0	0	0	0	0	0	0	3	5.4598	0	0		0	0	0	0	0	0	0	0	0	0		0	0	0	0	0	0	0	0	0	0
ATH-MIR168B	0	0	1	2.5427	0	0	1	0.842697	0	0	0	0	0	0	0	0	0	0	0	0		0	0	0	0	0	0	0	0	0	0		0	0	0	0	0	0	0	0	0	0
ATH-MIR169A	0	0	1	1.18062	0	0	2	2.34995	0	0	1	1.37629	0	0	1	1.37629	0	0	5	4.73471		0	0	0	0	0	0	0	0	0	0		0	0	0	0	0	0	0	0	0	0
ATH-MIR169B	0	0	0	0	0	0	0	0	0	0	0	0	0	0	0	0	0	0	0	0		0	0	0	0	0	0	0	0	0	0		0	0	0	0	0	0	0	0	0	0
ATH-MIR169C	0	0	1	1.25843	0	0	1	0.808989	0	0	0	0	0	0	0	0	0	0	0	0		0	0	0	0	0	0	0	0	0	0		0	0	0	0	0	0	0	0	0	0
ATH-MIR169D	0	0	0	0	1	1.31144	1	0.857503	0	0	1	0.760404	0	0	1	0.760404	0	0	3	2.25851		0	0	0	0	0	0	0	0	0	0		0	0	0	0	0	0	0	0	0	0
ATH-MIR169E	1	1.88903	1	2.45019	0	0	0	0	1	0.895334	0	0	1	0.895334	0	0	7	17.8197	0	0		0	0	0	0	0	0	0	0	0	0		0	0	0	0	0	0	0	0	0	0
ATH-MIR169F	0	0	0	0	0	0	1	0.887112	0	0	1	1.20884	0	0	1	1.20884	0	0	3	3.08373		0	0	0	0	0	0	0	0	0	0		0	0	0	0	0	0	0	0	0	0
ATH-MIR169G	1	1.26866	1	1.97622	0	0	2	1.65685	0	0	1	0.80974	0	0	1	0.80974	0	0	10	10.4043		0	0	0	0	0	0	0	0	0	0		0	0	0	0	0	0	0	0	0	0
ATH-MIR169H	0	0	2	3.91551	0	0	1	1.12232	0	0	0	0	0	0	0	0	0	0	0	0		0	0	0	0	0	0	0	0	0	0		0	0	0	0	0	0	0	0	0	0
ATH-MIR169I	0	0	1	0.943373	0	0	2	2.35904	0	0	0	0	0	0	0	0	0	0	0	0		0	0	0	0	0	0	0	0	0	0		0	0	0	0	0	0	0	0	0	0
ATH-MIR169J	0	0	2	1.84096	0	0	1	1.41325	0	0	0	0	0	0	0	0	0	0	0	0		0	0	0	0	0	0	0	0	0	0		0	0	0	0	0	0	0	0	0	0
ATH-MIR169K	0	0	1	2.07831	1	0.905392	1	1.51807	0	0	0	0	0	0	0	0	0	0	0	0		0	0	0	0	0	0	0	0	0	0		0	0	0	0	0	0	0	0	0	0
ATH-MIR169L	1	1.63581	1	1.04217	1	1.34079	1	1.14819	0	0	0	0	0	0	0	0	0	0	0	0		0	0	0	0	0	0	0	0	0	0		0	0	0	0	0	0	0	0	0	0
ATH-MIR169M	0	0	0	0	0	0	0	0	0	0	0	0	0	0	0	0	0	0	0	0		0	0	0	0	0	0	0	0	0	0		0	0	0	0	0	0	0	0	0	0
ATH-MIR169N	0	0	2	1.78072	0	0	1	0.991566	0	0	0	0	0	0	0	0	0	0	0	0		0	0	0	0	0	0	0	0	0	0		0	0	0	0	0	0	0	0	0	0
ATH-MIR170	0	0	1	1.36292	0	0	2	2	0	0	0	0	0	0	0	0	0	0	0	0		0	0	0	0	0	0	0	0	0	0		0	0	0	0	0	0	0	0	0	0
ATH-MIR171A	1	1.57831	0	0	0	0	0	0	0	0	0	0	0	0	0	0	2	2.73253	0	0		0	0	0	0	0	0	0	0	0	0		0	0	0	0	0	0	0	0	0	0
ATH-MIR171B	0	0	2	2.70492	0	0	0	0	0	0	0	0	0	0	0	0	0	0	1	0.785624		0	0	0	0	0	0	0	0	0	0		0	0	0	0	0	0	0	0	0	0
ATH-MIR171C	0	0	1	1.22816	0	0	1	1.42233	0	0	0	0	0	0	0	0	0	0	2	1.74369		0	0	0	0	0	0	0	0	0	0		0	0	0	0	0	0	0	0	0	0
ATH-MIR172A	0	0	2	3.4318	0	0	0	0	0	0	0	0	0	0	1	1.60677	0	0	1	0.832549		0	0	0	0	0	0	0	0	0	0		0	0	0	0	0	0	0	0	0	0
ATH-MIR172B	0	0	0	0	0	0	2	2.09853	0	0	0	0	0	0	1	1.34202	0	0	1	0.97735		0	0	0	0	0	0	0	0	0	0		0	0	0	0	0	0	0	0	0	0
ATH-MIR172C	0	0	1	0.816557	0	0	1	0.91063	0	0	0	0	0	0	0	0	0	0	2	3.66228		0	0	0	0	0	0	0	0	0	0		0	0	0	0	0	0	0	0	0	0
ATH-MIR172D	1	1.05783	0	0	2	2.12048	0	0	0	0	0	0	1	0.843373	0	0	0	0	1	1.30214		0	0	0	0	0	0	0	0	0	0		0	0	0	0	0	0	0	0	0	0
ATH-MIR172E	1	2.1573	0	0	0	0	0	0	0	0	0	0	0	0	0	0	3	5.69775	0	0		0	0	0	0	0	0	0	0	0	0		0	0	0	0	0	0	0	0	0	0
ATH-MIR173	1	0.868297	0	0	0	0	0	0	0	0	0	0	0	0	0	0	0	0	0	0		0	0	0	0	0	0	0	0	0	0		0	0	0	0	0	0	0	0	0	0
ATH-MIR1886	1	0.94826	0	0	0	0	0	0	0	0	0	0	1	0.94826	0	0	3	3.11477	0	0		0	0	0	0	0	0	0	0	0	0		0	0	0	0	0	0	0	0	0	0
ATH-MIR1888	1	1.05393	0	0	0	0	0	0	0	0	0	0	0	0	0	0	0	0	0	0		0	0	0	0	0	0	0	0	0	0		0	0	0	0	0	0	0	0	0	0
ATH-MIR319A	0	0	0	0	0	0	0	0	0	0	0	0	0	0	0	0	6	6.51982	0	0		0	0	0	0	0	0	0	0	0	0		0	0	0	0	0	0	0	0	0	0
ATH-MIR319B	0	0	0	0	0	0	0	0	0	0	0	0	0	0	0	0	0	0	0	0		0	0	0	0	0	0	0	0	0	0		0	0	0	0	0	0	0	0	0	0
ATH-MIR319C	1	0.915334	0	0	1	0.865475	0	0	0	0	0	0	0	0	0	0	0	0	0	0		0	0	0	0	0	0	0	0	0	0		0	0	0	0	0	0	0	0	0	0
ATH-MIR390A	1	1.93791	1	1.01695	0	0	0	0	0	0	0	0	0	0	1	1.01695	1	0.752587	0	0		0	0	0	0	0	0	0	0	0	0		0	0	0	0	0	0	0	0	0	0
ATH-MIR390B	1	1.63483	0	0	0	0	0	0	0	0	0	0	0	0	0	0	0	0	0	0		0	0	0	0	0	0	0	0	0	0		0	0	0	0	0	0	0	0	0	0
ATH-MIR391	1	2.11236	0	0	0	0	0	0	1	1.14045	0	0	1	1.14045	0	0	7	6.72809	0	0		0	0	0	0	0	0	0	0	0	0		0	0	0	0	0	0	0	0	0	0
ATH-MIR393A	0	0	0	0	0	0	0	0	0	0	0	0	0	0	0	0	0	0	0	0		0	0	0	0	0	0	0	0	0	0		0	0	0	0	0	0	0	0	0	0
ATH-MIR393B	2	2.50319	0	0	1	1.03614	0	0	0	0	0	0	1	1.68391	0	0	2	1.48193	1	0.915565		0	0	0	0	0	0	0	0	0	0		0	0	0	0	0	0	0	0	0	0
ATH-MIR394A	1	3.22573	0	0	0	0	0	0	0	0	0	0	1	3.22573	0	0	3	3.91929	0	0		0	0	0	0	0	0	0	0	0	0		0	0	0	0	0	0	0	0	0	0
ATH-MIR394B	2	3.31068	0	0	0	0	0	0	0	0	0	0	1	1.19417	0	0	2	2.2068	0	0		0	0	0	0	0	0	0	0	0	0		0	0	0	0	0	0	0	0	0	0
ATH-MIR395A	1	2.65126	0	0	1	1.01261	0	0	0	0	0	0	1	1.01261	0	0	0	0	1	0.861286		0	0	0	0	0	0	0	0	0	0		0	0	0	0	0	0	0	0	0	0
ATH-MIR395B	2	5.03531	0	0	1	1.88272	0	0	0	0	0	0	1	1.88272	0	0	1	0.867591	0	0		0	0	0	0	0	0	0	0	0	0		0	0	0	0	0	0	0	0	0	0
ATH-MIR395C	0	0	1	2.2437	1	0.970996	0	0	0	0	0	0	0	0	0	0	1	0.781841	0	0		0	0	0	0	0	0	0	0	0	0		0	0	0	0	0	0	0	0	0	0
ATH-MIR395D	0	0	1	0.71165	0	0	1	1.0466	0	0	0	0	0	0	1	1.0466	0	0	1	0.507767		0	0	0	0	0	0	0	0	0	0		0	0	0	0	0	0	0	0	0	0
ATH-MIR395E	0	0	0	0	0	0	1	1.34951	0	0	0	0	0	0	0	0	0	0	1	0.762136		0	0	0	0	0	0	0	0	0	0		0	0	0	0	0	0	0	0	0	0
ATH-MIR395F	0	0	0	0	1	0.854369	0	0	0	0	0	0	0	0	0	0	2	2.70194	0	0		0	0	0	0	0	0	0	0	0	0		0	0	0	0	0	0	0	0	0	0
ATH-MIR396A	0	0	1	1.33786	0	0	1	1.57573	0	0	0	0	0	0	0	0	0	0	0	0		0	0	0	0	0	0	0	0	0	0		0	0	0	0	0	0	0	0	0	0
ATH-MIR396B	0	0	0	0	1	0.808989	0	0	0	0	0	0	0	0	0	0	1	0.719101	0	0		0	0	0	0	0	0	0	0	0	0		0	0	0	0	0	0	0	0	0	0
ATH-MIR397A	1	0.853012	0	0	0	0	0	0	0	0	0	0	0	0	0	0	0	0	0	0		0	0	0	0	0	0	0	0	0	0		0	0	0	0	0	0	0	0	0	0
ATH-MIR397B	0	0	1	0.665912	0	0	1	0.911665	0	0	0	0	0	0	0	0	0	0	0	0		0	0	0	0	0	0	0	0	0	0		0	0	0	0	0	0	0	0	0	0
ATH-MIR398A	1	1.98058	0	0	1	1.02718	0	0	0	0	0	0	0	0	0	0	0	0	0	0		0	0	0	0	0	0	0	0	0	0		0	0	0	0	0	0	0	0	0	0
ATH-MIR398B	2	7.10985	0	0	0	0	1	1.45572	0	0	0	0	0	0	0	0	0	0	0	0		0	0	0	0	0	0	0	0	0	0		0	0	0	0	0	0	0	0	0	0
ATH-MIR398C	0	0	1	1.39801	2	2.31031	0	0	0	0	0	0	0	0	0	0	0	0	0	0		0	0	0	0	0	0	0	0	0	0		0	0	0	0	0	0	0	0	0	0
ATH-MIR399A	1	0.741488	0	0	1	0.964691	0	0	0	0	0	0	1	0.964691	0	0	2	1.89533	0	0		0	0	0	0	0	0	0	0	0	0		0	0	0	0	0	0	0	0	0	0
ATH-MIR399B	0	0	1	1.76699	0	0	0	0	0	0	0	0	0	0	0	0	0	0	3	3.49806		0	0	0	0	0	0	0	0	0	0		0	0	0	0	0	0	0	0	0	0
ATH-MIR399C	1	1.59326	0	0	1	1.16067	0	0	0	0	0	0	1	1.16067	0	0	2	2.21461	0	0		0	0	0	0	0	0	0	0	0	0		0	0	0	0	0	0	0	0	0	0
ATH-MIR399D	0	0	0	0	0	0	1	1.33866	0	0	0	0	0	0	0	0	0	0	0	0		0	0	0	0	0	0	0	0	0	0		0	0	0	0	0	0	0	0	0	0
ATH-MIR399E	1	0.983067	0	0	1	1.09125	0	0	0	0	0	0	1	1.09125	0	0	2	2.6952	0	0		0	0	0	0	0	0	0	0	0	0		0	0	0	0	0	0	0	0	0	0
ATH-MIR399F	1	1.38758	0	0	1	1.52681	0	0	0	0	0	0	0	0	0	0	0	0	0	0		0	0	0	0	0	0	0	0	0	0		0	0	0	0	0	0	0	0	0	0
ATH-MIR400	1	0.741488	0	0	0	0	0	0	0	0	0	0	0	0	0	0	3	2.85778	0	0		0	0	0	0	0	0	0	0	0	0		0	0	0	0	0	0	0	0	0	0
ATH-MIR401	1	1.06742	2	2.77691	0	0	1	1.63012	0	0	0	0	0	0	0	0	0	0	0	0		0	0	0	0	0	0	0	0	0	0		0	0	0	0	0	0	0	0	0	0
ATH-MIR402	1	0.859223	0	0	0	0	0	0	0	0	0	0	0	0	0	0	10	10.2466	0	0		0	0	0	0	0	0	0	0	0	0		0	0	0	0	0	0	0	0	0	0
ATH-MIR403	1	0.88429	0	0	1	1.05174	0	0	0	0	0	0	0	0	0	0	0	0	0	0		0	0	0	0	0	0	0	0	0	0		0	0	0	0	0	0	0	0	0	0
ATH-MIR404	0	0	0	0	0	0	3	5.36948	0	0	0	0	0	0	1	0.880202	0	0	2	3.24086		0	0	0	0	0	0	0	0	0	0		0	0	0	0	0	0	0	0	0	0
ATH-MIR405A	1	1.09551	0	0	4	5.46061	9	10.2136	0	0	0	0	0	0	0	0	0	0	0	0		0	0	0	0	0	0	0	0	0	0		0	0	0	0	0	0	0	0	0	0
ATH-MIR405B	1	0.94382	1	1.38126	0	0	0	0	0	0	0	0	0	0	0	0	0	0	0	0		0	0	0	0	0	0	0	0	0	0		0	0	0	0	0	0	0	0	0	0
ATH-MIR405D	0	0	0	0	0	0	0	0	0	0	0	0	0	0	0	0	0	0	0	0		0	0	0	0	0	0	0	0	0	0		0	0	0	0	0	0	0	0	0	0
ATH-MIR406	0	0	1	1.00883	0	0	0	0	0	0	0	0	0	0	0	0	0	0	0	0		0	0	0	0	0	0	0	0	0	0		0	0	0	0	0	0	0	0	0	0
ATH-MIR407	1	0.714958	0	0	0	0	0	0	0	0	0	0	0	0	0	0	0	0	0	0		0	0	0	0	0	0	0	0	0	0		0	0	0	0	0	0	0	0	0	0
ATH-MIR408	1	4.25682	0	0	1	0.992474	0	0	1	1.03951	0	0	1	1.03951	0	0	5	7.00847	1	0.59661		0	0	0	0	0	0	0	0	0	0		0	0	0	0	0	0	0	0	0	0
ATH-MIR413	1	1.76699	0	0	0	0	0	0	0	0	0	0	0	0	0	0	0	0	0	0		0	0	0	0	0	0	0	0	0	0		0	0	0	0	0	0	0	0	0	0
ATH-MIR414	0	0	4	8.36661	0	0	2	4.45437	0	0	0	0	0	0	0	0	0	0	0	0		0	0	0	0	0	0	0	0	0	0		0	0	0	0	0	0	0	0	0	0
ATH-MIR415	1	0.915534	0	0	0	0	0	0	0	0	0	0	0	0	0	0	0	0	0	0		0	0	0	0	0	0	0	0	0	0		0	0	0	0	0	0	0	0	0	0
ATH-MIR416	1	1.03204	0	0	1	1.46408	0	0	0	0	0	0	0	0	0	0	0	0	0	0		0	0	0	0	0	0	0	0	0	0		0	0	0	0	0	0	0	0	0	0
ATH-MIR417	0	0	1	1.13641	1	1.22034	1	0.931326	0	0	0	0	0	0	0	0	0	0	0	0		0	0	0	0	0	0	0	0	0	0		0	0	0	0	0	0	0	0	0	0
ATH-MIR419	1	0.87769	0	0	1	0.906002	0	0	0	0	0	0	0	0	0	0	0	0	0	0		0	0	0	0	0	0	0	0	0	0		0	0	0	0	0	0	0	0	0	0
ATH-MIR420	0	0	0	0	0	0	1	0.707865	0	0	0	0	0	0	0	0	0	0	0	0		0	0	0	0	0	0	0	0	0	0		0	0	0	0	0	0	0	0	0	0
ATH-MIR426	1	1.00291	0	0	0	0	0	0	0	0	0	0	0	0	0	0	0	0	0	0		0	0	0	0	0	0	0	0	0	0		0	0	0	0	0	0	0	0	0	0
ATH-MIR447A	1	1.22889	1	0.746988	0	0	1	1.61807	0	0	0	0	0	0	0	0	2	3.13123	4	3.93735		0	0	0	0	0	0	0	0	0	0		0	0	0	0	0	0	0	0	0	0
ATH-MIR447B	1	1.04069	1	2.87711	0	0	2	4.10361	0	0	0	0	0	0	0	0	0	0	0	0		0	0	0	0	0	0	0	0	0	0		0	0	0	0	0	0	0	0	0	0
ATH-MIR447C	0	0	1	0.831325	0	0	2	2.66627	0	0	0	0	0	0	0	0	0	0	0	0		0	0	0	0	0	0	0	0	0	0		0	0	0	0	0	0	0	0	0	0
ATH-MIR472	0	0	1	0.712484	0	0	1	1.15385	0	0	0	0	0	0	0	0	0	0	0	0		0	0	0	0	0	0	0	0	0	0		0	0	0	0	0	0	0	0	0	0
ATH-MIR771	0	0	1	1.19639	0	0	1	1.55422	0	0	0	0	0	0	0	0	0	0	1	0.939759		0	0	0	0	0	0	0	0	0	0		0	0	0	0	0	0	0	0	0	0
ATH-MIR773	0	0	0	0	1	0.870113	0	0	0	0	0	0	1	0.870113	0	0	1	1.20807	0	0		0	0	0	0	0	0	0	0	0	0		0	0	0	0	0	0	0	0	0	0
ATH-MIR774	1	0.932039	0	0	1	0.970874	0	0	0	0	0	0	0	0	0	0	0	0	0	0		0	0	0	0	0	0	0	0	0	0		0	0	0	0	0	0	0	0	0	0
ATH-MIR775	1	0.907767	0	0	1	0.970874	0	0	0	0	0	0	1	0.970874	0	0	2	1.6165	0	0		0	0	0	0	0	0	0	0	0	0		0	0	0	0	0	0	0	0	0	0
ATH-MIR776	1	0.592233	0	0	1	0.784466	0	0	0	0	0	0	0	0	0	0	0	0	0	0		0	0	0	0	0	0	0	0	0	0		0	0	0	0	0	0	0	0	0	0
ATH-MIR777	1	0.983495	0	0	1	0.633981	0	0	0	0	0	0	0	0	0	0	1	2.76019	0	0		0	0	0	0	0	0	0	0	0	0		0	0	0	0	0	0	0	0	0	0
ATH-MIR778	0	0	1	1.15992	0	0	1	0.874882	0	0	0	0	0	0	0	0	0	0	0	0		0	0	0	0	0	0	0	0	0	0		0	0	0	0	0	0	0	0	0	0
ATH-MIR779	0	0	0	0	1	1.93791	0	0	0	0	0	0	0	0	0	0	4	3.60583	0	0		0	0	0	0	0	0	0	0	0	0		0	0	0	0	0	0	0	0	0	0
ATH-MIR780	0	0	0	0	0	0	1	0.996602	0	0	0	0	0	0	0	0	0	0	0	0		0	0	0	0	0	0	0	0	0	0		0	0	0	0	0	0	0	0	0	0
ATH-MIR781	0	0	0	0	0	0	0	0	1	0.709962	0	0	1	0.709962	0	0	3	2.38714	0	0		0	0	0	0	0	0	0	0	0	0		0	0	0	0	0	0	0	0	0	0
ATH-MIR782	1	0.964252	0	0	0	0	0	0	0	0	0	0	0	0	0	0	0	0	0	0		0	0	0	0	0	0	0	0	0	0		0	0	0	0	0	0	0	0	0	0
ATH-MIR783	1	1.97087	0	0	1	1.20388	0	0	0	0	0	0	0	0	0	0	9	9.10109	4	3.73058		0	0	0	0	0	0	0	0	0	0		0	0	0	0	0	0	0	0	0	0
ATH-MIR822	0	0	1	1.19819	0	0	1	1.14949	0	0	1	1.0906	0	0	1	1.0906	1	0.918408	10	9.85277		0	0	0	0	0	0	0	0	0	0		0	0	0	0	0	0	0	0	0	0
ATH-MIR823	0	0	1	0.912512	0	0	1	1.48166	0	0	0	0	0	0	0	0	0	0	0	0		0	0	0	0	0	0	0	0	0	0		0	0	0	0	0	0	0	0	0	0
ATH-MIR824	1	1.39864	0	0	0	0	0	0	1	1.57191	0	0	1	1.57191	0	0	25	32.9445	0	0		0	0	0	0	0	0	0	0	0	0		0	0	0	0	0	0	0	0	0	0
ATH-MIR825	1	0.799624	0	0	2	2.14111	0	0	0	0	0	0	0	0	0	0	3	2.61994	0	0		0	0	0	0	0	0	0	0	0	0		0	0	0	0	0	0	0	0	0	0
ATH-MIR826	1	1.13614	0	0	1	1.38313	0	0	0	0	0	0	0	0	0	0	0	0	0	0		0	0	0	0	0	0	0	0	0	0		0	0	0	0	0	0	0	0	0	0
ATH-MIR827	0	0	1	1.09639	0	0	1	0.750602	0	0	0	0	0	0	0	0	0	0	4	4.08193		0	0	0	0	0	0	0	0	0	0		0	0	0	0	0	0	0	0	0	0
ATH-MIR828	2	1.37033	0	0	0	0	0	0	0	0	0	0	0	0	0	0	0	0	0	0		0	0	0	0	0	0	0	0	0	0		0	0	0	0	0	0	0	0	0	0
ATH-MIR829	0	0	0	0	0	0	1	0.668348	0	0	0	0	0	0	0	0	0	0	6	4.94578		0	0	0	0	0	0	0	0	0	0		0	0	0	0	0	0	0	0	0	0
ATH-MIR830	0	0	1	0.970996	0	0	2	1.64943	0	0	0	0	0	0	0	0	0	0	0	0		0	0	0	0	0	0	0	0	0	0		0	0	0	0	0	0	0	0	0	0
ATH-MIR831	2	2.06961	0	0	1	0.649106	0	0	0	0	0	0	0	0	0	0	0	0	0	0		0	0	0	0	0	0	0	0	0	0		0	0	0	0	0	0	0	0	0	0
ATH-MIR832	0	0	0	0	1	1.43035	0	0	0	0	0	0	0	0	0	0	0	0	0	0		0	0	0	0	0	0	0	0	0	0		0	0	0	0	0	0	0	0	0	0
ATH-MIR833	0	0	0	0	0	0	0	0	1	1.10971	0	0	1	1.10971	0	0	6	6.8699	0	0		0	0	0	0	0	0	0	0	0	0		0	0	0	0	0	0	0	0	0	0
ATH-MIR834	0	0	1	1.7214	0	0	1	1.453	0	0	0	0	0	0	0	0	0	0	0	0		0	0	0	0	0	0	0	0	0	0		0	0	0	0	0	0	0	0	0	0
ATH-MIR835	0	0	0	0	0	0	2	2.5466	0	0	0	0	0	0	0	0	1	1.08333	12	11.2175		0	0	0	0	0	0	0	0	0	0		0	0	0	0	0	0	0	0	0	0
ATH-MIR836	0	0	1	0.873001	0	0	2	3.33302	0	0	0	0	0	0	0	0	0	0	0	0		0	0	0	0	0	0	0	0	0	0		0	0	0	0	0	0	0	0	0	0
ATH-MIR837	0	0	0	0	0	0	0	0	0	0	0	0	0	0	0	0	0	0	0	0		0	0	0	0	0	0	0	0	0	0		0	0	0	0	0	0	0	0	0	0
ATH-MIR838	1	2.26734	0	0	1	0.977301	0	0	0	0	0	0	0	0	0	0	0	0	0	0		0	0	0	0	0	0	0	0	0	0		0	0	0	0	0	0	0	0	0	0
ATH-MIR839	0	0	1	0.932039	0	0	2	2.9932	0	0	0	0	0	0	0	0	0	0	6	6.50583		0	0	0	0	0	0	0	0	0	0		0	0	0	0	0	0	0	0	0	0
ATH-MIR840	0	0	1	1.37864	0	0	1	0.483495	0	0	0	0	0	0	0	0	0	0	0	0		0	0	0	0	0	0	0	0	0	0		0	0	0	0	0	0	0	0	0	0
ATH-MIR841	0	0	1	0.951302	1	0.716867	2	2.26274	0	0	0	0	0	0	0	0	0	0	0	0		0	0	0	0	0	0	0	0	0	0		0	0	0	0	0	0	0	0	0	0
ATH-MIR842	1	1.7233	0	0	2	2.42039	0	0	0	0	0	0	0	0	0	0	0	0	0	0		0	0	0	0	0	0	0	0	0	0		0	0	0	0	0	0	0	0	0	0
ATH-MIR843	1	1.03976	0	0	1	0.889157	0	0	0	0	0	0	0	0	0	0	0	0	0	0		0	0	0	0	0	0	0	0	0	0		0	0	0	0	0	0	0	0	0	0
ATH-MIR844	0	0	1	1.16933	0	0	2	1.65851	0	0	0	0	0	0	0	0	0	0	0	0		0	0	0	0	0	0	0	0	0	0		0	0	0	0	0	0	0	0	0	0
ATH-MIR845A	0	0	1	1.27973	0	0	1	0.988675	0	0	0	0	0	0	0	0	0	0	3	3.11778		0	0	0	0	0	0	0	0	0	0		0	0	0	0	0	0	0	0	0	0
ATH-MIR845B	0	0	1	0.960362	0	0	1	1.3171	0	0	0	0	0	0	0	0	0	0	0	0		0	0	0	0	0	0	0	0	0	0		0	0	0	0	0	0	0	0	0	0
ATH-MIR846	1	1.22816	1	0.757282	2	1.93495	0	0	0	0	0	0	0	0	0	0	0	0	0	0		0	0	0	0	0	0	0	0	0	0		0	0	0	0	0	0	0	0	0	0
ATH-MIR847	1	2.89155	0	0	1	0.918033	0	0	0	0	0	0	0	0	0	0	0	0	0	0		0	0	0	0	0	0	0	0	0	0		0	0	0	0	0	0	0	0	0	0
ATH-MIR848	0	0	1	1.33069	0	0	1	1.0419	0	0	0	0	0	0	0	0	0	0	6	5.6055		0	0	0	0	0	0	0	0	0	0		0	0	0	0	0	0	0	0	0	0
ATH-MIR849	0	0	1	1.28916	0	0	2	1.64458	0	0	0	0	0	0	0	0	0	0	0	0		0	0	0	0	0	0	0	0	0	0		0	0	0	0	0	0	0	0	0	0
ATH-MIR850	2	2.28539	0	0	1	0.736127	0	0	0	0	0	0	0	0	0	0	0	0	0	0		0	0	0	0	0	0	0	0	0	0		0	0	0	0	0	0	0	0	0	0
ATH-MIR851	0	0	0	0	0	0	1	3.19277	0	0	0	0	0	0	0	0	0	0	0	0		0	0	0	0	0	0	0	0	0	0		0	0	0	0	0	0	0	0	0	0
ATH-MIR852	1	1.06795	0	0	1	1.0872	0	0	1	0.592299	0	0	1	0.592299	0	0	5	5.24236	1	1.0906		0	0	0	0	0	0	0	0	0	0		0	0	0	0	0	0	0	0	0	0
ATH-MIR853	1	1.34337	0	0	2	2.98024	0	0	0	0	0	0	0	0	0	0	0	0	0	0		0	0	0	0	0	0	0	0	0	0		0	0	0	0	0	0	0	0	0	0
ATH-MIR854A	1	1.2191	1	19.1917	0	0	0	0	0	0	0	0	0	0	0	0	0	0	0	0		0	0	0	0	0	0	0	0	0	0		0	0	0	0	0	0	0	0	0	0
ATH-MIR854B	1	1.80899	1	14.4009	1	1.03371	0	0	0	0	0	0	0	0	0	0	0	0	0	0		0	0	0	0	0	0	0	0	0	0		0	0	0	0	0	0	0	0	0	0
ATH-MIR854C	0	0	0	0	0	0	0	0	0	0	0	0	0	0	0	0	0	0	0	0		0	0	0	0	0	0	0	0	0	0		0	0	0	0	0	0	0	0	0	0
ATH-MIR854D	1	2.45843	0	0	1	2.29213	0	0	0	0	0	0	0	0	0	0	0	0	0	0		0	0	0	0	0	0	0	0	0	0		0	0	0	0	0	0	0	0	0	0
ATH-MIR855	3	2.65685	2	4.75289	3	2.40789	5	4.12634	0	0	0	0	0	0	0	0	0	0	0	0		0	0	0	0	0	0	0	0	0	0		0	0	0	0	0	0	0	0	0	0
ATH-MIR856	1	0.706179	0	0	0	0	0	0	1	1.2459	0	0	1	1.2459	0	0	8	8.33796	1	1.13025		0	0	0	0	0	0	0	0	0	0		0	0	0	0	0	0	0	0	0	0
ATH-MIR857	0	0	1	1.0419	0	0	1	0.660249	0	0	0	0	0	0	0	0	0	0	0	0		0	0	0	0	0	0	0	0	0	0		0	0	0	0	0	0	0	0	0	0
ATH-MIR858	0	0	1	0.621359	0	0	1	1.17767	0	0	0	0	0	0	1	0.621359	0	0	5	4.68058		0	0	0	0	0	0	0	0	0	0		0	0	0	0	0	0	0	0	0	0
ATH-MIR859	1	0.852427	0	0	0	0	0	0	0	0	0	0	0	0	0	0	0	0	0	0		0	0	0	0	0	0	0	0	0	0		0	0	0	0	0	0	0	0	0	0
ATH-MIR860	1	1.67191	0	0	1	0.949438	0	0	0	0	0	0	0	0	0	0	0	0	0	0		0	0	0	0	0	0	0	0	0	0		0	0	0	0	0	0	0	0	0	0
ATH-MIR861	0	0	1	0.612048	0	0	1	1.43373	0	0	0	0	0	0	0	0	0	0	0	0		0	0	0	0	0	0	0	0	0	0		0	0	0	0	0	0	0	0	0	0
ATH-MIR862	0	0	0	0	0	0	0	0	0	0	0	0	0	0	0	0	0	0	0	0		0	0	0	0	0	0	0	0	0	0		0	0	0	0	0	0	0	0	0	0
ATH-MIR863	0	0	0	0	1	0.716874	0	0	0	0	0	0	0	0	0	0	0	0	0	0		0	0	0	0	0	0	0	0	0	0		0	0	0	0	0	0	0	0	0	0
ATH-MIR864	0	0	0	0	0	0	0	0	0	0	0	0	0	0	0	0	0	0	0	0		0	0	0	0	0	0	0	0	0	0		0	0	0	0	0	0	0	0	0	0
ATH-MIR865	0	0	0	0	1	1.11325	0	0	0	0	0	0	0	0	0	0	0	0	0	0		0	0	0	0	0	0	0	0	0	0		0	0	0	0	0	0	0	0	0	0
ATH-MIR866	0	0	1	1.10112	0	0	1	0.542697	0	0	0	0	0	0	1	1.10112	0	0	2	1.52809		0	0	0	0	0	0	0	0	0	0		0	0	0	0	0	0	0	0	0	0
ATH-MIR867	1	0.707814	0	0	1	0.730464	0	0	0	0	0	0	0	0	0	0	0	0	0	0		0	0	0	0	0	0	0	0	0	0		0	0	0	0	0	0	0	0	0	0
ATH-MIR868	0	0	0	0	0	0	0	0	0	0	0	0	0	0	0	0	0	0	0	0		0	0	0	0	0	0	0	0	0	0		0	0	0	0	0	0	0	0	0	0
ATH-MIR869	0	0	1	1.02022	0	0	2	2.67978	0	0	0	0	0	0	1	1.02022	0	0	8	8.36517		0	0	0	0	0	0	0	0	0	0		0	0	0	0	0	0	0	0	0	0
ATH-MIR870	0	0	1	0.739326	0	0	1	0.969663	0	0	0	0	0	0	0	0	0	0	0	0		0	0	0	0	0	0	0	0	0	0		0	0	0	0	0	0	0	0	0	0
Signal per probe	97	149.985	82	163.025	78	93.0366	107	135.488	11	14.5376	6	5.87617	28	40.5465	19	23.1203	193	252.494	140	146.121	0	0	0	0	0	0	0	0	0	0	0		0	0	0	0	0	0	0	0	0	0
		1.54624		1.98811		1.19278		1.26625		1.3216		0.979362		1.44809		1.21686		1.30826		1.04372	Noise per probe	0	0	0	0	0	0	0	0	0	0	Noise per probe	0	0	0	0	0	0	0	0	0	0
	log2	0.628763		0.991397		0.254324		0.340559		0.402282		-0.030086		0.534151		0.283163		0.387646		0.0617328
not in ASRP database and therefore excluded
ATH-MIR401	1	1.06742	2	2.77691	0	0	1	1.63012	0	0	1	1.18447	1	1.06742	3	3.96138	27	51.7334	12	11.8941		1.24356	2.48451	0	1.26827	0	1.25404	1.21536	3.65088	33.2188	14.7358		0.489936	0.979871	0	0.489936	0	0.489936	0.489936	1.46981	13.2938	5.90568
ATH-MIR404	0	0	1	0.880202	0	0	1	2.01765	0	0	0	0	0	0	1	2.01765	0	0	3	5.71248		0	1.18873	0	1.24647	0	0	0	1.24886	0	3.73525		0	0.498693	0	0.498693	0	0	0	0.498693	0	1.49608
ATH-MIR405A	0	0	0	0	0	0	0	0	1	2.43735	2	2.72114	1	2.43735	2	2.72114	11	11.3432	16	16.1442		0	0	0	0	1.22108	2.59568	1.23248	2.43694	13.6314	19.7253		0	0	0	0	0.509313	1.00801	0.502001	1.00801	5.60481	8.15623
ATH-MIR405B	2	1.62429	0	0	1	0.94382	1	1.38126	0	0	0	0	2	1.62429	0	0	2	1.65678	0	0		2.4679	0	1.22148	1.28162	0	0	2.57736	0	2.46748	0		1.02254	0	0.511562	0.511271	0	0	1.02254	0	1.02254	0
ATH-MIR405D	0	0	0	0	5	5.05649	4	4.15496	0	0	0	0	5	5.05649	4	4.15496	0	0	0	0		0	0	6.24698	5.00487	0	0	6.20809	4.89112	0	0		0	0	2.55781	2.04625	0	0	2.55781	2.04625	0	0
ATH-MIR406	0	0	1	1.00883	0	0	1	0.722573	0	0	0	0	0	0	0	0	0	0	4	3.1261		0	1.26533	0	1.27831	0	0	0	0	0	4.88792		0	0.511997	0	0.511997	0	0	0	0	0	2.04755
ATH-MIR407	1	0.714958	0	0	1	0.637817	0	0	0	0	0	0	0	0	0	0	6	5.15146	0	0		1.20545	0	1.21297	0	0	0	0	0	7.61181	0		0.511997	0	0.51321	0	0	0	0	0	3.07805	0
ATH-MIR413	1	1.76699	0	0	0	0	0	0	0	0	0	0	0	0	0	0	3	3.76796	0	0		1.22261	0	0	0	0	0	0	0	3.66515	0		0.519934	0	0	0	0	0	0	0	1.5598	0
ATH-MIR414 wrong strand? EST for sense according to ASRP	0	0	4	8.36661	0	0	2	4.45437	0	0	0	0	0	0	1	2.26699	0	0	0	0		0	4.87171	0	2.51096	0	0	0	1.27401	0	0		0	2.10046	0	1.05633	0	0	0	0.528345	0	0
ATH-MIR415	1	0.915534	0	0	0	0	0	0	0	0	0	0	0	0	0	0	3	7.11262	0	0		1.20709	0	0	0	0	0	0	0	3.68759	0		0.528345	0	0	0	0	0	0	0	1.59179	0
ATH-MIR416	1	1.03204	0	0	1	1.46408	0	0	0	0	1	0.926966	1	1.46408	1	0.926966	1	0.660194	0	0		1.21284	0	1.23086	0	0	1.22345	1.2544	1.29195	1.23912	0		0.530598	0	0.530598	0	0	0.530598	0.530598	0.530598	0.530598	0
ATH-MIR417	0	0	1	1.13641	1	1.22034	1	0.931326	0	0	0	0	0	0	0	0	0	0	1	1.20414		0	1.20154	1.28061	1.21239	0	0	0	0	0	1.19027		0	0.530598	0.530598	0.530598	0	0	0	0	0	0.530598
ATH-MIR419	1	0.87769	0	0	0	0	0	0	0	0	0	0	0	0	0	0	1	0.906002	0	0		1.18774	0	0	0	0	0	0	0	1.31631	0		0.530598	0	0	0	0	0	0	0	0.530598	0
ATH-MIR420	0	0	0	0	0	0	1	0.707865	0	0	0	0	0	0	0	0	0	0	2	1.84831		0	0	0	1.28289	0	0	0	0	0	2.51319		0	0	0	0.560772	0	0	0	0	0	1.09137
ATH-MIR426	1	1.00291	0	0	0	0	0	0	0	0	0	0	0	0	0	0	2	1.97864	0	0		1.24975	0	0	0	0	0	0	0	2.43191	0		0.560772	0	0	0	0	0	0	0	1.12154	0
ATH-MIR783	1	1.97087	0	0	1	1.20388	0	0	0	0	1	0.75	0	0	1	0.75	9	9.10109	3	2.98058		1.26962	0	1.21245	0	0	1.32939	0	1.22621	11.1563	3.72255		0.566551	0	0.565595	0	0	0.565595	0	0.565595	5.09514	1.6987
ATH-MIR854A	1	1.2191	1	19.1917	0	0	0	0	2	2.36821	2	1.12697	2	2.36821	1	1.12697	6	6.77554	4	5.14952		1.22831	1.21202	0	0	2.46993	1.24186	2.40336	1.21599	7.42057	4.98488		0.600419	0.600419	0	0	1.20158	0.600419	1.20084	0.600419	3.60475	2.40317
ATH-MIR854B	1	1.80899	1	14.4009	1	1.03371	0	0	3	3.03646	4	1.36975	3	3.03646	1	1.36975	5	5.60753	8	20.832		1.18961	1.25888	1.28236	0	3.59632	1.26764	3.67515	1.2308	6.21647	9.83223		0.602974	0.602974	0.604428	0	1.81205	0.604428	1.81205	0.604428	3.01923	4.82983
ATH-MIR855	3	2.65685	2	4.75289	0	0	0	0	3	5.7039	4	13.4854	3	5.7039	8	13.4854	26	23.8107	25	22.3644		3.70252	2.4932	0	0	3.73956	9.96652	3.6926	9.89514	32.0109	30.7261		1.81432	1.20955	0	0	1.81694	4.84616	1.81618	4.84616	15.7742	15.2003
ATH-MIR854C	0	0	0	0	0	0	0	0	1	1.18315	2	4.12989	1	1.18315	1	4.12989	6	10.2905	4	13.1627		0	0	0	0	1.29237	1.28601	1.40715	1.25394	7.50984	4.90199		0	0	0	0	0.604428	0.604428	0.604428	0.604428	3.62657	2.41771
ATH-MIR854D	0	0	0	0	0	0	0	0	0	0	1	2.09753	0	0	2	2.09753	13	18.9129	2	2.52176		0	0	0	0	0	2.51328	0	2.41903	16.1445	2.46241		0	0	0	0	0	1.20955	0	1.20955	7.8586	1.20886

## Sheet: T87
Arabidopsis T87 suspension-cultured sample from Stolc et al. (2005. Proc Natl Acad Sci U S A 102: 4453-4458)
hairpin name	sense amount of probes overlaping mature	sense expression of probes ovlaping mature	antisense amount of probes overlaping mature	antisense expression of probes ovlaping mature	sense amount of probes overlaping mature	sense expression of probes ovlaping star	antisense amount of probes overlaping star	antisense expression of probes ovlaping star	sense amount of probes overlaping just smallrna	sense expression of probes ovlaping just smallrna	antisense amount of probes overlaping just smallrna	antisense expression of probes overlaping just smallrna	sense amount of probes overlaping all smallrna	sense expression of probes ovlaping all smallrna	antisense amount of probes overlaping all smallrna	antisense expression of probes overlaping all smallrna	sense amount of probes overlaping not mature not star not smallrna	sense expression of probes ovlaping not mature not star not smallrna	antisense amount of probes overlaping areas not mature not star not smallrna	antisense expression of probes overlaping areas not mature not star not smallrna
ATH-MIR156A	0	0	0	0	0	0	1	0.741497	0	0	0	0	0	0	0	0	0	0	1	0.928571		0	0	0	0	0	0	0	0	0	0		0	0	0	0	0	0	0	0	0	0
ATH-MIR156B	0	0	0	0	1	0.74359	0	0	0	0	0	0	0	0	0	0	0	0	0	0		0	0	0	0	0	0	0	0	0	0		0	0	0	0	0	0	0	0	0	0
ATH-MIR156C	0	0	0	0	0	0	0	0	0	0	0	0	0	0	0	0	0	0	1	0.643875		0	0	0	0	0	0	0	0	0	0		0	0	0	0	0	0	0	0	0	0
ATH-MIR156D	0	0	0	0	1	0.857741	0	0	0	0	0	0	0	0	0	0	0	0	0	0		0	0	0	0	0	0	0	0	0	0		0	0	0	0	0	0	0	0	0	0
ATH-MIR156E	0	0	0	0	0	0	0	0	0	0	0	0	0	0	0	0	0	0	1	0.757322		0	0	0	0	0	0	0	0	0	0		0	0	0	0	0	0	0	0	0	0
ATH-MIR156F	0	0	0	0	0	0	0	0	0	0	0	0	0	0	0	0	0	0	0	0		0	0	0	0	0	0	0	0	0	0		0	0	0	0	0	0	0	0	0	0
ATH-MIR156G	1	0.780851	0	0	0	0	1	1.20408	0	0	0	0	0	0	0	0	0	0	0	0		0	0	0	0	0	0	0	0	0	0		0	0	0	0	0	0	0	0	0	0
ATH-MIR156H	0	0	0	0	1	0.909605	0	0	0	0	0	0	1	0.909605	0	0	0	0	1	1.46045		0	0	0	0	0	0	0	0	0	0		0	0	0	0	0	0	0	0	0	0
ATH-MIR157A	0	0	0	0	1	0.679083	0	0	0	0	0	0	0	0	0	0	0	0	1	0.845272		0	0	0	0	0	0	0	0	0	0		0	0	0	0	0	0	0	0	0	0
ATH-MIR157B	1	1.14079	0	0	0	0	0	0	0	0	0	0	0	0	0	0	0	0	1	0.805054		0	0	0	0	0	0	0	0	0	0		0	0	0	0	0	0	0	0	0	0
ATH-MIR157C	0	0	0	0	1	0.528169	0	0	0	0	0	0	0	0	0	0	1	0.830986	2	2.67516		0	0	0	0	0	0	0	0	0	0		0	0	0	0	0	0	0	0	0	0
ATH-MIR157D	0	0	0	0	1	0.44186	1	2.13194	1	1.7759	0	0	1	1.7759	0	0	2	2.39112	1	0.625		0	0	0	0	0	0	0	0	0	0		0	0	0	0	0	0	0	0	0	0
ATH-MIR158A	1	0.902128	0	0	0	0	0	0	0	0	0	0	0	0	0	0	1	0.676596	0	0		0	0	0	0	0	0	0	0	0	0		0	0	0	0	0	0	0	0	0	0
ATH-MIR158B	0	0	1	1.87679	0	0	0	0	0	0	1	1.04011	0	0	1	1.04011	0	0	1	1.04011		0	0	0	0	0	0	0	0	0	0		0	0	0	0	0	0	0	0	0	0
ATH-MIR159A	0	0	0	0	1	0.744986	0	0	0	0	0	0	1	0.744986	0	0	0	0	3	2.41877		0	0	0	0	0	0	0	0	0	0		0	0	0	0	0	0	0	0	0	0
ATH-MIR159B	0	0	0	0	1	0.75	0	0	0	0	0	0	1	0.75	0	0	0	0	3	2.31924		0	0	0	0	0	0	0	0	0	0		0	0	0	0	0	0	0	0	0	0
ATH-MIR159C	0	0	0	0	1	0.710884	0	0	0	0	1	3.02766	0	0	1	3.02766	1	0.632653	3	5.60851		0	0	0	0	0	0	0	0	0	0		0	0	0	0	0	0	0	0	0	0
ATH-MIR160A	1	0.921769	0	0	0	0	0	0	0	0	0	0	0	0	0	0	0	0	0	0		0	0	0	0	0	0	0	0	0	0		0	0	0	0	0	0	0	0	0	0
ATH-MIR160B	0	0	0	0	0	0	0	0	0	0	0	0	0	0	0	0	0	0	0	0		0	0	0	0	0	0	0	0	0	0		0	0	0	0	0	0	0	0	0	0
ATH-MIR160C	0	0	1	1.07117	0	0	0	0	0	0	0	0	0	0	1	1.07117	0	0	0	0		0	0	0	0	0	0	0	0	0	0		0	0	0	0	0	0	0	0	0	0
ATH-MIR161	0	0	0	0	1	0.722222	0	0	0	0	0	0	0	0	0	0	0	0	0	0		0	0	0	0	0	0	0	0	0	0		0	0	0	0	0	0	0	0	0	0
ATH-MIR162A	0	0	1	0.863248	0	0	1	0.54416	0	0	0	0	0	0	0	0	0	0	0	0		0	0	0	0	0	0	0	0	0	0		0	0	0	0	0	0	0	0	0	0
ATH-MIR162B	0	0	0	0	2	1.5523	0	0	0	0	0	0	0	0	0	0	0	0	0	0		0	0	0	0	0	0	0	0	0	0		0	0	0	0	0	0	0	0	0	0
ATH-MIR163	1	0.68231	0	0	0	0	0	0	0	0	1	1.02292	0	0	1	1.02292	2	2	4	6.12034		0	0	0	0	0	0	0	0	0	0		0	0	0	0	0	0	0	0	0	0
ATH-MIR164A	1	0.938776	0	0	0	0	0	0	0	0	0	0	0	0	0	0	0	0	0	0		0	0	0	0	0	0	0	0	0	0		0	0	0	0	0	0	0	0	0	0
ATH-MIR164B	0	0	0	0	0	0	0	0	0	0	0	0	0	0	0	0	0	0	2	2.33852		0	0	0	0	0	0	0	0	0	0		0	0	0	0	0	0	0	0	0	0
ATH-MIR164C	1	0.601423	0	0	0	0	0	0	0	0	0	0	0	0	0	0	0	0	1	0.828452		0	0	0	0	0	0	0	0	0	0		0	0	0	0	0	0	0	0	0	0
ATH-MIR165A	0	0	0	0	1	0.378436	1	1.37847	0	0	0	0	0	0	1	1.37847	0	0	0	0		0	0	0	0	0	0	0	0	0	0		0	0	0	0	0	0	0	0	0	0
ATH-MIR165B	0	0	1	7.01274	1	0.983568	0	0	0	0	0	0	0	0	0	0	1	0.535211	0	0		0	0	0	0	0	0	0	0	0	0		0	0	0	0	0	0	0	0	0	0
ATH-MIR166A	0	0	0	0	0	0	1	0.608511	0	0	0	0	0	0	0	0	0	0	0	0		0	0	0	0	0	0	0	0	0	0		0	0	0	0	0	0	0	0	0	0
ATH-MIR166B	0	0	0	0	0	0	0	0	0	0	0	0	0	0	0	0	1	2	1	0.476526		0	0	0	0	0	0	0	0	0	0		0	0	0	0	0	0	0	0	0	0
ATH-MIR166C	0	0	0	0	1	1.29537	0	0	0	0	0	0	0	0	0	0	0	0	0	0		0	0	0	0	0	0	0	0	0	0		0	0	0	0	0	0	0	0	0	0
ATH-MIR166D	0	0	0	0	1	0.839858	0	0	0	0	0	0	0	0	0	0	0	0	0	0		0	0	0	0	0	0	0	0	0	0		0	0	0	0	0	0	0	0	0	0
ATH-MIR166E	0	0	0	0	0	0	0	0	0	0	0	0	0	0	0	0	0	0	0	0		0	0	0	0	0	0	0	0	0	0		0	0	0	0	0	0	0	0	0	0
ATH-MIR166F	0	0	0	0	1	3.54093	1	0.786611	0	0	0	0	0	0	0	0	0	0	0	0		0	0	0	0	0	0	0	0	0	0		0	0	0	0	0	0	0	0	0	0
ATH-MIR166G	0	0	1	3.62429	0	0	0	0	0	0	0	0	0	0	0	0	0	0	0	0		0	0	0	0	0	0	0	0	0	0		0	0	0	0	0	0	0	0	0	0
ATH-MIR167A	0	0	1	0.715962	0	0	1	1.12207	0	0	0	0	0	0	1	0.715962	1	0.987261	0	0		0	0	0	0	0	0	0	0	0	0		0	0	0	0	0	0	0	0	0	0
ATH-MIR167B	0	0	1	0.776995	0	0	0	0	0	0	0	0	0	0	0	0	0	0	0	0		0	0	0	0	0	0	0	0	0	0		0	0	0	0	0	0	0	0	0	0
ATH-MIR167C	0	0	0	0	0	0	0	0	0	0	0	0	0	0	0	0	0	0	0	0		0	0	0	0	0	0	0	0	0	0		0	0	0	0	0	0	0	0	0	0
ATH-MIR167D	0	0	0	0	0	0	0	0	0	0	0	0	0	0	0	0	1	0.677083	6	4.93658		0	0	0	0	0	0	0	0	0	0		0	0	0	0	0	0	0	0	0	0
ATH-MIR168A	1	6.29915	0	0	0	0	0	0	0	0	0	0	1	6.29915	0	0	0	0	2	1.41634		0	0	0	0	0	0	0	0	0	0		0	0	0	0	0	0	0	0	0	0
ATH-MIR168B	1	2.78243	0	0	0	0	0	0	0	0	0	0	0	0	0	0	0	0	0	0		0	0	0	0	0	0	0	0	0	0		0	0	0	0	0	0	0	0	0	0
ATH-MIR169A	0	0	1	0.996599	1	1.28085	0	0	0	0	0	0	0	0	0	0	1	0.621277	1	0.571429		0	0	0	0	0	0	0	0	0	0		0	0	0	0	0	0	0	0	0	0
ATH-MIR169B	0	0	0	0	0	0	0	0	0	0	0	0	0	0	0	0	0	0	0	0		0	0	0	0	0	0	0	0	0	0		0	0	0	0	0	0	0	0	0	0
ATH-MIR169C	0	0	1	0.708185	0	0	1	1.02847	0	0	0	0	0	0	0	0	0	0	0	0		0	0	0	0	0	0	0	0	0	0		0	0	0	0	0	0	0	0	0	0
ATH-MIR169D	0	0	1	0.545126	0	0	1	0.812274	1	0.707736	0	0	1	0.707736	0	0	1	0.707736	0	0		0	0	0	0	0	0	0	0	0	0		0	0	0	0	0	0	0	0	0	0
ATH-MIR169E	1	0.898917	0	0	0	0	0	0	0	0	0	0	0	0	0	0	2	0.927798	1	1.17192		0	0	0	0	0	0	0	0	0	0		0	0	0	0	0	0	0	0	0	0
ATH-MIR169F	0	0	1	0.880952	0	0	0	0	0	0	0	0	0	0	0	0	0	0	2	1.61905		0	0	0	0	0	0	0	0	0	0		0	0	0	0	0	0	0	0	0	0
ATH-MIR169G	1	1.05058	0	0	0	0	1	0.652422	0	0	1	0.501425	0	0	1	0.501425	3	2.88716	3	2.17949		0	0	0	0	0	0	0	0	0	0		0	0	0	0	0	0	0	0	0	0
ATH-MIR169H	0	0	0	0	0	0	1	1.625	0	0	0	0	0	0	0	0	0	0	0	0		0	0	0	0	0	0	0	0	0	0		0	0	0	0	0	0	0	0	0	0
ATH-MIR169I	1	1.07981	0	0	0	0	1	1.15924	0	0	0	0	0	0	0	0	0	0	0	0		0	0	0	0	0	0	0	0	0	0		0	0	0	0	0	0	0	0	0	0
ATH-MIR169J	0	0	1	1.06051	0	0	1	0.503185	0	0	0	0	0	0	0	0	0	0	0	0		0	0	0	0	0	0	0	0	0	0		0	0	0	0	0	0	0	0	0	0
ATH-MIR169K	0	0	1	0.751592	0	0	0	0	0	0	0	0	0	0	0	0	0	0	0	0		0	0	0	0	0	0	0	0	0	0		0	0	0	0	0	0	0	0	0	0
ATH-MIR169L	0	0	1	0.716561	1	2.05634	0	0	0	0	0	0	0	0	0	0	0	0	0	0		0	0	0	0	0	0	0	0	0	0		0	0	0	0	0	0	0	0	0	0
ATH-MIR169M	0	0	0	0	0	0	1	0.60828	0	0	0	0	0	0	0	0	0	0	0	0		0	0	0	0	0	0	0	0	0	0		0	0	0	0	0	0	0	0	0	0
ATH-MIR169N	0	0	0	0	0	0	1	1.33758	0	0	0	0	0	0	0	0	0	0	0	0		0	0	0	0	0	0	0	0	0	0		0	0	0	0	0	0	0	0	0	0
ATH-MIR170	0	0	1	0.60452	0	0	1	0.714689	0	0	0	0	0	0	0	0	0	0	0	0		0	0	0	0	0	0	0	0	0	0		0	0	0	0	0	0	0	0	0	0
ATH-MIR171A	0	0	1	0.826291	0	0	0	0	0	0	0	0	0	0	0	0	0	0	1	0.652582		0	0	0	0	0	0	0	0	0	0		0	0	0	0	0	0	0	0	0	0
ATH-MIR171B	0	0	0	0	0	0	0	0	0	0	0	0	0	0	0	0	1	3.03594	0	0		0	0	0	0	0	0	0	0	0	0		0	0	0	0	0	0	0	0	0	0
ATH-MIR171C	0	0	0	0	0	0	0	0	1	0.82235	0	0	1	0.82235	0	0	1	0.82235	1	0.920578		0	0	0	0	0	0	0	0	0	0		0	0	0	0	0	0	0	0	0	0
ATH-MIR172A	1	0.853191	0	0	0	0	0	0	0	0	0	0	1	0.853191	0	0	0	0	1	0.585034		0	0	0	0	0	0	0	0	0	0		0	0	0	0	0	0	0	0	0	0
ATH-MIR172B	0	0	0	0	0	0	1	0.606838	0	0	0	0	0	0	0	0	0	0	0	0		0	0	0	0	0	0	0	0	0	0		0	0	0	0	0	0	0	0	0	0
ATH-MIR172C	0	0	1	0.710884	0	0	0	0	0	0	1	0.642857	0	0	1	0.642857	0	0	2	1.27211		0	0	0	0	0	0	0	0	0	0		0	0	0	0	0	0	0	0	0	0
ATH-MIR172D	0	0	0	0	0	0	1	0.591549	0	0	0	0	0	0	1	0.591549	0	0	1	0.558685		0	0	0	0	0	0	0	0	0	0		0	0	0	0	0	0	0	0	0	0
ATH-MIR172E	0	0	0	0	0	0	0	0	0	0	0	0	0	0	0	0	1	1.08757	1	1.25989		0	0	0	0	0	0	0	0	0	0		0	0	0	0	0	0	0	0	0	0
ATH-MIR173	0	0	0	0	0	0	0	0	0	0	0	0	0	0	0	0	0	0	0	0		0	0	0	0	0	0	0	0	0	0		0	0	0	0	0	0	0	0	0	0
ATH-MIR1886	0	0	0	0	0	0	0	0	0	0	0	0	0	0	0	0	0	0	1	1.58723		0	0	0	0	0	0	0	0	0	0		0	0	0	0	0	0	0	0	0	0
ATH-MIR1888	2	1.36016	0	0	1	0.747331	0	0	0	0	0	0	0	0	0	0	0	0	0	0		0	0	0	0	0	0	0	0	0	0		0	0	0	0	0	0	0	0	0	0
ATH-MIR319A	0	0	0	0	0	0	0	0	0	0	0	0	0	0	0	0	1	0.541311	2	2.01946		0	0	0	0	0	0	0	0	0	0		0	0	0	0	0	0	0	0	0	0
ATH-MIR319B	0	0	0	0	0	0	0	0	0	0	0	0	0	0	0	0	0	0	0	0		0	0	0	0	0	0	0	0	0	0		0	0	0	0	0	0	0	0	0	0
ATH-MIR319C	0	0	0	0	1	0.697279	1	1.11064	0	0	0	0	0	0	0	0	0	0	0	0		0	0	0	0	0	0	0	0	0	0		0	0	0	0	0	0	0	0	0	0
ATH-MIR390A	0	0	0	0	0	0	0	0	0	0	0	0	0	0	0	0	0	0	1	0.6		0	0	0	0	0	0	0	0	0	0		0	0	0	0	0	0	0	0	0	0
ATH-MIR390B	0	0	1	0.694915	0	0	0	0	0	0	0	0	0	0	0	0	0	0	0	0		0	0	0	0	0	0	0	0	0	0		0	0	0	0	0	0	0	0	0	0
ATH-MIR391	0	0	0	0	1	0.836158	0	0	0	0	1	0.669492	0	0	1	0.669492	2	2.10734	1	0.669492		0	0	0	0	0	0	0	0	0	0		0	0	0	0	0	0	0	0	0	0
ATH-MIR393A	0	0	1	0.648936	0	0	0	0	0	0	0	0	0	0	0	0	0	0	0	0		0	0	0	0	0	0	0	0	0	0		0	0	0	0	0	0	0	0	0	0
ATH-MIR393B	0	0	0	0	0	0	0	0	0	0	0	0	0	0	0	0	1	0.703822	1	1.4061		0	0	0	0	0	0	0	0	0	0		0	0	0	0	0	0	0	0	0	0
ATH-MIR394A	0	0	1	0.807611	0	0	0	0	0	0	0	0	0	0	0	0	1	1.26042	0	0		0	0	0	0	0	0	0	0	0	0		0	0	0	0	0	0	0	0	0	0
ATH-MIR394B	0	0	1	1.92264	0	0	0	0	0	0	0	0	0	0	1	1.92264	1	0.826715	1	0.923611		0	0	0	0	0	0	0	0	0	0		0	0	0	0	0	0	0	0	0	0
ATH-MIR395A	0	0	0	0	1	1.66173	0	0	0	0	0	0	0	0	0	0	0	0	0	0		0	0	0	0	0	0	0	0	0	0		0	0	0	0	0	0	0	0	0	0
ATH-MIR395B	0	0	0	0	0	0	0	0	0	0	0	0	0	0	0	0	0	0	1	0.463002		0	0	0	0	0	0	0	0	0	0		0	0	0	0	0	0	0	0	0	0
ATH-MIR395C	0	0	0	0	0	0	1	0.97463	0	0	0	0	0	0	1	0.97463	0	0	1	2.43975		0	0	0	0	0	0	0	0	0	0		0	0	0	0	0	0	0	0	0	0
ATH-MIR395D	0	0	0	0	0	0	0	0	0	0	0	0	0	0	0	0	1	0.610315	0	0		0	0	0	0	0	0	0	0	0	0		0	0	0	0	0	0	0	0	0	0
ATH-MIR395E	0	0	0	0	1	0.570201	0	0	0	0	0	0	0	0	0	0	0	0	0	0		0	0	0	0	0	0	0	0	0	0		0	0	0	0	0	0	0	0	0	0
ATH-MIR395F	0	0	0	0	0	0	1	0.69914	0	0	0	0	0	0	1	0.69914	0	0	1	0.653295		0	0	0	0	0	0	0	0	0	0		0	0	0	0	0	0	0	0	0	0
ATH-MIR396A	0	0	1	0.761733	1	1.07163	0	0	0	0	0	0	0	0	0	0	0	0	0	0		0	0	0	0	0	0	0	0	0	0		0	0	0	0	0	0	0	0	0	0
ATH-MIR396B	0	0	0	0	0	0	0	0	0	0	0	0	0	0	0	0	1	0.640569	1	0.598326		0	0	0	0	0	0	0	0	0	0		0	0	0	0	0	0	0	0	0	0
ATH-MIR397A	0	0	0	0	0	0	0	0	0	0	0	0	0	0	0	0	0	0	0	0		0	0	0	0	0	0	0	0	0	0		0	0	0	0	0	0	0	0	0	0
ATH-MIR397B	0	0	0	0	0	0	0	0	0	0	0	0	0	0	0	0	0	0	0	0		0	0	0	0	0	0	0	0	0	0		0	0	0	0	0	0	0	0	0	0
ATH-MIR398A	0	0	0	0	0	0	0	0	0	0	0	0	0	0	0	0	0	0	0	0		0	0	0	0	0	0	0	0	0	0		0	0	0	0	0	0	0	0	0	0
ATH-MIR398B	0	0	0	0	1	0.658363	0	0	0	0	0	0	0	0	0	0	0	0	0	0		0	0	0	0	0	0	0	0	0	0		0	0	0	0	0	0	0	0	0	0
ATH-MIR398C	0	0	0	0	1	0.903915	0	0	0	0	0	0	0	0	0	0	0	0	0	0		0	0	0	0	0	0	0	0	0	0		0	0	0	0	0	0	0	0	0	0
ATH-MIR399A	1	1.12153	0	0	0	0	0	0	0	0	0	0	0	0	0	0	0	0	1	0.410148		0	0	0	0	0	0	0	0	0	0		0	0	0	0	0	0	0	0	0	0
ATH-MIR399B	0	0	0	0	0	0	0	0	0	0	0	0	0	0	0	0	1	1.10029	1	0.649819		0	0	0	0	0	0	0	0	0	0		0	0	0	0	0	0	0	0	0	0
ATH-MIR399C	1	1.33051	0	0	0	0	0	0	0	0	0	0	0	0	0	0	0	0	1	0.90678		0	0	0	0	0	0	0	0	0	0		0	0	0	0	0	0	0	0	0	0
ATH-MIR399D	0	0	0	0	1	0.731915	0	0	0	0	0	0	0	0	0	0	0	0	0	0		0	0	0	0	0	0	0	0	0	0		0	0	0	0	0	0	0	0	0	0
ATH-MIR399E	0	0	0	0	0	0	0	0	0	0	0	0	0	0	0	0	0	0	1	0.534043		0	0	0	0	0	0	0	0	0	0		0	0	0	0	0	0	0	0	0	0
ATH-MIR399F	0	0	0	0	1	0.687075	0	0	0	0	0	0	0	0	0	0	0	0	0	0		0	0	0	0	0	0	0	0	0	0		0	0	0	0	0	0	0	0	0	0
ATH-MIR400	1	0.743056	0	0	0	0	0	0	0	0	0	0	1	0.743056	0	0	0	0	1	0.498943		0	0	0	0	0	0	0	0	0	0		0	0	0	0	0	0	0	0	0	0
ATH-MIR401	0	0	0	0	0	0	1	0.689459	0	0	0	0	0	0	0	0	0	0	0	0		0	0	0	0	0	0	0	0	0	0		0	0	0	0	0	0	0	0	0	0
ATH-MIR402	0	0	0	0	0	0	0	0	1	1.36101	0	0	1	1.36101	0	0	4	4.36101	2	1.73352		0	0	0	0	0	0	0	0	0	0		0	0	0	0	0	0	0	0	0	0
ATH-MIR403	1	0.77551	0	0	0	0	0	0	0	0	0	0	0	0	0	0	0	0	0	0		0	0	0	0	0	0	0	0	0	0		0	0	0	0	0	0	0	0	0	0
ATH-MIR404	0	0	0	0	0	0	0	0	0	0	0	0	0	0	0	0	1	1.53911	3	2.5146		0	0	0	0	0	0	0	0	0	0		0	0	0	0	0	0	0	0	0	0
ATH-MIR405A	0	0	1	0.820084	2	1.22792	1	0.74359	0	0	0	0	0	0	0	0	0	0	0	0		0	0	0	0	0	0	0	0	0	0		0	0	0	0	0	0	0	0	0	0
ATH-MIR405B	0	0	1	0.663265	0	0	0	0	0	0	0	0	0	0	0	0	0	0	0	0		0	0	0	0	0	0	0	0	0	0		0	0	0	0	0	0	0	0	0	0
ATH-MIR405D	0	0	0	0	0	0	0	0	0	0	0	0	0	0	0	0	0	0	0	0		0	0	0	0	0	0	0	0	0	0		0	0	0	0	0	0	0	0	0	0
ATH-MIR406	0	0	1	0.885417	0	0	0	0	0	0	0	0	0	0	0	0	0	0	0	0		0	0	0	0	0	0	0	0	0	0		0	0	0	0	0	0	0	0	0	0
ATH-MIR407	0	0	1	0.431915	0	0	1	0.668085	0	0	0	0	0	0	0	0	0	0	0	0		0	0	0	0	0	0	0	0	0	0		0	0	0	0	0	0	0	0	0	0
ATH-MIR408	0	0	1	2.18511	0	0	0	0	0	0	0	0	0	0	0	0	2	1.71088	1	1.08936		0	0	0	0	0	0	0	0	0	0		0	0	0	0	0	0	0	0	0	0
ATH-MIR413	0	0	0	0	0	0	0	0	0	0	0	0	0	0	0	0	0	0	0	0		0	0	0	0	0	0	0	0	0	0		0	0	0	0	0	0	0	0	0	0
ATH-MIR415	0	0	0	0	0	0	0	0	0	0	0	0	0	0	0	0	0	0	0	0		0	0	0	0	0	0	0	0	0	0		0	0	0	0	0	0	0	0	0	0
ATH-MIR416	1	0.776504	0	0	0	0	2	2.21777	0	0	0	0	0	0	0	0	0	0	0	0		0	0	0	0	0	0	0	0	0	0		0	0	0	0	0	0	0	0	0	0
ATH-MIR417	0	0	1	0.646259	0	0	1	0.710884	0	0	0	0	0	0	0	0	0	0	0	0		0	0	0	0	0	0	0	0	0	0		0	0	0	0	0	0	0	0	0	0
ATH-MIR419	1	0.88604	0	0	0	0	1	1.02724	0	0	0	0	0	0	0	0	0	0	0	0		0	0	0	0	0	0	0	0	0	0		0	0	0	0	0	0	0	0	0	0
ATH-MIR420	0	0	1	0.968927	0	0	1	0.830508	0	0	0	0	0	0	0	0	0	0	0	0		0	0	0	0	0	0	0	0	0	0		0	0	0	0	0	0	0	0	0	0
ATH-MIR426	1	2.13718	0	0	0	0	0	0	0	0	0	0	0	0	0	0	0	0	0	0		0	0	0	0	0	0	0	0	0	0		0	0	0	0	0	0	0	0	0	0
ATH-MIR447A	0	0	0	0	0	0	0	0	0	0	0	0	0	0	0	0	0	0	3	2.65287		0	0	0	0	0	0	0	0	0	0		0	0	0	0	0	0	0	0	0	0
ATH-MIR447B	2	2.45775	0	0	0	0	1	1.69745	0	0	0	0	0	0	0	0	0	0	0	0		0	0	0	0	0	0	0	0	0	0		0	0	0	0	0	0	0	0	0	0
ATH-MIR447C	0	0	0	0	0	0	1	0.646497	0	0	0	0	0	0	0	0	0	0	0	0		0	0	0	0	0	0	0	0	0	0		0	0	0	0	0	0	0	0	0	0
ATH-MIR472	0	0	1	1.67708	0	0	0	0	0	0	0	0	0	0	0	0	0	0	0	0		0	0	0	0	0	0	0	0	0	0		0	0	0	0	0	0	0	0	0	0
ATH-MIR771	0	0	1	0.719745	0	0	0	0	0	0	0	0	0	0	1	0.719745	1	1.33333	0	0		0	0	0	0	0	0	0	0	0	0		0	0	0	0	0	0	0	0	0	0
ATH-MIR773	0	0	1	0.549683	1	0.753472	0	0	0	0	0	0	1	0.753472	0	0	0	0	1	0.815972		0	0	0	0	0	0	0	0	0	0		0	0	0	0	0	0	0	0	0	0
ATH-MIR774	0	0	0	0	0	0	0	0	0	0	0	0	0	0	0	0	0	0	0	0		0	0	0	0	0	0	0	0	0	0		0	0	0	0	0	0	0	0	0	0
ATH-MIR775	0	0	0	0	0	0	1	0.584527	0	0	0	0	0	0	0	0	0	0	1	0.541547		0	0	0	0	0	0	0	0	0	0		0	0	0	0	0	0	0	0	0	0
ATH-MIR776	1	0.66787	0	0	1	0.628159	0	0	0	0	0	0	0	0	0	0	0	0	0	0		0	0	0	0	0	0	0	0	0	0		0	0	0	0	0	0	0	0	0	0
ATH-MIR777	0	0	0	0	1	0.581227	0	0	0	0	0	0	1	0.581227	0	0	1	0.584838	0	0		0	0	0	0	0	0	0	0	0	0		0	0	0	0	0	0	0	0	0	0
ATH-MIR778	0	0	0	0	0	0	0	0	0	0	0	0	0	0	0	0	0	0	0	0		0	0	0	0	0	0	0	0	0	0		0	0	0	0	0	0	0	0	0	0
ATH-MIR779	0	0	0	0	0	0	2	1.48085	0	0	0	0	0	0	0	0	1	0.741497	0	0		0	0	0	0	0	0	0	0	0	0		0	0	0	0	0	0	0	0	0	0
ATH-MIR780	0	0	0	0	1	0.599222	0	0	0	0	0	0	0	0	0	0	0	0	0	0		0	0	0	0	0	0	0	0	0	0		0	0	0	0	0	0	0	0	0	0
ATH-MIR781	0	0	0	0	0	0	0	0	0	0	0	0	0	0	0	0	0	0	1	1.35095		0	0	0	0	0	0	0	0	0	0		0	0	0	0	0	0	0	0	0	0
ATH-MIR782	0	0	0	0	1	0.72449	0	0	0	0	0	0	0	0	0	0	0	0	0	0		0	0	0	0	0	0	0	0	0	0		0	0	0	0	0	0	0	0	0	0
ATH-MIR783	0	0	0	0	0	0	0	0	0	0	0	0	0	0	0	0	4	3.99926	5	5.12657		0	0	0	0	0	0	0	0	0	0		0	0	0	0	0	0	0	0	0	0
ATH-MIR822	0	0	0	0	1	1.13619	0	0	0	0	0	0	0	0	0	0	3	2.01195	4	3.95157		0	0	0	0	0	0	0	0	0	0		0	0	0	0	0	0	0	0	0	0
ATH-MIR823	0	0	0	0	0	0	1	0.585034	0	0	0	0	0	0	0	0	0	0	0	0		0	0	0	0	0	0	0	0	0	0		0	0	0	0	0	0	0	0	0	0
ATH-MIR824	0	0	0	0	0	0	1	1.00778	1	1.67806	0	0	1	1.67806	0	0	6	6.35034	9	8.51751		0	0	0	0	0	0	0	0	0	0		0	0	0	0	0	0	0	0	0	0
ATH-MIR825	1	0.659864	0	0	1	0.676871	0	0	0	0	0	0	0	0	0	0	0	0	1	0.423404		0	0	0	0	0	0	0	0	0	0		0	0	0	0	0	0	0	0	0	0
ATH-MIR826	1	0.713376	0	0	0	0	0	0	0	0	0	0	0	0	0	0	0	0	0	0		0	0	0	0	0	0	0	0	0	0		0	0	0	0	0	0	0	0	0	0
ATH-MIR827	1	0.71831	0	0	1	0.638498	0	0	0	0	1	1.03185	0	0	1	1.03185	0	0	2	1.78025		0	0	0	0	0	0	0	0	0	0		0	0	0	0	0	0	0	0	0	0
ATH-MIR828	1	0.472934	0	0	0	0	0	0	0	0	0	0	0	0	0	0	0	0	0	0		0	0	0	0	0	0	0	0	0	0		0	0	0	0	0	0	0	0	0	0
ATH-MIR829	0	0	0	0	0	0	0	0	0	0	0	0	0	0	0	0	2	1.07822	2	1.41667		0	0	0	0	0	0	0	0	0	0		0	0	0	0	0	0	0	0	0	0
ATH-MIR830	0	0	0	0	0	0	1	0.774306	0	0	0	0	0	0	0	0	0	0	0	0		0	0	0	0	0	0	0	0	0	0		0	0	0	0	0	0	0	0	0	0
ATH-MIR831	0	0	0	0	0	0	0	0	0	0	0	0	0	0	0	0	0	0	0	0		0	0	0	0	0	0	0	0	0	0		0	0	0	0	0	0	0	0	0	0
ATH-MIR832	0	0	0	0	0	0	0	0	0	0	0	0	0	0	0	0	0	0	0	0		0	0	0	0	0	0	0	0	0	0		0	0	0	0	0	0	0	0	0	0
ATH-MIR833	0	0	0	0	0	0	0	0	0	0	0	0	0	0	0	0	3	2.44404	0	0		0	0	0	0	0	0	0	0	0	0		0	0	0	0	0	0	0	0	0	0
ATH-MIR834	0	0	0	0	0	0	2	1.37037	0	0	0	0	0	0	0	0	0	0	0	0		0	0	0	0	0	0	0	0	0	0		0	0	0	0	0	0	0	0	0	0
ATH-MIR835	0	0	0	0	0	0	1	0.891697	0	0	0	0	0	0	0	0	3	3.72493	4	4.23827		0	0	0	0	0	0	0	0	0	0		0	0	0	0	0	0	0	0	0	0
ATH-MIR836	0	0	0	0	1	0.602128	0	0	0	0	0	0	0	0	0	0	0	0	0	0		0	0	0	0	0	0	0	0	0	0		0	0	0	0	0	0	0	0	0	0
ATH-MIR837	0	0	0	0	0	0	0	0	0	0	0	0	0	0	0	0	0	0	0	0		0	0	0	0	0	0	0	0	0	0		0	0	0	0	0	0	0	0	0	0
ATH-MIR838	0	0	1	1.49471	1	1.04167	0	0	0	0	0	0	0	0	0	0	0	0	0	0		0	0	0	0	0	0	0	0	0	0		0	0	0	0	0	0	0	0	0	0
ATH-MIR839	0	0	1	0.725632	0	0	0	0	0	0	0	0	0	0	0	0	3	3.50716	1	0.606498		0	0	0	0	0	0	0	0	0	0		0	0	0	0	0	0	0	0	0	0
ATH-MIR840	0	0	0	0	0	0	1	0.483755	0	0	0	0	0	0	0	0	0	0	0	0		0	0	0	0	0	0	0	0	0	0		0	0	0	0	0	0	0	0	0	0
ATH-MIR841	2	1.50345	0	0	3	3.17489	0	0	0	0	0	0	0	0	0	0	0	0	0	0		0	0	0	0	0	0	0	0	0	0		0	0	0	0	0	0	0	0	0	0
ATH-MIR842	0	0	1	0.727794	0	0	1	0.87106	0	0	0	0	0	0	0	0	0	0	0	0		0	0	0	0	0	0	0	0	0	0		0	0	0	0	0	0	0	0	0	0
ATH-MIR843	0	0	1	1.08216	0	0	0	0	0	0	0	0	0	0	0	0	0	0	0	0		0	0	0	0	0	0	0	0	0	0		0	0	0	0	0	0	0	0	0	0
ATH-MIR844	1	1.37021	0	0	0	0	1	0.894558	0	0	0	0	0	0	0	0	0	0	0	0		0	0	0	0	0	0	0	0	0	0		0	0	0	0	0	0	0	0	0	0
ATH-MIR845A	0	0	0	0	0	0	0	0	0	0	0	0	0	0	0	0	0	0	3	2.25356		0	0	0	0	0	0	0	0	0	0		0	0	0	0	0	0	0	0	0	0
ATH-MIR845B	0	0	0	0	0	0	0	0	0	0	0	0	0	0	0	0	0	0	0	0		0	0	0	0	0	0	0	0	0	0		0	0	0	0	0	0	0	0	0	0
ATH-MIR846	1	0.722022	0	0	1	0.794224	0	0	0	0	0	0	0	0	0	0	0	0	0	0		0	0	0	0	0	0	0	0	0	0		0	0	0	0	0	0	0	0	0	0
ATH-MIR847	0	0	0	0	1	0.625	0	0	0	0	0	0	0	0	0	0	0	0	0	0		0	0	0	0	0	0	0	0	0	0		0	0	0	0	0	0	0	0	0	0
ATH-MIR848	0	0	1	0.932384	0	0	1	0.672598	0	0	0	0	0	0	0	0	0	0	1	1.17082		0	0	0	0	0	0	0	0	0	0		0	0	0	0	0	0	0	0	0	0
ATH-MIR849	0	0	1	0.914013	1	0.676056	0	0	0	0	0	0	0	0	0	0	0	0	0	0		0	0	0	0	0	0	0	0	0	0		0	0	0	0	0	0	0	0	0	0
ATH-MIR850	0	0	1	0.696498	0	0	0	0	0	0	0	0	0	0	0	0	0	0	0	0		0	0	0	0	0	0	0	0	0	0		0	0	0	0	0	0	0	0	0	0
ATH-MIR851	0	0	0	0	0	0	0	0	0	0	0	0	0	0	0	0	0	0	0	0		0	0	0	0	0	0	0	0	0	0		0	0	0	0	0	0	0	0	0	0
ATH-MIR852	0	0	1	0.490272	0	0	0	0	0	0	1	0.785992	0	0	1	0.785992	2	1.8641	2	1.67315		0	0	0	0	0	0	0	0	0	0		0	0	0	0	0	0	0	0	0	0
ATH-MIR853	0	0	1	1.57746	1	0.936306	0	0	0	0	0	0	0	0	0	0	0	0	0	0		0	0	0	0	0	0	0	0	0	0		0	0	0	0	0	0	0	0	0	0
ATH-MIR854A	0	0	0	0	0	0	0	0	0	0	0	0	0	0	0	0	0	0	0	0		0	0	0	0	0	0	0	0	0	0		0	0	0	0	0	0	0	0	0	0
ATH-MIR854B	0	0	0	0	0	0	0	0	0	0	0	0	0	0	0	0	0	0	0	0		0	0	0	0	0	0	0	0	0	0		0	0	0	0	0	0	0	0	0	0
ATH-MIR854C	1	1.81851	0	0	0	0	0	0	0	0	0	0	0	0	0	0	0	0	0	0		0	0	0	0	0	0	0	0	0	0		0	0	0	0	0	0	0	0	0	0
ATH-MIR854D	0	0	1	66.6653	0	0	0	0	0	0	0	0	0	0	0	0	0	0	0	0		0	0	0	0	0	0	0	0	0	0		0	0	0	0	0	0	0	0	0	0
ATH-MIR855	2	1.71841	0	0	1	0.631769	1	0.811388	0	0	0	0	0	0	0	0	0	0	0	0		0	0	0	0	0	0	0	0	0	0		0	0	0	0	0	0	0	0	0	0
ATH-MIR856	1	0.572917	0	0	0	0	0	0	0	0	0	0	0	0	0	0	3	3.74653	1	0.4926		0	0	0	0	0	0	0	0	0	0		0	0	0	0	0	0	0	0	0	0
ATH-MIR857	0	0	0	0	1	0.626459	0	0	0	0	0	0	0	0	0	0	0	0	0	0		0	0	0	0	0	0	0	0	0	0		0	0	0	0	0	0	0	0	0	0
ATH-MIR858	0	0	1	0.935018	0	0	0	0	0	0	0	0	0	0	0	0	1	2.2235	1	0.855596		0	0	0	0	0	0	0	0	0	0		0	0	0	0	0	0	0	0	0	0
ATH-MIR859	0	0	1	0.782235	0	0	0	0	0	0	0	0	0	0	0	0	0	0	0	0		0	0	0	0	0	0	0	0	0	0		0	0	0	0	0	0	0	0	0	0
ATH-MIR860	0	0	1	1.20084	0	0	0	0	0	0	0	0	0	0	0	0	0	0	0	0		0	0	0	0	0	0	0	0	0	0		0	0	0	0	0	0	0	0	0	0
ATH-MIR861	1	0.748826	0	0	0	0	0	0	0	0	0	0	0	0	0	0	0	0	0	0		0	0	0	0	0	0	0	0	0	0		0	0	0	0	0	0	0	0	0	0
ATH-MIR862	0	0	0	0	0	0	0	0	0	0	0	0	0	0	0	0	0	0	0	0		0	0	0	0	0	0	0	0	0	0		0	0	0	0	0	0	0	0	0	0
ATH-MIR863	0	0	0	0	0	0	1	0.548638	0	0	0	0	0	0	0	0	0	0	0	0		0	0	0	0	0	0	0	0	0	0		0	0	0	0	0	0	0	0	0	0
ATH-MIR864	0	0	0	0	0	0	0	0	0	0	0	0	0	0	0	0	0	0	0	0		0	0	0	0	0	0	0	0	0	0		0	0	0	0	0	0	0	0	0	0
ATH-MIR865	0	0	0	0	0	0	1	0.569038	0	0	0	0	0	0	0	0	0	0	0	0		0	0	0	0	0	0	0	0	0	0		0	0	0	0	0	0	0	0	0	0
ATH-MIR866	1	0.774059	0	0	0	0	0	0	0	0	0	0	1	0.774059	0	0	0	0	1	0.729537		0	0	0	0	0	0	0	0	0	0		0	0	0	0	0	0	0	0	0	0
ATH-MIR867	1	0.669516	0	0	0	0	0	0	0	0	0	0	0	0	0	0	0	0	0	0		0	0	0	0	0	0	0	0	0	0		0	0	0	0	0	0	0	0	0	0
ATH-MIR868	0	0	0	0	0	0	1	0.992958	0	0	0	0	0	0	0	0	0	0	0	0		0	0	0	0	0	0	0	0	0	0		0	0	0	0	0	0	0	0	0	0
ATH-MIR869	0	0	0	0	0	0	0	0	0	0	0	0	0	0	0	0	2	2.47699	4	3.56228		0	0	0	0	0	0	0	0	0	0		0	0	0	0	0	0	0	0	0	0
ATH-MIR870	0	0	0	0	1	0.74477	0	0	0	0	0	0	0	0	0	0	0	0	0	0		0	0	0	0	0	0	0	0	0	0		0	0	0	0	0	0	0	0	0	0
Signal per probe	40	43.6506	45	116.35	50	43.6559	49	42.7113	5	6.34506	8	8.72231	14	18.7538	16	16.7956	72	72.3092	118	108.892
		1.09127		2.58556		0.873119		0.871659		1.26901		1.09029		1.33956		1.04973		1.00429		0.922813
	log2	0.126003		1.37047		-0.19575		-0.198164		0.343705		0.12471		0.421756		0.0700131		0.00618272		-0.115889

## Sheet: SC
sc_checked.fa	TAIRwholegenome8.fa				Arabidopsis suspension-cultured sample from Yamada et al. (2003. Science 302: 842-846).
hairpin name	sense amount of probes overlaping mature	sense expression of probes ovlaping mature	antisense amount of probes overlaping mature	antisense expression of probes ovlaping mature	sense amount of probes overlaping mature	sense expression of probes ovlaping star	antisense amount of probes overlaping star	antisense expression of probes ovlaping star	sense amount of probes overlaping just smallrna	sense expression of probes ovlaping just smallrna	antisense amount of probes overlaping just smallrna	antisense expression of probes overlaping just smallrna	sense amount of probes overlaping all smallrna	sense expression of probes ovlaping all smallrna	antisense amount of probes overlaping all smallrna	antisense expression of probes overlaping all smallrna	sense amount of probes overlaping not mature not star not smallrna	sense expression of probes ovlaping not mature not star not smallrna	antisense amount of probes overlaping areas not mature not star not smallrna	antisense expression of probes overlaping areas not mature not star not smallrna
ATH-MIR156A	1	1.06154	0	0	0	0	2	3.06825	0	0	0	0	0	0	0	0	0	0	1	0.825397		0	0	0	0	0	0	0	0	0	0		0	0	0	0	0	0	0	0	0	0
ATH-MIR156B	2	1.95652	0	0	0	0	0	0	0	0	0	0	0	0	0	0	0	0	0	0		0	0	0	0	0	0	0	0	0	0		0	0	0	0	0	0	0	0	0	0
ATH-MIR156C	0	0	2	31.0412	0	0	1	1.05217	0	0	0	0	0	0	1	14.8968	0	0	2	7.49739		0	0	0	0	0	0	0	0	0	0		0	0	0	0	0	0	0	0	0	0
ATH-MIR156D	0	0	0	0	0	0	2	11.9704	0	0	0	0	0	0	0	0	0	0	0	0		0	0	0	0	0	0	0	0	0	0		0	0	0	0	0	0	0	0	0	0
ATH-MIR156E	0	0	0	0	0	0	0	0	0	0	0	0	0	0	0	0	3	12.087	0	0		0	0	0	0	0	0	0	0	0	0		0	0	0	0	0	0	0	0	0	0
ATH-MIR156F	1	36.2941	0	0	1	1.35735	0	0	0	0	0	0	0	0	0	0	0	0	0	0		0	0	0	0	0	0	0	0	0	0		0	0	0	0	0	0	0	0	0	0
ATH-MIR156G	0	0	1	3.16885	0	0	1	1.95082	0	0	0	0	0	0	0	0	0	0	0	0		0	0	0	0	0	0	0	0	0	0		0	0	0	0	0	0	0	0	0	0
ATH-MIR156H	0	0	1	1.76912	0	0	1	2.31324	0	0	0	0	0	0	0	0	0	0	1	0.963235		0	0	0	0	0	0	0	0	0	0		0	0	0	0	0	0	0	0	0	0
ATH-MIR157A	0	0	1	7.46721	0	0	1	1.0377	0	0	0	0	0	0	1	7.46721	2	12.7239	0	0		0	0	0	0	0	0	0	0	0	0		0	0	0	0	0	0	0	0	0	0
ATH-MIR157B	1	1.11967	0	0	0	0	2	2.344	1	1.93443	1	1.68033	1	1.93443	1	1.68033	3	8.73443	1	1.68033		0	0	0	0	0	0	0	0	0	0		0	0	0	0	0	0	0	0	0	0
ATH-MIR157C	0	0	1	1.03968	0	0	0	0	0	0	0	0	0	0	1	1.03968	1	3.03279	8	65.0007		0	0	0	0	0	0	0	0	0	0		0	0	0	0	0	0	0	0	0	0
ATH-MIR157D	0	0	1	2.73684	0	0	1	1.04825	0	0	0	0	0	0	0	0	0	0	6	6.97895		0	0	0	0	0	0	0	0	0	0		0	0	0	0	0	0	0	0	0	0
ATH-MIR158A	1	1.02131	1	2.04762	0	0	0	0	0	0	1	0.615873	0	0	1	0.615873	0	0	2	1.60794		0	0	0	0	0	0	0	0	0	0		0	0	0	0	0	0	0	0	0	0
ATH-MIR158B	0	0	1	1.8448	0	0	0	0	1	2.33279	0	0	1	2.33279	0	0	2	3.25902	0	0		0	0	0	0	0	0	0	0	0	0		0	0	0	0	0	0	0	0	0	0
ATH-MIR159A	0	0	1	0.688525	0	0	1	0.909836	0	0	0	0	0	0	1	0.909836	0	0	4	7.20984		0	0	0	0	0	0	0	0	0	0		0	0	0	0	0	0	0	0	0	0
ATH-MIR159B	1	1.94561	0	0	1	1.66491	0	0	0	0	0	0	1	1.66491	0	0	5	5.69561	0	0		0	0	0	0	0	0	0	0	0	0		0	0	0	0	0	0	0	0	0	0
ATH-MIR159C	1	1.35714	0	0	1	0.873016	0	0	1	9.93651	0	0	1	9.93651	0	0	6	27.446	0	0		0	0	0	0	0	0	0	0	0	0		0	0	0	0	0	0	0	0	0	0
ATH-MIR160A	1	5.08413	0	0	0	0	0	0	0	0	0	0	1	5.08413	0	0	2	2.63175	0	0		0	0	0	0	0	0	0	0	0	0		0	0	0	0	0	0	0	0	0	0
ATH-MIR160B	0	0	0	0	0	0	0	0	0	0	0	0	0	0	0	0	0	0	0	0		0	0	0	0	0	0	0	0	0	0		0	0	0	0	0	0	0	0	0	0
ATH-MIR160C	0	0	1	1.40882	0	0	1	2.69118	0	0	0	0	0	0	0	0	0	0	1	0.661765		0	0	0	0	0	0	0	0	0	0		0	0	0	0	0	0	0	0	0	0
ATH-MIR161	1	1.09474	0	0	2	1.59912	0	0	0	0	0	0	0	0	0	0	0	0	0	0		0	0	0	0	0	0	0	0	0	0		0	0	0	0	0	0	0	0	0	0
ATH-MIR162A	0	0	1	1.11826	0	0	1	8.57391	0	0	0	0	0	0	0	0	0	0	0	0		0	0	0	0	0	0	0	0	0	0		0	0	0	0	0	0	0	0	0	0
ATH-MIR162B	0	0	0	0	0	0	2	6.03382	0	0	0	0	0	0	0	0	0	0	0	0		0	0	0	0	0	0	0	0	0	0		0	0	0	0	0	0	0	0	0	0
ATH-MIR163	2	2.02131	0	0	0	0	0	0	0	0	0	0	0	0	0	0	13	19.4787	0	0		0	0	0	0	0	0	0	0	0	0		0	0	0	0	0	0	0	0	0	0
ATH-MIR164A	1	1.38889	0	0	0	0	0	0	0	0	0	0	0	0	0	0	0	0	0	0		0	0	0	0	0	0	0	0	0	0		0	0	0	0	0	0	0	0	0	0
ATH-MIR164B	0	0	0	0	1	1.13913	0	0	0	0	0	0	0	0	0	0	4	7.21565	0	0		0	0	0	0	0	0	0	0	0	0		0	0	0	0	0	0	0	0	0	0
ATH-MIR164C	1	1.63676	0	0	0	0	0	0	0	0	0	0	1	1.63676	0	0	2	1.74412	0	0		0	0	0	0	0	0	0	0	0	0		0	0	0	0	0	0	0	0	0	0
ATH-MIR165A	0	0	0	0	0	0	2	1.94298	0	0	0	0	0	0	1	0.960526	0	0	1	0.578947		0	0	0	0	0	0	0	0	0	0		0	0	0	0	0	0	0	0	0	0
ATH-MIR165B	0	0	1	4.91311	0	0	1	1.90047	0	0	0	0	0	0	1	1.90047	0	0	5	4.55936		0	0	0	0	0	0	0	0	0	0		0	0	0	0	0	0	0	0	0	0
ATH-MIR166A	0	0	0	0	2	10.5524	0	0	0	0	0	0	0	0	0	0	0	0	0	0		0	0	0	0	0	0	0	0	0	0		0	0	0	0	0	0	0	0	0	0
ATH-MIR166B	2	17.884	0	0	2	3.95419	0	0	0	0	0	0	1	2.72512	0	0	1	0.616114	0	0		0	0	0	0	0	0	0	0	0	0		0	0	0	0	0	0	0	0	0	0
ATH-MIR166C	1	1.6487	0	0	1	3.22609	0	0	0	0	0	0	0	0	0	0	0	0	0	0		0	0	0	0	0	0	0	0	0	0		0	0	0	0	0	0	0	0	0	0
ATH-MIR166D	1	13.7247	0	0	1	1.75652	0	0	0	0	0	0	0	0	0	0	0	0	0	0		0	0	0	0	0	0	0	0	0	0		0	0	0	0	0	0	0	0	0	0
ATH-MIR166E	0	0	0	0	0	0	0	0	0	0	0	0	0	0	0	0	0	0	0	0		0	0	0	0	0	0	0	0	0	0		0	0	0	0	0	0	0	0	0	0
ATH-MIR166F	1	1.56324	0	0	1	1.25441	0	0	0	0	0	0	0	0	0	0	1	0.761765	0	0		0	0	0	0	0	0	0	0	0	0		0	0	0	0	0	0	0	0	0	0
ATH-MIR166G	3	5.97794	0	0	1	2.93088	0	0	0	0	0	0	0	0	0	0	0	0	0	0		0	0	0	0	0	0	0	0	0	0		0	0	0	0	0	0	0	0	0	0
ATH-MIR167A	1	0.65873	0	0	1	1	0	0	0	0	0	0	0	0	0	0	2	2.32222	0	0		0	0	0	0	0	0	0	0	0	0		0	0	0	0	0	0	0	0	0	0
ATH-MIR167B	0	0	0	0	0	0	0	0	0	0	0	0	0	0	0	0	0	0	0	0		0	0	0	0	0	0	0	0	0	0		0	0	0	0	0	0	0	0	0	0
ATH-MIR167C	0	0	1	0.984127	0	0	2	18.746	0	0	0	0	0	0	0	0	0	0	0	0		0	0	0	0	0	0	0	0	0	0		0	0	0	0	0	0	0	0	0	0
ATH-MIR167D	1	1.07018	0	0	0	0	0	0	0	0	0	0	0	0	0	0	13	13.6088	1	3.72193		0	0	0	0	0	0	0	0	0	0		0	0	0	0	0	0	0	0	0	0
ATH-MIR168A	1	1.96522	0	0	0	0	0	0	0	0	0	0	0	0	0	0	3	11.2278	0	0		0	0	0	0	0	0	0	0	0	0		0	0	0	0	0	0	0	0	0	0
ATH-MIR168B	0	0	0	0	0	0	1	1.82059	0	0	0	0	0	0	0	0	0	0	0	0		0	0	0	0	0	0	0	0	0	0		0	0	0	0	0	0	0	0	0	0
ATH-MIR169A	0	0	1	0.742857	0	0	2	2.32698	0	0	1	2.34127	0	0	1	2.34127	0	0	6	6.56452		0	0	0	0	0	0	0	0	0	0		0	0	0	0	0	0	0	0	0	0
ATH-MIR169B	0	0	0	0	0	0	0	0	0	0	0	0	0	0	0	0	0	0	0	0		0	0	0	0	0	0	0	0	0	0		0	0	0	0	0	0	0	0	0	0
ATH-MIR169C	0	0	1	1.08824	0	0	1	0.691176	0	0	0	0	0	0	0	0	0	0	0	0		0	0	0	0	0	0	0	0	0	0		0	0	0	0	0	0	0	0	0	0
ATH-MIR169D	1	1.24561	1	3.12281	1	1.7377	1	2.41228	0	0	1	1.02193	0	0	1	1.02193	0	0	3	2.80789		0	0	0	0	0	0	0	0	0	0		0	0	0	0	0	0	0	0	0	0
ATH-MIR169E	0	0	1	4.17574	0	0	0	0	1	0.517544	0	0	1	0.517544	0	0	7	15.6711	0	0		0	0	0	0	0	0	0	0	0	0		0	0	0	0	0	0	0	0	0	0
ATH-MIR169F	0	0	1	6.46508	0	0	1	1.29841	0	0	1	1.55238	0	0	1	1.55238	0	0	3	3.58095		0	0	0	0	0	0	0	0	0	0		0	0	0	0	0	0	0	0	0	0
ATH-MIR169G	1	1.7377	1	4.37043	0	0	2	1.8887	0	0	1	1.06087	0	0	1	1.06087	0	0	11	11.6991		0	0	0	0	0	0	0	0	0	0		0	0	0	0	0	0	0	0	0	0
ATH-MIR169H	0	0	2	8.04649	0	0	1	1.28333	0	0	0	0	0	0	0	0	0	0	0	0		0	0	0	0	0	0	0	0	0	0		0	0	0	0	0	0	0	0	0	0
ATH-MIR169I	0	0	1	1.0158	0	0	1	1.46919	0	0	0	0	0	0	0	0	0	0	0	0		0	0	0	0	0	0	0	0	0	0		0	0	0	0	0	0	0	0	0	0
ATH-MIR169J	2	5.28465	0	0	1	1.47256	0	0	0	0	0	0	0	0	0	0	0	0	0	0		0	0	0	0	0	0	0	0	0	0		0	0	0	0	0	0	0	0	0	0
ATH-MIR169K	1	2.19535	0	0	0	0	2	2.24013	0	0	0	0	0	0	0	0	0	0	0	0		0	0	0	0	0	0	0	0	0	0		0	0	0	0	0	0	0	0	0	0
ATH-MIR169L	0	0	3	3.34123	0	0	1	1.0158	0	0	0	0	0	0	0	0	0	0	0	0		0	0	0	0	0	0	0	0	0	0		0	0	0	0	0	0	0	0	0	0
ATH-MIR169M	1	1.04186	0	0	0	0	1	0.900474	0	0	0	0	0	0	0	0	0	0	0	0		0	0	0	0	0	0	0	0	0	0		0	0	0	0	0	0	0	0	0	0
ATH-MIR169N	0	0	2	4.09321	0	0	2	3.5624	0	0	0	0	0	0	0	0	0	0	0	0		0	0	0	0	0	0	0	0	0	0		0	0	0	0	0	0	0	0	0	0
ATH-MIR170	0	0	1	1.18088	0	0	2	2.14118	0	0	0	0	0	0	0	0	0	0	0	0		0	0	0	0	0	0	0	0	0	0		0	0	0	0	0	0	0	0	0	0
ATH-MIR171A	0	0	1	1.18605	0	0	0	0	0	0	0	0	0	0	0	0	2	2.95577	0	0		0	0	0	0	0	0	0	0	0	0		0	0	0	0	0	0	0	0	0	0
ATH-MIR171B	0	0	2	2.57895	1	1.29549	0	0	0	0	0	0	0	0	0	0	0	0	1	1.32281		0	0	0	0	0	0	0	0	0	0		0	0	0	0	0	0	0	0	0	0
ATH-MIR171C	0	0	1	1.88197	0	0	1	0.87377	0	0	0	0	0	0	0	0	0	0	2	1.63115		0	0	0	0	0	0	0	0	0	0		0	0	0	0	0	0	0	0	0	0
ATH-MIR172A	0	0	2	3.33016	0	0	0	0	0	0	0	0	0	0	1	0.873016	0	0	1	0.706349		0	0	0	0	0	0	0	0	0	0		0	0	0	0	0	0	0	0	0	0
ATH-MIR172B	0	0	0	0	0	0	2	2.94087	0	0	0	0	0	0	1	1.97913	0	0	1	0.747826		0	0	0	0	0	0	0	0	0	0		0	0	0	0	0	0	0	0	0	0
ATH-MIR172C	0	0	1	0.880952	0	0	1	0.761905	0	0	0	0	0	0	0	0	0	0	2	3.21111		0	0	0	0	0	0	0	0	0	0		0	0	0	0	0	0	0	0	0	0
ATH-MIR172D	1	0.939968	0	0	2	2.1248	0	0	0	0	0	0	1	0.805687	0	0	0	0	1	0.653953		0	0	0	0	0	0	0	0	0	0		0	0	0	0	0	0	0	0	0	0
ATH-MIR172E	1	0.764706	0	0	0	0	0	0	0	0	0	0	0	0	0	0	3	12.4647	0	0		0	0	0	0	0	0	0	0	0	0		0	0	0	0	0	0	0	0	0	0
ATH-MIR173	1	0.885714	0	0	0	0	0	0	0	0	0	0	0	0	0	0	0	0	0	0		0	0	0	0	0	0	0	0	0	0		0	0	0	0	0	0	0	0	0	0
ATH-MIR1886	1	0.798413	0	0	0	0	0	0	0	0	0	0	1	0.798413	0	0	3	3.66825	0	0		0	0	0	0	0	0	0	0	0	0		0	0	0	0	0	0	0	0	0	0
ATH-MIR1888	4	3.30339	1	1.14706	2	1.36754	0	0	0	0	0	0	0	0	0	0	0	0	0	0		0	0	0	0	0	0	0	0	0	0		0	0	0	0	0	0	0	0	0	0
ATH-MIR319A	0	0	0	0	0	0	0	0	0	0	0	0	0	0	0	0	6	6.53739	0	0		0	0	0	0	0	0	0	0	0	0		0	0	0	0	0	0	0	0	0	0
ATH-MIR319B	0	0	0	0	0	0	0	0	0	0	0	0	0	0	0	0	0	0	0	0		0	0	0	0	0	0	0	0	0	0		0	0	0	0	0	0	0	0	0	0
ATH-MIR319C	1	1.24286	0	0	1	1.24603	0	0	0	0	0	0	0	0	0	0	0	0	0	0		0	0	0	0	0	0	0	0	0	0		0	0	0	0	0	0	0	0	0	0
ATH-MIR390A	1	1.63175	0	0	0	0	0	0	0	0	0	0	0	0	0	0	2	3.94444	0	0		0	0	0	0	0	0	0	0	0	0		0	0	0	0	0	0	0	0	0	0
ATH-MIR390B	1	2.125	0	0	0	0	0	0	0	0	0	0	0	0	0	0	0	0	0	0		0	0	0	0	0	0	0	0	0	0		0	0	0	0	0	0	0	0	0	0
ATH-MIR391	1	4.86471	0	0	0	0	0	0	1	0.875	0	0	1	0.875	0	0	7	6.98676	0	0		0	0	0	0	0	0	0	0	0	0		0	0	0	0	0	0	0	0	0	0
ATH-MIR393A	0	0	1	3.30462	0	0	0	0	0	0	0	0	0	0	0	0	0	0	0	0		0	0	0	0	0	0	0	0	0	0		0	0	0	0	0	0	0	0	0	0
ATH-MIR393B	2	2.09866	0	0	1	1.73776	0	0	0	0	0	0	1	1.15079	0	0	2	1.79779	1	0.84		0	0	0	0	0	0	0	0	0	0		0	0	0	0	0	0	0	0	0	0
ATH-MIR394A	1	3.34474	0	0	0	0	0	0	0	0	0	0	1	3.34474	0	0	3	3.03509	0	0		0	0	0	0	0	0	0	0	0	0		0	0	0	0	0	0	0	0	0	0
ATH-MIR394B	2	5.49672	0	0	0	0	0	0	0	0	0	0	1	1.2541	0	0	2	2.85738	0	0		0	0	0	0	0	0	0	0	0	0		0	0	0	0	0	0	0	0	0	0
ATH-MIR395A	0	0	1	1.95175	0	0	0	0	0	0	0	0	0	0	0	0	0	0	1	0.634211		0	0	0	0	0	0	0	0	0	0		0	0	0	0	0	0	0	0	0	0
ATH-MIR395B	2	5.87368	0	0	0	0	1	0.92224	0	0	0	0	0	0	1	0.92224	2	2.05965	0	0		0	0	0	0	0	0	0	0	0	0		0	0	0	0	0	0	0	0	0	0
ATH-MIR395C	0	0	0	0	2	2.19123	0	0	0	0	0	0	1	1.34211	0	0	1	0.723684	0	0		0	0	0	0	0	0	0	0	0	0		0	0	0	0	0	0	0	0	0	0
ATH-MIR395D	0	0	1	0.852459	0	0	1	1.13115	0	0	0	0	0	0	1	1.13115	0	0	1	0.718033		0	0	0	0	0	0	0	0	0	0		0	0	0	0	0	0	0	0	0	0
ATH-MIR395E	0	0	1	4.47541	0	0	1	0.811475	0	0	0	0	0	0	0	0	0	0	1	0.8		0	0	0	0	0	0	0	0	0	0		0	0	0	0	0	0	0	0	0	0
ATH-MIR395F	0	0	0	0	1	1.01639	0	0	0	0	0	0	0	0	0	0	2	1.61475	0	0		0	0	0	0	0	0	0	0	0	0		0	0	0	0	0	0	0	0	0	0
ATH-MIR396A	0	0	1	1.04918	0	0	1	2.92623	0	0	0	0	0	0	0	0	0	0	0	0		0	0	0	0	0	0	0	0	0	0		0	0	0	0	0	0	0	0	0	0
ATH-MIR396B	0	0	0	0	1	0.772059	0	0	0	0	0	0	0	0	0	0	1	0.845588	0	0		0	0	0	0	0	0	0	0	0	0		0	0	0	0	0	0	0	0	0	0
ATH-MIR397A	1	0.853081	0	0	0	0	0	0	0	0	0	0	0	0	0	0	0	0	0	0		0	0	0	0	0	0	0	0	0	0		0	0	0	0	0	0	0	0	0	0
ATH-MIR397B	0	0	1	0.70087	0	0	1	0.921739	0	0	0	0	0	0	0	0	0	0	0	0		0	0	0	0	0	0	0	0	0	0		0	0	0	0	0	0	0	0	0	0
ATH-MIR398A	1	3.37705	0	0	1	1.03279	0	0	0	0	0	0	0	0	0	0	0	0	0	0		0	0	0	0	0	0	0	0	0	0		0	0	0	0	0	0	0	0	0	0
ATH-MIR398B	1	6.8487	0	0	1	1.60522	0	0	0	0	0	0	0	0	0	0	0	0	0	0		0	0	0	0	0	0	0	0	0	0		0	0	0	0	0	0	0	0	0	0
ATH-MIR398C	1	10.4313	0	0	1	1.58783	1	2.70492	0	0	0	0	0	0	0	0	0	0	0	0		0	0	0	0	0	0	0	0	0	0		0	0	0	0	0	0	0	0	0	0
ATH-MIR399A	1	1.11667	0	0	1	1.79386	0	0	0	0	0	0	1	1.79386	0	0	2	1.46491	1	0.844262		0	0	0	0	0	0	0	0	0	0		0	0	0	0	0	0	0	0	0	0
ATH-MIR399B	0	0	1	5.77869	0	0	0	0	0	0	0	0	0	0	0	0	0	0	3	2.62787		0	0	0	0	0	0	0	0	0	0		0	0	0	0	0	0	0	0	0	0
ATH-MIR399C	1	2.33529	0	0	1	1.19853	0	0	0	0	0	0	1	1.19853	0	0	2	2.38235	0	0		0	0	0	0	0	0	0	0	0	0		0	0	0	0	0	0	0	0	0	0
ATH-MIR399D	1	6.54308	0	0	0	0	1	2.33333	0	0	0	0	0	0	0	0	0	0	0	0		0	0	0	0	0	0	0	0	0	0		0	0	0	0	0	0	0	0	0	0
ATH-MIR399E	1	2.30159	0	0	1	1.47302	0	0	0	0	0	0	1	1.47302	0	0	2	8.33016	0	0		0	0	0	0	0	0	0	0	0	0		0	0	0	0	0	0	0	0	0	0
ATH-MIR399F	1	2.38889	0	0	1	1.36984	0	0	0	0	0	0	0	0	0	0	0	0	0	0		0	0	0	0	0	0	0	0	0	0		0	0	0	0	0	0	0	0	0	0
ATH-MIR400	1	0.701754	1	0.942623	0	0	0	0	0	0	0	0	0	0	1	0.942623	3	2.51236	0	0		0	0	0	0	0	0	0	0	0	0		0	0	0	0	0	0	0	0	0	0
ATH-MIR401	8	11.0408	6	11.2203	8	24.9863	2	2.55136	0	0	0	0	0	0	0	0	0	0	0	0		0	0	0	0	0	0	0	0	0	0		0	0	0	0	0	0	0	0	0	0
ATH-MIR402	1	1.02459	0	0	0	0	0	0	0	0	0	0	0	0	0	0	10	12.2836	0	0		0	0	0	0	0	0	0	0	0	0		0	0	0	0	0	0	0	0	0	0
ATH-MIR403	1	1.07619	0	0	1	1.20635	0	0	0	0	0	0	0	0	0	0	0	0	0	0		0	0	0	0	0	0	0	0	0	0		0	0	0	0	0	0	0	0	0	0
ATH-MIR404	0	0	0	0	1	1.69672	3	7.32895	0	0	0	0	0	0	1	0.964912	2	5.28604	4	5.72494		0	0	0	0	0	0	0	0	0	0		0	0	0	0	0	0	0	0	0	0
ATH-MIR405A	2	2.20865	5	5.26676	14	17.0157	16	16.7889	0	0	0	0	0	0	0	0	0	0	0	0		0	0	0	0	0	0	0	0	0	0		0	0	0	0	0	0	0	0	0	0
ATH-MIR405B	4	3.50693	2	2.49135	2	1.31572	0	0	0	0	0	0	0	0	0	0	0	0	0	0		0	0	0	0	0	0	0	0	0	0		0	0	0	0	0	0	0	0	0	0
ATH-MIR405D	3	2.96976	0	0	0	0	0	0	0	0	0	0	0	0	0	0	0	0	0	0		0	0	0	0	0	0	0	0	0	0		0	0	0	0	0	0	0	0	0	0
ATH-MIR406	0	0	1	0.67807	0	0	0	0	0	0	0	0	0	0	0	0	0	0	0	0		0	0	0	0	0	0	0	0	0	0		0	0	0	0	0	0	0	0	0	0
ATH-MIR407	3	2.41505	0	0	0	0	0	0	0	0	0	0	0	0	0	0	0	0	0	0		0	0	0	0	0	0	0	0	0	0		0	0	0	0	0	0	0	0	0	0
ATH-MIR408	1	12.5238	0	0	1	1.77778	0	0	1	0.634921	0	0	1	0.634921	0	0	5	20.5937	1	0.615385		0	0	0	0	0	0	0	0	0	0		0	0	0	0	0	0	0	0	0	0
ATH-MIR413	1	2.86066	0	0	0	0	0	0	0	0	0	0	0	0	0	0	0	0	0	0		0	0	0	0	0	0	0	0	0	0		0	0	0	0	0	0	0	0	0	0
ATH-MIR414	11	37.1452	9	40.3927	0	0	2	5.64918	0	0	0	0	0	0	0	0	0	0	0	0		0	0	0	0	0	0	0	0	0	0		0	0	0	0	0	0	0	0	0	0
ATH-MIR415	1	2.18033	0	0	0	0	0	0	0	0	0	0	0	0	0	0	0	0	0	0		0	0	0	0	0	0	0	0	0	0		0	0	0	0	0	0	0	0	0	0
ATH-MIR416	2	3.43154	2	2.12548	3	7.21961	4	5.95441	0	0	0	0	0	0	0	0	0	0	0	0		0	0	0	0	0	0	0	0	0	0		0	0	0	0	0	0	0	0	0	0
ATH-MIR417	0	0	1	0.861905	1	2.08154	1	1.42857	0	0	0	0	0	0	0	0	0	0	0	0		0	0	0	0	0	0	0	0	0	0		0	0	0	0	0	0	0	0	0	0
ATH-MIR419	1	1.42609	0	0	1	1.57043	0	0	0	0	0	0	0	0	0	0	0	0	0	0		0	0	0	0	0	0	0	0	0	0		0	0	0	0	0	0	0	0	0	0
ATH-MIR420	0	0	0	0	0	0	1	0.683824	0	0	0	0	0	0	0	0	0	0	0	0		0	0	0	0	0	0	0	0	0	0		0	0	0	0	0	0	0	0	0	0
ATH-MIR426	1	1.10656	0	0	0	0	0	0	0	0	0	0	0	0	0	0	0	0	0	0		0	0	0	0	0	0	0	0	0	0		0	0	0	0	0	0	0	0	0	0
ATH-MIR447A	0	0	1	0.655608	1	3.2186	2	4.98104	0	0	0	0	0	0	0	0	1	1.2493	4	5.75197		0	0	0	0	0	0	0	0	0	0		0	0	0	0	0	0	0	0	0	0
ATH-MIR447B	1	0.934884	1	3.76461	0	0	1	3.1485	0	0	0	0	0	0	0	0	0	0	0	0		0	0	0	0	0	0	0	0	0	0		0	0	0	0	0	0	0	0	0	0
ATH-MIR447C	0	0	1	0.826224	0	0	2	2.09479	0	0	0	0	0	0	0	0	0	0	0	0		0	0	0	0	0	0	0	0	0	0		0	0	0	0	0	0	0	0	0	0
ATH-MIR472	0	0	1	0.684211	0	0	1	1.17105	0	0	0	0	0	0	0	0	0	0	0	0		0	0	0	0	0	0	0	0	0	0		0	0	0	0	0	0	0	0	0	0
ATH-MIR771	0	0	1	1.52133	0	0	1	3.12006	0	0	0	0	0	0	0	0	0	0	2	2.64068		0	0	0	0	0	0	0	0	0	0		0	0	0	0	0	0	0	0	0	0
ATH-MIR773	0	0	0	0	1	0.844737	0	0	0	0	0	0	1	0.844737	0	0	1	1.76579	1	0.583333		0	0	0	0	0	0	0	0	0	0		0	0	0	0	0	0	0	0	0	0
ATH-MIR774	2	2.02678	0	0	1	1.29508	0	0	0	0	0	0	0	0	0	0	0	0	0	0		0	0	0	0	0	0	0	0	0	0		0	0	0	0	0	0	0	0	0	0
ATH-MIR775	1	1.15246	0	0	1	1.24262	0	0	0	0	0	0	1	1.24262	0	0	2	1.77869	0	0		0	0	0	0	0	0	0	0	0	0		0	0	0	0	0	0	0	0	0	0
ATH-MIR776	1	0.762295	0	0	1	0.713115	0	0	0	0	0	0	0	0	0	0	0	0	0	0		0	0	0	0	0	0	0	0	0	0		0	0	0	0	0	0	0	0	0	0
ATH-MIR777	1	0.890164	0	0	1	0.737705	0	0	0	0	0	0	0	0	0	0	1	5.2377	0	0		0	0	0	0	0	0	0	0	0	0		0	0	0	0	0	0	0	0	0	0
ATH-MIR778	0	0	1	1.18254	0	0	3	8.13773	0	0	0	0	0	0	0	0	0	0	0	0		0	0	0	0	0	0	0	0	0	0		0	0	0	0	0	0	0	0	0	0
ATH-MIR779	0	0	0	0	1	2.87778	0	0	0	0	0	0	0	0	0	0	4	3.4619	0	0		0	0	0	0	0	0	0	0	0	0		0	0	0	0	0	0	0	0	0	0
ATH-MIR780	0	0	0	0	0	0	1	0.883478	0	0	0	0	0	0	0	0	0	0	0	0		0	0	0	0	0	0	0	0	0	0		0	0	0	0	0	0	0	0	0	0
ATH-MIR781	0	0	0	0	0	0	0	0	1	0.849123	0	0	1	0.849123	0	0	3	2.59298	0	0		0	0	0	0	0	0	0	0	0	0		0	0	0	0	0	0	0	0	0	0
ATH-MIR782	1	0.742857	0	0	0	0	0	0	0	0	0	0	0	0	0	0	0	0	0	0		0	0	0	0	0	0	0	0	0	0		0	0	0	0	0	0	0	0	0	0
ATH-MIR783	2	5.81514	0	0	1	0.819672	0	0	1	0.688525	0	0	1	0.688525	0	0	21	24.1789	5	23.5826		0	0	0	0	0	0	0	0	0	0		0	0	0	0	0	0	0	0	0	0
ATH-MIR822	0	0	1	0.970435	2	2.40173	6	14.6689	0	0	1	1.13043	0	0	1	1.13043	1	0.603825	10	10.7322		0	0	0	0	0	0	0	0	0	0		0	0	0	0	0	0	0	0	0	0
ATH-MIR823	0	0	1	1.14762	0	0	1	0.84127	0	0	0	0	0	0	0	0	0	0	0	0		0	0	0	0	0	0	0	0	0	0		0	0	0	0	0	0	0	0	0	0
ATH-MIR824	1	1.09217	0	0	0	0	0	0	1	3.34783	0	0	1	3.34783	0	0	26	57.7374	0	0		0	0	0	0	0	0	0	0	0	0		0	0	0	0	0	0	0	0	0	0
ATH-MIR825	1	1.60794	0	0	2	1.84127	0	0	0	0	0	0	0	0	0	0	3	2.66032	0	0		0	0	0	0	0	0	0	0	0	0		0	0	0	0	0	0	0	0	0	0
ATH-MIR826	2	3.24013	0	0	1	1.55292	0	0	0	0	0	0	0	0	0	0	0	0	0	0		0	0	0	0	0	0	0	0	0	0		0	0	0	0	0	0	0	0	0	0
ATH-MIR827	0	0	1	1.15324	0	0	1	0.589258	0	0	0	0	0	0	0	0	0	0	4	3.01422		0	0	0	0	0	0	0	0	0	0		0	0	0	0	0	0	0	0	0	0
ATH-MIR828	2	1.63478	0	0	0	0	0	0	0	0	0	0	0	0	0	0	0	0	0	0		0	0	0	0	0	0	0	0	0	0		0	0	0	0	0	0	0	0	0	0
ATH-MIR829	0	0	0	0	0	0	1	0.785088	0	0	0	0	0	0	0	0	0	0	6	5.44649		0	0	0	0	0	0	0	0	0	0		0	0	0	0	0	0	0	0	0	0
ATH-MIR830	0	0	1	0.807018	0	0	2	1.89737	0	0	0	0	0	0	0	0	0	0	0	0		0	0	0	0	0	0	0	0	0	0		0	0	0	0	0	0	0	0	0	0
ATH-MIR831	2	2.90159	0	0	1	1.05238	0	0	0	0	0	0	0	0	0	0	0	0	0	0		0	0	0	0	0	0	0	0	0	0		0	0	0	0	0	0	0	0	0	0
ATH-MIR832	0	0	0	0	1	2.26087	0	0	0	0	0	0	0	0	0	0	0	0	0	0		0	0	0	0	0	0	0	0	0	0		0	0	0	0	0	0	0	0	0	0
ATH-MIR833	0	0	0	0	0	0	0	0	1	1.09836	0	0	1	1.09836	0	0	6	8.18525	0	0		0	0	0	0	0	0	0	0	0	0		0	0	0	0	0	0	0	0	0	0
ATH-MIR834	0	0	1	3.88696	0	0	1	1.47826	0	0	0	0	0	0	0	0	0	0	0	0		0	0	0	0	0	0	0	0	0	0		0	0	0	0	0	0	0	0	0	0
ATH-MIR835	0	0	0	0	0	0	2	3.71803	0	0	0	0	0	0	0	0	1	1.62958	12	12.5377		0	0	0	0	0	0	0	0	0	0		0	0	0	0	0	0	0	0	0	0
ATH-MIR836	0	0	1	1.11905	0	0	2	3.19524	0	0	0	0	0	0	0	0	0	0	0	0		0	0	0	0	0	0	0	0	0	0		0	0	0	0	0	0	0	0	0	0
ATH-MIR837	0	0	0	0	0	0	0	0	0	0	0	0	0	0	0	0	0	0	0	0		0	0	0	0	0	0	0	0	0	0		0	0	0	0	0	0	0	0	0	0
ATH-MIR838	1	2.42105	0	0	1	0.97807	0	0	0	0	0	0	0	0	0	0	0	0	0	0		0	0	0	0	0	0	0	0	0	0		0	0	0	0	0	0	0	0	0	0
ATH-MIR839	0	0	1	0.704918	0	0	2	4.2459	0	0	0	0	0	0	0	0	0	0	7	7.57541		0	0	0	0	0	0	0	0	0	0		0	0	0	0	0	0	0	0	0	0
ATH-MIR840	0	0	1	2.5459	0	0	1	0.877049	0	0	0	0	0	0	0	0	0	0	0	0		0	0	0	0	0	0	0	0	0	0		0	0	0	0	0	0	0	0	0	0
ATH-MIR841	0	0	1	1.18261	1	0.57346	2	1.73565	0	0	0	0	0	0	0	0	0	0	0	0		0	0	0	0	0	0	0	0	0	0		0	0	0	0	0	0	0	0	0	0
ATH-MIR842	2	6.43394	0	0	2	2.3	0	0	0	0	0	0	0	0	0	0	0	0	0	0		0	0	0	0	0	0	0	0	0	0		0	0	0	0	0	0	0	0	0	0
ATH-MIR843	1	1.04739	0	0	1	0.905213	0	0	0	0	0	0	0	0	0	0	0	0	0	0		0	0	0	0	0	0	0	0	0	0		0	0	0	0	0	0	0	0	0	0
ATH-MIR844	0	0	1	0.730159	0	0	2	1.3254	0	0	0	0	0	0	0	0	0	0	0	0		0	0	0	0	0	0	0	0	0	0		0	0	0	0	0	0	0	0	0	0
ATH-MIR845A	0	0	1	0.817391	0	0	1	0.90087	0	0	0	0	0	0	0	0	0	0	3	2.88696		0	0	0	0	0	0	0	0	0	0		0	0	0	0	0	0	0	0	0	0
ATH-MIR845B	1	0.852459	1	0.730435	0	0	1	0.973913	0	0	0	0	0	0	0	0	0	0	0	0		0	0	0	0	0	0	0	0	0	0		0	0	0	0	0	0	0	0	0	0
ATH-MIR846	2	2.18773	3	4.15448	2	1.61475	0	0	0	0	0	0	0	0	0	0	0	0	0	0		0	0	0	0	0	0	0	0	0	0		0	0	0	0	0	0	0	0	0	0
ATH-MIR847	1	2.33333	0	0	1	1.42105	0	0	0	0	0	0	0	0	0	0	0	0	0	0		0	0	0	0	0	0	0	0	0	0		0	0	0	0	0	0	0	0	0	0
ATH-MIR848	0	0	1	1.75652	0	0	1	1.13565	0	0	0	0	0	0	0	0	0	0	6	6.60896		0	0	0	0	0	0	0	0	0	0		0	0	0	0	0	0	0	0	0	0
ATH-MIR849	0	0	1	1.10585	0	0	2	1.60032	0	0	0	0	0	0	0	0	0	0	0	0		0	0	0	0	0	0	0	0	0	0		0	0	0	0	0	0	0	0	0	0
ATH-MIR850	2	2.37913	0	0	1	1.07478	0	0	0	0	0	0	0	0	0	0	0	0	0	0		0	0	0	0	0	0	0	0	0	0		0	0	0	0	0	0	0	0	0	0
ATH-MIR851	0	0	0	0	0	0	1	5.24487	0	0	0	0	0	0	0	0	0	0	0	0		0	0	0	0	0	0	0	0	0	0		0	0	0	0	0	0	0	0	0	0
ATH-MIR852	1	0.930435	0	0	1	0.987826	0	0	1	0.556522	0	0	1	0.556522	0	0	5	4.76174	1	0.973913		0	0	0	0	0	0	0	0	0	0		0	0	0	0	0	0	0	0	0	0
ATH-MIR853	1	3.88571	0	0	2	3.99683	0	0	0	0	0	0	0	0	0	0	0	0	0	0		0	0	0	0	0	0	0	0	0	0		0	0	0	0	0	0	0	0	0	0
ATH-MIR854A	2	3.15588	1	16.3982	0	0	0	0	0	0	0	0	0	0	0	0	0	0	0	0		0	0	0	0	0	0	0	0	0	0		0	0	0	0	0	0	0	0	0	0
ATH-MIR854B	1	1.82794	0	0	0	0	1	1.03167	0	0	0	0	0	0	0	0	0	0	0	0		0	0	0	0	0	0	0	0	0	0		0	0	0	0	0	0	0	0	0	0
ATH-MIR854C	0	0	0	0	0	0	0	0	0	0	0	0	0	0	0	0	0	0	0	0		0	0	0	0	0	0	0	0	0	0		0	0	0	0	0	0	0	0	0	0
ATH-MIR854D	0	0	1	35.4778	2	10.4603	0	0	0	0	0	0	0	0	0	0	0	0	0	0		0	0	0	0	0	0	0	0	0	0		0	0	0	0	0	0	0	0	0	0
ATH-MIR855	6	5.37954	8	26.6255	3	2.36598	7	4.81791	0	0	0	0	0	0	0	0	0	0	0	0		0	0	0	0	0	0	0	0	0	0		0	0	0	0	0	0	0	0	0	0
ATH-MIR856	1	0.798246	1	6.01587	0	0	0	0	1	1.80702	0	0	1	1.80702	0	0	8	10.3526	1	0.894246		0	0	0	0	0	0	0	0	0	0		0	0	0	0	0	0	0	0	0	0
ATH-MIR857	0	0	1	0.930435	0	0	1	1.12696	0	0	0	0	0	0	0	0	0	0	0	0		0	0	0	0	0	0	0	0	0	0		0	0	0	0	0	0	0	0	0	0
ATH-MIR858	0	0	1	0.996721	0	0	1	1.37705	0	0	0	0	0	0	1	0.996721	0	0	5	5.5541		0	0	0	0	0	0	0	0	0	0		0	0	0	0	0	0	0	0	0	0
ATH-MIR859	1	0.803279	0	0	0	0	0	0	0	0	0	0	0	0	0	0	0	0	0	0		0	0	0	0	0	0	0	0	0	0		0	0	0	0	0	0	0	0	0	0
ATH-MIR860	1	10.9853	0	0	1	1.33529	0	0	0	0	0	0	0	0	0	0	0	0	0	0		0	0	0	0	0	0	0	0	0	0		0	0	0	0	0	0	0	0	0	0
ATH-MIR861	0	0	1	0.905213	0	0	1	0.829384	0	0	0	0	0	0	0	0	0	0	0	0		0	0	0	0	0	0	0	0	0	0		0	0	0	0	0	0	0	0	0	0
ATH-MIR862	0	0	0	0	0	0	0	0	0	0	0	0	0	0	0	0	0	0	0	0		0	0	0	0	0	0	0	0	0	0		0	0	0	0	0	0	0	0	0	0
ATH-MIR863	0	0	0	0	1	0.643478	0	0	0	0	0	0	0	0	0	0	0	0	0	0		0	0	0	0	0	0	0	0	0	0		0	0	0	0	0	0	0	0	0	0
ATH-MIR864	0	0	0	0	0	0	0	0	0	0	0	0	0	0	0	0	0	0	0	0		0	0	0	0	0	0	0	0	0	0		0	0	0	0	0	0	0	0	0	0
ATH-MIR865	0	0	0	0	1	0.892174	0	0	0	0	0	0	0	0	0	0	0	0	0	0		0	0	0	0	0	0	0	0	0	0		0	0	0	0	0	0	0	0	0	0
ATH-MIR866	0	0	1	0.879412	0	0	1	0.916176	0	0	0	0	0	0	1	0.879412	0	0	2	2.18088		0	0	0	0	0	0	0	0	0	0		0	0	0	0	0	0	0	0	0	0
ATH-MIR867	1	1.13565	0	0	1	0.704348	0	0	0	0	0	0	0	0	0	0	0	0	0	0		0	0	0	0	0	0	0	0	0	0		0	0	0	0	0	0	0	0	0	0
ATH-MIR868	1	1.49683	0	0	0	0	0	0	0	0	0	0	0	0	0	0	0	0	0	0		0	0	0	0	0	0	0	0	0	0		0	0	0	0	0	0	0	0	0	0
ATH-MIR869	0	0	1	0.886765	0	0	2	4.24265	0	0	0	0	0	0	1	0.886765	0	0	8	9.19265		0	0	0	0	0	0	0	0	0	0		0	0	0	0	0	0	0	0	0	0
ATH-MIR870	0	0	1	0.813235	0	0	1	0.786765	0	0	0	0	0	0	0	0	0	0	0	0		0	0	0	0	0	0	0	0	0	0		0	0	0	0	0	0	0	0	0	0
Signal per probe	143	338.019	110	311.531	103	166.313	133	228.438	12	24.5786	7	9.40309	27	50.9381	22	46.1536	215	376.797	154	247.172	Noise per probe	#DIV/0!	0	#DIV/0!	0	#DIV/0!	#DIV/0!	#DIV/0!	#DIV/0!	#DIV/0!	#DIV/0!	Noise per probe	#DIV/0!	0	#DIV/0!	0	#DIV/0!	#DIV/0!	#DIV/0!	#DIV/0!	#DIV/0!	#DIV/0!
		2.36377		2.8321		1.61469		1.71758		2.04821		1.3433		1.8866		2.09789		1.75254		1.60502
	log2	1.24109		1.50187		0.691255		0.780376		1.03437		0.425779		0.915785		1.06894		0.809451		0.682588

## Sheet: FL
fl_checked.fa	TAIRwholegenome8.fa				Arabidopsis flower sample from Yamada et al. (2003. Science 302: 842-846).
hairpin name	sense amount of probes overlaping mature	sense expression of probes ovlaping mature	antisense amount of probes overlaping mature	antisense expression of probes ovlaping mature	sense amount of probes overlaping mature	sense expression of probes ovlaping star	antisense amount of probes overlaping star	antisense expression of probes ovlaping star	sense amount of probes overlaping just smallrna	sense expression of probes ovlaping just smallrna	antisense amount of probes overlaping just smallrna	antisense expression of probes overlaping just smallrna	sense amount of probes overlaping all smallrna	sense expression of probes ovlaping all smallrna	antisense amount of probes overlaping all smallrna	antisense expression of probes overlaping all smallrna	sense amount of probes overlaping not mature not star not smallrna	sense expression of probes ovlaping not mature not star not smallrna	antisense amount of probes overlaping areas not mature not star not smallrna	antisense expression of probes overlaping areas not mature not star not smallrna
ATH-MIR156A	0	0	0	0	1	7.06246	1	0.778761	0	0	0	0	0	0	0	0	0	0	1	1.02035		0	0	0	0	0	0	0	0	0	0		0	0	0	0	0	0	0	0	0	0
ATH-MIR156B	2	1.59821	0	0	0	0	0	0	0	0	0	0	0	0	0	0	0	0	0	0		0	0	0	0	0	0	0	0	0	0		0	0	0	0	0	0	0	0	0	0
ATH-MIR156C	0	0	2	11.2207	0	0	1	1.12321	0	0	0	0	0	0	1	6.07965	0	0	2	4.40893		0	0	0	0	0	0	0	0	0	0		0	0	0	0	0	0	0	0	0	0
ATH-MIR156D	0	0	0	0	0	0	2	4.85089	0	0	0	0	0	0	0	0	0	0	0	0		0	0	0	0	0	0	0	0	0	0		0	0	0	0	0	0	0	0	0	0
ATH-MIR156E	0	0	0	0	0	0	0	0	0	0	0	0	0	0	0	0	3	7.52054	0	0		0	0	0	0	0	0	0	0	0	0		0	0	0	0	0	0	0	0	0	0
ATH-MIR156F	1	18.1293	0	0	1	1.37817	0	0	0	0	0	0	0	0	0	0	0	0	0	0		0	0	0	0	0	0	0	0	0	0		0	0	0	0	0	0	0	0	0	0
ATH-MIR156G	0	0	1	1.77634	0	0	1	1.76918	0	0	0	0	0	0	0	0	0	0	0	0		0	0	0	0	0	0	0	0	0	0		0	0	0	0	0	0	0	0	0	0
ATH-MIR156H	0	0	1	1.79039	0	0	1	1.869	0	0	0	0	0	0	0	0	0	0	1	1.11616		0	0	0	0	0	0	0	0	0	0		0	0	0	0	0	0	0	0	0	0
ATH-MIR157A	0	0	1	3.09892	0	0	1	1.22079	0	0	0	0	0	0	1	3.09892	2	6.77552	0	0		0	0	0	0	0	0	0	0	0	0		0	0	0	0	0	0	0	0	0	0
ATH-MIR157B	1	1.60573	0	0	0	0	1	1.28172	1	1.25663	1	1.33333	1	1.25663	1	1.33333	3	5.36774	1	1.33333		0	0	0	0	0	0	0	0	0	0		0	0	0	0	0	0	0	0	0	0
ATH-MIR157C	0	0	1	1.1885	0	0	1	1.70619	0	0	0	0	0	0	1	1.1885	2	4.7454	7	41.7813		0	0	0	0	0	0	0	0	0	0		0	0	0	0	0	0	0	0	0	0
ATH-MIR157D	0	0	1	2.52597	0	0	1	1.12338	0	0	0	0	0	0	0	0	0	0	6	7.78766		0	0	0	0	0	0	0	0	0	0		0	0	0	0	0	0	0	0	0	0
ATH-MIR158A	1	0.769176	1	1.12389	0	0	0	0	0	0	1	0.754867	0	0	1	0.754867	0	0	2	1.76372		0	0	0	0	0	0	0	0	0	0		0	0	0	0	0	0	0	0	0	0
ATH-MIR158B	0	0	0	0	0	0	0	0	1	1.09892	0	0	1	1.09892	0	0	2	3.08817	0	0		0	0	0	0	0	0	0	0	0	0		0	0	0	0	0	0	0	0	0	0
ATH-MIR159A	1	0.921445	0	0	0	0	1	0.711828	0	0	0	0	0	0	1	0.711828	0	0	4	6.09892		0	0	0	0	0	0	0	0	0	0		0	0	0	0	0	0	0	0	0	0
ATH-MIR159B	1	2.03896	0	0	1	1.55519	0	0	0	0	0	0	1	1.55519	0	0	5	5.71753	0	0		0	0	0	0	0	0	0	0	0	0		0	0	0	0	0	0	0	0	0	0
ATH-MIR159C	1	0.719469	0	0	1	0.685841	0	0	1	5.87168	0	0	1	5.87168	0	0	6	16.5965	0	0		0	0	0	0	0	0	0	0	0	0		0	0	0	0	0	0	0	0	0	0
ATH-MIR160A	1	2.48673	0	0	0	0	0	0	0	0	0	0	1	2.48673	0	0	2	2.21504	0	0		0	0	0	0	0	0	0	0	0	0		0	0	0	0	0	0	0	0	0	0
ATH-MIR160B	0	0	0	0	0	0	0	0	0	0	0	0	0	0	0	0	0	0	0	0		0	0	0	0	0	0	0	0	0	0		0	0	0	0	0	0	0	0	0	0
ATH-MIR160C	0	0	1	1.67511	0	0	1	2.56594	0	0	0	0	0	0	0	0	0	0	1	0.727511		0	0	0	0	0	0	0	0	0	0		0	0	0	0	0	0	0	0	0	0
ATH-MIR161	1	0.87987	0	0	2	2.33636	0	0	0	0	0	0	0	0	0	0	0	0	0	0		0	0	0	0	0	0	0	0	0	0		0	0	0	0	0	0	0	0	0	0
ATH-MIR162A	0	0	1	1.00268	0	0	1	3.50714	0	0	0	0	0	0	0	0	0	0	0	0		0	0	0	0	0	0	0	0	0	0		0	0	0	0	0	0	0	0	0	0
ATH-MIR162B	0	0	0	0	0	0	2	3.35197	0	0	0	0	0	0	0	0	0	0	0	0		0	0	0	0	0	0	0	0	0	0		0	0	0	0	0	0	0	0	0	0
ATH-MIR163	2	2.16703	0	0	0	0	0	0	0	0	0	0	0	0	0	0	13	21.7778	0	0		0	0	0	0	0	0	0	0	0	0		0	0	0	0	0	0	0	0	0	0
ATH-MIR164A	0	0	0	0	0	0	0	0	0	0	0	0	0	0	0	0	0	0	0	0		0	0	0	0	0	0	0	0	0	0		0	0	0	0	0	0	0	0	0	0
ATH-MIR164B	0	0	0	0	1	1.45357	0	0	0	0	0	0	0	0	0	0	4	5.86964	0	0		0	0	0	0	0	0	0	0	0	0		0	0	0	0	0	0	0	0	0	0
ATH-MIR164C	1	1.36245	0	0	0	0	0	0	0	0	0	0	1	1.36245	0	0	2	2.05939	0	0		0	0	0	0	0	0	0	0	0	0		0	0	0	0	0	0	0	0	0	0
ATH-MIR165A	0	0	0	0	0	0	2	2.30195	0	0	0	0	0	0	1	1.52597	0	0	1	1.15455		0	0	0	0	0	0	0	0	0	0		0	0	0	0	0	0	0	0	0	0
ATH-MIR165B	0	0	1	3.6056	0	0	1	1.13087	0	0	0	0	0	0	1	1.13087	0	0	5	5.29946		0	0	0	0	0	0	0	0	0	0		0	0	0	0	0	0	0	0	0	0
ATH-MIR166A	0	0	0	0	2	5.52655	0	0	0	0	0	0	0	0	0	0	0	0	0	0		0	0	0	0	0	0	0	0	0	0		0	0	0	0	0	0	0	0	0	0
ATH-MIR166B	2	8.54956	0	0	2	2.31949	0	0	0	0	0	0	1	1.20939	0	0	1	0.981949	0	0		0	0	0	0	0	0	0	0	0	0		0	0	0	0	0	0	0	0	0	0
ATH-MIR166C	1	1.20536	0	0	1	1.6875	0	0	0	0	0	0	0	0	0	0	0	0	0	0		0	0	0	0	0	0	0	0	0	0		0	0	0	0	0	0	0	0	0	0
ATH-MIR166D	0	0	0	0	1	1.44018	0	0	0	0	0	0	0	0	0	0	0	0	0	0		0	0	0	0	0	0	0	0	0	0		0	0	0	0	0	0	0	0	0	0
ATH-MIR166E	0	0	0	0	0	0	0	0	0	0	0	0	0	0	0	0	0	0	0	0		0	0	0	0	0	0	0	0	0	0		0	0	0	0	0	0	0	0	0	0
ATH-MIR166F	1	1.35371	0	0	1	1.3083	0	0	0	0	0	0	0	0	0	0	1	0.788646	0	0		0	0	0	0	0	0	0	0	0	0		0	0	0	0	0	0	0	0	0	0
ATH-MIR166G	3	4.18317	0	0	1	1.82969	0	0	0	0	0	0	0	0	0	0	0	0	0	0		0	0	0	0	0	0	0	0	0	0		0	0	0	0	0	0	0	0	0	0
ATH-MIR167A	0	0	0	0	1	0.816814	0	0	0	0	0	0	0	0	0	0	2	2.32743	0	0		0	0	0	0	0	0	0	0	0	0		0	0	0	0	0	0	0	0	0	0
ATH-MIR167B	0	0	0	0	0	0	0	0	0	0	0	0	0	0	0	0	0	0	0	0		0	0	0	0	0	0	0	0	0	0		0	0	0	0	0	0	0	0	0	0
ATH-MIR167C	0	0	1	0.823009	0	0	2	8.5292	0	0	0	0	0	0	0	0	0	0	0	0		0	0	0	0	0	0	0	0	0	0		0	0	0	0	0	0	0	0	0	0
ATH-MIR167D	1	1.59091	0	0	0	0	0	0	0	0	0	0	0	0	0	0	13	17.5539	1	3.78571		0	0	0	0	0	0	0	0	0	0		0	0	0	0	0	0	0	0	0	0
ATH-MIR168A	1	1.63661	0	0	0	0	0	0	0	0	0	0	0	0	0	0	3	6.00446	0	0		0	0	0	0	0	0	0	0	0	0		0	0	0	0	0	0	0	0	0	0
ATH-MIR168B	0	0	1	2.75109	0	0	1	1.37118	0	0	0	0	0	0	0	0	0	0	0	0		0	0	0	0	0	0	0	0	0	0		0	0	0	0	0	0	0	0	0	0
ATH-MIR169A	0	0	1	0.861062	0	0	2	2.46991	0	0	1	1.64425	0	0	1	1.64425	0	0	6	6.31652		0	0	0	0	0	0	0	0	0	0		0	0	0	0	0	0	0	0	0	0
ATH-MIR169B	0	0	0	0	0	0	0	0	0	0	0	0	0	0	0	0	0	0	0	0		0	0	0	0	0	0	0	0	0	0		0	0	0	0	0	0	0	0	0	0
ATH-MIR169C	0	0	1	1.0393	0	0	1	0.753712	0	0	0	0	0	0	0	0	0	0	0	0		0	0	0	0	0	0	0	0	0	0		0	0	0	0	0	0	0	0	0	0
ATH-MIR169D	0	0	1	1.66429	0	0	1	1.02597	0	0	1	0.826623	0	0	1	0.826623	0	0	3	2.51039		0	0	0	0	0	0	0	0	0	0		0	0	0	0	0	0	0	0	0	0
ATH-MIR169E	2	2.39416	0	0	0	0	0	0	1	0.883117	0	0	1	0.883117	0	0	7	13.0429	0	0		0	0	0	0	0	0	0	0	0	0		0	0	0	0	0	0	0	0	0	0
ATH-MIR169F	0	0	0	0	0	0	1	1.03982	0	0	1	1.34956	0	0	1	1.34956	0	0	3	3.26814		0	0	0	0	0	0	0	0	0	0		0	0	0	0	0	0	0	0	0	0
ATH-MIR169G	1	1.01357	1	1.89732	0	0	2	1.99107	0	0	1	0.897321	0	0	1	0.897321	0	0	11	10.6312		0	0	0	0	0	0	0	0	0	0		0	0	0	0	0	0	0	0	0	0
ATH-MIR169H	0	0	2	2.55065	0	0	1	0.953247	0	0	0	0	0	0	0	0	0	0	0	0		0	0	0	0	0	0	0	0	0	0		0	0	0	0	0	0	0	0	0	0
ATH-MIR169I	0	0	2	2.94224	0	0	2	2.50542	0	0	0	0	0	0	0	0	0	0	0	0		0	0	0	0	0	0	0	0	0	0		0	0	0	0	0	0	0	0	0	0
ATH-MIR169J	1	1.09919	1	1.2139	1	1.48791	0	0	0	0	0	0	0	0	0	0	0	0	0	0		0	0	0	0	0	0	0	0	0	0		0	0	0	0	0	0	0	0	0	0
ATH-MIR169K	0	0	1	1.44404	0	0	2	2.15975	0	0	0	0	0	0	0	0	0	0	0	0		0	0	0	0	0	0	0	0	0	0		0	0	0	0	0	0	0	0	0	0
ATH-MIR169L	0	0	2	1.92509	0	0	2	2.74188	0	0	0	0	0	0	0	0	0	0	0	0		0	0	0	0	0	0	0	0	0	0		0	0	0	0	0	0	0	0	0	0
ATH-MIR169M	1	0.798512	0	0	1	1.7204	0	0	0	0	0	0	0	0	0	0	0	0	0	0		0	0	0	0	0	0	0	0	0	0		0	0	0	0	0	0	0	0	0	0
ATH-MIR169N	0	0	2	2.38087	0	0	1	1.09206	0	0	0	0	0	0	0	0	0	0	0	0		0	0	0	0	0	0	0	0	0	0		0	0	0	0	0	0	0	0	0	0
ATH-MIR170	0	0	1	1.05939	0	0	2	1.65066	0	0	0	0	0	0	0	0	0	0	0	0		0	0	0	0	0	0	0	0	0	0		0	0	0	0	0	0	0	0	0	0
ATH-MIR171A	1	1.30866	1	1.83509	0	0	1	1.0465	0	0	0	0	0	0	1	1.0465	2	2.79332	0	0		0	0	0	0	0	0	0	0	0	0		0	0	0	0	0	0	0	0	0	0
ATH-MIR171B	0	0	2	2.73377	0	0	1	1.05065	0	0	0	0	0	0	0	0	0	0	1	0.883117		0	0	0	0	0	0	0	0	0	0		0	0	0	0	0	0	0	0	0	0
ATH-MIR171C	0	0	1	1.93907	0	0	1	1.02867	0	0	0	0	0	0	0	0	0	0	2	1.66667		0	0	0	0	0	0	0	0	0	0		0	0	0	0	0	0	0	0	0	0
ATH-MIR172A	0	0	2	2.67965	0	0	0	0	0	0	0	0	0	0	1	1.02655	0	0	1	0.763717		0	0	0	0	0	0	0	0	0	0		0	0	0	0	0	0	0	0	0	0
ATH-MIR172B	0	0	0	0	0	0	2	2.70804	0	0	0	0	0	0	1	1.61875	0	0	1	0.908929		0	0	0	0	0	0	0	0	0	0		0	0	0	0	0	0	0	0	0	0
ATH-MIR172C	0	0	1	0.920354	0	0	1	0.639823	0	0	0	0	0	0	0	0	0	0	2	2.87434		0	0	0	0	0	0	0	0	0	0		0	0	0	0	0	0	0	0	0	0
ATH-MIR172D	1	1.13718	0	0	2	1.81679	0	0	0	0	0	0	1	0.699458	0	0	0	0	1	1.63856		0	0	0	0	0	0	0	0	0	0		0	0	0	0	0	0	0	0	0	0
ATH-MIR172E	1	0.793013	0	0	0	0	0	0	0	0	0	0	0	0	0	0	3	7.24891	0	0		0	0	0	0	0	0	0	0	0	0		0	0	0	0	0	0	0	0	0	0
ATH-MIR173	1	0.723894	0	0	0	0	0	0	0	0	0	0	0	0	0	0	0	0	0	0		0	0	0	0	0	0	0	0	0	0		0	0	0	0	0	0	0	0	0	0
ATH-MIR1886	1	0.874336	0	0	0	0	0	0	0	0	0	0	1	0.874336	0	0	3	4.12832	0	0		0	0	0	0	0	0	0	0	0	0		0	0	0	0	0	0	0	0	0	0
ATH-MIR1888	4	3.64197	1	0.655022	2	1.53076	0	0	0	0	0	0	0	0	0	0	0	0	0	0		0	0	0	0	0	0	0	0	0	0		0	0	0	0	0	0	0	0	0	0
ATH-MIR319A	0	0	0	0	0	0	0	0	0	0	0	0	0	0	0	0	6	5.85357	0	0		0	0	0	0	0	0	0	0	0	0		0	0	0	0	0	0	0	0	0	0
ATH-MIR319B	0	0	0	0	0	0	0	0	0	0	0	0	0	0	0	0	0	0	0	0		0	0	0	0	0	0	0	0	0	0		0	0	0	0	0	0	0	0	0	0
ATH-MIR319C	1	1.25221	0	0	1	0.924779	0	0	0	0	0	0	0	0	0	0	0	0	0	0		0	0	0	0	0	0	0	0	0	0		0	0	0	0	0	0	0	0	0	0
ATH-MIR390A	2	1.90265	0	0	0	0	0	0	0	0	0	0	1	0.871681	0	0	2	2.58938	0	0		0	0	0	0	0	0	0	0	0	0		0	0	0	0	0	0	0	0	0	0
ATH-MIR390B	1	1.56594	0	0	0	0	0	0	0	0	0	0	0	0	0	0	0	0	0	0		0	0	0	0	0	0	0	0	0	0		0	0	0	0	0	0	0	0	0	0
ATH-MIR391	1	2.131	0	0	0	0	0	0	1	0.823581	0	0	1	0.823581	0	0	7	7.08472	0	0		0	0	0	0	0	0	0	0	0	0		0	0	0	0	0	0	0	0	0	0
ATH-MIR393A	0	0	1	2.15207	0	0	0	0	0	0	0	0	0	0	0	0	0	0	0	0		0	0	0	0	0	0	0	0	0	0		0	0	0	0	0	0	0	0	0	0
ATH-MIR393B	2	1.86695	0	0	1	1.15975	0	0	0	0	0	0	1	0.973451	0	0	2	1.963	1	1.48357		0	0	0	0	0	0	0	0	0	0		0	0	0	0	0	0	0	0	0	0
ATH-MIR394A	1	2.62857	0	0	0	0	0	0	0	0	0	0	1	2.62857	0	0	3	3.34805	0	0		0	0	0	0	0	0	0	0	0	0		0	0	0	0	0	0	0	0	0	0
ATH-MIR394B	2	2.95914	0	0	0	0	0	0	0	0	0	0	1	0.848029	0	0	2	2.09749	0	0		0	0	0	0	0	0	0	0	0	0		0	0	0	0	0	0	0	0	0	0
ATH-MIR395A	0	0	1	1.45	0	0	0	0	0	0	0	0	0	0	0	0	0	0	1	0.758442		0	0	0	0	0	0	0	0	0	0		0	0	0	0	0	0	0	0	0	0
ATH-MIR395B	1	2.06818	0	0	1	1.05065	0	0	0	0	0	0	1	1.05065	0	0	2	1.73377	0	0		0	0	0	0	0	0	0	0	0	0		0	0	0	0	0	0	0	0	0	0
ATH-MIR395C	1	3.19675	0	0	1	0.938312	0	0	0	0	0	0	0	0	0	0	1	0.743506	0	0		0	0	0	0	0	0	0	0	0	0		0	0	0	0	0	0	0	0	0	0
ATH-MIR395D	0	0	1	0.790681	0	0	1	1.06093	0	0	0	0	0	0	1	1.06093	0	0	1	1.13835		0	0	0	0	0	0	0	0	0	0		0	0	0	0	0	0	0	0	0	0
ATH-MIR395E	0	0	1	1.91398	0	0	1	0.982079	0	0	0	0	0	0	0	0	0	0	1	0.681004		0	0	0	0	0	0	0	0	0	0		0	0	0	0	0	0	0	0	0	0
ATH-MIR395F	0	0	0	0	1	0.622222	0	0	0	0	0	0	0	0	0	0	2	2.38423	0	0		0	0	0	0	0	0	0	0	0	0		0	0	0	0	0	0	0	0	0	0
ATH-MIR396A	0	0	1	0.971326	0	0	1	1.62007	0	0	0	0	0	0	0	0	0	0	0	0		0	0	0	0	0	0	0	0	0	0		0	0	0	0	0	0	0	0	0	0
ATH-MIR396B	0	0	0	0	1	0.864629	0	0	0	0	0	0	0	0	0	0	1	0.90393	0	0		0	0	0	0	0	0	0	0	0	0		0	0	0	0	0	0	0	0	0	0
ATH-MIR397A	1	0.767148	0	0	0	0	0	0	0	0	0	0	0	0	0	0	0	0	0	0		0	0	0	0	0	0	0	0	0	0		0	0	0	0	0	0	0	0	0	0
ATH-MIR397B	0	0	1	0.973214	0	0	1	0.790179	0	0	0	0	0	0	0	0	0	0	0	0		0	0	0	0	0	0	0	0	0	0		0	0	0	0	0	0	0	0	0	0
ATH-MIR398A	1	1.34265	0	0	1	1.21147	0	0	0	0	0	0	0	0	0	0	0	0	0	0		0	0	0	0	0	0	0	0	0	0		0	0	0	0	0	0	0	0	0	0
ATH-MIR398B	2	4.16786	0	0	1	1.05179	0	0	0	0	0	0	0	0	0	0	0	0	0	0		0	0	0	0	0	0	0	0	0	0		0	0	0	0	0	0	0	0	0	0
ATH-MIR398C	0	0	0	0	1	0.941964	0	0	0	0	0	0	0	0	0	0	0	0	0	0		0	0	0	0	0	0	0	0	0	0		0	0	0	0	0	0	0	0	0	0
ATH-MIR399A	1	0.753247	0	0	1	1.32338	0	0	0	0	0	0	1	1.32338	0	0	2	1.86429	1	0.860215		0	0	0	0	0	0	0	0	0	0		0	0	0	0	0	0	0	0	0	0
ATH-MIR399B	0	0	1	1.3871	0	0	0	0	0	0	0	0	0	0	0	0	0	0	3	2.72043		0	0	0	0	0	0	0	0	0	0		0	0	0	0	0	0	0	0	0	0
ATH-MIR399C	1	2.08122	0	0	1	1.54847	0	0	0	0	0	0	1	1.54847	0	0	2	2.32576	0	0		0	0	0	0	0	0	0	0	0	0		0	0	0	0	0	0	0	0	0	0
ATH-MIR399D	0	0	1	1.77876	0	0	1	1.38761	0	0	0	0	0	0	0	0	0	0	0	0		0	0	0	0	0	0	0	0	0	0		0	0	0	0	0	0	0	0	0	0
ATH-MIR399E	1	0.967257	0	0	1	1.4646	0	0	0	0	0	0	1	1.4646	0	0	2	2.39646	0	0		0	0	0	0	0	0	0	0	0	0		0	0	0	0	0	0	0	0	0	0
ATH-MIR399F	1	1.30973	0	0	1	1.65929	0	0	0	0	0	0	0	0	0	0	0	0	0	0		0	0	0	0	0	0	0	0	0	0		0	0	0	0	0	0	0	0	0	0
ATH-MIR400	1	0.479221	1	1.10394	0	0	0	0	0	0	0	0	0	0	1	1.10394	3	2.57923	0	0		0	0	0	0	0	0	0	0	0	0		0	0	0	0	0	0	0	0	0	0
ATH-MIR401	8	9.25838	6	8.04231	8	15.7528	2	1.83321	0	0	0	0	0	0	0	0	0	0	0	0		0	0	0	0	0	0	0	0	0	0		0	0	0	0	0	0	0	0	0	0
ATH-MIR402	1	1.03943	0	0	0	0	0	0	0	0	0	0	0	0	0	0	10	11.048	0	0		0	0	0	0	0	0	0	0	0	0		0	0	0	0	0	0	0	0	0	0
ATH-MIR403	1	0.909735	0	0	1	0.949558	0	0	0	0	0	0	0	0	0	0	0	0	0	0		0	0	0	0	0	0	0	0	0	0		0	0	0	0	0	0	0	0	0	0
ATH-MIR404	0	0	0	0	1	1.6724	3	4.04091	0	0	0	0	0	0	1	0.852597	2	3.98	4	4.97909		0	0	0	0	0	0	0	0	0	0		0	0	0	0	0	0	0	0	0	0
ATH-MIR405A	3	2.80799	3	2.56397	13	13.0883	18	18.1137	0	0	0	0	0	0	0	0	0	0	0	0		0	0	0	0	0	0	0	0	0	0		0	0	0	0	0	0	0	0	0	0
ATH-MIR405B	2	2.05649	2	1.84403	2	1.35087	0	0	0	0	0	0	0	0	0	0	0	0	0	0		0	0	0	0	0	0	0	0	0	0		0	0	0	0	0	0	0	0	0	0
ATH-MIR405D	3	3.1274	1	0.991273	0	0	0	0	0	0	0	0	0	0	0	0	0	0	0	0		0	0	0	0	0	0	0	0	0	0		0	0	0	0	0	0	0	0	0	0
ATH-MIR406	0	0	1	2.28766	0	0	0	0	0	0	0	0	0	0	0	0	0	0	0	0		0	0	0	0	0	0	0	0	0	0		0	0	0	0	0	0	0	0	0	0
ATH-MIR407	3	2.1238	0	0	0	0	0	0	0	0	0	0	0	0	0	0	0	0	0	0		0	0	0	0	0	0	0	0	0	0		0	0	0	0	0	0	0	0	0	0
ATH-MIR408	1	7.13274	0	0	1	0.938053	0	0	1	0.707965	0	0	1	0.707965	0	0	5	9.44956	1	0.862186		0	0	0	0	0	0	0	0	0	0		0	0	0	0	0	0	0	0	0	0
ATH-MIR413	1	2.23154	0	0	0	0	0	0	0	0	0	0	0	0	0	0	0	0	0	0		0	0	0	0	0	0	0	0	0	0		0	0	0	0	0	0	0	0	0	0
ATH-MIR414	9	30.2264	10	36.6523	0	0	2	4.96989	0	0	0	0	0	0	0	0	0	0	0	0		0	0	0	0	0	0	0	0	0	0		0	0	0	0	0	0	0	0	0	0
ATH-MIR415	1	1.66523	0	0	0	0	0	0	0	0	0	0	0	0	0	0	0	0	0	0		0	0	0	0	0	0	0	0	0	0		0	0	0	0	0	0	0	0	0	0
ATH-MIR416	2	2.29958	2	1.91534	3	3.55922	4	4.23504	0	0	0	0	0	0	0	0	0	0	0	0		0	0	0	0	0	0	0	0	0	0		0	0	0	0	0	0	0	0	0	0
ATH-MIR417	0	0	1	0.70354	1	2.12152	1	1.31681	0	0	0	0	0	0	0	0	0	0	0	0		0	0	0	0	0	0	0	0	0	0		0	0	0	0	0	0	0	0	0	0
ATH-MIR419	1	1.01786	0	0	1	0.96875	0	0	0	0	0	0	0	0	0	0	0	0	0	0		0	0	0	0	0	0	0	0	0	0		0	0	0	0	0	0	0	0	0	0
ATH-MIR420	0	0	0	0	0	0	1	0.655022	0	0	0	0	0	0	0	0	0	0	0	0		0	0	0	0	0	0	0	0	0	0		0	0	0	0	0	0	0	0	0	0
ATH-MIR426	1	0.937634	0	0	0	0	0	0	0	0	0	0	0	0	0	0	0	0	0	0		0	0	0	0	0	0	0	0	0	0		0	0	0	0	0	0	0	0	0	0
ATH-MIR447A	0	0	1	2.70307	0	0	3	6.58664	0	0	0	0	0	0	0	0	2	3.29572	4	5.16606		0	0	0	0	0	0	0	0	0	0		0	0	0	0	0	0	0	0	0	0
ATH-MIR447B	1	1.84315	1	0.676895	2	4.261	0	0	0	0	0	0	0	0	0	0	0	0	0	0		0	0	0	0	0	0	0	0	0	0		0	0	0	0	0	0	0	0	0	0
ATH-MIR447C	0	0	1	0.697653	0	0	2	1.99097	0	0	0	0	0	0	0	0	0	0	0	0		0	0	0	0	0	0	0	0	0	0		0	0	0	0	0	0	0	0	0	0
ATH-MIR472	0	0	1	0.722727	0	0	1	1.31818	0	0	0	0	0	0	0	0	0	0	0	0		0	0	0	0	0	0	0	0	0	0		0	0	0	0	0	0	0	0	0	0
ATH-MIR771	0	0	1	1.25271	0	0	1	1.91155	0	0	0	0	0	0	0	0	0	0	2	2.15685		0	0	0	0	0	0	0	0	0	0		0	0	0	0	0	0	0	0	0	0
ATH-MIR773	0	0	0	0	1	1.17532	0	0	0	0	0	0	1	1.17532	0	0	1	1.36364	1	1.07792		0	0	0	0	0	0	0	0	0	0		0	0	0	0	0	0	0	0	0	0
ATH-MIR774	2	2.02312	0	0	1	0.729749	0	0	0	0	0	0	0	0	0	0	0	0	0	0		0	0	0	0	0	0	0	0	0	0		0	0	0	0	0	0	0	0	0	0
ATH-MIR775	1	1.13262	0	0	1	1.30466	0	0	0	0	0	0	1	1.30466	0	0	2	1.43226	0	0		0	0	0	0	0	0	0	0	0	0		0	0	0	0	0	0	0	0	0	0
ATH-MIR776	1	0.867384	0	0	1	1.10968	0	0	0	0	0	0	0	0	0	0	0	0	0	0		0	0	0	0	0	0	0	0	0	0		0	0	0	0	0	0	0	0	0	0
ATH-MIR777	1	0.622222	0	0	1	0.615054	0	0	0	0	0	0	0	0	0	0	1	1.20789	0	0		0	0	0	0	0	0	0	0	0	0		0	0	0	0	0	0	0	0	0	0
ATH-MIR778	0	0	1	1.02212	0	0	3	4.67161	0	0	0	0	0	0	0	0	0	0	0	0		0	0	0	0	0	0	0	0	0	0		0	0	0	0	0	0	0	0	0	0
ATH-MIR779	0	0	0	0	1	1.90708	0	0	0	0	0	0	0	0	0	0	4	3.35044	0	0		0	0	0	0	0	0	0	0	0	0		0	0	0	0	0	0	0	0	0	0
ATH-MIR780	0	0	0	0	0	0	1	0.946429	0	0	0	0	0	0	0	0	0	0	0	0		0	0	0	0	0	0	0	0	0	0		0	0	0	0	0	0	0	0	0	0
ATH-MIR781	0	0	0	0	0	0	0	0	1	0.641558	0	0	1	0.641558	0	0	3	2.69545	0	0		0	0	0	0	0	0	0	0	0	0		0	0	0	0	0	0	0	0	0	0
ATH-MIR782	1	1.01593	0	0	0	0	0	0	0	0	0	0	0	0	0	0	0	0	0	0		0	0	0	0	0	0	0	0	0	0		0	0	0	0	0	0	0	0	0	0
ATH-MIR783	1	2.58065	1	2.18909	1	1.30466	0	0	1	1.28172	0	0	1	1.28172	0	0	18	19.7833	10	18.8977		0	0	0	0	0	0	0	0	0	0		0	0	0	0	0	0	0	0	0	0
ATH-MIR822	0	0	1	0.870536	2	2.27263	6	8.53216	0	0	1	0.928571	0	0	1	0.928571	1	0.718276	11	11.5265		0	0	0	0	0	0	0	0	0	0		0	0	0	0	0	0	0	0	0	0
ATH-MIR823	0	0	1	0.946903	0	0	1	0.707965	0	0	0	0	0	0	0	0	0	0	0	0		0	0	0	0	0	0	0	0	0	0		0	0	0	0	0	0	0	0	0	0
ATH-MIR824	1	1.33304	0	0	0	0	0	0	1	1.52946	0	0	1	1.52946	0	0	26	34.0795	0	0		0	0	0	0	0	0	0	0	0	0		0	0	0	0	0	0	0	0	0	0
ATH-MIR825	1	1.0708	0	0	2	1.67257	0	0	0	0	0	0	0	0	0	0	3	2.76637	0	0		0	0	0	0	0	0	0	0	0	0		0	0	0	0	0	0	0	0	0	0
ATH-MIR826	2	2.60379	0	0	1	1.51173	0	0	0	0	0	0	0	0	0	0	0	0	0	0		0	0	0	0	0	0	0	0	0	0		0	0	0	0	0	0	0	0	0	0
ATH-MIR827	0	0	1	1.13718	0	0	1	0.869134	0	0	0	0	0	0	0	0	0	0	4	3.33574		0	0	0	0	0	0	0	0	0	0		0	0	0	0	0	0	0	0	0	0
ATH-MIR828	2	1.80625	0	0	0	0	0	0	0	0	0	0	0	0	0	0	0	0	0	0		0	0	0	0	0	0	0	0	0	0		0	0	0	0	0	0	0	0	0	0
ATH-MIR829	0	0	0	0	0	0	1	0.712987	0	0	0	0	0	0	0	0	0	0	6	6.0461		0	0	0	0	0	0	0	0	0	0		0	0	0	0	0	0	0	0	0	0
ATH-MIR830	0	0	1	1.13182	0	0	2	1.74545	0	0	0	0	0	0	0	0	0	0	0	0		0	0	0	0	0	0	0	0	0	0		0	0	0	0	0	0	0	0	0	0
ATH-MIR831	2	2.41858	0	0	1	0.70177	0	0	0	0	0	0	0	0	0	0	0	0	0	0		0	0	0	0	0	0	0	0	0	0		0	0	0	0	0	0	0	0	0	0
ATH-MIR832	0	0	0	0	1	1.37946	0	0	0	0	0	0	0	0	0	0	0	0	0	0		0	0	0	0	0	0	0	0	0	0		0	0	0	0	0	0	0	0	0	0
ATH-MIR833	0	0	0	0	0	0	0	0	1	1.88746	0	0	1	1.88746	0	0	6	8.31828	0	0		0	0	0	0	0	0	0	0	0	0		0	0	0	0	0	0	0	0	0	0
ATH-MIR834	0	0	1	1.525	0	0	1	1.00268	0	0	0	0	0	0	0	0	0	0	0	0		0	0	0	0	0	0	0	0	0	0		0	0	0	0	0	0	0	0	0	0
ATH-MIR835	0	0	0	0	0	0	2	2.39283	0	0	0	0	0	0	0	0	1	1.78712	12	11.1749		0	0	0	0	0	0	0	0	0	0		0	0	0	0	0	0	0	0	0	0
ATH-MIR836	0	0	1	0.768142	0	0	2	2.29027	0	0	0	0	0	0	0	0	0	0	0	0		0	0	0	0	0	0	0	0	0	0		0	0	0	0	0	0	0	0	0	0
ATH-MIR837	0	0	0	0	0	0	0	0	0	0	0	0	0	0	0	0	0	0	0	0		0	0	0	0	0	0	0	0	0	0		0	0	0	0	0	0	0	0	0	0
ATH-MIR838	1	2.22922	0	0	1	1.1461	0	0	0	0	0	0	0	0	0	0	0	0	0	0		0	0	0	0	0	0	0	0	0	0		0	0	0	0	0	0	0	0	0	0
ATH-MIR839	0	0	1	0.97491	0	0	2	2.55556	0	0	0	0	0	0	0	0	0	0	7	5.98566		0	0	0	0	0	0	0	0	0	0		0	0	0	0	0	0	0	0	0	0
ATH-MIR840	0	0	1	2.30824	0	0	1	1.09534	0	0	0	0	0	0	0	0	0	0	0	0		0	0	0	0	0	0	0	0	0	0		0	0	0	0	0	0	0	0	0	0
ATH-MIR841	0	0	1	1.37054	1	0.870939	2	1.86429	0	0	0	0	0	0	0	0	0	0	0	0		0	0	0	0	0	0	0	0	0	0		0	0	0	0	0	0	0	0	0	0
ATH-MIR842	2	5.06743	0	0	2	3.26022	0	0	0	0	0	0	0	0	0	0	0	0	0	0		0	0	0	0	0	0	0	0	0	0		0	0	0	0	0	0	0	0	0	0
ATH-MIR843	1	1.08755	0	0	1	0.834838	0	0	0	0	0	0	0	0	0	0	0	0	0	0		0	0	0	0	0	0	0	0	0	0		0	0	0	0	0	0	0	0	0	0
ATH-MIR844	0	0	1	0.945133	0	0	2	1.49381	0	0	0	0	0	0	0	0	0	0	0	0		0	0	0	0	0	0	0	0	0	0		0	0	0	0	0	0	0	0	0	0
ATH-MIR845A	0	0	1	0.915179	0	0	1	0.857143	0	0	0	0	0	0	0	0	0	0	3	3.20804		0	0	0	0	0	0	0	0	0	0		0	0	0	0	0	0	0	0	0	0
ATH-MIR845B	1	1.01075	1	0.757143	0	0	1	1.22321	0	0	0	0	0	0	0	0	0	0	0	0		0	0	0	0	0	0	0	0	0	0		0	0	0	0	0	0	0	0	0	0
ATH-MIR846	2	2.12744	3	2.70111	2	2.16559	0	0	0	0	0	0	0	0	0	0	0	0	0	0		0	0	0	0	0	0	0	0	0	0		0	0	0	0	0	0	0	0	0	0
ATH-MIR847	1	2.08442	0	0	1	0.941558	0	0	0	0	0	0	0	0	0	0	0	0	0	0		0	0	0	0	0	0	0	0	0	0		0	0	0	0	0	0	0	0	0	0
ATH-MIR848	0	0	1	1.16071	0	0	1	0.895536	0	0	0	0	0	0	0	0	0	0	6	6.42587		0	0	0	0	0	0	0	0	0	0		0	0	0	0	0	0	0	0	0	0
ATH-MIR849	0	0	1	0.794224	0	0	2	1.41697	0	0	0	0	0	0	0	0	0	0	0	0		0	0	0	0	0	0	0	0	0	0		0	0	0	0	0	0	0	0	0	0
ATH-MIR850	2	2.54554	0	0	1	0.772321	0	0	0	0	0	0	0	0	0	0	0	0	0	0		0	0	0	0	0	0	0	0	0	0		0	0	0	0	0	0	0	0	0	0
ATH-MIR851	0	0	0	0	0	0	1	1.70578	0	0	0	0	0	0	0	0	0	0	0	0		0	0	0	0	0	0	0	0	0	0		0	0	0	0	0	0	0	0	0	0
ATH-MIR852	1	1.24554	0	0	1	0.9625	0	0	1	0.825893	0	0	1	0.825893	0	0	7	7.55293	0	0		0	0	0	0	0	0	0	0	0	0		0	0	0	0	0	0	0	0	0	0
ATH-MIR853	1	2.40973	0	0	2	3.6531	0	0	0	0	0	0	0	0	0	0	0	0	0	0		0	0	0	0	0	0	0	0	0	0		0	0	0	0	0	0	0	0	0	0
ATH-MIR854A	3	4.81747	0	0	0	0	0	0	0	0	0	0	0	0	0	0	0	0	0	0		0	0	0	0	0	0	0	0	0	0		0	0	0	0	0	0	0	0	0	0
ATH-MIR854B	0	0	0	0	1	1.73188	0	0	0	0	0	0	0	0	0	0	0	0	0	0		0	0	0	0	0	0	0	0	0	0		0	0	0	0	0	0	0	0	0	0
ATH-MIR854C	0	0	1	28.6212	0	0	0	0	0	0	0	0	0	0	0	0	0	0	0	0		0	0	0	0	0	0	0	0	0	0		0	0	0	0	0	0	0	0	0	0
ATH-MIR854D	0	0	1	12.3131	1	3.91092	0	0	0	0	0	0	0	0	0	0	0	0	0	0		0	0	0	0	0	0	0	0	0	0		0	0	0	0	0	0	0	0	0	0
ATH-MIR855	6	5.08207	8	17.7404	3	2.58049	7	5.1226	0	0	0	0	0	0	0	0	0	0	0	0		0	0	0	0	0	0	0	0	0	0		0	0	0	0	0	0	0	0	0	0
ATH-MIR856	1	0.88961	1	2.93805	0	0	0	0	1	1.43377	0	0	1	1.43377	0	0	8	10.3416	1	0.865455		0	0	0	0	0	0	0	0	0	0		0	0	0	0	0	0	0	0	0	0
ATH-MIR857	0	0	1	0.919643	0	0	1	0.772321	0	0	0	0	0	0	0	0	0	0	0	0		0	0	0	0	0	0	0	0	0	0		0	0	0	0	0	0	0	0	0	0
ATH-MIR858	0	0	1	0.824373	0	0	1	1.34265	0	0	0	0	0	0	1	0.824373	0	0	5	5.44659		0	0	0	0	0	0	0	0	0	0		0	0	0	0	0	0	0	0	0	0
ATH-MIR859	1	0.797849	0	0	0	0	0	0	0	0	0	0	0	0	0	0	0	0	0	0		0	0	0	0	0	0	0	0	0	0		0	0	0	0	0	0	0	0	0	0
ATH-MIR860	1	2.71004	0	0	1	0.867249	0	0	0	0	0	0	0	0	0	0	0	0	0	0		0	0	0	0	0	0	0	0	0	0		0	0	0	0	0	0	0	0	0	0
ATH-MIR861	0	0	1	0.776173	0	0	1	0.785199	0	0	0	0	0	0	0	0	0	0	0	0		0	0	0	0	0	0	0	0	0	0		0	0	0	0	0	0	0	0	0	0
ATH-MIR862	0	0	0	0	0	0	0	0	0	0	0	0	0	0	0	0	0	0	0	0		0	0	0	0	0	0	0	0	0	0		0	0	0	0	0	0	0	0	0	0
ATH-MIR863	0	0	0	0	1	0.794643	0	0	0	0	0	0	0	0	0	0	0	0	0	0		0	0	0	0	0	0	0	0	0	0		0	0	0	0	0	0	0	0	0	0
ATH-MIR864	0	0	0	0	0	0	0	0	0	0	0	0	0	0	0	0	0	0	0	0		0	0	0	0	0	0	0	0	0	0		0	0	0	0	0	0	0	0	0	0
ATH-MIR865	0	0	0	0	1	0.944643	0	0	0	0	0	0	0	0	0	0	0	0	0	0		0	0	0	0	0	0	0	0	0	0		0	0	0	0	0	0	0	0	0	0
ATH-MIR866	0	0	1	0.79476	0	0	1	0.855895	0	0	0	0	0	0	1	0.79476	0	0	2	1.81048		0	0	0	0	0	0	0	0	0	0		0	0	0	0	0	0	0	0	0	0
ATH-MIR867	1	0.904464	0	0	1	0.841964	0	0	0	0	0	0	0	0	0	0	0	0	0	0		0	0	0	0	0	0	0	0	0	0		0	0	0	0	0	0	0	0	0	0
ATH-MIR868	1	0.955752	0	0	0	0	0	0	0	0	0	0	0	0	0	0	0	0	0	0		0	0	0	0	0	0	0	0	0	0		0	0	0	0	0	0	0	0	0	0
ATH-MIR869	0	0	1	0.969432	0	0	2	2.59476	0	0	0	0	0	0	1	0.969432	0	0	8	7.39476		0	0	0	0	0	0	0	0	0	0		0	0	0	0	0	0	0	0	0	0
ATH-MIR870	0	0	1	0.580786	0	0	1	0.662009	0	0	0	0	0	0	0	0	0	0	0	0		0	0	0	0	0	0	0	0	0	0		0	0	0	0	0	0	0	0	0	0
Signal per probe	136	218.538	111	223.313	103	137.343	133	165.316	12	18.2418	7	7.73452	28	39.6181	22	30.7681	216	297.641	158	211.741	Noise per probe	#DIV/0!	0	#DIV/0!	0	#DIV/0!	#DIV/0!	#DIV/0!	#DIV/0!	#DIV/0!	#DIV/0!	Noise per probe	#DIV/0!	0	#DIV/0!	0	#DIV/0!	#DIV/0!	#DIV/0!	#DIV/0!	#DIV/0!	#DIV/0!
		1.6069		2.01183		1.33343		1.24298		1.52015		1.10493		1.41493		1.39855		1.37797		1.34013
	log2	0.684281		1.00851		0.415139		0.313798		0.60421		0.143957		0.500734		0.483931		0.462541		0.422377

## Sheet: LP
Lp_checked.fa	TAIRwholegenome8.fa				Arabidopsis leaf sample from Yamada et al. (2003. Science 302: 842-846).
hairpin name	sense amount of probes overlaping mature	sense expression of probes ovlaping mature	antisense amount of probes overlaping mature	antisense expression of probes ovlaping mature	sense amount of probes overlaping mature	sense expression of probes ovlaping star	antisense amount of probes overlaping star	antisense expression of probes ovlaping star	sense amount of probes overlaping just smallrna	sense expression of probes ovlaping just smallrna	antisense amount of probes overlaping just smallrna	antisense expression of probes overlaping just smallrna	sense amount of probes overlaping all smallrna	sense expression of probes ovlaping all smallrna	antisense amount of probes overlaping all smallrna	antisense expression of probes overlaping all smallrna	sense amount of probes overlaping not mature not star not smallrna	sense expression of probes ovlaping not mature not star not smallrna	antisense amount of probes overlaping areas not mature not star not smallrna	antisense expression of probes overlaping areas not mature not star not smallrna
ATH-MIR156A	1	1.83651	0	0	1	3.44905	0	0	0	0	0	0	0	0	0	0	1	1.16237	0	0		0	0	0	0	0	0	0	0	0	0		0	0	0	0	0	0	0	0	0	0
ATH-MIR156B	0	0	2	5.98352	0	0	0	0	0	0	0	0	0	0	0	0	0	0	0	0		0	0	0	0	0	0	0	0	0	0		0	0	0	0	0	0	0	0	0	0
ATH-MIR156C	1	1.48352	1	11.6803	2	25.2556	0	0	0	0	0	0	0	0	1	11.6803	2	3.41758	0	0		0	0	0	0	0	0	0	0	0	0		0	0	0	0	0	0	0	0	0	0
ATH-MIR156D	0	0	0	0	2	3.34396	0	0	0	0	0	0	0	0	0	0	0	0	0	0		0	0	0	0	0	0	0	0	0	0		0	0	0	0	0	0	0	0	0	0
ATH-MIR156E	0	0	0	0	0	0	0	0	0	0	0	0	0	0	0	0	0	0	3	3.4044		0	0	0	0	0	0	0	0	0	0		0	0	0	0	0	0	0	0	0	0
ATH-MIR156F	0	0	1	3.9186	0	0	1	3.26744	0	0	0	0	0	0	0	0	0	0	0	0		0	0	0	0	0	0	0	0	0	0		0	0	0	0	0	0	0	0	0	0
ATH-MIR156G	1	1.35857	0	0	1	11.9521	0	0	0	0	0	0	0	0	0	0	0	0	0	0		0	0	0	0	0	0	0	0	0	0		0	0	0	0	0	0	0	0	0	0
ATH-MIR156H	1	25.393	0	0	1	1.55	0	0	0	0	0	0	0	0	0	0	1	3.41279	0	0		0	0	0	0	0	0	0	0	0	0		0	0	0	0	0	0	0	0	0	0
ATH-MIR157A	1	1.48664	0	0	1	1.27283	0	0	0	0	0	0	1	1.48664	0	0	1	7.85078	0	0		0	0	0	0	0	0	0	0	0	0		0	0	0	0	0	0	0	0	0	0
ATH-MIR157B	0	0	1	3.951	0	0	1	1.50111	1	1.36414	2	2.20267	1	1.36414	1	2.20267	1	1.36414	3	4.3853		0	0	0	0	0	0	0	0	0	0		0	0	0	0	0	0	0	0	0	0
ATH-MIR157C	1	0.93841	0	0	0	0	0	0	0	0	0	0	1	0.93841	0	0	7	22.3272	1	20.8909		0	0	0	0	0	0	0	0	0	0		0	0	0	0	0	0	0	0	0	0
ATH-MIR157D	1	1.2015	0	0	1	1.22215	0	0	0	0	0	0	0	0	0	0	6	13.3254	0	0		0	0	0	0	0	0	0	0	0	0		0	0	0	0	0	0	0	0	0	0
ATH-MIR158A	1	0.722284	0	0	0	0	0	0	1	2.8925	0	0	1	2.8925	0	0	2	4.68197	0	0		0	0	0	0	0	0	0	0	0	0		0	0	0	0	0	0	0	0	0	0
ATH-MIR158B	0	0	1	2.17706	0	0	0	0	0	0	1	0.766147	0	0	1	0.766147	0	0	2	1.59354		0	0	0	0	0	0	0	0	0	0		0	0	0	0	0	0	0	0	0	0
ATH-MIR159A	1	1.22494	0	0	1	0.840757	0	0	0	0	0	0	1	0.840757	0	0	4	4.51002	0	0		0	0	0	0	0	0	0	0	0	0		0	0	0	0	0	0	0	0	0	0
ATH-MIR159B	0	0	1	0.649562	0	0	1	1.05319	0	0	0	0	0	0	1	1.05319	0	0	5	5.51189		0	0	0	0	0	0	0	0	0	0		0	0	0	0	0	0	0	0	0	0
ATH-MIR159C	0	0	1	5.11758	0	0	1	0.890258	0	0	1	1.22396	0	0	1	1.22396	0	0	6	9.35946		0	0	0	0	0	0	0	0	0	0		0	0	0	0	0	0	0	0	0	0
ATH-MIR160A	0	0	1	1.73572	0	0	0	0	0	0	0	0	0	0	1	1.73572	1	1.39795	1	1.80627		0	0	0	0	0	0	0	0	0	0		0	0	0	0	0	0	0	0	0	0
ATH-MIR160B	0	0	0	0	0	0	0	0	0	0	0	0	0	0	0	0	0	0	0	0		0	0	0	0	0	0	0	0	0	0		0	0	0	0	0	0	0	0	0	0
ATH-MIR160C	1	1.07907	0	0	1	0.77907	0	0	0	0	0	0	0	0	0	0	0	0	1	0.924878		0	0	0	0	0	0	0	0	0	0		0	0	0	0	0	0	0	0	0	0
ATH-MIR161	0	0	1	1.31915	0	0	2	2.91615	0	0	0	0	0	0	0	0	0	0	0	0		0	0	0	0	0	0	0	0	0	0		0	0	0	0	0	0	0	0	0	0
ATH-MIR162A	1	2.32747	0	0	1	1.91209	0	0	0	0	0	0	0	0	0	0	0	0	0	0		0	0	0	0	0	0	0	0	0	0		0	0	0	0	0	0	0	0	0	0
ATH-MIR162B	0	0	0	0	2	1.86163	0	0	0	0	0	0	0	0	0	0	0	0	0	0		0	0	0	0	0	0	0	0	0	0		0	0	0	0	0	0	0	0	0	0
ATH-MIR163	0	0	2	3.3608	0	0	0	0	0	0	0	0	0	0	0	0	0	0	13	21.0412		0	0	0	0	0	0	0	0	0	0		0	0	0	0	0	0	0	0	0	0
ATH-MIR164A	0	0	1	13.0605	0	0	0	0	0	0	0	0	0	0	0	0	0	0	0	0		0	0	0	0	0	0	0	0	0	0		0	0	0	0	0	0	0	0	0	0
ATH-MIR164B	0	0	0	0	0	0	1	1.42857	0	0	0	0	0	0	0	0	0	0	4	3.98681		0	0	0	0	0	0	0	0	0	0		0	0	0	0	0	0	0	0	0	0
ATH-MIR164C	0	0	1	14.843	0	0	0	0	0	0	0	0	0	0	1	14.843	0	0	2	2.05349		0	0	0	0	0	0	0	0	0	0		0	0	0	0	0	0	0	0	0	0
ATH-MIR165A	0	0	0	0	2	2.5438	0	0	0	0	0	0	1	1.2234	0	0	1	1.54568	0	0		0	0	0	0	0	0	0	0	0	0		0	0	0	0	0	0	0	0	0	0
ATH-MIR165B	1	9.24169	0	0	1	1.54013	0	0	0	0	0	0	1	1.54013	0	0	5	4.88677	0	0		0	0	0	0	0	0	0	0	0	0		0	0	0	0	0	0	0	0	0	0
ATH-MIR166A	0	0	0	0	0	0	2	3.97088	0	0	0	0	0	0	0	0	0	0	0	0		0	0	0	0	0	0	0	0	0	0		0	0	0	0	0	0	0	0	0	0
ATH-MIR166B	0	0	1	2.20532	0	0	2	2.81508	0	0	0	0	0	0	1	1.73836	0	0	1	0.65765		0	0	0	0	0	0	0	0	0	0		0	0	0	0	0	0	0	0	0	0
ATH-MIR166C	0	0	1	1.65934	0	0	1	1.75824	0	0	0	0	0	0	0	0	0	0	0	0		0	0	0	0	0	0	0	0	0	0		0	0	0	0	0	0	0	0	0	0
ATH-MIR166D	1	1.92497	0	0	0	0	1	1.37692	0	0	0	0	0	0	0	0	0	0	0	0		0	0	0	0	0	0	0	0	0	0		0	0	0	0	0	0	0	0	0	0
ATH-MIR166E	0	0	0	0	0	0	0	0	0	0	0	0	0	0	0	0	0	0	0	0		0	0	0	0	0	0	0	0	0	0		0	0	0	0	0	0	0	0	0	0
ATH-MIR166F	0	0	1	2.63721	0	0	1	1.3814	0	0	0	0	0	0	0	0	0	0	1	1.16279		0	0	0	0	0	0	0	0	0	0		0	0	0	0	0	0	0	0	0	0
ATH-MIR166G	0	0	2	3.56744	0	0	1	1.46512	0	0	0	0	0	0	0	0	0	0	0	0		0	0	0	0	0	0	0	0	0	0		0	0	0	0	0	0	0	0	0	0
ATH-MIR167A	0	0	0	0	0	0	1	1.6271	0	0	0	0	0	0	0	0	0	0	2	2.21501		0	0	0	0	0	0	0	0	0	0		0	0	0	0	0	0	0	0	0	0
ATH-MIR167B	0	0	0	0	0	0	0	0	0	0	0	0	0	0	0	0	0	0	0	0		0	0	0	0	0	0	0	0	0	0		0	0	0	0	0	0	0	0	0	0
ATH-MIR167C	1	3.57783	0	0	2	3.82755	0	0	0	0	0	0	0	0	0	0	0	0	0	0		0	0	0	0	0	0	0	0	0	0		0	0	0	0	0	0	0	0	0	0
ATH-MIR167D	0	0	1	1.66646	0	0	0	0	0	0	0	0	0	0	0	0	1	2.79287	14	25.1486		0	0	0	0	0	0	0	0	0	0		0	0	0	0	0	0	0	0	0	0
ATH-MIR168A	0	0	1	5.87143	0	0	0	0	0	0	0	0	0	0	0	0	0	0	3	3.31648		0	0	0	0	0	0	0	0	0	0		0	0	0	0	0	0	0	0	0	0
ATH-MIR168B	0	0	0	0	1	0.875581	0	0	0	0	0	0	0	0	0	0	0	0	0	0		0	0	0	0	0	0	0	0	0	0		0	0	0	0	0	0	0	0	0	0
ATH-MIR169A	1	0.795073	0	0	2	2.25756	0	0	1	1.2486	0	0	1	1.2486	0	0	6	5.77945	0	0		0	0	0	0	0	0	0	0	0	0		0	0	0	0	0	0	0	0	0	0
ATH-MIR169B	0	0	0	0	0	0	0	0	0	0	0	0	0	0	0	0	0	0	0	0		0	0	0	0	0	0	0	0	0	0		0	0	0	0	0	0	0	0	0	0
ATH-MIR169C	1	0.790698	0	0	1	0.825581	0	0	0	0	0	0	0	0	0	0	0	0	0	0		0	0	0	0	0	0	0	0	0	0		0	0	0	0	0	0	0	0	0	0
ATH-MIR169D	1	0.937422	1	2.44556	1	1.28911	1	0.979445	1	0.590113	0	0	1	0.590113	0	0	3	5.41802	0	0		0	0	0	0	0	0	0	0	0	0		0	0	0	0	0	0	0	0	0	0
ATH-MIR169E	1	1.15945	0	0	0	0	0	0	0	0	1	0.732165	0	0	1	0.732165	0	0	7	7.00438		0	0	0	0	0	0	0	0	0	0		0	0	0	0	0	0	0	0	0	0
ATH-MIR169F	0	0	0	0	1	2.33483	0	0	1	0.80963	0	0	1	0.80963	0	0	3	20.8634	0	0		0	0	0	0	0	0	0	0	0	0		0	0	0	0	0	0	0	0	0	0
ATH-MIR169G	2	2.85275	0	0	2	5.73956	0	0	1	0.802198	0	0	1	0.802198	0	0	11	13.4143	0	0		0	0	0	0	0	0	0	0	0	0		0	0	0	0	0	0	0	0	0	0
ATH-MIR169H	2	1.97309	0	0	1	0.913642	0	0	0	0	0	0	0	0	0	0	0	0	0	0		0	0	0	0	0	0	0	0	0	0		0	0	0	0	0	0	0	0	0	0
ATH-MIR169I	1	2.08204	0	0	1	2.66741	1	1.18325	0	0	0	0	0	0	0	0	0	0	0	0		0	0	0	0	0	0	0	0	0	0		0	0	0	0	0	0	0	0	0	0
ATH-MIR169J	0	0	0	0	1	1.52106	0	0	0	0	0	0	0	0	0	0	0	0	0	0		0	0	0	0	0	0	0	0	0	0		0	0	0	0	0	0	0	0	0	0
ATH-MIR169K	0	0	0	0	1	2.60976	0	0	0	0	0	0	0	0	0	0	0	0	0	0		0	0	0	0	0	0	0	0	0	0		0	0	0	0	0	0	0	0	0	0
ATH-MIR169L	3	5.13703	0	0	1	0.971175	0	0	0	0	0	0	0	0	0	0	0	0	0	0		0	0	0	0	0	0	0	0	0	0		0	0	0	0	0	0	0	0	0	0
ATH-MIR169M	0	0	0	0	1	1.8337	0	0	0	0	0	0	0	0	0	0	0	0	0	0		0	0	0	0	0	0	0	0	0	0		0	0	0	0	0	0	0	0	0	0
ATH-MIR169N	2	28.2018	0	0	1	0.993348	0	0	0	0	0	0	0	0	0	0	0	0	0	0		0	0	0	0	0	0	0	0	0	0		0	0	0	0	0	0	0	0	0	0
ATH-MIR170	1	1.60465	0	0	2	3.65465	0	0	0	0	0	0	0	0	0	0	0	0	0	0		0	0	0	0	0	0	0	0	0	0		0	0	0	0	0	0	0	0	0	0
ATH-MIR171A	0	0	1	1.50466	0	0	0	0	0	0	0	0	0	0	0	0	0	0	2	2.35743		0	0	0	0	0	0	0	0	0	0		0	0	0	0	0	0	0	0	0	0
ATH-MIR171B	2	3.55319	0	0	0	0	0	0	0	0	0	0	0	0	0	0	1	1.29224	0	0		0	0	0	0	0	0	0	0	0	0		0	0	0	0	0	0	0	0	0	0
ATH-MIR171C	1	1.96882	0	0	1	1.11693	0	0	0	0	0	0	0	0	0	0	2	1.69265	0	0		0	0	0	0	0	0	0	0	0	0		0	0	0	0	0	0	0	0	0	0
ATH-MIR172A	2	5.91825	0	0	0	0	0	0	0	0	0	0	1	1.2542	0	0	1	0.867861	0	0		0	0	0	0	0	0	0	0	0	0		0	0	0	0	0	0	0	0	0	0
ATH-MIR172B	0	0	0	0	2	1.81319	0	0	0	0	0	0	1	1.05495	0	0	1	0.972527	0	0		0	0	0	0	0	0	0	0	0	0		0	0	0	0	0	0	0	0	0	0
ATH-MIR172C	1	0.798432	0	0	1	0.708847	0	0	0	0	0	0	0	0	0	0	2	2.09966	0	0		0	0	0	0	0	0	0	0	0	0		0	0	0	0	0	0	0	0	0	0
ATH-MIR172D	0	0	1	1.25277	0	0	2	1.651	0	0	0	0	0	0	1	0.736142	0	0	1	0.716186		0	0	0	0	0	0	0	0	0	0		0	0	0	0	0	0	0	0	0	0
ATH-MIR172E	0	0	1	1.04651	0	0	0	0	0	0	0	0	0	0	0	0	1	1.0439	2	2.05581		0	0	0	0	0	0	0	0	0	0		0	0	0	0	0	0	0	0	0	0
ATH-MIR173	0	0	1	2.4804	0	0	0	0	0	0	0	0	0	0	0	0	0	0	0	0		0	0	0	0	0	0	0	0	0	0		0	0	0	0	0	0	0	0	0	0
ATH-MIR1886	0	0	1	1.05599	0	0	0	0	0	0	0	0	0	0	1	1.05599	0	0	3	4.58119		0	0	0	0	0	0	0	0	0	0		0	0	0	0	0	0	0	0	0	0
ATH-MIR1888	1	0.767442	4	2.95642	0	0	2	1.49929	0	0	0	0	0	0	0	0	0	0	0	0		0	0	0	0	0	0	0	0	0	0		0	0	0	0	0	0	0	0	0	0
ATH-MIR319A	0	0	0	0	0	0	0	0	0	0	0	0	0	0	0	0	0	0	6	7.9978		0	0	0	0	0	0	0	0	0	0		0	0	0	0	0	0	0	0	0	0
ATH-MIR319B	0	0	0	0	0	0	0	0	0	0	0	0	0	0	0	0	0	0	0	0		0	0	0	0	0	0	0	0	0	0		0	0	0	0	0	0	0	0	0	0
ATH-MIR319C	0	0	1	1.12542	0	0	1	1.17917	0	0	0	0	0	0	0	0	0	0	0	0		0	0	0	0	0	0	0	0	0	0		0	0	0	0	0	0	0	0	0	0
ATH-MIR390A	1	0.82945	1	1.33819	0	0	0	0	0	0	0	0	1	0.82945	0	0	0	0	1	0.6271		0	0	0	0	0	0	0	0	0	0		0	0	0	0	0	0	0	0	0	0
ATH-MIR390B	0	0	1	2.20349	0	0	0	0	0	0	0	0	0	0	0	0	0	0	0	0		0	0	0	0	0	0	0	0	0	0		0	0	0	0	0	0	0	0	0	0
ATH-MIR391	0	0	1	1.55814	0	0	0	0	0	0	1	1.09302	0	0	1	1.09302	0	0	7	7.78953		0	0	0	0	0	0	0	0	0	0		0	0	0	0	0	0	0	0	0	0
ATH-MIR393A	0	0	1	4.29451	0	0	0	0	0	0	0	0	0	0	0	0	0	0	0	0		0	0	0	0	0	0	0	0	0	0		0	0	0	0	0	0	0	0	0	0
ATH-MIR393B	0	0	1	0.932594	0	0	1	0.980044	0	0	0	0	0	0	0	0	0	0	3	2.37206		0	0	0	0	0	0	0	0	0	0		0	0	0	0	0	0	0	0	0	0
ATH-MIR394A	0	0	1	0.869837	0	0	0	0	0	0	0	0	0	0	1	0.869837	0	0	3	5.09387		0	0	0	0	0	0	0	0	0	0		0	0	0	0	0	0	0	0	0	0
ATH-MIR394B	0	0	2	2.24165	0	0	0	0	0	0	0	0	0	0	1	0.97216	0	0	2	19.5412		0	0	0	0	0	0	0	0	0	0		0	0	0	0	0	0	0	0	0	0
ATH-MIR395A	0	0	0	0	0	0	1	1.49309	0	0	0	0	0	0	1	1.49309	1	0.71965	0	0		0	0	0	0	0	0	0	0	0	0		0	0	0	0	0	0	0	0	0	0
ATH-MIR395B	0	0	1	1.08573	0	0	0	0	0	0	0	0	0	0	0	0	0	0	2	1.60075		0	0	0	0	0	0	0	0	0	0		0	0	0	0	0	0	0	0	0	0
ATH-MIR395C	0	0	1	4.55882	0	0	2	1.55695	0	0	0	0	0	0	1	0.722778	0	0	1	0.809136		0	0	0	0	0	0	0	0	0	0		0	0	0	0	0	0	0	0	0	0
ATH-MIR395D	2	2.12526	0	0	1	1.54009	0	0	0	0	0	0	1	1.54009	0	0	1	0.933185	0	0		0	0	0	0	0	0	0	0	0	0		0	0	0	0	0	0	0	0	0	0
ATH-MIR395E	1	3.65813	0	0	1	0.657016	0	0	0	0	0	0	0	0	0	0	1	1.81849	0	0		0	0	0	0	0	0	0	0	0	0		0	0	0	0	0	0	0	0	0	0
ATH-MIR395F	0	0	0	0	0	0	1	0.91314	0	0	0	0	0	0	0	0	0	0	2	2.35857		0	0	0	0	0	0	0	0	0	0		0	0	0	0	0	0	0	0	0	0
ATH-MIR396A	1	1.1804	0	0	1	1.0412	0	0	0	0	0	0	0	0	0	0	0	0	0	0		0	0	0	0	0	0	0	0	0	0		0	0	0	0	0	0	0	0	0	0
ATH-MIR396B	0	0	0	0	0	0	1	0.834884	0	0	0	0	0	0	0	0	0	0	1	1.80814		0	0	0	0	0	0	0	0	0	0		0	0	0	0	0	0	0	0	0	0
ATH-MIR397A	0	0	1	0.678492	0	0	0	0	0	0	0	0	0	0	0	0	0	0	0	0		0	0	0	0	0	0	0	0	0	0		0	0	0	0	0	0	0	0	0	0
ATH-MIR397B	1	1.12967	0	0	1	0.8	0	0	0	0	0	0	0	0	0	0	0	0	0	0		0	0	0	0	0	0	0	0	0	0		0	0	0	0	0	0	0	0	0	0
ATH-MIR398A	0	0	1	1.28396	0	0	1	1.16927	0	0	0	0	0	0	0	0	0	0	0	0		0	0	0	0	0	0	0	0	0	0		0	0	0	0	0	0	0	0	0	0
ATH-MIR398B	1	8.16033	1	1.05275	2	2.73176	0	0	0	0	0	0	0	0	0	0	0	0	0	0		0	0	0	0	0	0	0	0	0	0		0	0	0	0	0	0	0	0	0	0
ATH-MIR398C	0	0	1	2.45934	0	0	2	3.78901	0	0	0	0	0	0	0	0	0	0	0	0		0	0	0	0	0	0	0	0	0	0		0	0	0	0	0	0	0	0	0	0
ATH-MIR399A	0	0	1	1.19524	0	0	1	1.16708	0	0	0	0	0	0	1	1.16708	1	4.28508	2	1.63705		0	0	0	0	0	0	0	0	0	0		0	0	0	0	0	0	0	0	0	0
ATH-MIR399B	1	1.16147	0	0	0	0	0	0	0	0	0	0	0	0	0	0	3	4.49443	0	0		0	0	0	0	0	0	0	0	0	0		0	0	0	0	0	0	0	0	0	0
ATH-MIR399C	0	0	1	2.28837	0	0	1	1.85814	0	0	0	0	0	0	1	1.85814	0	0	2	1.82674		0	0	0	0	0	0	0	0	0	0		0	0	0	0	0	0	0	0	0	0
ATH-MIR399D	1	2.11646	0	0	1	1.41657	0	0	0	0	0	0	0	0	0	0	0	0	0	0		0	0	0	0	0	0	0	0	0	0		0	0	0	0	0	0	0	0	0	0
ATH-MIR399E	0	0	1	1.90705	0	0	1	1.61254	0	0	0	0	0	0	1	1.61254	0	0	2	1.97648		0	0	0	0	0	0	0	0	0	0		0	0	0	0	0	0	0	0	0	0
ATH-MIR399F	0	0	1	2.93393	0	0	1	4.74244	0	0	0	0	0	0	0	0	0	0	0	0		0	0	0	0	0	0	0	0	0	0		0	0	0	0	0	0	0	0	0	0
ATH-MIR400	1	0.679287	1	0.859199	0	0	0	0	0	0	0	0	1	0.679287	0	0	0	0	3	3.16649		0	0	0	0	0	0	0	0	0	0		0	0	0	0	0	0	0	0	0	0
ATH-MIR401	7	8.99021	7	12.0363	5	15.3009	5	5.30333	0	0	0	0	0	0	0	0	0	0	0	0		0	0	0	0	0	0	0	0	0	0		0	0	0	0	0	0	0	0	0	0
ATH-MIR402	0	0	1	1.12472	0	0	0	0	0	0	0	0	0	0	0	0	0	0	10	10.9633		0	0	0	0	0	0	0	0	0	0		0	0	0	0	0	0	0	0	0	0
ATH-MIR403	0	0	1	0.862262	0	0	1	0.739082	0	0	0	0	0	0	0	0	0	0	0	0		0	0	0	0	0	0	0	0	0	0		0	0	0	0	0	0	0	0	0	0
ATH-MIR404	0	0	0	0	3	3.39049	1	2.04677	0	0	0	0	1	0.809136	0	0	4	8.95602	2	4.38714		0	0	0	0	0	0	0	0	0	0		0	0	0	0	0	0	0	0	0	0
ATH-MIR405A	4	3.48421	3	2.74006	13	12.0084	17	17.9563	0	0	0	0	0	0	0	0	0	0	0	0		0	0	0	0	0	0	0	0	0	0		0	0	0	0	0	0	0	0	0	0
ATH-MIR405B	1	1.30663	2	1.55921	0	0	2	1.07247	0	0	0	0	0	0	0	0	0	0	0	0		0	0	0	0	0	0	0	0	0	0		0	0	0	0	0	0	0	0	0	0
ATH-MIR405D	1	0.950333	2	1.68288	0	0	0	0	0	0	0	0	0	0	0	0	0	0	0	0		0	0	0	0	0	0	0	0	0	0		0	0	0	0	0	0	0	0	0	0
ATH-MIR406	1	0.871715	0	0	0	0	0	0	0	0	0	0	0	0	0	0	0	0	0	0		0	0	0	0	0	0	0	0	0	0		0	0	0	0	0	0	0	0	0	0
ATH-MIR407	0	0	3	1.87449	0	0	0	0	0	0	0	0	0	0	0	0	0	0	0	0		0	0	0	0	0	0	0	0	0	0		0	0	0	0	0	0	0	0	0	0
ATH-MIR408	0	0	1	1.77492	0	0	1	10.1176	0	0	1	1.06719	0	0	1	1.06719	0	0	6	17.4983		0	0	0	0	0	0	0	0	0	0		0	0	0	0	0	0	0	0	0	0
ATH-MIR413	0	0	1	0.835189	0	0	0	0	0	0	0	0	0	0	0	0	0	0	0	0		0	0	0	0	0	0	0	0	0	0		0	0	0	0	0	0	0	0	0	0
ATH-MIR414	8	68.1997	12	43.2099	2	2.65924	0	0	0	0	0	0	0	0	0	0	0	0	0	0		0	0	0	0	0	0	0	0	0	0		0	0	0	0	0	0	0	0	0	0
ATH-MIR415	0	0	1	13.8229	0	0	0	0	0	0	0	0	0	0	0	0	0	0	0	0		0	0	0	0	0	0	0	0	0	0		0	0	0	0	0	0	0	0	0	0
ATH-MIR416	3	3.46143	1	0.7049	3	3.96717	4	4.77842	0	0	0	0	0	0	0	0	0	0	0	0		0	0	0	0	0	0	0	0	0	0		0	0	0	0	0	0	0	0	0	0
ATH-MIR417	1	0.68869	0	0	2	4.23628	0	0	0	0	0	0	0	0	0	0	0	0	0	0		0	0	0	0	0	0	0	0	0	0		0	0	0	0	0	0	0	0	0	0
ATH-MIR419	0	0	1	0.934066	0	0	1	1.24176	0	0	0	0	0	0	0	0	0	0	0	0		0	0	0	0	0	0	0	0	0	0		0	0	0	0	0	0	0	0	0	0
ATH-MIR420	0	0	0	0	1	0.959302	0	0	0	0	0	0	0	0	0	0	0	0	0	0		0	0	0	0	0	0	0	0	0	0		0	0	0	0	0	0	0	0	0	0
ATH-MIR426	0	0	1	0.835189	0	0	0	0	0	0	0	0	0	0	0	0	0	0	0	0		0	0	0	0	0	0	0	0	0	0		0	0	0	0	0	0	0	0	0	0
ATH-MIR447A	2	2.5867	0	0	1	0.827051	2	4.64188	0	0	0	0	0	0	0	0	4	5.1388	1	0.565445		0	0	0	0	0	0	0	0	0	0		0	0	0	0	0	0	0	0	0	0
ATH-MIR447B	0	0	2	4.74869	2	6.90599	1	1.9267	0	0	0	0	0	0	0	0	0	0	0	0		0	0	0	0	0	0	0	0	0	0		0	0	0	0	0	0	0	0	0	0
ATH-MIR447C	1	1.07894	0	0	2	2.8337	0	0	0	0	0	0	0	0	0	0	0	0	0	0		0	0	0	0	0	0	0	0	0	0		0	0	0	0	0	0	0	0	0	0
ATH-MIR472	1	0.77597	0	0	1	1.05006	0	0	0	0	0	0	0	0	0	0	0	0	0	0		0	0	0	0	0	0	0	0	0	0		0	0	0	0	0	0	0	0	0	0
ATH-MIR771	1	2.25721	0	0	1	2.16408	0	0	0	0	0	0	0	0	0	0	2	2.43654	0	0		0	0	0	0	0	0	0	0	0	0		0	0	0	0	0	0	0	0	0	0
ATH-MIR773	0	0	0	0	0	0	1	0.818523	0	0	0	0	0	0	1	0.818523	1	0.962453	1	1.07322		0	0	0	0	0	0	0	0	0	0		0	0	0	0	0	0	0	0	0	0
ATH-MIR774	0	0	2	1.57649	0	0	1	1.10245	0	0	0	0	0	0	0	0	0	0	0	0		0	0	0	0	0	0	0	0	0	0		0	0	0	0	0	0	0	0	0	0
ATH-MIR775	0	0	1	0.790646	0	0	1	1.15033	0	0	0	0	0	0	1	1.15033	0	0	2	1.41982		0	0	0	0	0	0	0	0	0	0		0	0	0	0	0	0	0	0	0	0
ATH-MIR776	0	0	1	0.857461	0	0	1	0.760579	0	0	0	0	0	0	0	0	0	0	0	0		0	0	0	0	0	0	0	0	0	0		0	0	0	0	0	0	0	0	0	0
ATH-MIR777	0	0	1	0.579065	0	0	1	0.868597	0	0	0	0	0	0	0	0	0	0	1	0.905345		0	0	0	0	0	0	0	0	0	0		0	0	0	0	0	0	0	0	0	0
ATH-MIR778	1	1.50616	0	0	3	2.79363	0	0	0	0	0	0	0	0	0	0	0	0	0	0		0	0	0	0	0	0	0	0	0	0		0	0	0	0	0	0	0	0	0	0
ATH-MIR779	0	0	0	0	0	0	1	0.705487	0	0	0	0	0	0	0	0	0	0	4	3.16573		0	0	0	0	0	0	0	0	0	0		0	0	0	0	0	0	0	0	0	0
ATH-MIR780	0	0	0	0	1	0.838462	0	0	0	0	0	0	0	0	0	0	0	0	0	0		0	0	0	0	0	0	0	0	0	0		0	0	0	0	0	0	0	0	0	0
ATH-MIR781	0	0	0	0	0	0	0	0	0	0	1	0.996871	0	0	1	0.996871	0	0	3	3.93492		0	0	0	0	0	0	0	0	0	0		0	0	0	0	0	0	0	0	0	0
ATH-MIR782	0	0	1	0.856663	0	0	0	0	0	0	0	0	0	0	0	0	0	0	0	0		0	0	0	0	0	0	0	0	0	0		0	0	0	0	0	0	0	0	0	0
ATH-MIR783	0	0	2	3.41453	0	0	1	3.57461	0	0	1	0.732739	0	0	1	0.732739	7	9.5509	17	24.0662		0	0	0	0	0	0	0	0	0	0		0	0	0	0	0	0	0	0	0	0
ATH-MIR822	1	0.692308	0	0	5	8.02155	3	7.42552	1	1.66264	0	0	1	1.66264	0	0	12	15.2645	0	0		0	0	0	0	0	0	0	0	0	0		0	0	0	0	0	0	0	0	0	0
ATH-MIR823	1	1.11758	0	0	1	0.755879	0	0	0	0	0	0	0	0	0	0	0	0	0	0		0	0	0	0	0	0	0	0	0	0		0	0	0	0	0	0	0	0	0	0
ATH-MIR824	0	0	1	2.32418	0	0	0	0	0	0	1	0.961538	0	0	1	0.961538	1	1.4594	25	30.3495		0	0	0	0	0	0	0	0	0	0		0	0	0	0	0	0	0	0	0	0
ATH-MIR825	0	0	1	2.56439	0	0	2	3.24524	0	0	0	0	0	0	0	0	0	0	3	2.86786		0	0	0	0	0	0	0	0	0	0		0	0	0	0	0	0	0	0	0	0
ATH-MIR826	0	0	2	2.16319	0	0	1	1.43681	0	0	0	0	0	0	0	0	0	0	0	0		0	0	0	0	0	0	0	0	0	0		0	0	0	0	0	0	0	0	0	0
ATH-MIR827	1	1.11752	0	0	1	0.977827	0	0	0	0	0	0	0	0	0	0	4	7.47583	0	0		0	0	0	0	0	0	0	0	0	0		0	0	0	0	0	0	0	0	0	0
ATH-MIR828	0	0	2	1.44286	0	0	0	0	0	0	0	0	0	0	0	0	0	0	0	0		0	0	0	0	0	0	0	0	0	0		0	0	0	0	0	0	0	0	0	0
ATH-MIR829	0	0	0	0	1	0.888611	0	0	0	0	0	0	0	0	0	0	6	5.05695	0	0		0	0	0	0	0	0	0	0	0	0		0	0	0	0	0	0	0	0	0	0
ATH-MIR830	1	0.91239	0	0	2	6.61014	0	0	0	0	0	0	0	0	0	0	0	0	0	0		0	0	0	0	0	0	0	0	0	0		0	0	0	0	0	0	0	0	0	0
ATH-MIR831	0	0	2	1.8589	0	0	1	3.41545	0	0	0	0	0	0	0	0	0	0	0	0		0	0	0	0	0	0	0	0	0	0		0	0	0	0	0	0	0	0	0	0
ATH-MIR832	0	0	0	0	0	0	1	1.08571	0	0	0	0	0	0	0	0	0	0	0	0		0	0	0	0	0	0	0	0	0	0		0	0	0	0	0	0	0	0	0	0
ATH-MIR833	0	0	0	0	0	0	0	0	0	0	1	0.927617	0	0	1	0.927617	0	0	6	8.01893		0	0	0	0	0	0	0	0	0	0		0	0	0	0	0	0	0	0	0	0
ATH-MIR834	1	2.04945	0	0	1	5.30769	0	0	0	0	0	0	0	0	0	0	0	0	0	0		0	0	0	0	0	0	0	0	0	0		0	0	0	0	0	0	0	0	0	0
ATH-MIR835	0	0	0	0	2	2.08909	0	0	0	0	0	0	0	0	0	0	13	26.0768	0	0		0	0	0	0	0	0	0	0	0	0		0	0	0	0	0	0	0	0	0	0
ATH-MIR836	1	4.31691	0	0	2	7.04143	0	0	0	0	0	0	0	0	0	0	0	0	0	0		0	0	0	0	0	0	0	0	0	0		0	0	0	0	0	0	0	0	0	0
ATH-MIR837	0	0	0	0	0	0	0	0	0	0	0	0	0	0	0	0	0	0	0	0		0	0	0	0	0	0	0	0	0	0		0	0	0	0	0	0	0	0	0	0
ATH-MIR838	0	0	1	0.788486	0	0	1	10.1458	0	0	0	0	0	0	0	0	0	0	0	0		0	0	0	0	0	0	0	0	0	0		0	0	0	0	0	0	0	0	0	0
ATH-MIR839	1	2.12695	0	0	2	3.23497	0	0	0	0	0	0	0	0	0	0	6	6.19599	1	0.937963		0	0	0	0	0	0	0	0	0	0		0	0	0	0	0	0	0	0	0	0
ATH-MIR840	1	0.944321	0	0	1	2.97327	0	0	0	0	0	0	0	0	0	0	0	0	0	0		0	0	0	0	0	0	0	0	0	0		0	0	0	0	0	0	0	0	0	0
ATH-MIR841	1	0.857143	0	0	2	2.40989	1	0.833703	0	0	0	0	0	0	0	0	0	0	0	0		0	0	0	0	0	0	0	0	0	0		0	0	0	0	0	0	0	0	0	0
ATH-MIR842	0	0	2	4.04392	0	0	2	3.5	0	0	0	0	0	0	0	0	0	0	0	0		0	0	0	0	0	0	0	0	0	0		0	0	0	0	0	0	0	0	0	0
ATH-MIR843	0	0	1	1.05765	0	0	1	0.792905	0	0	0	0	0	0	0	0	0	0	0	0		0	0	0	0	0	0	0	0	0	0		0	0	0	0	0	0	0	0	0	0
ATH-MIR844	1	0.761478	0	0	2	1.95969	0	0	0	0	0	0	0	0	0	0	0	0	0	0		0	0	0	0	0	0	0	0	0	0		0	0	0	0	0	0	0	0	0	0
ATH-MIR845A	1	1.54176	0	0	1	2.37692	0	0	0	0	0	0	0	0	0	0	3	5.88901	0	0		0	0	0	0	0	0	0	0	0	0		0	0	0	0	0	0	0	0	0	0
ATH-MIR845B	1	1.02527	1	0.766147	1	0.978022	0	0	0	0	0	0	0	0	0	0	0	0	0	0		0	0	0	0	0	0	0	0	0	0		0	0	0	0	0	0	0	0	0	0
ATH-MIR846	2	1.56236	3	2.65325	0	0	2	1.5735	0	0	0	0	0	0	0	0	0	0	0	0		0	0	0	0	0	0	0	0	0	0		0	0	0	0	0	0	0	0	0	0
ATH-MIR847	0	0	1	0.847935	0	0	1	7.73655	0	0	0	0	0	0	0	0	0	0	0	0		0	0	0	0	0	0	0	0	0	0		0	0	0	0	0	0	0	0	0	0
ATH-MIR848	1	1.6022	0	0	1	1.08022	0	0	0	0	0	0	0	0	0	0	6	7.43906	0	0		0	0	0	0	0	0	0	0	0	0		0	0	0	0	0	0	0	0	0	0
ATH-MIR849	1	1.6408	0	0	2	1.62217	0	0	0	0	0	0	0	0	0	0	0	0	0	0		0	0	0	0	0	0	0	0	0	0		0	0	0	0	0	0	0	0	0	0
ATH-MIR850	0	0	2	2.92637	0	0	1	0.824176	0	0	0	0	0	0	0	0	0	0	0	0		0	0	0	0	0	0	0	0	0	0		0	0	0	0	0	0	0	0	0	0
ATH-MIR851	0	0	0	0	1	1.24745	0	0	0	0	0	0	0	0	0	0	0	0	0	0		0	0	0	0	0	0	0	0	0	0		0	0	0	0	0	0	0	0	0	0
ATH-MIR852	0	0	1	1.01099	0	0	1	0.750549	0	0	1	0.73956	0	0	1	0.73956	1	2.11319	5	5.74176		0	0	0	0	0	0	0	0	0	0		0	0	0	0	0	0	0	0	0	0
ATH-MIR853	0	0	1	1.8925	0	0	2	12.6349	0	0	0	0	0	0	0	0	0	0	0	0		0	0	0	0	0	0	0	0	0	0		0	0	0	0	0	0	0	0	0	0
ATH-MIR854A	0	0	0	0	0	0	0	0	0	0	0	0	0	0	0	0	0	0	0	0		0	0	0	0	0	0	0	0	0	0		0	0	0	0	0	0	0	0	0	0
ATH-MIR854B	2	2.35122	0	0	0	0	1	1.17791	0	0	0	0	0	0	0	0	0	0	0	0		0	0	0	0	0	0	0	0	0	0		0	0	0	0	0	0	0	0	0	0
ATH-MIR854C	0	0	2	42.2674	0	0	0	0	0	0	0	0	0	0	0	0	0	0	0	0		0	0	0	0	0	0	0	0	0	0		0	0	0	0	0	0	0	0	0	0
ATH-MIR854D	1	1.67805	1	16.4826	0	0	1	0.895349	0	0	0	0	0	0	0	0	0	0	0	0		0	0	0	0	0	0	0	0	0	0		0	0	0	0	0	0	0	0	0	0
ATH-MIR855	8	6.33323	6	16.3867	8	5.70784	2	1.34653	0	0	0	0	0	0	0	0	0	0	0	0		0	0	0	0	0	0	0	0	0	0		0	0	0	0	0	0	0	0	0	0
ATH-MIR856	1	1.77828	1	0.994994	0	0	0	0	0	0	1	2.33292	0	0	1	2.33292	0	0	9	15.7459		0	0	0	0	0	0	0	0	0	0		0	0	0	0	0	0	0	0	0	0
ATH-MIR857	1	0.912088	0	0	1	0.651648	0	0	0	0	0	0	0	0	0	0	0	0	0	0		0	0	0	0	0	0	0	0	0	0		0	0	0	0	0	0	0	0	0	0
ATH-MIR858	1	4.10913	0	0	1	0.91314	0	0	0	0	0	0	1	4.10913	0	0	5	25.7305	0	0		0	0	0	0	0	0	0	0	0	0		0	0	0	0	0	0	0	0	0	0
ATH-MIR859	0	0	1	1.09131	0	0	0	0	0	0	0	0	0	0	0	0	0	0	0	0		0	0	0	0	0	0	0	0	0	0		0	0	0	0	0	0	0	0	0	0
ATH-MIR860	0	0	1	4.36977	0	0	1	0.887209	0	0	0	0	0	0	0	0	0	0	0	0		0	0	0	0	0	0	0	0	0	0		0	0	0	0	0	0	0	0	0	0
ATH-MIR861	1	0.818182	0	0	1	1.02882	0	0	0	0	0	0	0	0	0	0	0	0	0	0		0	0	0	0	0	0	0	0	0	0		0	0	0	0	0	0	0	0	0	0
ATH-MIR862	0	0	0	0	0	0	0	0	0	0	0	0	0	0	0	0	0	0	0	0		0	0	0	0	0	0	0	0	0	0		0	0	0	0	0	0	0	0	0	0
ATH-MIR863	0	0	0	0	0	0	1	1.20879	0	0	0	0	0	0	0	0	0	0	0	0		0	0	0	0	0	0	0	0	0	0		0	0	0	0	0	0	0	0	0	0
ATH-MIR864	0	0	0	0	0	0	0	0	0	0	0	0	0	0	0	0	0	0	0	0		0	0	0	0	0	0	0	0	0	0		0	0	0	0	0	0	0	0	0	0
ATH-MIR865	0	0	0	0	0	0	1	0.725275	0	0	0	0	0	0	0	0	0	0	0	0		0	0	0	0	0	0	0	0	0	0		0	0	0	0	0	0	0	0	0	0
ATH-MIR866	1	0.680233	0	0	1	0.927907	0	0	0	0	0	0	1	0.680233	0	0	2	1.93721	0	0		0	0	0	0	0	0	0	0	0	0		0	0	0	0	0	0	0	0	0	0
ATH-MIR867	0	0	1	0.747253	0	0	1	0.717582	0	0	0	0	0	0	0	0	0	0	0	0		0	0	0	0	0	0	0	0	0	0		0	0	0	0	0	0	0	0	0	0
ATH-MIR868	0	0	1	0.711086	0	0	0	0	0	0	0	0	0	0	0	0	0	0	0	0		0	0	0	0	0	0	0	0	0	0		0	0	0	0	0	0	0	0	0	0
ATH-MIR869	1	1.11395	0	0	2	2.53023	0	0	0	0	0	0	1	1.11395	0	0	8	8.33256	0	0		0	0	0	0	0	0	0	0	0	0		0	0	0	0	0	0	0	0	0	0
ATH-MIR870	1	2.30233	0	0	1	0.875581	0	0	0	0	0	0	0	0	0	0	0	0	0	0		0	0	0	0	0	0	0	0	0	0		0	0	0	0	0	0	0	0	0	0
Signal per probe	111	271.578	133	339.226	129	222.932	106	173.225	7	9.36982	13	13.7764	21	27.4696	28	57.2837	156	278.386	210	314.42	Noise per probe	0	#DIV/0!	0	#DIV/0!	#DIV/0!	#DIV/0!	#DIV/0!	#DIV/0!	#DIV/0!	#DIV/0!	Noise per probe	0	#DIV/0!	0	#DIV/0!	#DIV/0!	#DIV/0!	#DIV/0!	#DIV/0!	#DIV/0!	#DIV/0!
		2.44665		2.55057		1.72816		1.63419		1.33855		1.05972		1.30808		2.04584		1.78453		1.49724
	log2	1.29081		1.35082		0.789235		0.70858		0.420666		0.0836877		0.387446		1.0327		0.835541		0.582303
