# Supplementary material for: Analysis of Antisense Expression by Whole Genome Tiling Microarrays and siRNAs Suggests Mis-Annotation of Arabidopsis Orphan Protein-Coding Genes
Source: PLoS One. 2010 May 26;5(5):e10710. doi: 10.1371/journal.pone.0010710 (PMC2877095; doi:10.1371/journal.pone.0010710)
Supplement: Datafile S4 — (8.56 MB XLS) [file pone.0010710.s012.xls]

## Sheet: sense-antisense tiling data
Richardson et al. Supplemental Datafile 4: Ranked average normalized (per probe) Arabidopsis tiling array signal intensity ratios for exon sense/exon antisense (column B) and sense exon/intron (signal to noise, S/N) per antisense S/N (column C)
AGI name	exon sense/anti/probe	sense S/N per anti S/N	antisense siRNA (TAIR7; from Bulow et al. Nucleic Acids Res 37: D983)	sORFs (Hanada et al. 2007. Genome Res 17: 632)	ncRNAs (Matsui et al. 2008. Plant Cell Physiol 49: 1135)	qRTPCR unknowns (from TIGR. http://www.arabidopsis.org/servlets/TairObject?type=publication&id=501727972 and www.tigr.org/tdb/e2k1/ath1/qpcr/index.shtml)	TAIR9 Model Exon class (Multi, Dual, Single)	TAIR9 Star Overall Rating	TAIR9 Overall confidence classification (1-10)	TAIR9 Classification from AGI Transcript data	TAIR9 Classification from Proteomics data	TAIR9 Classification from X-species data	TAIR9 Classification from Genomic similarity data (VISTA)	miRNA notes	Number ESTs (ftp://ftp.arabidopsis.org/home/tair/Genes/est_mapping/ests_per_locus.txt)	gene symbols	TAIR9 annotation	location
AT4G30097	0.0927094	#DIV/0!		1	Group5645		SINGLE	0	10	10	10	10	10				unknown protein	chr4:14713518-14713661 REVERSE
AT4G01516	0.101916	#DIV/0!		1			SINGLE	0	10	10	10	10	10				unknown protein	chr4:649862-649957 FORWARD
AT1G24996	0.126299	30.4752					DUAL	1	9	9	10	10	10				unknown protein	chr1:8799520-8800410 REVERSE
AT3G26147	0.134111	#DIV/0!		1			SINGLE	0	10	10	10	10	10				unknown protein	chr3:9565083-9565250 REVERSE
AT2G34120	0.137328	#DIV/0!					SINGLE	0	10	10	10	10	10				unknown protein	chr2:14405339-14405551 FORWARD
AT2G30560	0.14503	206.728					DUAL	1	8	10	9	8	9				glycine-rich protein	chr2:13017347-13018857 FORWARD
AT1G62181	0.145113	#DIV/0!		1			SINGLE	0	10	10	10	10	10				unknown protein	chr1:22977712-22977813 FORWARD
AT3G43432	0.155879	#DIV/0!					SINGLE	5	1	1	10	10	10				unknown protein	chr3:15359783-15360004 REVERSE
AT1G74448	0.156454	#DIV/0!		1			SINGLE	0	10	10	10	10	10				unknown protein	chr1:27982131-27982280 REVERSE
AT2G47660	0.162775	9.24745					DUAL	1	9	10	10	9	9				unknown protein	chr2:19542952-19543160 FORWARD
AT4G13490	0.166408	153.457				1	MULTI	1	9	10	9	9	10				zinc finger (C3HC4-type RING finger) family protein	chr4:7839137-7840284 REVERSE
AT5G28360	0.167795	93.1935					MULTI	2	7	9	7	9	10			ACS3	ACS3 (1-AMINOCYCLOPROPANE-1-CARBOXYLATE SYNTHASE LIKE PSEUDOGENE); 1-aminocyclopropane-1-carboxylate synthase/ catalytic/ pyridoxal phosphate binding / transferase, transferring nitrogenous groups	chr5:10328403-10329702 REVERSE
AT5G49640	0.172528	#DIV/0!					SINGLE	5	1	1	10	8	10		5		unknown protein	chr5:20151417-20151629 FORWARD
AT3G60286	0.173392	#DIV/0!		1			SINGLE	1	9	9	10	10	10				unknown protein	chr3:22281916-22282017 REVERSE
AT5G49440	0.174455	#DIV/0!	AT5G49440		Group7169		SINGLE	5	1	1	9	10	10		56		unknown protein	chr5:20048918-20049463 FORWARD
AT2G05580	0.181447	611.525			Group2094		DUAL	4	2	3	9	5	10		3		unknown protein	chr2:2055578-2056563 FORWARD
AT1G65541	0.182341	#DIV/0!		1			SINGLE	1	8	8	10	8	10				unknown protein	chr1:24366310-24366405 FORWARD
AT3G61962	0.183363	#DIV/0!		1			SINGLE	0	10	10	10	10	10				unknown protein	chr3:22947108-22947233 REVERSE
AT5G55135	0.184417	142.506			Group7340		DUAL	4	2	2	9	4	9				unknown protein	chr5:22379959-22380386 FORWARD
AT5G25750	0.187724	#DIV/0!					DUAL	3	4	10	4	9	10				unknown protein	chr5:8950884-8951143 FORWARD
AT5G04386	0.189328	#DIV/0!		1	Group6094		SINGLE	0	10	10	10	10	10				unknown protein	chr5:1238103-1238219 FORWARD
AT4G18500	0.191395	#DIV/0!					DUAL	1	8	8	10	8	10				unknown protein	chr4:10209148-10209411 REVERSE
AT4G01985	0.191503	#DIV/0!			Group4869		SINGLE	3	4	9	9	4	10				unknown protein	chr4:866387-868126 REVERSE
AT3G18540	0.192716	58.0944	AT3G18540		Group3872		MULTI	1	8	9	10	10	9		3		unknown protein	chr3:6375809-6377467 FORWARD
AT1G55990	0.194034	#DIV/0!					DUAL	1	8	9	10	8	10		1		glycine-rich protein	chr1:20942487-20942951 REVERSE
AT3G06019	0.195705	#DIV/0!		1			SINGLE	1	9	10	10	9	10				unknown protein	chr3:1813114-1813224 REVERSE
AT2G11773	0.199407	#DIV/0!		1			SINGLE	0	10	10	10	10	10				unknown protein	chr2:4724036-4724143 REVERSE
AT3G04732	0.200153	#DIV/0!		1			SINGLE	0	10	10	10	10	10				unknown protein	chr3:1291616-1291774 FORWARD
AT2G31018	0.200276	#DIV/0!		1			SINGLE	0	10	10	10	10	10				unknown protein	chr2:13201432-13201551 REVERSE
AT3G53040	0.201345	287.192					MULTI	5	1	1	6	4	10		2		late embryogenesis abundant protein, putative / LEA protein, putative	chr3:19664797-19666405 REVERSE
AT5G26890	0.20142	#DIV/0!	AT5G26890				SINGLE	1	8	10	9	10	9				unknown protein	chr5:9460465-9460716 FORWARD
AT3G20362	0.20276	19.8769			Group3934		MULTI	2	6	8	6	8	8				unknown protein	chr3:7103817-7104250 FORWARD
AT3G44784	0.203139	#DIV/0!		1			SINGLE	1	8	10	10	8	10				unknown protein	chr3:16327458-16327634 REVERSE
AT5G19729	0.206037	#DIV/0!		1			SINGLE	1	9	9	10	10	10				unknown protein	chr5:6670309-6670422 REVERSE
AT2G12170	0.206978	12.0595				1	MULTI	2	6	6	10	7	10				unknown protein	chr2:4890192-4891191 REVERSE
AT1G12211	0.207277	#DIV/0!		1			SINGLE	0	10	10	10	10	10				unknown protein	chr1:4143866-4144114 REVERSE
AT3G23245	0.207338	23.164			Group4002		DUAL	1	8	9	10	9	10				unknown protein	chr3:8300381-8300833 REVERSE
AT3G53235	0.210933	42.1741					MULTI	1	8	9	10	8	10				unknown protein	chr3:19733838-19734695 REVERSE
AT2G07684	0.21472	#DIV/0!		1	Group2135		SINGLE	1	8	8	10	10	10				unknown protein	chr2:3262235-3262345 REVERSE
AT5G04238	0.2187	#DIV/0!		1	Group6089		SINGLE	1	8	10	10	8	10				unknown protein	chr5:1169217-1169411 REVERSE
AT1G25097	0.21905	17.6602	AT1G25097				MULTI	1	9	9	10	10	10		1		unknown protein	chr1:8811905-8814788 REVERSE
AT3G15251	0.224592	#DIV/0!		1			SINGLE	0	10	10	10	10	10				unknown protein	chr3:5137205-5137318 FORWARD
AT5G03710	0.227537	8.24133					DUAL	1	9	10	10	9	10				unknown protein	chr5:971107-971627 FORWARD
AT5G64910	0.227816	111.365			Group7633		MULTI	2	6	7	7	6	8		2		unknown protein	chr5:25940900-25944114 FORWARD
AT2G10920	0.229795	#DIV/0!	AT2G10920				SINGLE	5	1	1	10	8	10				unknown protein	chr2:4301883-4302080 REVERSE
AT1G02710	0.232397	#DIV/0!			Group65	1	SINGLE	5	1	1	9	1	10				glycine-rich protein	chr1:589706-589996 REVERSE
AT4G15150	0.233345	41.7866			Group5204	1	DUAL	1	8	8	10	10	10				glycine-rich protein	chr4:8641672-8642278 REVERSE
AT3G46310	0.233584	#DIV/0!					SINGLE	3	4	4	10	10	10				unknown protein	chr3:17017451-17017825 REVERSE
AT1G24822	0.234474	15.0188	AT1G24822				MULTI	1	9	9	10	10	10		8		unknown protein	chr1:8774997-8777882 REVERSE
AT3G44140	0.234619	10.0339					DUAL	1	9	10	10	9	10				unknown protein	chr3:15885077-15885380 REVERSE
AT4G16240	0.235231	67.9448	AT4G16240				DUAL	3	4	9	4	9	10		1		unknown protein	chr4:9192336-9192568 REVERSE
AT2G47115	0.244414	409.315			Group3280		MULTI	4	2	2	9	4	10		2		unknown protein	chr2:19345376-19346864 REVERSE
AT3G12835	0.249748	#DIV/0!		1			SINGLE	0	10	10	10	10	10	as-siRNA			unknown protein	chr3:4083265-4083369 REVERSE
AT1G32720	0.249865	79.1423	AT1G32720				MULTI	1	9	10	9	10	10				unknown protein	chr1:11834902-11836631 FORWARD
AT1G75550	0.251898	#DIV/0!			Group1794		SINGLE	1	8	8	10	8	10				glycine-rich protein	chr1:28369437-28369940 REVERSE
AT2G04063	0.2538	35.2638	AT2G04063				DUAL	1	9	9	10	9	10				glycine-rich protein	chr2:1349758-1350177 REVERSE
AT3G28990	0.260398	35.9549					MULTI	3	4	10	10	4	10				unknown protein	chr3:11002351-11003046 REVERSE
AT3G26511	0.261969	#DIV/0!		1	Group4086		SINGLE	0	10	10	10	10	10				unknown protein	chr3:9713088-9713186 REVERSE
AT1G68945	0.262106	#DIV/0!			Group1582		SINGLE	3	4	4	10	4	10				unknown protein	chr1:25927168-25927314 FORWARD
AT3G62528	0.263446	#DIV/0!		1	Group4766		SINGLE	0	10	10	10	10	10				unknown protein	chr3:23131482-23131655 REVERSE
AT4G36230	0.263487	#DIV/0!					SINGLE	5	1	8	9	1	8				unknown protein	chr4:17145586-17146251 FORWARD
AT5G54460	0.263789	62.646	AT5G54460				DUAL	1	9	10	9	9	10				wound-responsive protein-related	chr5:22110425-22110949 REVERSE
AT5G35660	0.264396	104.211					DUAL	3	4	4	9	8	10		3		LOCATED IN: endomembrane system; CONTAINS InterPro DOMAIN/s: Glycine rich (InterPro:IPR010800).	chr5:13852609-13853717 REVERSE
AT3G06895	0.26716	#DIV/0!	AT3G06895				SINGLE	5	1	4	10	10	8				unknown protein	chr3:2178129-2178284 FORWARD
ATCG00905	0.268703	0.168323					DUAL	5	1	8	9	1	10			RPS12C, RPS12	chloroplast gene encoding ribosomal protein s12. The gene is located in three distinct loci on the chloroplast genome and is transpliced to make one transcript.	chrC:97999-98793 REVERSE
AT1G27640	0.268996	#DIV/0!					SINGLE	5	1	1	10	9	10		7		unknown protein	chr1:9614463-9614906 REVERSE
AT3G49551	0.269855	#DIV/0!		1			SINGLE	1	9	9	10	9	10				unknown protein	chr3:18368821-18368988 REVERSE
AT3G07030	0.271881	287.458			Group3494		MULTI	4	3	6	7	3	10				nucleic acid binding	chr3:2223001-2225254 REVERSE
AT5G64800	0.275057	#DIV/0!					SINGLE	5	1	10	10	1	10			CLE21	CLE21 (CLAVATA3/ESR-RELATED 21); protein binding / receptor binding	chr5:25906083-25906403 FORWARD
AT2G18540	0.276835	361.162					MULTI	4	3	10	7	3	10		1		cupin family protein	chr2:8042382-8045008 REVERSE
AT4G35025	0.276899	#DIV/0!		1			SINGLE	1	9	9	10	9	10				unknown protein	chr4:16675528-16675749 REVERSE
AT2G36030	0.277411	#DIV/0!					SINGLE	5	1	4	9	1	10				unknown protein	chr2:15127559-15127771 REVERSE
AT3G23450	0.277482	#DIV/0!			Group4012		SINGLE	5	1	1	9	4	8		2		unknown protein	chr3:8410483-8411841 FORWARD
AT3G14670	0.279271	110.854	AT3G14670		Group3746		DUAL	4	2	2	9	9	8				unknown protein	chr3:4927847-4928868 FORWARD
AT2G38250	0.280024	147.36					DUAL	4	2	2	9	2	9				DNA-binding protein-related	chr2:16018384-16019500 FORWARD
AT2G36355	0.281272	30.5372					MULTI	5	1	1	10	9	8				unknown protein	chr2:15242449-15243276 FORWARD
AT1G74929	0.281624	#DIV/0!		1			SINGLE	1	8	9	10	8	10				unknown protein	chr1:28143997-28144098 REVERSE
AT4G14226	0.281648	#DIV/0!		1			SINGLE	1	8	10	10	8	10				unknown protein	chr4:8199425-8199592 REVERSE
ATCG00330	0.283604	#VALUE!					SINGLE	5	1	1	9	1	10			RPS14	30S chloroplast ribosomal protein S14	chrC:36938-37240 REVERSE
AT2G13422	0.284217	#DIV/0!		1			SINGLE	1	9	9	10	10	10				unknown protein	chr2:5588218-5588322 FORWARD
AT3G46080	0.286539	#DIV/0!					SINGLE	5	1	1	10	1	10				zinc finger (C2H2 type) family protein	chr3:16922753-16923247 REVERSE
AT5G61412	0.287309	#DIV/0!					SINGLE	5	1	1	9	4	10				unknown protein	chr5:24686761-24686994 REVERSE
AT5G46730	0.287631	#DIV/0!					SINGLE	5	1	1	9	4	8		4		glycine-rich protein	chr5:18964030-18964902 FORWARD
AT5G14560	0.288298	#DIV/0!					SINGLE	5	1	1	10	8	10				unknown protein	chr5:4693964-4694086 FORWARD
AT2G32360	0.28852	#DIV/0!					SINGLE	5	1	9	9	1	10				ubiquitin family protein	chr2:13737019-13737546 REVERSE
AT4G15460	0.289928	#DIV/0!	AT4G15460				SINGLE	1	9	9	10	10	10				glycine-rich protein	chr4:8841420-8841866 REVERSE
AT3G49570	0.291136	#DIV/0!					SINGLE	5	1	1	9	4	10		1	LSU3	LSU3 (RESPONSE TO LOW SULFUR 3)	chr3:18372659-18372952 REVERSE
AT5G65580	0.292443	#DIV/0!			Group7653		SINGLE	5	1	1	9	10	10		1		unknown protein	chr5:26207654-26207962 FORWARD
AT3G48640	0.292458	#DIV/0!					SINGLE	5	1	1	10	10	10				unknown protein	chr3:18021650-18022324 REVERSE
AT2G40170	0.292676	98.1144			Group3040		DUAL	4	2	2	4	4	10		6	ATEM6, GEA6	GEA6 (LATE EMBRYOGENESIS ABUNDANT 6)	chr2:16779792-16780167 REVERSE
AT3G42130	0.293957	20.6896	AT3G42130				DUAL	1	9	9	9	9	10				glycine-rich protein	chr3:14298241-14298883 REVERSE
AT2G03230	0.295679	#DIV/0!					SINGLE	5	1	1	8	10	10				FUNCTIONS IN: molecular_function unknown; INVOLVED IN: biological_process unknown; LOCATED IN: cellular_component unknown; CONTAINS InterPro DOMAIN/s: GCK (InterPro:IPR012891); BEST Arabidopsis thaliana protein match is: unknown protein (TAIR:AT5G57640.1); Has 54 Blast hits to 54 proteins in 14 species: Archae - 0; Bacteria - 0; Metazoa - 14; Fungi - 0; Plants - 39; Viruses - 0; Other Eukaryotes …	chr2:972917-973375 FORWARD
AT4G11870	0.295768	#DIV/0!					SINGLE	3	4	10	10	4	10				unknown protein	chr4:7140495-7140719 REVERSE
AT3G43153	0.295778	17.7702	AT3G43153			1	MULTI	0	10	10	10	10	10				cAMP-dependent protein kinase inhibitor-related	chr3:15150104-15150916 REVERSE
AT5G57570	0.296319	#DIV/0!					SINGLE	5	1	1	9	8	10				FUNCTIONS IN: molecular_function unknown; INVOLVED IN: N-terminal protein myristoylation; LOCATED IN: cellular_component unknown; EXPRESSED IN: 9 plant structures; EXPRESSED DURING: LP.04 four leaves visible, petal differentiation and expansion stage, D bilateral stage, E expanded cotyledon stage; CONTAINS InterPro DOMAIN/s: GCK (InterPro:IPR012891); BEST Arabidopsis thaliana protein match is: un…	chr5:23313784-23314194 REVERSE
AT2G18930	0.296428	#DIV/0!	AT2G18930				DUAL	0	10	10	10	10	10				unknown protein	chr2:8198778-8199072 FORWARD
AT3G25577	0.29769	#DIV/0!					SINGLE	5	1	1	10	10	10				unknown protein	chr3:9291686-9291928 FORWARD
AT3G58676	0.298461	#DIV/0!		1			SINGLE	0	10	10	10	10	10				unknown protein	chr3:21706819-21706938 REVERSE
AT5G57535	0.299694	#DIV/0!		1			SINGLE	0	10	10	10	10	10				unknown protein	chr5:23302415-23302549 REVERSE
AT3G12960	0.301568	#DIV/0!					SINGLE	5	1	1	9	1	10		1		unknown protein	chr3:4136546-4136806 FORWARD
AT1G75190	0.301759	#DIV/0!					SINGLE	5	1	1	9	8	9		5		unknown protein	chr1:28219598-28219993 FORWARD
AT3G23380	0.302072	109.647	AT3G23380			1	MULTI	4	2	6	10	2	8			RIC5	RIC5 (ROP-INTERACTIVE CRIB MOTIF-CONTAINING PROTEIN 5); protein binding	chr3:8373947-8374708 FORWARD
AT3G50320	0.302686	6.91273	AT3G50320				DUAL	1	8	8	10	10	10				unknown protein	chr3:18653836-18654683 REVERSE
AT1G34400	0.303636	24.9659	AT1G34400				DUAL	0	10	10	10	10	10				unknown protein	chr1:12565992-12566615 REVERSE
AT5G59860	0.306356	32.8667					MULTI	2	6	6	10	6	9				RNA recognition motif (RRM)-containing protein	chr5:24113462-24114449 FORWARD
AT5G16160	0.307246	79.388					MULTI	5	1	1	10	6	10		13		unknown protein	chr5:5275813-5276576 REVERSE
AT5G60350	0.309434	211.934			Group7487		DUAL	4	2	2	9	10	10				unknown protein	chr5:24277872-24278861 FORWARD
AT2G36916	0.30958	#DIV/0!		1			SINGLE	0	10	10	10	10	10				unknown protein	chr2:15508283-15508381 FORWARD
AT5G49350	0.309614	123.287					MULTI	4	2	2	9	7	10		3		unknown protein	chr5:20009834-20011095 REVERSE
AT4G24030	0.310792	#DIV/0!			Group5456		SINGLE	1	8	9	10	8	10				unknown protein	chr4:12486247-12486633 REVERSE
AT2G01667	0.311625	#DIV/0!		1			SINGLE	1	9	10	10	10	9				unknown protein	chr2:295455-295556 FORWARD
AT4G13540	0.311658	87.8904			Group5156		DUAL	4	2	2	4	4	8				unknown protein	chr4:7869896-7870604 FORWARD
AT3G03290	0.311692	122.168				1	MULTI	5	1	1	10	2	9				universal stress protein (USP) family protein	chr3:766745-767742 FORWARD
AT5G25425	0.313904	56.7382					DUAL	1	9	10	10	10	9				glycine-rich protein	chr5:8848549-8848986 FORWARD
AT5G06990	0.313946	#DIV/0!			Group6164		SINGLE	5	1	1	10	8	4				unknown protein	chr5:2169699-2170484 FORWARD
AT5G07540	0.315728	246.783					DUAL	4	2	2	10	4	10		5	GRP16, ATGRP16, ATGRP-6	GRP16 (GLYCINE-RICH PROTEIN 16); lipid binding / nutrient reservoir	chr5:2386212-2387206 REVERSE
AT5G23411	0.31644	#DIV/0!		1			SINGLE	1	8	8	10	10	10	as-siRNA			unknown protein	chr5:7886644-7886790 FORWARD
AT5G53895	0.318072	42.6483					DUAL	4	2	2	10	9	9				unknown protein	chr5:21880626-21881116 FORWARD
AT2G12875	0.320882	24.2412	AT2G12875			1	MULTI	1	9	9	9	9	10				unknown protein	chr2:5289411-5291470 REVERSE
AT3G25719	0.322029	#DIV/0!		1			SINGLE	1	8	8	10	10	10				unknown protein	chr3:9379916-9380068 REVERSE
AT4G32950	0.323373	78.8657					MULTI	4	2	7	9	2	10				protein phosphatase 2C, putative / PP2C, putative	chr4:15904444-15906010 REVERSE
AT2G01021	0.324146	#DIV/0!		1			SINGLE	5	1	1	10	1	10				unknown protein	chr2:6571-6672 FORWARD
AT2G03130	0.324607	#DIV/0!				1	SINGLE	5	1	1	10	8	10				ribosomal protein L12 family protein	chr2:940744-941076 FORWARD
AT1G29570	0.325115	97.0647					MULTI	1	9	10	9	9	10				zinc finger protein-related	chr1:10335910-10337854 FORWARD
AT4G13095	0.325212	24.715					DUAL	0	10	10	10	10	10			LCR37	LCR37 (Low-molecular-weight cysteine-rich 37)	chr4:7634993-7635483 FORWARD
AT5G53740	0.325764	22.7089	AT5G53740				MULTI	1	8	9	9	8	9		1		unknown protein	chr5:21811633-21814908 FORWARD
AT1G49940	0.326546	64.7557					MULTI	2	6	6	9	10	10		1		FUNCTIONS IN: molecular_function unknown; INVOLVED IN: biological_process unknown; EXPRESSED IN: 10 plant structures; EXPRESSED DURING: 4 anthesis, F mature embryo stage, petal differentiation and expansion stage, D bilateral stage, E expanded cotyledon stage; BEST Arabidopsis thaliana protein match is: male sterility MS5 family protein (TAIR:AT1G04770.1); Has 25 Blast hits to 25 proteins in 6 sp…	chr1:18488661-18490820 REVERSE
AT2G28490	0.327414	316.274					MULTI	4	2	2	6	4	10		15		cupin family protein	chr2:12178812-12180983 REVERSE
AT3G18518	0.328963	#DIV/0!					SINGLE	1	9	10	9	10	10			RTFL20, DVL7	RTFL20 (ROTUNDIFOLIA LIKE 20)	chr3:6360135-6360296 FORWARD
AT3G42960	0.330097	158.302					DUAL	5	1	1	9	4	10			ATA1, ASD	ATA1 (ARABIDOPSIS TAPETUM 1); binding / catalytic/ oxidoreductase	chr3:15018735-15019656 REVERSE
AT4G33610	0.330467	#DIV/0!			Group5764		SINGLE	5	1	1	9	1	9		4		glycine-rich protein	chr4:16146477-16146824 FORWARD
AT3G59370	0.331302	107.218					DUAL	5	1	1	9	8	10		1		unknown protein	chr3:21942060-21942532 REVERSE
AT3G24516	0.331439	#DIV/0!		1			SINGLE	5	1	1	10	10	10				unknown protein	chr3:8937588-8937776 REVERSE
AT2G20613	0.332659	#DIV/0!			Group2409		SINGLE	1	9	10	9	10	10				unknown protein	chr2:8886037-8886444 REVERSE
AT1G16850	0.334179	38.0507			Group517		DUAL	4	2	2	7	4	10		5		unknown protein	chr1:5765062-5765618 REVERSE
AT5G51990	0.334238	#DIV/0!				1	SINGLE	5	1	1	10	1	10			CBF4, DREB1D	CBF4 (C- REPEAT-BINDING FACTOR 4); DNA binding / transcription activator/ transcription factor	chr5:21117113-21117787 REVERSE
AT1G61600	0.335295	146.389					DUAL	1	8	8	9	9	9		1		unknown protein	chr1:22729816-22731182 FORWARD
AT4G03570	0.335748	36.0827	AT4G03570				MULTI	2	6	7	9	7	10				FUNCTIONS IN: molecular_function unknown; INVOLVED IN: biological_process unknown; LOCATED IN: cellular_component unknown; CONTAINS InterPro DOMAIN/s: Cystatin-related, plant (InterPro:IPR006525); BEST Arabidopsis thaliana protein match is: unknown protein (TAIR:AT4G03590.1); Has 38 Blast hits to 36 proteins in 1 species: Archae - 0; Bacteria - 0; Metazoa - 0; Fungi - 0; Plants - 38; Viruses - 0;…	chr4:1590413-1594105 REVERSE
AT5G17130	0.33679	46.8803					MULTI	1	9	9	10	9	10				cysteine-type peptidase	chr5:5636972-5637534 FORWARD
AT3G44718	0.3394	#DIV/0!					SINGLE	3	4	10	10	4	10				Encodes a Plant thionin family protein	chr3:16266111-16266314 REVERSE
AT5G20110	0.339615	85.4924			Group6539		DUAL	4	2	2	10	4	10		4		dynein light chain, putative	chr5:6791542-6793253 REVERSE
AT1G10320	0.339876	131.099			Group319		MULTI	2	6	6	9	6	10				U2 snRNP auxiliary factor-related	chr1:3384164-3388373 REVERSE
AT1G04778	0.34008	22.2361			Group144		DUAL	5	1	1	10	1	8				unknown protein	chr1:1339947-1340117 FORWARD
AT1G68500	0.340176	#DIV/0!					SINGLE	5	1	1	10	4	9				unknown protein	chr1:25702041-25702322 FORWARD
AT5G14300	0.340281	93.7813					DUAL	2	6	9	9	6	8			ATPHB5	ATPHB5 (PROHIBITIN 5)	chr5:4613102-4614023 FORWARD
AT5G48700	0.341134	37.9836					MULTI	0	10	10	10	10	10				ubiquitin-related	chr5:19749494-19750013 REVERSE
AT1G11684	0.341814	#DIV/0!		1			SINGLE	0	10	10	10	10	10				unknown protein	chr1:3941103-3941300 REVERSE
AT2G11891	0.341907	#DIV/0!		1			SINGLE	1	8	8	10	10	10				unknown protein	chr2:4804391-4804558 FORWARD
AT2G26511	0.342365	#DIV/0!		1	Group2577		SINGLE	0	10	10	10	10	10				unknown protein	chr2:11277789-11277890 FORWARD
AT2G07362	0.34243	#DIV/0!		1			SINGLE	0	10	10	10	10	10				unknown protein	chr2:3058918-3059043 FORWARD
AT3G05540	0.34314	23.6725	AT3G05540				MULTI	2	6	10	7	6	10				INVOLVED IN: biological_process unknown; LOCATED IN: cytoplasm; CONTAINS InterPro DOMAIN/s: Translationally controlled tumour protein (InterPro:IPR018105), Translationally controlled tumour-associated TCTP (InterPro:IPR001983), Mss4/translationally controlled tumour-associated TCTP (InterPro:IPR011323), Translationally controlled tumour protein, conserved site (InterPro:IPR018103), Mss4-like (Int…	chr3:1606487-1608030 REVERSE
AT2G32050	0.343807	#DIV/0!				1	SINGLE	5	1	1	10	8	10				cell cycle control protein-related	chr2:13637879-13638643 REVERSE
AT3G23930	0.344065	#DIV/0!			Group4021		DUAL	4	2	2	9	4	10		2		unknown protein	chr3:8647028-8647775 FORWARD
AT2G16019	0.344089	#DIV/0!		1			SINGLE	1	8	8	10	10	10				unknown protein	chr2:6973172-6973282 FORWARD
AT2G02440	0.344767	45.8671	AT2G02440				MULTI	1	9	10	10	10	9				unknown protein	chr2:638012-639305 FORWARD
AT3G07710	0.345064	#DIV/0!					SINGLE	0	10	10	10	10	10				FUNCTIONS IN: molecular_function unknown; INVOLVED IN: biological_process unknown; LOCATED IN: cellular_component unknown; BEST Arabidopsis thaliana protein match is: DNA-binding storekeeper protein-related (TAIR:AT2G25650.1); Has 21 Blast hits to 21 proteins in 1 species: Archae - 0; Bacteria - 0; Metazoa - 0; Fungi - 0; Plants - 21; Viruses - 0; Other Eukaryotes - 0 (source: NCBI BLink).	chr3:2464336-2464773 REVERSE
AT4G23780	0.345565	#DIV/0!					SINGLE	1	9	9	9	10	10				unknown protein	chr4:12386353-12386799 REVERSE
AT2G03720	0.345929	73.3533					MULTI	4	2	4	9	2	8		3	MRH6	MRH6 (morphogenesis of root hair 6)	chr2:1132364-1133225 FORWARD
AT3G12190	0.346221	#DIV/0!					SINGLE	1	8	8	9	9	9				FUNCTIONS IN: molecular_function unknown; INVOLVED IN: biological_process unknown; BEST Arabidopsis thaliana protein match is: protein transport protein-related (TAIR:AT5G27220.1); Has 37020 Blast hits to 20334 proteins in 1003 species: Archae - 493; Bacteria - 2404; Metazoa - 19960; Fungi - 1962; Plants - 927; Viruses - 159; Other Eukaryotes - 11115 (source: NCBI BLink).	chr3:3886183-3886992 FORWARD
AT4G28870	0.346602	#DIV/0!	AT4G28870				SINGLE	1	8	8	9	9	10				unknown protein	chr4:14250421-14250720 FORWARD
AT4G01670	0.346669	156.197	AT4G01670				DUAL	4	2	2	9	4	10		3		unknown protein	chr4:711464-712511 REVERSE
AT2G16340	0.34741	#DIV/0!	AT2G16340				DUAL	1	8	8	10	10	9				unknown protein	chr2:7073134-7073484 FORWARD
AT2G42560	0.347477	172.266			Group3115		DUAL	5	1	1	4	4	10		2		late embryogenesis abundant domain-containing protein / LEA domain-containing protein	chr2:17714813-17716821 REVERSE
AT4G22950	0.348646	44.9885					MULTI	5	1	1	10	1	10			AGL19, GL19	AGL19 (AGAMOUS-LIKE 19); transcription factor	chr4:12023946-12027421 REVERSE
AT5G28610	0.349015	#DIV/0!					SINGLE	5	1	1	10	4	10				FUNCTIONS IN: molecular_function unknown; INVOLVED IN: biological_process unknown; LOCATED IN: cellular_component unknown; EXPRESSED IN: stem, hypocotyl, root, seed, leaf; EXPRESSED DURING: E expanded cotyledon stage, LP.12 twelve leaves visible; BEST Arabidopsis thaliana protein match is: glycine-rich protein (TAIR:AT5G28630.1); Has 1909 Blast hits to 1356 proteins in 121 species: Archae - 0; Ba…	chr5:10610976-10611347 FORWARD
AT4G18620	0.34943	#DIV/0!					SINGLE	5	1	8	10	1	9				FUNCTIONS IN: molecular_function unknown; INVOLVED IN: biological_process unknown; LOCATED IN: cellular_component unknown; BEST Arabidopsis thaliana protein match is: Bet v I allergen family protein (TAIR:AT5G45870.1); Has 190 Blast hits to 190 proteins in 20 species: Archae - 0; Bacteria - 0; Metazoa - 12; Fungi - 0; Plants - 178; Viruses - 0; Other Eukaryotes - 0 (source: NCBI BLink).	chr4:10254359-10254853 FORWARD
AT2G21780	0.353506	#DIV/0!					SINGLE	5	1	1	10	1	9				unknown protein	chr2:9291054-9291392 FORWARD
AT3G51642	0.353754	#DIV/0!		1			SINGLE	1	9	10	10	9	10				unknown protein	chr3:19157826-19157936 REVERSE
AT3G48237	0.353837	#DIV/0!		1			SINGLE	0	10	10	10	10	10				unknown protein	chr3:17866533-17866685 REVERSE
AT4G17585	0.354343	39.5847					DUAL	1	9	9	10	10	10				unknown protein	chr4:9792523-9793259 REVERSE
AT4G21920	0.354473	#DIV/0!					SINGLE	5	1	1	10	1	10				unknown protein	chr4:11636084-11636473 REVERSE
AT2G03821	0.354868	#DIV/0!			Group2062		SINGLE	1	8	8	9	10	10				unknown protein	chr2:1167576-1167842 REVERSE
AT5G14690	0.355322	#DIV/0!					SINGLE	5	1	1	9	4	10		2		unknown protein	chr5:4733862-4734515 REVERSE
AT4G37022	0.355403	18.4916			Group5886		MULTI	2	6	8	6	10	10				unknown protein	chr4:17447713-17448244 FORWARD
AT2G10535	0.355528	#DIV/0!					DUAL	1	9	10	9	10	10			LCR29	LCR29 (Low-molecular-weight cysteine-rich 29)	chr2:4082851-4083168 FORWARD
AT4G30460	0.355537	#DIV/0!			Group5661		SINGLE	5	1	1	10	4	10		7		glycine-rich protein	chr4:14889246-14889734 REVERSE
AT2G11005	0.355899	142.145	AT2G11005				MULTI	1	9	10	10	9	10				glycine-rich protein	chr2:4348511-4349577 FORWARD
AT2G36640	0.356174	208.462			Group2907		MULTI	4	2	2	4	4	10		4	ATECP63	ATECP63 (EMBRYONIC CELL PROTEIN 63)	chr2:15357019-15358552 REVERSE
AT5G05250	0.356894	#DIV/0!			Group6126		SINGLE	5	1	1	9	1	10		1		unknown protein	chr5:1557116-1557835 REVERSE
AT1G23074	0.358403	#DIV/0!		1			SINGLE	0	10	10	10	10	10				unknown protein	chr1:8177832-8177996 FORWARD
AT1G15840	0.358484	#DIV/0!			Group490		DUAL	1	8	8	10	8	10		4		unknown protein	chr1:5451723-5452123 FORWARD
AT3G46300	0.359212	#DIV/0!					SINGLE	5	1	1	10	8	10				unknown protein	chr3:17016019-17016444 REVERSE
AT4G13100	0.359496	239.433					MULTI	3	4	4	9	6	10		2		zinc finger (C3HC4-type RING finger) family protein	chr4:7636547-7637507 REVERSE
AT1G53610	0.359656	#DIV/0!					DUAL	1	8	8	10	10	10				unknown protein	chr1:20008996-20009320 REVERSE
AT5G52490	0.360872	116.184					MULTI	2	6	9	9	6	8				fibrillarin, putative	chr5:21298857-21300239 FORWARD
AT1G53620	0.36122	#DIV/0!				1	SINGLE	5	1	1	10	10	10				unknown protein	chr1:20011602-20011907 REVERSE
AT5G28630	0.361513	#DIV/0!			Group6769		SINGLE	5	1	1	10	9	10		2		glycine-rich protein	chr5:10636690-10637136 FORWARD
AT5G35066	0.361566	#DIV/0!		1			SINGLE	0	10	10	10	10	10				unknown protein	chr5:13332537-13332650 REVERSE
ATMG01040	0.361742	#DIV/0!					SINGLE	3	4	4	10	4	10			ORF107F	hypothetical protein	chrM:270238-270561 REVERSE
AT5G61850	0.361961	177.466			Group7532	1	MULTI	5	1	2	9	1	8			LFY, LFY3	LFY (LEAFY); chromatin DNA binding / sequence-specific DNA binding / transcription factor	chr5:24844295-24846933 FORWARD
AT1G21327	0.362397	#DIV/0!		1			SINGLE	5	1	9	10	1	10				unknown protein	chr1:7471947-7472210 REVERSE
AT3G15604	0.363072	#DIV/0!		1			SINGLE	1	8	8	10	10	10				unknown protein	chr3:5287380-5287544 REVERSE
AT5G55430	0.363098	#DIV/0!			Group7347		SINGLE	5	1	1	10	9	9				unknown protein	chr5:22464750-22465199 FORWARD
AT2G18270	0.363111	#DIV/0!					SINGLE	5	1	1	10	1	10		3		unknown protein	chr2:7946158-7946406 REVERSE
AT5G41320	0.363946	#DIV/0!					SINGLE	1	8	9	9	9	9		2		unknown protein	chr5:16534442-16535989 FORWARD
AT4G39360	0.364172	#DIV/0!				1	SINGLE	5	1	1	10	10	10				unknown protein	chr4:18303031-18303435 FORWARD
AT5G59105	0.364708	79.9442			Group7458		DUAL	5	1	1	10	6	10				Encodes a defensin-like (DEFL) family protein.	chr5:23862546-23863029 REVERSE
AT3G29080	0.365646	38.4737	AT3G29080		Group4149		MULTI	2	6	6	10	9	9				unknown protein	chr3:11069352-11071376 FORWARD
AT3G48510	0.366841	#DIV/0!					SINGLE	5	1	1	10	4	10		2		unknown protein	chr3:17967568-17968452 REVERSE
AT2G27750	0.367286	#DIV/0!			Group2616	1	SINGLE	5	1	1	9	8	10				nucleolar matrix protein-related	chr2:11823916-11824461 REVERSE
AT4G21366	0.367514	59.6156	AT4G21366				DUAL	4	2	10	10	4	8				ATP binding / protein tyrosine kinase	chr4:11383541-11383955 FORWARD
AT5G58770	0.369073	192.438					MULTI	4	2	2	9	4	8				dehydrodolichyl diphosphate synthase, putative / DEDOL-PP synthase, putative	chr5:23734396-23735495 FORWARD
AT1G15830	0.369206	#DIV/0!			Group489		SINGLE	3	4	8	9	8	9		3		unknown protein	chr1:5448726-5450177 FORWARD
AT2G05915	0.369522	50.7451	AT2G05915				DUAL	1	8	8	10	10	10				unknown protein	chr2:2263816-2264265 FORWARD
AT3G50250	0.369613	#DIV/0!	AT3G50250				SINGLE	1	8	10	10	8	10				unknown protein	chr3:18630032-18630478 REVERSE
AT1G76770	0.37017	26.1132					DUAL	1	9	9	10	9	9				heat shock protein-related	chr1:28813569-28814378 FORWARD
AT2G15930	0.370662	13.8359	AT2G15930				DUAL	3	4	10	4	9	10				unknown protein	chr2:6941590-6941978 REVERSE
AT2G28405	0.370906	27.818				1	DUAL	1	8	9	9	9	10			LCR32	LCR32 (Low-molecular-weight cysteine-rich 32)	chr2:12153294-12154092 REVERSE
AT5G38400	0.371252	#DIV/0!					SINGLE	1	9	10	10	10	9				unknown protein	chr5:15375846-15376301 FORWARD
AT2G39320	0.372362	76.6681			Group3002		MULTI	2	6	7	9	6	10				OTU-like cysteine protease family protein	chr2:16417592-16418517 REVERSE
AT1G11690	0.37251	#DIV/0!					SINGLE	1	8	10	9	10	8				unknown protein	chr1:3941469-3942212 FORWARD
AT2G06904	0.372514	20.5458	AT2G06904			1	DUAL	0	10	10	10	10	10				nucleic acid binding / zinc ion binding	chr2:2806625-2807368 FORWARD
ATCG00280	0.373185	#VALUE!					SINGLE	5	1	1	8	1	1			PSBC	chloroplast gene encoding a CP43 subunit of the photosystem II reaction center. promoter contains a blue-light responsive element.	chrC:33720-35141 FORWARD
AT5G42203	0.373532	#DIV/0!		1			SINGLE	0	10	10	10	10	10				unknown protein	chr5:16863120-16863215 FORWARD
AT1G21528	0.373802	#DIV/0!				1	SINGLE	5	1	1	10	4	10				unknown protein	chr1:7542830-7543039 REVERSE
AT5G57391	0.373832	#DIV/0!		1			SINGLE	1	9	10	10	9	10				unknown protein	chr5:23257065-23257184 FORWARD
AT4G11300	0.375334	#DIV/0!			Group5091		SINGLE	5	1	1	10	4	10				unknown protein	chr4:6872345-6873460 REVERSE
AT3G48344	0.375879	#DIV/0!		1	Group4340		SINGLE	0	10	10	10	10	10				unknown protein	chr3:17902088-17902255 REVERSE
AT5G41780	0.375912	262.006				1	MULTI	4	2	2	9	6	8				myosin heavy chain-related	chr5:16723075-16724833 FORWARD
AT3G57540	0.376671	170.081			Group4634		DUAL	4	3	3	9	4	10		1		remorin family protein	chr3:21301623-21302924 REVERSE
AT5G18748	0.376916	#DIV/0!		1			SINGLE	0	10	10	10	10	10				unknown protein	chr5:6254560-6254769 REVERSE
AT5G19500	0.377879	128.981					MULTI	4	2	2	9	4	8		5		tryptophan/tyrosine permease family protein	chr5:6579019-6581699 FORWARD
AT4G03160	0.378223	20.856					DUAL	1	9	10	10	9	10				FUNCTIONS IN: molecular_function unknown; INVOLVED IN: biological_process unknown; LOCATED IN: cellular_component unknown; EXPRESSED IN: stem, root, carpel; EXPRESSED DURING: 4 anthesis; BEST Arabidopsis thaliana protein match is: DNA binding (TAIR:AT4G03170.1); Has 29 Blast hits to 29 proteins in 11 species: Archae - 0; Bacteria - 0; Metazoa - 7; Fungi - 4; Plants - 13; Viruses - 0; Other Eukary…	chr4:1397979-1398685 FORWARD
AT3G15670	0.378813	157.721			Group3784		DUAL	5	1	1	7	2	10		13		late embryogenesis abundant protein, putative / LEA protein, putative	chr3:5310141-5310901 REVERSE
AT2G43871	0.37962	#DIV/0!		1			SINGLE	0	10	10	10	10	10				unknown protein	chr2:18168704-18168829 FORWARD
AT3G46380	0.37964	42.4743	AT3G46380				MULTI	0	10	10	10	10	10				unknown protein	chr3:17059218-17059896 REVERSE
AT2G27280	0.379938	86.0186					MULTI	3	4	6	9	4	10				unknown protein	chr2:11673826-11675613 REVERSE
AT1G50691	0.380858	#DIV/0!		1			SINGLE	0	10	10	10	10	10				unknown protein	chr1:18780822-18781070 REVERSE
AT3G49580	0.381209	#DIV/0!					SINGLE	5	1	1	10	8	10		3	LSU1	LSU1 (RESPONSE TO LOW SULFUR 1)	chr3:18375435-18375719 REVERSE
AT3G17520	0.381418	#DIV/0!			Group3847		SINGLE	5	1	1	8	1	10		7		late embryogenesis abundant domain-containing protein / LEA domain-containing protein	chr3:5999462-6000358 REVERSE
AT5G27247	0.381602	#DIV/0!		1			SINGLE	0	10	10	10	10	10				unknown protein	chr5:9601443-9601589 REVERSE
AT5G53690	0.383008	#DIV/0!					SINGLE	1	9	10	10	9	10				unknown protein	chr5:21800487-21800717 FORWARD
AT1G80990	0.383262	136.195				1	DUAL	1	9	10	9	10	10				XH domain-containing protein	chr1:30424421-30425192 FORWARD
AT5G63740	0.383771	#DIV/0!				1	SINGLE	3	4	4	9	9	10				zinc finger protein-related	chr5:25510776-25511456 REVERSE
AT2G22820	0.384398	#DIV/0!				1	SINGLE	5	1	1	9	10	10				unknown protein	chr2:9721231-9721425 REVERSE
AT5G45630	0.384462	#DIV/0!					SINGLE	5	1	1	9	8	10				unknown protein	chr5:18505915-18506259 REVERSE
AT3G51810	0.384702	110.52					DUAL	5	1	1	4	4	8		1	ATEM1, GEA1, AT3, EM1	EM1 (LATE EMBRYOGENESIS ABUNDANT 1)	chr3:19214818-19215461 FORWARD
AT1G63105	0.385412	#DIV/0!				1	SINGLE	3	4	8	10	4	10				unknown protein	chr1:23404141-23404509 FORWARD
AT4G15650	0.385497	95.4157			Group5221		DUAL	1	9	10	10	10	9				protein kinase-related	chr4:8922632-8923665 FORWARD
AT3G61510	0.385686	223.341					MULTI	5	1	1	7	4	10			ACS1, AT-ACS1	ACS1 (ACC SYNTHASE 1); 1-aminocyclopropane-1-carboxylate synthase	chr3:22763495-22765730 REVERSE
AT2G28920	0.38582	#DIV/0!					SINGLE	5	1	1	9	9	10				zinc finger (C3HC4-type RING finger) family protein	chr2:12418017-12418454 FORWARD
AT1G17310	0.386376	#DIV/0!			Group530	1	SINGLE	5	1	1	10	4	10				MADS-box protein (AGL100)	chr1:5928014-5928667 REVERSE
AT2G30960	0.386529	187.819					DUAL	4	2	2	10	9	10		2		unknown protein	chr2:13177541-13178323 REVERSE
AT5G41680	0.386705	#DIV/0!					SINGLE	5	1	1	9	8	8		4		protein kinase family protein	chr5:16668119-16669198 FORWARD
AT3G44783	0.386873	#DIV/0!		1			SINGLE	0	10	10	10	10	10				unknown protein	chr3:16326040-16326162 FORWARD
AT5G27020	0.387177	#DIV/0!					SINGLE	5	1	1	10	8	9				unknown protein	chr5:9508187-9508681 FORWARD
AT3G30580	0.388193	#DIV/0!					SINGLE	1	8	10	10	8	10				unknown protein	chr3:12167767-12168153 REVERSE
AT5G05770	0.388345	#DIV/0!					SINGLE	5	1	1	10	4	8			WOX7	WOX7 (WUSCHEL-RELATED HOMEOBOX 7); DNA binding / transcription factor	chr5:1734487-1734855 FORWARD
AT2G04870	0.388637	#DIV/0!	AT2G04870				SINGLE	0	10	10	10	10	10				unknown protein	chr2:1716168-1716386 REVERSE
AT1G31270	0.389535	#DIV/0!					DUAL	1	9	10	9	10	10				unknown protein	chr1:11178349-11178658 FORWARD
AT2G44820	0.390343	46.0376					MULTI	4	2	2	10	4	9		2		unknown protein	chr2:18484690-18485517 FORWARD
ATMG00710	0.390423	#VALUE!					SINGLE	1	9	9	10	10	10			ORF120	hypothetical protein	chrM:207553-207915 REVERSE
AT4G26055	0.3912	9.13173					DUAL	5	1	10	10	1	10				unknown protein	chr4:13214098-13214429 REVERSE
AT1G06500	0.391669	23.0799			Group192		MULTI	4	2	2	9	8	9		2		unknown protein	chr1:1990176-1990586 FORWARD
AT3G27720	0.391673	75.7622					MULTI	2	6	10	9	6	8			ATARI14, ARI14	zinc finger protein-related	chr3:10271876-10273621 FORWARD
AT3G24710	0.392549	#DIV/0!					DUAL	1	8	10	9	8	10				FUNCTIONS IN: molecular_function unknown; INVOLVED IN: biological_process unknown; LOCATED IN: endomembrane system; BEST Arabidopsis thaliana protein match is: flavodoxin family protein (TAIR:AT3G02280.1); Has 90 Blast hits to 90 proteins in 15 species: Archae - 0; Bacteria - 4; Metazoa - 0; Fungi - 0; Plants - 85; Viruses - 0; Other Eukaryotes - 1 (source: NCBI BLink).	chr3:9023960-9024367 REVERSE
AT5G67060	0.393013	#DIV/0!	AT5G67060				SINGLE	5	1	1	9	4	9		2	HEC1	HEC1 (HECATE 1); transcription factor	chr5:26766276-26767001 FORWARD
AT4G12670	0.393284	164.118			Group5127		MULTI	4	2	2	7	7	9		1		DNA binding	chr4:7472530-7474519 FORWARD
AT3G44950	0.394022	#DIV/0!					DUAL	1	9	10	10	9	10				glycine-rich protein	chr3:16421045-16421286 FORWARD
AT4G22115	0.394671	23.8047					DUAL	5	1	10	10	1	10			SCRL14	SCRL14 (SCR-Like 14)	chr4:11714743-11715167 REVERSE
AT1G34095	0.395609	53.9712			Group960		MULTI	1	9	9	10	9	10				unknown protein	chr1:12411670-12412514 REVERSE
AT3G48940	0.395702	67.5204					MULTI	3	4	10	10	4	10				remorin family protein	chr3:18142863-18144163 REVERSE
AT5G17390	0.396165	60.4696					MULTI	4	2	4	9	2	10				universal stress protein (USP) family protein	chr5:5727640-5728688 FORWARD
AT2G18340	0.396734	155.926					DUAL	5	1	1	7	5	9				late embryogenesis abundant domain-containing protein / LEA domain-containing protein	chr2:7969400-7971025 FORWARD
AT1G76780	0.396924	#DIV/0!			Group1833		SINGLE	1	8	8	9	9	9		4		FUNCTIONS IN: molecular_function unknown; INVOLVED IN: biological_process unknown; LOCATED IN: cellular_component unknown; EXPRESSED IN: hypocotyl, flower, root; EXPRESSED DURING: petal differentiation and expansion stage; CONTAINS InterPro DOMAIN/s: Heat shock protein Hsp20 (InterPro:IPR002068), HSP20-like chaperone (InterPro:IPR008978); BEST Arabidopsis thaliana protein match is: unknown protei…	chr1:28816641-28822256 FORWARD
AT2G44430	0.396928	97.3409			Group3187		MULTI	4	2	2	9	4	8		6		DNA-binding bromodomain-containing protein	chr2:18333603-18336165 FORWARD
AT5G54410	0.397032	#DIV/0!	AT5G54410		Group7312		SINGLE	1	9	10	9	10	10				unknown protein	chr5:22094247-22094906 REVERSE
AT3G48800	0.397993	#DIV/0!					SINGLE	5	1	4	9	1	10				sterile alpha motif (SAM) domain-containing protein	chr3:18095825-18096661 REVERSE
AT3G23637	0.398183	#DIV/0!					SINGLE	0	10	10	10	10	10			DVL21	DVL21 (DEVIL 21)	chr3:8499727-8499888 REVERSE
AT1G56660	0.399271	160.177					DUAL	4	2	4	9	9	9		7		unknown protein	chr1:21238809-21240377 FORWARD
AT2G44910	0.399691	177.333					MULTI	5	1	1	9	6	10		1	ATHB4, ATHB-4	ATHB4 (ARABIDOPSIS THALIANA HOMEOBOX-LEUCINE ZIPPER PROTEIN 4); DNA binding / transcription factor	chr2:18517887-18519525 REVERSE
AT5G28090	0.400325	27.3578	AT5G28090				DUAL	1	9	10	9	10	10				unknown protein	chr5:10101042-10102274 FORWARD
AT5G57640	0.401055	#DIV/0!					SINGLE	5	1	1	9	10	9				FUNCTIONS IN: molecular_function unknown; INVOLVED IN: N-terminal protein myristoylation; LOCATED IN: cellular_component unknown; CONTAINS InterPro DOMAIN/s: GCK (InterPro:IPR012891); BEST Arabidopsis thaliana protein match is: unknown protein (TAIR:AT5G57570.1); Has 321 Blast hits to 304 proteins in 72 species: Archae - 0; Bacteria - 9; Metazoa - 137; Fungi - 19; Plants - 43; Viruses - 15; Other…	chr5:23344766-23345446 FORWARD
AT4G09649	0.401096	#DIV/0!		1	Group5056		SINGLE	1	9	9	10	10	10				unknown protein	chr4:6100561-6100698 REVERSE
AT2G10965	0.401346	39.1622	AT2G10965			1	MULTI	1	8	8	10	10	10				unknown protein	chr2:4323671-4324948 FORWARD
AT4G29290	0.401707	20.1946					DUAL	1	8	10	10	8	10			LCR26	LCR26 (Low-molecular-weight cysteine-rich 26)	chr4:14432741-14433084 REVERSE
AT3G55790	0.402025	#DIV/0!					SINGLE	3	4	10	9	4	10				unknown protein	chr3:20708280-20708591 FORWARD
AT5G63085	0.402131	32.9292					DUAL	4	2	2	10	2	10				Encodes a Plant thionin family protein	chr5:25302862-25303230 FORWARD
AT5G52300	0.402494	135.55					MULTI	4	2	2	7	4	9		33	RD29B, LTI65	LTI65 (LOW-TEMPERATURE-INDUCED 65)	chr5:21237205-21239404 FORWARD
AT2G23430	0.403729	153.897	AT2G23430				MULTI	4	2	2	9	5	10		2	ICK1, KRP1	ICK1; cyclin-dependent protein kinase inhibitor	chr2:9977020-9977921 REVERSE
AT1G72100	0.404029	197.284					DUAL	4	2	2	9	4	8		6		late embryogenesis abundant domain-containing protein / LEA domain-containing protein	chr1:27127250-27128811 FORWARD
AT5G21125	0.406012	#DIV/0!	AT5G21125				SINGLE	0	10	10	10	10	10				unknown protein	chr5:7185048-7185428 REVERSE
AT3G54570	0.406556	#DIV/0!				1	SINGLE	5	1	1	10	9	10				calmodulin-binding protein-related	chr3:20197949-20199202 REVERSE
AT5G42290	0.407821	#DIV/0!					SINGLE	5	1	1	10	8	10		2		transcription activator-related	chr5:16911700-16912032 FORWARD
AT3G30845	0.408061	#DIV/0!					SINGLE	1	9	10	10	9	10				unknown protein	chr3:12624437-12624754 REVERSE
AT1G62240	0.408082	#DIV/0!					SINGLE	5	1	1	10	8	9		2		unknown protein	chr1:22994640-22995323 FORWARD
AT2G11462	0.408127	39.0721					MULTI	1	9	10	9	10	10				unknown protein	chr2:4589735-4590378 REVERSE
AT5G18610	0.410173	131.867				1	MULTI	5	1	1	9	2	8				protein kinase family protein	chr5:6192736-6195371 FORWARD
AT1G80580	0.410674	#DIV/0!				1	SINGLE	5	1	1	9	10	9				ethylene-responsive element-binding family protein	chr1:30293558-30294328 FORWARD
AT5G50562	0.412751	#DIV/0!		1			SINGLE	5	1	1	10	10	10				unknown protein	chr5:20580269-20580442 REVERSE
AT1G45545	0.412973	119.662					DUAL	3	4	9	9	4	10		1		unknown protein	chr1:17180615-17182957 REVERSE
AT5G10680	0.415834	#DIV/0!				1	SINGLE	5	1	1	10	10	9				calmodulin-binding protein-related	chr5:3373584-3374309 FORWARD
AT1G61160	0.416054	78.171					MULTI	4	2	2	10	9	10				FUNCTIONS IN: molecular_function unknown; INVOLVED IN: biological_process unknown; LOCATED IN: cellular_component unknown; CONTAINS InterPro DOMAIN/s: Retrotransposon gag protein (InterPro:IPR005162); Has 3 Blast hits to 3 proteins in 2 species: Archae - 0; Bacteria - 0; Metazoa - 0; Fungi - 0; Plants - 3; Viruses - 0; Other Eukaryotes - 0 (source: NCBI BLink).	chr1:22545019-22546220 REVERSE
AT5G09876	0.416564	#DIV/0!					DUAL	1	8	10	9	8	9				unknown protein	chr5:3079987-3080304 FORWARD
AT4G12860	0.416641	#DIV/0!				1	SINGLE	5	1	1	9	1	10			UNE14	UNE14 (unfertilized embryo sac 14); calcium ion binding	chr4:7538444-7538902 REVERSE
AT1G11700	0.4169	#DIV/0!	AT1G11700		Group356		SINGLE	5	1	1	9	4	4		4		unknown protein	chr1:3945852-3946457 FORWARD
AT3G27415	0.417006	#DIV/0!					SINGLE	3	4	4	10	4	9				unknown protein	chr3:10147375-10147902 FORWARD
AT1G33709	0.41727	#DIV/0!		1			SINGLE	0	10	10	10	10	10				unknown protein	chr1:12219371-12219502 REVERSE
AT1G07430	0.417344	259.05			Group221		MULTI	5	1	1	9	4	10		9		protein phosphatase 2C, putative / PP2C, putative	chr1:2281151-2282656 REVERSE
AT2G17040	0.417683	127.144					MULTI	4	2	2	10	4	8		4	anac036	anac036 (Arabidopsis NAC domain containing protein 36); transcription factor	chr2:7407123-7408120 FORWARD
AT5G65030	0.41777	#DIV/0!					SINGLE	5	1	1	10	1	10		8		unknown protein	chr5:25975697-25976305 REVERSE
AT5G42780	0.41797	#DIV/0!					SINGLE	5	1	1	9	8	9		5	AtHB27	AtHB27 (ARABIDOPSIS THALIANA HOMEOBOX PROTEIN 27); DNA binding / transcription factor	chr5:17154841-17155569 FORWARD
AT2G46567	0.417977	#DIV/0!		1	Group3257		SINGLE	3	4	4	10	10	10				unknown protein	chr2:19126641-19126751 REVERSE
AT5G28295	0.418344	37.14	AT5G28295			1	DUAL	1	8	8	10	10	10				unknown protein	chr5:10283282-10283777 REVERSE
AT1G72350	0.419313	#DIV/0!				1	SINGLE	5	1	1	10	4	10				MADS-box protein (AGL60)	chr1:27239273-27239947 REVERSE
AT5G62750	0.419988	#DIV/0!					SINGLE	5	1	1	10	4	10		2		unknown protein	chr5:25203677-25204051 REVERSE
AT2G37610	0.421726	23.862					DUAL	1	8	9	10	8	10				unknown protein	chr2:15776869-15777673 REVERSE
AT1G68907	0.422179	33.0156					DUAL	5	1	10	9	1	10				Encodes a defensin-like (DEFL) family protein.	chr1:25907508-25907891 REVERSE
AT1G23650	0.423768	#DIV/0!					SINGLE	1	9	10	9	10	10				unknown protein	chr1:8371020-8371106 REVERSE
AT5G45875	0.423894	21.5853				1	DUAL	1	8	9	10	8	10			SCRL27	SCRL27 (SCR-Like 27)	chr5:18608457-18608911 REVERSE
AT3G10590	0.42421	79.9363				1	DUAL	5	1	1	10	5	10				myb family transcription factor	chr3:3310424-3311311 REVERSE
AT4G35610	0.424331	#DIV/0!					SINGLE	3	4	4	9	4	10				zinc finger (C2H2 type) family protein	chr4:16899410-16900225 REVERSE
AT2G36440	0.424758	#DIV/0!					SINGLE	5	1	10	9	8	9				unknown protein	chr2:15292648-15292872 FORWARD
AT5G43822	0.425068	41.1343			Group7012		MULTI	4	2	2	10	6	8				unknown protein	chr5:17620830-17621868 FORWARD
AT3G02400	0.425356	#DIV/0!			Group3357		SINGLE	3	4	8	9	8	9				forkhead-associated domain-containing protein / FHA domain-containing protein / AT hook motif-containing protein	chr3:489830-491587 FORWARD
AT2G42150	0.42577	179.863					DUAL	4	2	2	9	6	10				DNA-binding bromodomain-containing protein	chr2:17572463-17574564 FORWARD
AT1G02490	0.426983	#DIV/0!					SINGLE	1	8	10	8	9	10				unknown protein	chr1:516618-516734 FORWARD
AT2G36210	0.427105	#DIV/0!					SINGLE	5	1	1	10	10	10				auxin-responsive family protein	chr2:15186326-15186733 REVERSE
AT2G31100	0.427178	93.9036					MULTI	4	2	6	9	2	10				triacylglycerol lipase	chr2:13256738-13258174 REVERSE
AT4G23271	0.427656	#DIV/0!		1			SINGLE	0	10	10	10	10	10				unknown protein	chr4:12173944-12174045 REVERSE
AT1G09415	0.428559	#DIV/0!			Group294		SINGLE	5	1	1	9	8	10		1	NIMIN-3	NIMIN-3 (NIM1-INTERACTING 3)	chr1:3037910-3038248 REVERSE
AT2G11623	0.428917	25.9906					MULTI	1	8	8	10	9	10				unknown protein	chr2:4660870-4661415 REVERSE
AT1G09030	0.429091	#DIV/0!					SINGLE	5	1	1	10	8	10			NF-YB4	NF-YB4 (NUCLEAR FACTOR Y, SUBUNIT B4); transcription factor	chr1:2908611-2909030 REVERSE
AT1G34041	0.429275	#DIV/0!		1	Group959		SINGLE	0	10	10	10	10	10				unknown protein	chr1:12378033-12378188 FORWARD
AT3G52550	0.429367	#DIV/0!					SINGLE	5	1	1	10	4	10				FUNCTIONS IN: molecular_function unknown; INVOLVED IN: biological_process unknown; EXPRESSED IN: 13 plant structures; EXPRESSED DURING: 6 growth stages; BEST Arabidopsis thaliana protein match is: OFP18 (OVATE FAMILY PROTEIN 18) (TAIR:AT3G52540.1); Has 8441 Blast hits to 1494 proteins in 132 species: Archae - 0; Bacteria - 23; Metazoa - 6800; Fungi - 346; Plants - 265; Viruses - 154; Other Eukary…	chr3:19492376-19492912 REVERSE
AT3G43505	0.429632	23.8407					DUAL	5	1	10	10	1	10			LCR30	LCR30 (Low-molecular-weight cysteine-rich 30)	chr3:15402413-15402799 REVERSE
AT5G45860	0.42971	#DIV/0!			Group7082	1	SINGLE	5	1	9	9	1	10				Bet v I allergen family protein	chr5:18604101-18604586 REVERSE
AT2G34800	0.429852	#DIV/0!					SINGLE	1	9	10	9	10	10				unknown protein	chr2:14682363-14682515 REVERSE
AT4G20290	0.43012	#DIV/0!					SINGLE	5	1	1	9	9	10		3		unknown protein	chr4:10955159-10955584 REVERSE
AT5G16023	0.430594	#DIV/0!	AT5G16023				SINGLE	5	1	1	10	8	10			RTFL18, DVL1	RTFL18 (ROTUNDIFOLIA LIKE 18)	chr5:5232731-5232886 REVERSE
AT4G11080	0.43101	127.313					MULTI	5	1	1	9	2	10				high mobility group (HMG1/2) family protein	chr4:6760898-6763272 REVERSE
AT3G29636	0.43125	10.9126				1	MULTI	1	9	10	10	9	10				transferase-related	chr3:11467964-11468857 REVERSE
AT3G30778	0.43128	#DIV/0!		1			SINGLE	0	10	10	10	10	10				unknown protein	chr3:12459185-12459304 REVERSE
AT5G65790	0.431343	170.421	AT5G65790				MULTI	4	2	2	9	2	8		4	ATMYB68, MYB68	MYB68 (MYB DOMAIN PROTEIN 68); DNA binding / transcription factor	chr5:26323035-26324385 FORWARD
AT3G44350	0.431579	35.9191					MULTI	2	6	6	9	6	10			anac061	anac061 (Arabidopsis NAC domain containing protein 61); transcription factor	chr3:16022836-16024487 REVERSE
AT5G57567	0.431608	13.8031					DUAL	5	1	1	10	10	10				unknown protein	chr5:23312233-23312358 REVERSE
AT4G04953	0.432051	#DIV/0!		1			SINGLE	0	10	10	10	10	10				unknown protein	chr4:2521330-2521530 REVERSE
AT4G05030	0.432056	16.2081	AT4G05030			1	MULTI	2	6	8	10	7	10				heavy-metal-associated domain-containing protein	chr4:2576790-2577974 REVERSE
AT5G44310	0.432387	#DIV/0!			Group7032		SINGLE	5	1	1	9	4	10		7		late embryogenesis abundant domain-containing protein / LEA domain-containing protein	chr5:17847998-17848885 REVERSE
AT1G73870	0.432388	157.084					DUAL	4	2	2	10	9	8				zinc finger (B-box type) family protein	chr1:27779214-27780522 FORWARD
AT3G28020	0.432897	42.8135					MULTI	1	8	9	10	8	10				FUNCTIONS IN: molecular_function unknown; INVOLVED IN: biological_process unknown; LOCATED IN: cellular_component unknown; BEST Arabidopsis thaliana protein match is: ATP binding / DNA binding (TAIR:AT3G48770.1); Has 26 Blast hits to 21 proteins in 4 species: Archae - 0; Bacteria - 0; Metazoa - 0; Fungi - 0; Plants - 26; Viruses - 0; Other Eukaryotes - 0 (source: NCBI BLink).	chr3:10417906-10419149 REVERSE
AT4G20900	0.433003	99.6058					MULTI	2	6	9	9	6	10			MS5, TDM1	MS5 (MALE-STERILE 5)	chr4:11184103-11185844 REVERSE
AT2G44390	0.434348	32.26				1	DUAL	1	8	8	9	8	10				DC1 domain-containing protein	chr2:18325811-18326551 REVERSE
AT1G28304	0.434683	12.9238					MULTI	2	7	10	7	10	10				unknown protein	chr1:9903567-9904010 FORWARD
AT2G06420	0.434903	152.17	AT2G06420				DUAL	4	2	2	10	9	10				unknown protein	chr2:2539083-2539985 FORWARD
AT2G03570	0.435143	58.1429	AT2G03570				DUAL	1	9	9	9	10	10				unknown protein	chr2:1085560-1085988 REVERSE
AT5G54660	0.435161	113.483					DUAL	5	1	1	9	4	8		1		heat shock protein-related	chr5:22203950-22204986 FORWARD
AT5G26805	0.435253	#DIV/0!	AT5G26805			1	SINGLE	5	1	1	9	10	10				unknown protein	chr5:9427548-9428018 FORWARD
AT4G08310	0.435276	152.567			Group5016		MULTI	4	2	2	7	5	10		2		unknown protein	chr4:5249047-5252139 REVERSE
AT3G21590	0.435297	39.7637				1	MULTI	3	4	4	10	9	10				FUNCTIONS IN: molecular_function unknown; INVOLVED IN: biological_process unknown; LOCATED IN: cellular_component unknown; CONTAINS InterPro DOMAIN/s: Senescence-associated (InterPro:IPR009686); BEST Arabidopsis thaliana protein match is: unknown protein (TAIR:AT4G15450.1); Has 71 Blast hits to 71 proteins in 10 species: Archae - 0; Bacteria - 0; Metazoa - 0; Fungi - 0; Plants - 71; Viruses - 0; …	chr3:7604636-7605789 REVERSE
AT5G42655	0.435507	#DIV/0!					SINGLE	5	1	10	9	8	10				FUNCTIONS IN: molecular_function unknown; INVOLVED IN: biological_process unknown; LOCATED IN: cellular_component unknown; BEST Arabidopsis thaliana protein match is: disease resistance-responsive family protein (TAIR:AT5G42500.1); Has 121 Blast hits to 121 proteins in 14 species: Archae - 0; Bacteria - 0; Metazoa - 0; Fungi - 0; Plants - 121; Viruses - 0; Other Eukaryotes - 0 (source: NCBI BLink…	chr5:17102213-17102602 REVERSE
AT3G56790	0.435912	#DIV/0!				1	SINGLE	1	9	9	10	10	10				RNA splicing factor-related	chr3:21033835-21034455 REVERSE
AT3G57958	0.436935	#DIV/0!		1			SINGLE	3	4	10	10	4	10				unknown protein	chr3:21462681-21462881 REVERSE
AT4G17240	0.437148	93.0649					MULTI	4	3	3	9	4	10		2		unknown protein	chr4:9666799-9668292 REVERSE
AT2G22426	0.437334	#DIV/0!		1			SINGLE	0	10	10	10	10	10				unknown protein	chr2:9517017-9517229 FORWARD
AT1G25310	0.437514	13.5051				1	MULTI	0	10	10	10	10	10			MEE8	MEE8 (maternal effect embryo arrest 8); DNA binding / transcription factor	chr1:8874124-8874834 REVERSE
AT5G64820	0.43769	47.4173					DUAL	5	1	9	9	1	10				unknown protein	chr5:25913999-25914523 REVERSE
AT4G40020	0.437711	#DIV/0!					SINGLE	5	1	4	9	4	10				unknown protein	chr4:18553453-18555300 REVERSE
AT4G24110	0.438013	#DIV/0!			Group5459		SINGLE	5	1	1	9	4	10		2		unknown protein	chr4:12520010-12520762 REVERSE
AT3G09280	0.438138	#DIV/0!					SINGLE	5	1	8	9	10	10				unknown protein	chr3:2850920-2851258 REVERSE
AT1G13760	0.438147	69.9096	AT1G13760				DUAL	5	1	1	9	10	10				unknown protein	chr1:4720365-4721101 REVERSE
AT3G17190	0.439573	10.016	AT3G17190				MULTI	2	7	10	7	10	9				unknown protein	chr3:5867392-5868181 FORWARD
AT3G43960	0.439773	120.543	AT3G43960				MULTI	4	2	2	9	4	10		5		cysteine proteinase, putative	chr3:15774122-15775628 REVERSE
AT4G01895	0.440203	#DIV/0!					SINGLE	5	1	1	9	1	9		1		systemic acquired resistance (SAR) regulator protein NIMIN-1-related	chr4:819957-820379 FORWARD
AT5G14370	0.440662	280.032	AT5G14370				MULTI	4	2	2	9	4	10		6		LOCATED IN: chloroplast; EXPRESSED IN: 21 plant structures; EXPRESSED DURING: 13 growth stages; CONTAINS InterPro DOMAIN/s: CCT domain (InterPro:IPR010402); BEST Arabidopsis thaliana protein match is: CIL (TAIR:AT4G25990.1); Has 1815 Blast hits to 1506 proteins in 139 species: Archae - 0; Bacteria - 8; Metazoa - 291; Fungi - 53; Plants - 1145; Viruses - 0; Other Eukaryotes - 318 (source: NCBI BLi…	chr5:4632147-4633651 REVERSE
AT1G63930	0.441042	#DIV/0!					SINGLE	5	1	1	9	4	4				unknown protein	chr1:23727927-23729174 FORWARD
AT2G14270	0.44105	13.5111					DUAL	3	4	8	4	10	10				unknown protein	chr2:6045579-6046045 FORWARD
AT1G10350	0.441989	117.704			Group320		DUAL	4	2	2	9	4	10		3		DNAJ heat shock protein, putative	chr1:3393595-3394860 REVERSE
AT1G24200	0.44218	30.3908				1	MULTI	2	7	10	7	9	10				paired amphipathic helix repeat-containing protein	chr1:8571173-8572377 REVERSE
AT4G27810	0.442427	114.108					DUAL	5	1	1	10	5	10				unknown protein	chr4:13854641-13855671 REVERSE
AT3G07490	0.442442	#DIV/0!					SINGLE	5	1	1	10	1	4			AGD11	AGD11 (ARF-GAP domain 11); calcium ion binding	chr3:2391189-2391650 FORWARD
AT5G56110	0.442796	127.218					MULTI	5	1	1	10	2	8			ATMYB80, ATMYB103, MYB103, MS188	ATMYB103 (ARABIDOPSIS THALIANA MYB DOMAIN PROTEIN 103); DNA binding / transcription factor	chr5:22719191-22720664 FORWARD
AT1G52660	0.443061	134.702					MULTI	2	6	9	7	8	10		1		ATP binding	chr1:19613475-19614796 FORWARD
AT5G55570	0.443291	85.9852			Group7351		MULTI	5	1	1	9	4	10				unknown protein	chr5:22514587-22515260 REVERSE
AT1G23320	0.443915	142.355					MULTI	4	2	7	10	2	10			TAR1	TAR1 (TRYPTOPHAN AMINOTRANSFERASE RELATED 1); L-tryptophan:2-oxoglutarate aminotransferase/ L-tryptophan:pyruvate aminotransferase/ carbon-sulfur lyase	chr1:8273423-8275350 REVERSE
AT5G52901	0.444118	#DIV/0!		1	Group7262		SINGLE	0	10	10	10	10	10				unknown protein	chr5:21454426-21454653 FORWARD
AT2G24625	0.444119	26.9048					DUAL	1	9	10	10	9	10				Encodes a defensin-like (DEFL) family protein.	chr2:10468340-10469286 FORWARD
AT4G22105	0.444165	23.1977					DUAL	5	1	9	9	1	10			SCRL26	SCRL26 (SCR-Like 26)	chr4:11710218-11710608 REVERSE
AT2G23400	0.444261	64.4181				1	MULTI	2	6	6	10	6	10				dehydrodolichyl diphosphate synthase, putative / DEDOL-PP synthase, putative	chr2:9963978-9965229 REVERSE
AT5G27980	0.444568	113.459					MULTI	4	2	2	7	5	10		2		seed maturation family protein	chr5:10015883-10016676 REVERSE
AT2G35080	0.444637	10.9447					MULTI	2	6	9	7	10	10				ATP binding / aminoacyl-tRNA ligase/ nucleotide binding	chr2:14789245-14791448 REVERSE
AT5G55680	0.446031	#DIV/0!			Group7352	1	SINGLE	5	1	1	10	1	10				glycine-rich protein	chr5:22547735-22548361 REVERSE
AT3G47410	0.446931	#DIV/0!					SINGLE	3	4	9	10	4	10				unknown protein	chr3:17468795-17469460 REVERSE
AT5G54070	0.447122	167.022					DUAL	4	2	2	9	4	9		2	AT-HSFA9, HSFA9	AT-HSFA9; DNA binding / transcription factor	chr5:21944018-21945092 FORWARD
AT2G39520	0.447361	9.87595					DUAL	1	8	9	10	9	9				unknown protein	chr2:16496813-16497621 FORWARD
AT2G36854	0.447509	#DIV/0!		1			SINGLE	1	9	9	9	10	10				unknown protein	chr2:15469719-15469904 FORWARD
AT1G61920	0.447624	#DIV/0!					DUAL	1	8	8	10	9	9				unknown protein	chr1:22888457-22888768 FORWARD
AT5G55240	0.447894	82.8198					MULTI	5	1	1	7	4	8		8		caleosin-related family protein / embryo-specific protein, putative	chr5:22405963-22407158 FORWARD
AT3G05800	0.448132	#DIV/0!			Group3452		SINGLE	5	1	1	10	4	9		1		transcription factor	chr3:1727476-1728111 FORWARD
AT2G24870	0.44841	#DIV/0!	AT2G24870				SINGLE	5	1	9	10	1	10				self-incompatibility protein-related	chr2:10588660-10589016 REVERSE
AT3G06090	0.448439	#DIV/0!					SINGLE	5	1	4	9	1	10				unknown protein	chr3:1840773-1841012 FORWARD
AT1G64320	0.448619	134.557					DUAL	1	8	9	9	8	8				myosin heavy chain-related	chr1:23869036-23870548 FORWARD
AT4G12450	0.449032	#DIV/0!					SINGLE	5	1	1	9	4	10				unknown protein	chr4:7385841-7386674 REVERSE
AT5G53410	0.449994	#DIV/0!	AT5G53410		Group7284		SINGLE	1	8	10	10	8	10				unknown protein	chr5:21667939-21668046 FORWARD
AT5G59390	0.450101	122.55					MULTI	2	6	6	9	6	10				XH/XS domain-containing protein	chr5:23954934-23957151 FORWARD
AT3G10820	0.450153	60.992					MULTI	5	1	1	9	5	8				DNA binding / protein binding / transcription regulator	chr3:3387358-3389026 FORWARD
AT5G53800	0.450505	156.595					MULTI	5	1	1	7	4	8		7		unknown protein	chr5:21848180-21849935 FORWARD
AT3G10680	0.450711	98.1556			Group3596		DUAL	3	4	9	9	4	9				heat shock protein-related	chr3:3337773-3339345 FORWARD
AT5G54585	0.451026	87.0336					DUAL	4	2	2	10	4	9				unknown protein	chr5:22175688-22176509 FORWARD
AT4G18650	0.451938	95.6874					DUAL	5	1	1	10	4	10		2		transcription factor-related	chr4:10264043-10265422 REVERSE
AT2G10602	0.453022	38.3254	AT2G10602			1	MULTI	0	10	10	10	10	10				unknown protein	chr2:4134895-4135888 FORWARD
AT2G01050	0.453116	#DIV/0!				1	SINGLE	1	9	10	9	9	10				nucleic acid binding / zinc ion binding	chr2:68337-69884 REVERSE
AT3G28420	0.453913	#DIV/0!			Group4132		SINGLE	5	1	1	10	4	10		2		unknown protein	chr3:10654674-10655324 REVERSE
AT3G53350	0.453962	40.9941					MULTI	5	1	1	9	5	10		4		myosin heavy chain-related	chr3:19780190-19781555 REVERSE
AT5G60030	0.454833	#DIV/0!	AT5G60030				SINGLE	5	1	4	9	4	10		1		unknown protein	chr5:24172082-24172960 REVERSE
AT1G53163	0.455039	#DIV/0!					SINGLE	3	4	4	9	4	9				unknown protein	chr1:19812292-19813194 FORWARD
AT1G08005	0.455584	#DIV/0!			Group252	1	SINGLE	5	1	1	10	8	8				BEST Arabidopsis thaliana protein match is: SIT4 phosphatase-associated family protein (TAIR:AT1G07990.1); Has 11 Blast hits to 11 proteins in 1 species: Archae - 0; Bacteria - 0; Metazoa - 0; Fungi - 0; Plants - 11; Viruses - 0; Other Eukaryotes - 0 (source: NCBI BLink).	chr1:2485344-2485511 FORWARD
AT2G31215	0.455657	21.322					DUAL	1	9	10	9	10	10				basic helix-loop-helix (bHLH) family protein	chr2:13299807-13300302 FORWARD
AT3G11773	0.455834	#DIV/0!					SINGLE	5	1	1	9	8	10				electron carrier/ protein disulfide oxidoreductase	chr3:3722989-3723441 REVERSE
AT5G58890	0.456317	#DIV/0!					SINGLE	5	1	1	10	10	9			AGL82	AGL82 (AGAMOUS-LIKE 82); DNA binding / transcription factor	chr5:23780832-23781716 FORWARD
AT3G49055	0.456572	142.291				1	MULTI	5	1	1	10	6	10				unknown protein	chr3:18185166-18186968 REVERSE
AT3G52561	0.456904	#DIV/0!			Group4473		SINGLE	5	1	1	10	8	10				unknown protein	chr3:19497188-19497487 REVERSE
AT1G61410	0.457069	#DIV/0!					SINGLE	5	1	4	9	4	10		1		tolA protein-related	chr1:22658708-22659064 REVERSE
AT1G67670	0.45813	#DIV/0!					SINGLE	5	1	10	10	10	1				unknown protein	chr1:25365473-25365667 FORWARD
AT2G22807	0.458241	30.9648					DUAL	1	9	10	10	10	9				Encodes a defensin-like (DEFL) family protein.	chr2:9715085-9715983 FORWARD
AT3G10040	0.458313	#DIV/0!			Group3578		SINGLE	5	1	1	9	4	10		3		transcription factor	chr3:3096580-3097875 REVERSE
AT2G19320	0.458335	#DIV/0!					SINGLE	5	1	1	10	8	10				unknown protein	chr2:8370864-8371097 REVERSE
AT4G28850	0.459735	118.429					MULTI	5	1	1	9	4	8				xyloglucan:xyloglucosyl transferase, putative / xyloglucan endotransglycosylase, putative / endo-xyloglucan transferase, putative	chr4:14244336-14245781 FORWARD
AT4G19270	0.459815	#DIV/0!	AT4G19270		Group5338		DUAL	1	9	10	9	10	10				unknown protein	chr4:10537555-10538021 REVERSE
AT3G25882	0.459921	#DIV/0!					SINGLE	5	1	1	10	4	10			NIMIN-2	NIMIN-2 (NIM1-INTERACTING 2)	chr3:9470521-9470889 REVERSE
AT3G46670	0.460171	75.1501					DUAL	4	2	2	9	4	10		2	UGT76E11	UGT76E11 (UDP-GLUCOSYL TRANSFERASE 76E11); UDP-glycosyltransferase/ quercetin 3-O-glucosyltransferase/ quercetin 7-O-glucosyltransferase/ transferase, transferring glycosyl groups	chr3:17192795-17194227 REVERSE
AT4G37409	0.460262	42.7887			Group5899		DUAL	4	2	2	10	6	10				unknown protein	chr4:17591379-17592395 REVERSE
AT3G51070	0.460308	166.436				1	MULTI	4	3	6	9	4	8				dehydration-responsive protein-related	chr3:18969068-18972291 FORWARD
AT4G15061	0.460456	#DIV/0!		1			SINGLE	0	10	10	10	10	10				unknown protein	chr4:8602048-8602182 REVERSE
AT2G22905	0.460546	#DIV/0!					SINGLE	5	1	1	10	9	9				Expressed protein	chr2:9748955-9749380 FORWARD
AT2G27270	0.460756	143.313					DUAL	5	1	1	10	10	9				FUNCTIONS IN: molecular_function unknown; INVOLVED IN: biological_process unknown; LOCATED IN: cellular_component unknown; EXPRESSED IN: root; CONTAINS InterPro DOMAIN/s: Harpin-induced 1 (InterPro:IPR010847); BEST Arabidopsis thaliana protein match is: hairpin-responsive protein, putative (HIN1) (TAIR:AT5G06330.1); Has 195 Blast hits to 195 proteins in 6 species: Archae - 0; Bacteria - 0; Metazo…	chr2:11672346-11673134 FORWARD
AT3G25099	0.460997	#DIV/0!		1			SINGLE	0	10	10	10	10	10				unknown protein	chr3:9143783-9143890 REVERSE
AT4G02970	0.461134	13.1048	AT4G02970		Group4902		DUAL	1	8	9	9	9	10		2	AT7SL-1	AT7SL-1 (Arabidopsis 7SL RNA 1)	chr4:1317499-1319179 FORWARD
AT1G14687	0.461312	#DIV/0!			Group448		SINGLE	5	1	1	9	4	9		4	AtHB32	AtHB32 (ARABIDOPSIS THALIANA HOMEOBOX PROTEIN 32); DNA binding / transcription factor	chr1:5048046-5048552 FORWARD
AT3G02930	0.461659	165.23					MULTI	4	3	7	7	3	8		1		unknown protein	chr3:655306-658319 FORWARD
AT3G24260	0.462841	#DIV/0!	AT3G24260				SINGLE	1	9	10	9	10	10				FUNCTIONS IN: molecular_function unknown; INVOLVED IN: biological_process unknown; LOCATED IN: chloroplast; CONTAINS InterPro DOMAIN/s: Histone deacetylase interacting (InterPro:IPR013194); BEST Arabidopsis thaliana protein match is: unknown protein (TAIR:AT3G28870.1); Has 139 Blast hits to 137 proteins in 48 species: Archae - 5; Bacteria - 3; Metazoa - 37; Fungi - 2; Plants - 50; Viruses - 0; Ot…	chr3:8793837-8794961 REVERSE
AT3G24620	0.462932	132.1				1	MULTI	5	1	1	9	6	10			ATROPGEF8, ROPGEF8	ROPGEF8; Rho guanyl-nucleotide exchange factor	chr3:8980695-8982793 REVERSE
AT2G12935	0.463092	11.8679	AT2G12935				MULTI	1	9	9	9	10	10				unknown protein	chr2:5315038-5316041 REVERSE
AT3G46070	0.463203	#DIV/0!			Group4279	1	SINGLE	5	1	1	10	4	10				zinc finger (C2H2 type) family protein	chr3:16920445-16920957 REVERSE
AT4G04360	0.463204	54.43					MULTI	5	1	8	9	1	10				unknown protein	chr4:2133142-2133866 REVERSE
AT1G22600	0.463351	108.602			Group692		DUAL	5	1	1	9	5	10				FUNCTIONS IN: molecular_function unknown; INVOLVED IN: biological_process unknown; LOCATED IN: endomembrane system; EXPRESSED IN: stem, sperm cell, embryo, hypocotyl, flower; EXPRESSED DURING: petal differentiation and expansion stage, D bilateral stage; BEST Arabidopsis thaliana protein match is: late embryogenesis abundant domain-containing protein / LEA domain-containing protein (TAIR:AT1G7210…	chr1:7987308-7989187 REVERSE
AT5G26050	0.46347	#DIV/0!				1	SINGLE	5	1	1	9	8	10				FUNCTIONS IN: molecular_function unknown; INVOLVED IN: biological_process unknown; LOCATED IN: endomembrane system; CONTAINS InterPro DOMAIN/s: Plant self-incompatibility S1 (InterPro:IPR010264); BEST Arabidopsis thaliana protein match is: unknown protein (TAIR:AT5G11820.1); Has 12 Blast hits to 11 proteins in 1 species: Archae - 0; Bacteria - 0; Metazoa - 0; Fungi - 0; Plants - 12; Viruses - 0; …	chr5:9103395-9103877 REVERSE
AT3G56891	0.463516	103.524					MULTI	2	6	9	9	6	10				metal ion binding	chr3:21064199-21064922 REVERSE
AT3G44704	0.463686	#DIV/0!		1			SINGLE	0	10	10	10	10	10				unknown protein	chr3:16244193-16244348 REVERSE
AT3G50200	0.464112	69.832					DUAL	1	9	9	9	10	10				unknown protein	chr3:18612462-18613323 REVERSE
AT4G11020	0.464857	46.5374					DUAL	4	3	3	9	8	10		1		unknown protein	chr4:6734777-6736075 REVERSE
AT1G26290	0.464982	29.9188					DUAL	5	1	1	10	9	10				unknown protein	chr1:9098051-9098555 FORWARD
AT5G17233	0.465179	#DIV/0!		1			SINGLE	0	10	10	10	10	10				unknown protein	chr5:5664160-5664273 FORWARD
AT4G21140	0.465443	#DIV/0!			Group5379		SINGLE	5	1	4	10	1	10				unknown protein	chr4:11277491-11278222 REVERSE
AT2G32890	0.46548	#DIV/0!					SINGLE	5	1	1	9	8	10			RALFL17	RALFL17 (RALF-LIKE 17); signal transducer	chr2:13953058-13953291 REVERSE
AT5G03944	0.465485	#DIV/0!		1			SINGLE	0	10	10	10	10	10				unknown protein	chr5:1064611-1064808 REVERSE
AT5G18000	0.465871	69.5188					MULTI	4	2	2	10	4	10		1		transcriptional factor B3 family protein	chr5:5960071-5961473 REVERSE
AT3G04855	0.466023	#DIV/0!		1			SINGLE	0	10	10	10	10	10				unknown protein	chr3:1337786-1337920 REVERSE
AT5G11425	0.466098	#DIV/0!		1			SINGLE	1	8	9	10	8	10				unknown protein	chr5:3647959-3648168 REVERSE
AT5G24880	0.466681	#DIV/0!					SINGLE	5	1	4	9	1	8				INVOLVED IN: biological_process unknown; LOCATED IN: cellular_component unknown; EXPRESSED IN: 8 plant structures; EXPRESSED DURING: L mature pollen stage, M germinated pollen stage, 4 anthesis, petal differentiation and expansion stage; BEST Arabidopsis thaliana protein match is: calmodulin-binding protein-related (TAIR:AT5G10660.1); Has 195834 Blast hits to 92446 proteins in 2480 species: Archa…	chr5:8552743-8554074 FORWARD
AT1G62520	0.466838	#DIV/0!					SINGLE	5	1	1	10	1	8		2		unknown protein	chr1:23144506-23145348 FORWARD
AT1G79170	0.467755	10.3064					DUAL	1	8	8	9	10	9				unknown protein	chr1:29782273-29782622 FORWARD
AT3G52270	0.467964	34.2978			Group4462		MULTI	2	6	6	7	6	10				ATP binding / RNA polymerase II transcription factor	chr3:19387180-19388902 REVERSE
AT5G61200	0.468241	44.3369				1	MULTI	5	1	1	7	6	8				FUNCTIONS IN: molecular_function unknown; INVOLVED IN: biological_process unknown; BEST Arabidopsis thaliana protein match is: myosin heavy chain-related (TAIR:AT5G07890.3); Has 18449 Blast hits to 11599 proteins in 735 species: Archae - 200; Bacteria - 1095; Metazoa - 10894; Fungi - 1054; Plants - 584; Viruses - 54; Other Eukaryotes - 4568 (source: NCBI BLink).	chr5:24621035-24622081 FORWARD
AT2G27180	0.468278	#DIV/0!					SINGLE	5	1	1	10	4	9		2		unknown protein	chr2:11620473-11620970 FORWARD
AT5G02720	0.468356	4.39954					DUAL	5	1	8	10	1	10		2		unknown protein	chr5:613782-614313 REVERSE
AT5G50820	0.468492	97.1205					MULTI	4	2	2	10	4	8			anac097	anac097 (Arabidopsis NAC domain containing protein 97); transcription factor	chr5:20679225-20680006 FORWARD
AT3G05130	0.468862	#DIV/0!			Group3427		SINGLE	5	1	4	9	4	10				unknown protein	chr3:1433475-1435379 REVERSE
AT5G52120	0.468917	101.701			Group7243		MULTI	4	2	2	9	4	10		2	AtPP2-A14	AtPP2-A14 (Phloem protein 2-A14); carbohydrate binding	chr5:21176661-21180143 REVERSE
AT1G66840	0.469139	124.812					DUAL	2	6	9	9	6	10				INVOLVED IN: biological_process unknown; EXPRESSED IN: 17 plant structures; EXPRESSED DURING: 11 growth stages; CONTAINS InterPro DOMAIN/s: Protein of unknown function DUF827, plant (InterPro:IPR008545); BEST Arabidopsis thaliana protein match is: PMI15 (plastid movement impaired 15) (TAIR:AT5G38150.1); Has 66436 Blast hits to 37670 proteins in 1596 species: Archae - 890; Bacteria - 7464; Metazoa…	chr1:24933998-24936116 REVERSE
AT2G26820	0.469202	97.3726					MULTI	2	7	10	10	7	10			ATPP2-A3	ATPP2-A3 (Phloem protein 2-A3); carbohydrate binding	chr2:11437808-11442199 FORWARD
AT4G06479	0.470344	0.254955	AT4G06479		Group4979	1	MULTI	1	9	10	9	10	10				nucleic acid binding / zinc ion binding	chr4:3067503-3068769 FORWARD
AT3G23840	0.470396	152.424					DUAL	5	1	1	9	4	9		1		transferase family protein	chr3:8611177-8612559 FORWARD
AT1G51055	0.470481	21.7198					MULTI	2	6	6	10	6	10				FUNCTIONS IN: molecular_function unknown; INVOLVED IN: biological_process unknown; LOCATED IN: cellular_component unknown; CONTAINS InterPro DOMAIN/s: FBD (InterPro:IPR013596), FBD-like (InterPro:IPR006566); BEST Arabidopsis thaliana protein match is: unknown protein (TAIR:AT5G56800.1); Has 247 Blast hits to 244 proteins in 4 species: Archae - 0; Bacteria - 0; Metazoa - 0; Fungi - 0; Plants - 247…	chr1:18925286-18926315 REVERSE
AT5G51650	0.471412	20.2336	AT5G51650				MULTI	1	9	10	9	9	10				unknown protein	chr5:20978203-20979249 REVERSE
ATCG00730	0.47171	0.0184123					DUAL	5	1	2	9	1	8			PETD	A chloroplast gene encoding subunit IV of the cytochrome b6/f complex	chrC:76481-77672 FORWARD
AT1G53541	0.471776	#DIV/0!		1			SINGLE	1	8	8	10	9	10				unknown protein	chr1:19981385-19981495 REVERSE
AT5G24580	0.472367	109.014					MULTI	4	2	2	9	3	10		8		copper-binding family protein	chr5:8410394-8412087 REVERSE
AT2G24840	0.472844	#DIV/0!				1	SINGLE	5	1	1	10	9	9			AGL61, DIA	AGL61 (AGAMOUS-LIKE 61); DNA binding / transcription factor	chr2:10581082-10581876 FORWARD
AT4G11950	0.473642	#DIV/0!			Group5106		SINGLE	3	4	8	9	4	10				unknown protein	chr4:7173276-7174259 REVERSE
AT3G44460	0.473832	139.409					MULTI	4	2	2	7	4	10		4	DPBF2, AtbZIP67	DPBF2; DNA binding / transcription activator/ transcription activator binding / transcription factor	chr3:16080115-16081722 REVERSE
AT5G19730	0.473854	111.195					MULTI	4	2	2	10	4	8		3		pectinesterase family protein	chr5:6670562-6673202 FORWARD
AT1G29620	0.474128	16.6307	AT1G29620				MULTI	0	10	10	10	10	10				unknown protein	chr1:10347363-10349017 FORWARD
AT5G40010	0.474579	#DIV/0!					SINGLE	5	1	10	9	1	10			AATP1	AATP1 (AAA-ATPase 1); ATP binding / ATPase/ nucleoside-triphosphatase/ nucleotide binding	chr5:16020218-16021762 REVERSE
AT3G27331	0.475257	41.4562					DUAL	1	9	10	10	10	9				FUNCTIONS IN: molecular_function unknown; INVOLVED IN: biological_process unknown; LOCATED IN: cellular_component unknown; CONTAINS InterPro DOMAIN/s: Plant self-incompatibility S1 (InterPro:IPR010264); BEST Arabidopsis thaliana protein match is: unknown protein (TAIR:AT3G27329.1); Has 48 Blast hits to 48 proteins in 4 species: Archae - 0; Bacteria - 0; Metazoa - 0; Fungi - 0; Plants - 48; Viruse…	chr3:10115541-10116278 FORWARD
AT3G62990	0.475446	#DIV/0!				1	SINGLE	5	1	1	10	4	9				unknown protein	chr3:23282803-23283207 FORWARD
AT4G35295	0.475462	7.65787					MULTI	1	9	9	10	10	10				homoserine kinase, putative / HSK, putative	chr4:16795333-16796223 FORWARD
AT5G53260	0.475633	35.1447					DUAL	1	9	10	9	10	10				seed maturation family protein	chr5:21604662-21605674 REVERSE
AT5G45870	0.475855	#DIV/0!				1	SINGLE	5	1	10	9	1	10				Bet v I allergen family protein	chr5:18606564-18607043 REVERSE
AT3G60897	0.476069	#DIV/0!		1			SINGLE	0	10	10	10	10	10				unknown protein	chr3:22498840-22498971 REVERSE
AT3G62930	0.476973	#DIV/0!			Group4777		SINGLE	5	1	1	10	1	10				glutaredoxin family protein	chr3:23261538-23261846 REVERSE
AT2G36650	0.476983	164.532					DUAL	5	1	1	9	8	9				FUNCTIONS IN: molecular_function unknown; INVOLVED IN: biological_process unknown; EXPRESSED IN: sperm cell, hypocotyl, flower, root; EXPRESSED DURING: petal differentiation and expansion stage; BEST Arabidopsis thaliana protein match is: CHUP1 (CHLOROPLAST UNUSUAL POSITIONING 1) (TAIR:AT3G25690.1); Has 6069 Blast hits to 4778 proteins in 417 species: Archae - 149; Bacteria - 438; Metazoa - 2557;…	chr2:15359994-15361194 FORWARD
AT5G40180	0.477028	12.9017					DUAL	1	8	9	10	10	8				unknown protein	chr5:16067923-16068206 FORWARD
AT3G15578	0.477091	#DIV/0!		1			SINGLE	1	8	8	10	8	10				unknown protein	chr3:5273691-5273873 FORWARD
AT4G10860	0.477329	#DIV/0!					SINGLE	3	4	4	10	10	10				unknown protein	chr4:6678900-6679436 REVERSE
AT2G05520	0.477477	120.249			Group2091		DUAL	4	2	2	4	4	9		93	GRP-3, ATGRP-3, GRP3	GRP-3 (GLYCINE-RICH PROTEIN 3)	chr2:2026217-2026882 FORWARD
AT5G17120	0.477608	74.6153					MULTI	4	3	10	9	3	10				FUNCTIONS IN: molecular_function unknown; INVOLVED IN: biological_process unknown; LOCATED IN: cellular_component unknown; CONTAINS InterPro DOMAIN/s: Cystatin-related, plant (InterPro:IPR006525); BEST Arabidopsis thaliana protein match is: unknown protein (TAIR:AT5G17150.1); Has 47 Blast hits to 45 proteins in 6 species: Archae - 0; Bacteria - 0; Metazoa - 11; Fungi - 3; Plants - 32; Viruses - 0…	chr5:5628529-5629324 REVERSE
AT4G03590	0.477632	32.7459	AT4G03590			1	MULTI	1	9	10	10	9	10				FUNCTIONS IN: molecular_function unknown; INVOLVED IN: biological_process unknown; LOCATED IN: cellular_component unknown; CONTAINS InterPro DOMAIN/s: Cystatin-related, plant (InterPro:IPR006525); BEST Arabidopsis thaliana protein match is: unknown protein (TAIR:AT4G03570.1); Has 69 Blast hits to 67 proteins in 21 species: Archae - 0; Bacteria - 1; Metazoa - 12; Fungi - 14; Plants - 26; Viruses -…	chr4:1600780-1602950 REVERSE
AT2G20350	0.477652	43.124					DUAL	5	1	1	10	4	9				AP2 domain-containing transcription factor, putative	chr2:8784769-8785396 FORWARD
AT1G13608	0.477739	27.9105					DUAL	2	6	10	10	6	10				Encodes a defensin-like (DEFL) family protein.	chr1:4661682-4662029 FORWARD
AT3G16175	0.477838	71.7405					MULTI	4	2	2	9	4	9		1		thioesterase family protein	chr3:5480497-5481208 FORWARD
AT4G01830	0.477853	375.208					MULTI	2	6	10	9	6	10			PGP5	PGP5 (P-GLYCOPROTEIN 5); ATPase, coupled to transmembrane movement of substances	chr4:785683-790447 REVERSE
AT2G28710	0.477941	#DIV/0!					SINGLE	5	1	1	10	8	8				zinc finger (C2H2 type) family protein	chr2:12322974-12323444 FORWARD
AT3G13672	0.477942	38.1365					MULTI	5	1	1	9	4	10		3		seven in absentia (SINA) family protein	chr3:4473541-4474343 REVERSE
AT2G46940	0.477968	152.016			Group3273		DUAL	4	2	9	9	4	10		3		unknown protein	chr2:19286658-19287505 REVERSE
AT3G28510	0.478194	#DIV/0!					SINGLE	5	1	1	9	4	4		2		AAA-type ATPase family protein	chr3:10685656-10687248 FORWARD
AT2G29263	0.478202	#DIV/0!		1			SINGLE	0	10	10	10	10	10				unknown protein	chr2:12584243-12584428 REVERSE
AT1G28135	0.478699	#DIV/0!	AT1G28135				SINGLE	5	1	1	10	9	10		82		unknown protein	chr1:9829332-9829487 FORWARD
AT3G63060	0.478725	#DIV/0!			Group4784		SINGLE	5	1	1	10	8	10		5	EDL3	EDL3 (EID1-like 3)	chr3:23300638-23301456 REVERSE
AT5G52690	0.478737	36.4669			Group7258		MULTI	0	10	10	10	10	10				heavy-metal-associated domain-containing protein	chr5:21370499-21371499 FORWARD
AT5G14011	0.479044	#DIV/0!		1			SINGLE	0	10	10	10	10	10				unknown protein	chr5:4523016-4523114 REVERSE
AT5G25870	0.479582	#DIV/0!				1	MULTI	3	4	4	10	10	10				unknown protein	chr5:9019591-9020255 REVERSE
AT3G50540	0.479782	7.03392					DUAL	1	8	8	10	10	8				unknown protein	chr3:18757749-18758140 FORWARD
AT3G62710	0.480434	252.986					MULTI	4	2	2	7	3	10		1		glycosyl hydrolase family 3 protein	chr3:23197739-23200559 REVERSE
AT5G63320	0.480798	201.44					MULTI	2	6	6	7	6	10				FUNCTIONS IN: molecular_function unknown; INVOLVED IN: biological_process unknown; LOCATED IN: cellular_component unknown; EXPRESSED IN: 24 plant structures; EXPRESSED DURING: 14 growth stages; CONTAINS InterPro DOMAIN/s: Bromodomain (InterPro:IPR001487); BEST Arabidopsis thaliana protein match is: ATBET9 (Arabidopsis thaliana Bromodomain and Extraterminal Domain protein 9); DNA binding (TAIR:AT5…	chr5:25374413-25378783 REVERSE
AT5G60810	0.481127	14.8026					MULTI	3	4	4	10	10	10				unknown protein	chr5:24466531-24467110 REVERSE
AT1G02040	0.481147	#DIV/0!					SINGLE	5	1	1	10	4	10				zinc finger (C2H2 type) family protein	chr1:358104-359078 REVERSE
AT4G00610	0.481166	#DIV/0!				1	SINGLE	1	9	9	9	9	10				DNA-binding storekeeper protein-related	chr4:256957-257943 REVERSE
AT4G08395	0.481325	13.3545	AT4G08395		Group5020	1	MULTI	1	8	10	9	9	8				unknown protein	chr4:5319634-5320712 FORWARD
AT1G12150	0.481378	128.077					MULTI	4	2	2	9	6	10		1		FUNCTIONS IN: molecular_function unknown; INVOLVED IN: biological_process unknown; LOCATED IN: cellular_component unknown; EXPRESSED IN: 6 plant structures; EXPRESSED DURING: L mature pollen stage, M germinated pollen stage, 4 anthesis, petal differentiation and expansion stage; CONTAINS InterPro DOMAIN/s: Protein of unknown function DUF827, plant (InterPro:IPR008545); BEST Arabidopsis thaliana p…	chr1:4123530-4125328 REVERSE
AT1G20520	0.481585	#DIV/0!					SINGLE	5	1	1	10	1	10				unknown protein	chr1:7106922-7107617 REVERSE
AT5G64810	0.481656	65.3025					MULTI	4	2	2	10	6	8			WRKY51, ATWRKY51	WRKY51; transcription factor	chr5:25908415-25909687 FORWARD
AT4G32090	0.482383	25.4925					DUAL	5	1	9	10	1	10				galactosyltransferase	chr4:15509990-15510820 REVERSE
AT3G10950	0.482584	26.8196					MULTI	2	6	10	7	6	8				60S ribosomal protein L37a (RPL37aB)	chr3:3423893-3424566 FORWARD
AT5G63270	0.482611	5.23805			Group7571		MULTI	4	3	10	9	3	10				nitrate-responsive NOI protein, putative	chr5:25365498-25365949 REVERSE
AT1G02610	0.482624	21.7376					MULTI	2	6	6	9	6	10				zinc finger (C3HC4-type RING finger) family protein	chr1:553181-555854 REVERSE
AT4G28930	0.483033	#DIV/0!					DUAL	1	9	9	10	9	10				unknown protein	chr4:14271072-14271652 FORWARD
AT1G33900	0.483257	76.6351				1	MULTI	2	6	6	7	10	10				avirulence-responsive protein, putative / avirulence induced gene protein, putative / AIG protein, putative	chr1:12311518-12313518 REVERSE
AT2G36295	0.483699	#DIV/0!			Group2891	1	SINGLE	5	1	1	10	10	10				unknown protein	chr2:15211755-15212096 FORWARD
AT2G13272	0.48383	#DIV/0!		1			SINGLE	1	9	10	10	9	10				unknown protein	chr2:5497132-5497389 FORWARD
AT4G01595	0.484743	21.2423			Group4857		MULTI	5	1	1	10	10	10				ATP binding / MAP kinase/ protein kinase	chr4:690980-691908 REVERSE
AT1G69325	0.48484	19.8258					MULTI	1	8	10	9	10	8				remorin family protein	chr1:26063205-26063736 FORWARD
AT4G17220	0.484873	119.803					MULTI	5	1	1	10	6	10		3	ATMAP70-5	ATMAP70-5 (microtubule-associated proteins 70-5); microtubule binding	chr4:9657008-9659405 REVERSE
AT4G39130	0.48502	77.2911					DUAL	5	1	1	7	6	10		1		dehydrin family protein	chr4:18228183-18228844 REVERSE
AT4G27595	0.485069	155.647			Group5583		MULTI	2	6	8	9	6	10				unknown protein	chr4:13772819-13777128 REVERSE
AT5G60800	0.486019	79.9321					MULTI	4	2	2	9	6	10		4		heavy-metal-associated domain-containing protein	chr5:24461116-24462464 REVERSE
AT2G39975	0.486038	#DIV/0!					SINGLE	1	8	8	10	10	10				FUNCTIONS IN: molecular_function unknown; INVOLVED IN: biological_process unknown; LOCATED IN: cellular_component unknown; CONTAINS InterPro DOMAIN/s: C2 calcium-dependent membrane targeting (InterPro:IPR000008); BEST Arabidopsis thaliana protein match is: unknown protein (TAIR:AT2G40745.1); Has 3 Blast hits to 3 proteins in 1 species: Archae - 0; Bacteria - 0; Metazoa - 0; Fungi - 0; Plants - 3;…	chr2:16687871-16688248 FORWARD
AT2G25230	0.48621	51.7695					MULTI	5	1	1	9	10	10			MYB100, AtMYB100	MYB100 (myb domain protein 100); DNA binding / transcription factor	chr2:10747211-10748467 REVERSE
AT5G29807	0.486477	#DIV/0!		1			SINGLE	0	10	10	10	10	10				unknown protein	chr5:11306898-11307152 REVERSE
AT3G01516	0.486592	#DIV/0!			Group3332		SINGLE	5	1	1	9	8	8				unknown protein	chr3:207426-207989 FORWARD
AT4G09880	0.486922	15.1014	AT4G09880				DUAL	1	8	8	10	9	10				unknown protein	chr4:6214624-6215338 FORWARD
AT3G61826	0.48711	#DIV/0!		1	Group4738		SINGLE	0	10	10	10	10	10				unknown protein	chr3:22886631-22886723 REVERSE
AT5G53020	0.487211	259.653					MULTI	4	2	6	7	6	8				unknown protein	chr5:21499899-21502235 FORWARD
AT4G24700	0.487745	#DIV/0!					SINGLE	5	1	1	10	4	10		3		unknown protein	chr4:12744807-12745238 REVERSE
AT3G29280	0.48793	37.5218			Group4153		MULTI	4	2	2	7	4	10				unknown protein	chr3:11236705-11237947 REVERSE
AT4G17160	0.4881	33.6823				1	MULTI	5	1	1	7	6	10			ATRAB2B, ATRABB1A	ATRABB1A (ARABIDOPSIS RAB GTPASE HOMOLOG B1A); GTP binding	chr4:9641980-9643541 REVERSE
AT3G15250	0.488312	#DIV/0!					SINGLE	5	1	1	9	8	10				unknown protein	chr3:5136503-5137183 REVERSE
AT2G40160	0.488789	63.9425					MULTI	5	1	1	9	6	8		4		INVOLVED IN: biological_process unknown; LOCATED IN: endomembrane system; EXPRESSED IN: stem, leaf whorl, hypocotyl, root, leaf; EXPRESSED DURING: LP.02 two leaves visible; CONTAINS InterPro DOMAIN/s: Protein of unknown function DUF231, plant (InterPro:IPR004253); BEST Arabidopsis thaliana protein match is: ESK1 (ESKIMO 1) (TAIR:AT3G55990.1); Has 710 Blast hits to 697 proteins in 16 species: Arch…	chr2:16777448-16779063 FORWARD
AT4G30250	0.488966	#DIV/0!					SINGLE	3	4	8	9	8	10				ATP binding / ATPase/ nucleoside-triphosphatase/ nucleotide binding	chr4:14811262-14812821 REVERSE
AT1G44740	0.489033	22.2682			Group1054		MULTI	1	9	9	9	9	10				unknown protein	chr1:16887404-16889155 FORWARD
AT3G22436	0.489365	#DIV/0!		1			SINGLE	0	10	10	10	10	10				unknown protein	chr3:7957898-7958020 REVERSE
AT3G50764	0.489953	#DIV/0!		1			SINGLE	0	10	10	10	10	10				unknown protein	chr3:18871491-18871631 REVERSE
AT4G36560	0.49005	#DIV/0!					SINGLE	1	8	10	9	10	8				unknown protein	chr4:17252657-17252989 FORWARD
AT3G42390	0.490808	#DIV/0!					DUAL	1	9	10	9	10	10				unknown protein	chr3:14518021-14518467 REVERSE
AT5G17110	0.490813	44.8977					MULTI	2	6	9	10	6	10				FUNCTIONS IN: molecular_function unknown; INVOLVED IN: biological_process unknown; LOCATED IN: cellular_component unknown; CONTAINS InterPro DOMAIN/s: Cystatin-related, plant (InterPro:IPR006525); BEST Arabidopsis thaliana protein match is: unknown protein (TAIR:AT5G17100.1); Has 34 Blast hits to 32 proteins in 1 species: Archae - 0; Bacteria - 0; Metazoa - 0; Fungi - 0; Plants - 34; Viruses - 0;…	chr5:5626563-5627474 REVERSE
AT3G31415	0.491358	19.19					DUAL	5	1	10	9	1	10				terpene synthase/cyclase family protein	chr3:12784200-12784490 REVERSE
AT2G46460	0.491855	#DIV/0!	AT2G46460			1	SINGLE	0	10	10	10	10	10				nucleic acid binding	chr2:19071537-19072019 FORWARD
AT1G68290	0.492451	33.8032					MULTI	4	2	2	7	4	8		1	ENDO 2	ENDO 2 (endonuclease 2); T/G mismatch-specific endonuclease/ endonuclease/ nucleic acid binding / single-stranded DNA specific endodeoxyribonuclease	chr1:25596718-25598264 FORWARD
AT3G61800	0.492761	225.554					DUAL	4	3	4	9	3	10		3		FUNCTIONS IN: molecular_function unknown; INVOLVED IN: biological_process unknown; LOCATED IN: cellular_component unknown; EXPRESSED IN: 23 plant structures; EXPRESSED DURING: 12 growth stages; CONTAINS InterPro DOMAIN/s: Protein of unknown function DUF2043 (InterPro:IPR018610), ENTH/VHS (InterPro:IPR008942); Has 252 Blast hits to 225 proteins in 76 species: Archae - 2; Bacteria - 18; Metazoa - 1…	chr3:22874723-22876846 REVERSE
AT5G02000	0.492773	#DIV/0!					SINGLE	1	8	8	9	10	10				unknown protein	chr5:380155-380595 REVERSE
AT5G16790	0.493412	87.8859				1	MULTI	4	2	2	9	6	10		1		EXPRESSED IN: shoot apex; CONTAINS InterPro DOMAIN/s: Tho complex subunit 7 (InterPro:IPR018018), Tho complex subunit 7/Mft1p (InterPro:IPR008501); BEST Arabidopsis thaliana protein match is: unknown protein (TAIR:AT3G02950.1); Has 1782 Blast hits to 1524 proteins in 231 species: Archae - 15; Bacteria - 107; Metazoa - 987; Fungi - 119; Plants - 63; Viruses - 25; Other Eukaryotes - 466 (source: NC…	chr5:5522642-5523475 REVERSE
AT4G36740	0.493859	78.8664					MULTI	4	2	2	10	2	10			HB-5, ATHB40	ATHB40 (ARABIDOPSIS THALIANA HOMEOBOX PROTEIN 40); DNA binding / transcription factor	chr4:17314649-17316314 REVERSE
AT3G15550	0.494056	194.65			Group3779		MULTI	4	2	6	9	4	8				unknown protein	chr3:5267351-5270095 FORWARD
AT2G34238	0.494069	#DIV/0!		1			SINGLE	1	8	8	10	10	10				unknown protein	chr2:14458821-14458979 FORWARD
AT1G29610	0.494116	33.8613					DUAL	1	9	10	9	10	10				FUNCTIONS IN: molecular_function unknown; INVOLVED IN: biological_process unknown; LOCATED IN: cellular_component unknown; EXPRESSED IN: stem; BEST Arabidopsis thaliana protein match is: zinc finger protein-related (TAIR:AT1G29570.1); Has 3 Blast hits to 3 proteins in 1 species: Archae - 0; Bacteria - 0; Metazoa - 0; Fungi - 0; Plants - 3; Viruses - 0; Other Eukaryotes - 0 (source: NCBI BLink).	chr1:10345763-10346243 FORWARD
AT1G35183	0.494186	#DIV/0!				1	SINGLE	5	1	1	10	10	10				unknown protein	chr1:12884438-12884590 FORWARD
AT3G10000	0.494344	87.5273			Group3575		DUAL	5	1	1	7	9	10			EDA31	EDA31 (embryo sac development arrest 31); transcription factor	chr3:3076874-3078907 FORWARD
AT1G14048	0.494671	#DIV/0!					SINGLE	0	10	10	10	10	10				FUNCTIONS IN: molecular_function unknown; INVOLVED IN: biological_process unknown; LOCATED IN: cellular_component unknown; CONTAINS InterPro DOMAIN/s: GCK (InterPro:IPR012891); BEST Arabidopsis thaliana protein match is: unknown protein (TAIR:AT1G14060.1); Has 26 Blast hits to 25 proteins in 6 species: Archae - 0; Bacteria - 0; Metazoa - 0; Fungi - 0; Plants - 25; Viruses - 0; Other Eukaryotes - …	chr1:4815683-4815988 REVERSE
AT1G64800	0.494782	#DIV/0!					SINGLE	1	8	10	10	8	10				DNA binding / transcription factor	chr1:24085086-24085433 FORWARD
AT5G28620	0.494918	15.4585				1	DUAL	2	6	8	7	10	10				protein kinase C-related	chr5:10612529-10613004 REVERSE
AT5G25630	0.495155	105.412			Group6699		MULTI	4	2	2	9	4	8		6		pentatricopeptide (PPR) repeat-containing protein	chr5:8947426-8949424 FORWARD
AT2G14288	0.495231	#DIV/0!					SINGLE	5	1	8	9	1	10				FUNCTIONS IN: molecular_function unknown; INVOLVED IN: biological_process unknown; LOCATED IN: cellular_component unknown; BEST Arabidopsis thaliana protein match is: kelch repeat-containing F-box family protein (TAIR:AT3G24610.1); Has 61 Blast hits to 58 proteins in 1 species: Archae - 0; Bacteria - 0; Metazoa - 0; Fungi - 0; Plants - 61; Viruses - 0; Other Eukaryotes - 0 (source: NCBI BLink).	chr2:6056038-6056778 REVERSE
AT2G18530	0.495374	32.5644	AT2G18530				MULTI	1	9	10	10	9	10				protein kinase family protein	chr2:8039670-8040780 FORWARD
AT2G39865	0.495788	#DIV/0!		1			SINGLE	1	9	10	10	9	10				unknown protein	chr2:16641761-16641907 REVERSE
AT2G47480	0.495957	#DIV/0!					SINGLE	5	1	1	9	9	10				unknown protein	chr2:19484207-19484539 REVERSE
AT5G37840	0.496178	89.9757					DUAL	4	2	2	9	4	10		1		FUNCTIONS IN: molecular_function unknown; INVOLVED IN: biological_process unknown; LOCATED IN: cellular_component unknown; BEST Arabidopsis thaliana protein match is: PMI2 (plastid movement impaired 2) (TAIR:AT1G66480.1); Has 49 Blast hits to 49 proteins in 8 species: Archae - 0; Bacteria - 0; Metazoa - 0; Fungi - 0; Plants - 49; Viruses - 0; Other Eukaryotes - 0 (source: NCBI BLink).	chr5:15062192-15063327 REVERSE
AT5G44330	0.496198	74.8169			Group7033	1	MULTI	5	1	1	10	6	8				male sterility MS5 family protein	chr5:17857325-17859056 FORWARD
AT5G57310	0.496304	5.08098					DUAL	1	8	8	10	9	10				unknown protein	chr5:23211030-23211620 FORWARD
AT2G24693	0.496358	23.4962					MULTI	5	1	1	10	6	10				Expressed protein	chr2:10506319-10506750 FORWARD
AT4G24540	0.496538	56.8969					MULTI	4	3	3	9	5	10			AGL24	AGL24 (AGAMOUS-LIKE 24); protein binding / protein heterodimerization/ protein homodimerization/ sequence-specific DNA binding / transcription factor	chr4:12671160-12673645 REVERSE
AT1G55040	0.496852	244.152					MULTI	5	1	1	9	4	8		2		zinc finger (Ran-binding) family protein	chr1:20534895-20538901 FORWARD
AT1G47610	0.496864	#DIV/0!					SINGLE	5	1	1	9	4	4				transducin family protein / WD-40 repeat family protein	chr1:17504836-17505891 FORWARD
AT5G35670	0.496967	99.0157					MULTI	4	2	2	10	6	8		3	iqd33	iqd33 (IQ-domain 33); calmodulin binding	chr5:13856170-13857910 FORWARD
AT1G76560	0.497294	#DIV/0!			Group1819		SINGLE	5	1	1	9	8	8		3	CP12-3	CP12-3	chr1:28728285-28728689 FORWARD
AT5G03930	0.49759	#DIV/0!					SINGLE	5	1	1	10	9	9				unknown protein	chr5:1059507-1060043 FORWARD
AT3G26390	0.49865	#DIV/0!					SINGLE	1	8	8	10	10	10				unknown protein	chr3:9663450-9663950 REVERSE
AT1G09176	0.498944	#DIV/0!					SINGLE	3	4	4	10	9	10				unknown protein	chr1:2964152-2964604 FORWARD
ATCG00360	0.498955	2.63332					DUAL	5	1	1	9	1	10			YCF3	Encodes a protein required for photosystem I assembly and stability. In Chlamydomonas reinhardtii, this protein seems to act as a PSI specific chaperone facilitating the assembly of the complex by interacting with PsaA and PsaD. A loss of function mutation in tobacco leads to a loss of photosystem I.	chrC:42584-43751 REVERSE
AT5G47740	0.499241	63.8297					MULTI	5	1	1	7	4	8				FUNCTIONS IN: molecular_function unknown; INVOLVED IN: biological_process unknown; LOCATED IN: cellular_component unknown; EXPRESSED IN: root; CONTAINS InterPro DOMAIN/s: Rossmann-like alpha/beta/alpha sandwich fold (InterPro:IPR014729); BEST Arabidopsis thaliana protein match is: protein kinase family protein / U-box domain-containing protein (TAIR:AT2G45910.1); Has 196 Blast hits to 194 protein…	chr5:19338688-19339683 FORWARD
AT3G53450	0.499362	36.5671			Group4494		MULTI	3	4	10	7	4	10				unknown protein	chr3:19812977-19815430 REVERSE
AT1G02540	0.499706	#DIV/0!			Group60		SINGLE	1	8	8	10	9	10				unknown protein	chr1:534827-535699 REVERSE
AT3G43990	0.499869	24.1255	AT3G43990				MULTI	2	6	10	9	7	10				bromo-adjacent homology (BAH) domain-containing protein	chr3:15782538-15785178 REVERSE
AT2G26865	0.499875	#DIV/0!					SINGLE	5	1	10	9	1	10				Encodes a Plant thionin family protein	chr2:11455613-11455849 REVERSE
AT4G29800	0.500039	104.798					DUAL	5	1	1	10	4	10			PLP8, PLA IVD	PLP8 (PATATIN-LIKE PROTEIN 8)	chr4:14590862-14592536 REVERSE
AT5G43650	0.500067	76.5903				1	MULTI	4	2	2	9	4	10		2		basic helix-loop-helix (bHLH) family protein	chr5:17533310-17534758 REVERSE
AT1G59725	0.500669	101.123					DUAL	4	2	10	9	2	8				DNAJ heat shock protein, putative	chr1:21950738-21952210 FORWARD
AT3G19530	0.500708	43.0165					MULTI	4	2	2	10	10	10				unknown protein	chr3:6775265-6775549 REVERSE
AT3G04990	0.500867	#DIV/0!					SINGLE	1	8	10	10	8	10				FUNCTIONS IN: molecular_function unknown; INVOLVED IN: biological_process unknown; LOCATED IN: cellular_component unknown; BEST Arabidopsis thaliana protein match is: protein transport protein-related (TAIR:AT5G27220.1); Has 25210 Blast hits to 13961 proteins in 883 species: Archae - 495; Bacteria - 2293; Metazoa - 12493; Fungi - 1564; Plants - 769; Viruses - 75; Other Eukaryotes - 7521 (source: …	chr3:1383996-1384679 REVERSE
AT2G37950	0.501079	143.14					DUAL	4	2	2	10	4	10		3		zinc finger (C3HC4-type RING finger) family protein	chr2:15882536-15883665 REVERSE
AT3G61570	0.501418	134.344					MULTI	4	2	2	7	6	10		4	GC3, GDAP1	GDAP1 (GRIP-RELATED ARF-BINDING DOMAIN-CONTAINING ARABIDOPSIS PROTEIN 1); protein binding	chr3:22779637-22783642 REVERSE
AT5G15581	0.50158	#DIV/0!					SINGLE	5	1	1	10	4	9				unknown protein	chr5:5071829-5072140 FORWARD
AT3G58400	0.501707	37.3166				1	MULTI	0	10	10	10	10	10				meprin and TRAF homology domain-containing protein / MATH domain-containing protein	chr3:21602667-21604063 REVERSE
AT4G01820	0.501726	271.207					MULTI	2	6	10	7	6	10			PGP3, MDR3	PGP3 (P-GLYCOPROTEIN 3); ATPase, coupled to transmembrane movement of substances	chr4:780734-785329 REVERSE
AT3G43340	0.502024	5.83767					MULTI	3	4	9	10	4	10				FUNCTIONS IN: molecular_function unknown; INVOLVED IN: biological_process unknown; LOCATED IN: cellular_component unknown; BEST Arabidopsis thaliana protein match is: SVR1 (SUPPRESSOR OF VARIEGATION 1); RNA binding / pseudouridine synthase (TAIR:AT2G39140.1); Has 614 Blast hits to 614 proteins in 211 species: Archae - 0; Bacteria - 450; Metazoa - 0; Fungi - 0; Plants - 17; Viruses - 0; Other Euka…	chr3:15284861-15285851 REVERSE
AT5G42880	0.502147	275.434			Group6992		DUAL	2	6	8	9	6	8				unknown protein	chr5:17191758-17194091 FORWARD
AT4G14301	0.502485	#DIV/0!			Group5178		DUAL	2	6	8	7	8	10				unknown protein	chr4:8233764-8234227 REVERSE
AT2G22795	0.502688	305.564					DUAL	4	2	2	9	6	10				unknown protein	chr2:9697380-9699584 REVERSE
AT5G06470	0.502743	#DIV/0!					SINGLE	5	1	1	10	1	10				glutaredoxin family protein	chr5:1974659-1975378 REVERSE
AT1G72720	0.503145	#DIV/0!					SINGLE	5	1	4	9	4	10		5		unknown protein	chr1:27376903-27377286 REVERSE
AT5G44280	0.503165	80.2952					MULTI	3	4	4	7	5	10		1	ATRING1A, RING1A	RING1A (RING 1A); protein binding / zinc ion binding	chr5:17836115-17839114 REVERSE
AT2G06906	0.503178	5.44988				1	MULTI	0	10	10	10	10	10				FUNCTIONS IN: molecular_function unknown; INVOLVED IN: biological_process unknown; LOCATED IN: cellular_component unknown; BEST Arabidopsis thaliana protein match is: nucleic acid binding / zinc ion binding (TAIR:AT2G06904.1); Has 2 Blast hits to 2 proteins in 1 species: Archae - 0; Bacteria - 0; Metazoa - 0; Fungi - 0; Plants - 2; Viruses - 0; Other Eukaryotes - 0 (source: NCBI BLink).	chr2:2807415-2807967 REVERSE
AT3G61947	0.503586	#DIV/0!		1			SINGLE	3	4	10	10	4	10				unknown protein	chr3:22939271-22939387 REVERSE
AT1G44478	0.504036	35.5346					MULTI	2	6	6	9	8	10				FUNCTIONS IN: molecular_function unknown; INVOLVED IN: biological_process unknown; LOCATED IN: cellular_component unknown; BEST Arabidopsis thaliana protein match is: CYP59 (CYCLOPHILIN 59); RNA binding / nucleic acid binding / peptidyl-prolyl cis-trans isomerase (TAIR:AT1G53720.1); Has 293 Blast hits to 276 proteins in 65 species: Archae - 0; Bacteria - 0; Metazoa - 216; Fungi - 11; Plants - 38;…	chr1:16852341-16853238 REVERSE
AT2G40790	0.504043	58.3133					MULTI	5	1	1	10	9	10		3	ATCXXS2	ATCXXS2 (C-TERMINAL CYSTEINE RESIDUE IS CHANGED TO A SERINE 1); protein disulfide isomerase	chr2:17023109-17023915 REVERSE
AT5G02210	0.504184	24.9717					DUAL	1	9	10	9	9	10				FUNCTIONS IN: molecular_function unknown; INVOLVED IN: N-terminal protein myristoylation; LOCATED IN: cellular_component unknown; CONTAINS InterPro DOMAIN/s: GCK (InterPro:IPR012891); BEST Arabidopsis thaliana protein match is: unknown protein (TAIR:AT1G14060.1); Has 41 Blast hits to 40 proteins in 7 species: Archae - 0; Bacteria - 0; Metazoa - 0; Fungi - 0; Plants - 40; Viruses - 0; Other Eukary…	chr5:439253-439874 REVERSE
AT5G60510	0.50433	#DIV/0!					SINGLE	5	1	1	10	4	10		1		undecaprenyl pyrophosphate synthetase family protein / UPP synthetase family protein	chr5:24330721-24331539 FORWARD
AT3G55730	0.504422	151.008			Group4581		DUAL	4	2	2	9	4	10		3	MYB109, AtMYB109	MYB109 (myb domain protein 109); DNA binding / transcription factor	chr3:20682114-20683963 REVERSE
AT3G30290	0.505376	138.027					MULTI	2	6	10	9	6	10			CYP702A8	CYP702A8; electron carrier/ heme binding / iron ion binding / monooxygenase/ oxygen binding	chr3:11917230-11919546 REVERSE
AT1G75720	0.505392	24.9263			Group1798		DUAL	4	3	9	10	3	10				unknown protein	chr1:28434648-28435318 REVERSE
AT1G04370	0.505504	#DIV/0!					SINGLE	5	1	1	10	8	9			ATERF14	ATERF14 (Ethylene-responsive element binding factor 14); DNA binding / transcription factor	chr1:1175177-1175578 FORWARD
AT5G47150	0.506097	74.6011			Group7122		DUAL	4	2	4	10	9	9		3		YDG/SRA domain-containing protein	chr5:19150807-19151793 FORWARD
AT5G65610	0.50621	28.5664	AT5G65610				MULTI	1	9	9	10	9	10				unknown protein	chr5:26219258-26221028 FORWARD
AT5G66700	0.506714	84.8054					DUAL	5	1	1	10	2	8			HB53, HB-8, ATHB53	HB53; DNA binding / transcription factor	chr5:26634406-26635762 FORWARD
AT2G30650	0.506858	80.1173				1	MULTI	4	3	6	7	5	10				catalytic	chr2:13053777-13056315 REVERSE
AT5G38150	0.506914	146.014					DUAL	3	4	4	9	9	10		1	PMI15	PMI15 (plastid movement impaired 15)	chr5:15223116-15224935 REVERSE
AT2G32510	0.507291	#DIV/0!					SINGLE	5	1	9	10	1	10			MAPKKK17	MAPKKK17; ATP binding / kinase/ protein kinase/ protein serine/threonine kinase	chr2:13798821-13799939 REVERSE
AT1G71760	0.5074	50.5506				1	MULTI	4	2	2	7	9	9				unknown protein	chr1:26989414-26990499 FORWARD
AT4G22510	0.507464	16.8048			Group5417		DUAL	1	8	8	10	8	10				unknown protein	chr4:11855048-11857072 REVERSE
AT4G20095	0.507505	21.7199				1	MULTI	4	2	2	10	6	10				unknown protein	chr4:10872180-10873072 REVERSE
AT2G36740	0.507547	65.5256					MULTI	4	3	3	7	6	10		1	SWC2, ATSWC2	SWC2; DNA binding / transcription factor	chr2:15407066-15409430 REVERSE
AT2G14846	0.507713	#DIV/0!					SINGLE	5	1	1	10	1	9				protease inhibitor/seed storage/lipid transfer protein (LTP) family protein	chr2:6382430-6382729 FORWARD
AT5G63550	0.507796	97.0986					MULTI	4	3	4	7	6	8		2		EXPRESSED IN: guard cell, cultured cell; CONTAINS InterPro DOMAIN/s: DEK, C-terminal (InterPro:IPR014876); BEST Arabidopsis thaliana protein match is: unknown protein (TAIR:AT3G48710.1); Has 115795 Blast hits to 50006 proteins in 1760 species: Archae - 230; Bacteria - 10317; Metazoa - 57515; Fungi - 12631; Plants - 4292; Viruses - 1075; Other Eukaryotes - 29735 (source: NCBI BLink).	chr5:25444805-25447934 FORWARD
AT1G05990	0.507953	#DIV/0!					SINGLE	5	1	1	10	1	8		1		calcium-binding protein, putative	chr1:1818588-1819040 FORWARD
AT4G25380	0.50808	#DIV/0!					SINGLE	5	1	1	9	10	10				zinc finger (AN1-like) family protein	chr4:12975936-12976328 REVERSE
AT5G18037	0.508374	#DIV/0!					SINGLE	5	1	1	9	10	10				DNA binding	chr5:5971313-5971528 REVERSE
AT5G67620	0.508544	77.6289					MULTI	5	1	1	9	3	10		3		unknown protein	chr5:26964891-26965720 REVERSE
AT3G29370	0.508577	#DIV/0!					SINGLE	5	1	1	10	10	9		3		unknown protein	chr3:11278652-11278957 FORWARD
AT3G61678	0.508675	#DIV/0!		1			SINGLE	1	9	10	10	9	10				unknown protein	chr3:22823243-22823476 REVERSE
AT2G47280	0.508749	125.546				1	MULTI	4	2	2	10	7	9				pectinesterase	chr2:19416800-19418252 FORWARD
AT3G27250	0.508782	#DIV/0!			Group4109	1	SINGLE	5	1	1	9	4	8		2		unknown protein	chr3:10061633-10062481 FORWARD
AT2G23149	0.508977	#DIV/0!		1			SINGLE	0	10	10	10	10	10				unknown protein	chr2:9855857-9855964 FORWARD
AT3G23172	0.509831	4.91903	AT3G23172			1	MULTI	2	6	6	10	10	10				unknown protein	chr3:8272138-8272657 REVERSE
AT1G45165	0.509845	#DIV/0!					SINGLE	5	1	1	9	10	10				Expressed protein	chr1:17090869-17091201 FORWARD
AT4G07350	0.509958	64.5373	AT4G07350				MULTI	1	9	10	9	10	10				unknown protein	chr4:4172609-4175227 REVERSE
AT1G07175	0.510084	28.781					DUAL	4	2	4	10	4	9				unknown protein	chr1:2202382-2202774 FORWARD
AT3G22500	0.510895	128.338	AT3G22500				MULTI	3	4	4	7	4	10		7	ATECP31	ATECP31	chr3:7971920-7972865 REVERSE
AT5G41761	0.511076	#DIV/0!					SINGLE	5	1	1	10	8	9				unknown protein	chr5:16711437-16711742 FORWARD
AT5G41140	0.511114	167.698			Group6938		MULTI	4	3	6	9	6	8		7		unknown protein	chr5:16468726-16472546 FORWARD
AT3G28560	0.511239	#DIV/0!					SINGLE	5	1	1	9	9	8				FUNCTIONS IN: molecular_function unknown; INVOLVED IN: biological_process unknown; LOCATED IN: cellular_component unknown; EXPRESSED IN: 7 plant structures; EXPRESSED DURING: 4 anthesis, F mature embryo stage, petal differentiation and expansion stage, D bilateral stage, E expanded cotyledon stage; BEST Arabidopsis thaliana protein match is: AAA-type ATPase family protein (TAIR:AT3G28510.1); Has …	chr3:10707603-10708376 FORWARD
AT4G17210	0.511274	33.4058			Group5272		DUAL	4	3	9	9	3	10				myosin heavy chain-related	chr4:9652585-9654257 REVERSE
AT2G25120	0.511351	108.698					MULTI	2	6	10	9	6	9				bromo-adjacent homology (BAH) domain-containing protein	chr2:10689934-10691569 FORWARD
AT2G03160	0.511443	#DIV/0!				1	SINGLE	5	1	1	9	4	4			ASK19	ASK19 (ARABIDOPSIS SKP1-LIKE 19); protein binding / ubiquitin-protein ligase	chr2:959645-960247 FORWARD
AT3G57100	0.511498	#DIV/0!					SINGLE	5	1	1	10	9	10				unknown protein	chr3:21133256-21134335 REVERSE
AT3G27550	0.511663	128.778			Group4115		MULTI	4	2	9	9	4	10		2		group II intron splicing factor CRS1-related	chr3:10208010-10209899 REVERSE
AT5G67570	0.512134	120.551			Group7715		MULTI	4	2	5	9	5	8		1	DG1, EMB1408	DG1 (DELAYED GREENING 1)	chr5:26952352-26954847 FORWARD
AT3G57072	0.512209	#DIV/0!		1	Group4618		SINGLE	0	10	10	10	10	10				unknown protein	chr3:21125699-21125836 REVERSE
AT4G36520	0.512262	338.676	AT4G36520		Group5865		MULTI	2	6	6	9	6	10		1		heat shock protein binding	chr4:17230589-17235435 REVERSE
AT3G61120	0.512627	63.9105					MULTI	2	6	6	10	6	10			AGL13	AGL13 (AGAMOUS-LIKE 13); DNA binding / transcription factor	chr3:22618414-22620466 REVERSE
AT1G66470	0.512754	203.944					MULTI	5	1	1	9	6	8		1		basic helix-loop-helix (bHLH) family protein	chr1:24795326-24796598 FORWARD
AT4G18690	0.512856	#DIV/0!					SINGLE	5	1	1	10	4	9				unknown protein	chr4:10282788-10283636 FORWARD
AT2G15535	0.513407	60.3348					DUAL	5	1	1	10	9	9			LCR10	LCR10 (Low-molecular-weight cysteine-rich 10)	chr2:6778250-6778621 FORWARD
AT4G39190	0.513574	#DIV/0!			Group5967		SINGLE	5	1	1	9	4	10				unknown protein	chr4:18252032-18252865 REVERSE
AT2G22088	0.513657	8.01248					DUAL	1	8	8	9	9	9				unknown protein	chr2:9388384-9389049 FORWARD
AT5G03870	0.51421	#DIV/0!					SINGLE	5	1	4	9	4	10		1		glutaredoxin family protein	chr5:1035813-1036967 REVERSE
AT1G78410	0.514241	#DIV/0!					SINGLE	5	1	1	9	8	10		2		VQ motif-containing protein	chr1:29502728-29503054 FORWARD
AT2G38300	0.514896	131.325					MULTI	4	2	2	10	6	10		4		DNA binding / transcription factor	chr2:16044175-16045679 REVERSE
AT5G09880	0.515073	118.651			Group6246		MULTI	4	2	2	7	4	10		5		RNA recognition motif (RRM)-containing protein	chr5:3081646-3085179 REVERSE
AT1G66790	0.515229	24.852					DUAL	0	10	10	10	10	10				unknown protein	chr1:24918012-24918356 REVERSE
AT4G01023	0.515313	42.3627				1	MULTI	1	9	10	9	9	9				zinc finger (C3HC4-type RING finger) family protein	chr4:445844-446720 FORWARD
AT1G57565	0.515396	#DIV/0!				1	SINGLE	3	4	10	9	4	10				FUNCTIONS IN: molecular_function unknown; INVOLVED IN: biological_process unknown; LOCATED IN: cellular_component unknown; BEST Arabidopsis thaliana protein match is: F-box family protein (TAIR:AT1G57580.1); Has 32 Blast hits to 30 proteins in 2 species: Archae - 0; Bacteria - 0; Metazoa - 0; Fungi - 0; Plants - 32; Viruses - 0; Other Eukaryotes - 0 (source: NCBI BLink).	chr1:21319635-21320213 FORWARD
AT5G40430	0.515482	54.0624					MULTI	5	1	1	9	6	10			MYB22, AtMYB22	MYB22 (myb domain protein 22); DNA binding / transcription factor	chr5:16176427-16177731 REVERSE
AT2G03010	0.515969	29.6692	AT2G03010				MULTI	2	7	9	7	9	9				unknown protein	chr2:879247-881471 FORWARD
AT5G23100	0.515999	#DIV/0!					SINGLE	5	1	1	9	4	8		2		unknown protein	chr5:7753557-7754390 FORWARD
AT1G21890	0.516311	102.914					MULTI	4	2	2	10	4	10		2		nodulin MtN21 family protein	chr1:7682808-7685581 REVERSE
AT1G35890	0.517108	8.56802	AT1G35890				DUAL	1	8	8	9	9	10				DNA binding	chr1:13341300-13341953 FORWARD
AT5G40800	0.517385	#DIV/0!					SINGLE	5	1	1	10	1	10				unknown protein	chr5:16334810-16335628 REVERSE
AT1G07050	0.517396	50.2842					MULTI	4	2	2	7	3	10				CONSTANS-like protein-related	chr1:2164327-2165133 REVERSE
AT3G22961	0.517781	#DIV/0!			Group3990		SINGLE	1	8	8	10	9	10				FUNCTIONS IN: molecular_function unknown; INVOLVED IN: regulation of transcription, DNA-dependent; LOCATED IN: nucleus; CONTAINS InterPro DOMAIN/s: Paired amphipathic helix (InterPro:IPR003822); BEST Arabidopsis thaliana protein match is: unknown protein (TAIR:AT3G24093.1); Has 11 Blast hits to 11 proteins in 2 species: Archae - 0; Bacteria - 0; Metazoa - 0; Fungi - 0; Plants - 11; Viruses - 0; O…	chr3:8142138-8142809 FORWARD
AT4G36260	0.517816	217.365			Group5859		DUAL	4	2	2	10	6	10		2	STY2, SRS2	STY2 (STYLISH 2); transcription factor	chr4:17155705-17157006 REVERSE
AT2G37650	0.517867	228.339					DUAL	3	4	4	9	8	9		4		scarecrow-like transcription factor 9 (SCL9)	chr2:15792623-15794779 FORWARD
AT2G27470	0.518706	113.137					MULTI	4	2	2	7	4	10		2	NF-YB11	NF-YB11 (NUCLEAR FACTOR Y, SUBUNIT B11); transcription factor	chr2:11745196-11746375 REVERSE
AT3G55670	0.518879	33.1088	AT3G55670				MULTI	2	7	10	7	9	10				FUNCTIONS IN: molecular_function unknown; INVOLVED IN: biological_process unknown; LOCATED IN: cellular_component unknown; CONTAINS InterPro DOMAIN/s: FBD (InterPro:IPR013596), FBD-like (InterPro:IPR006566); BEST Arabidopsis thaliana protein match is: F-box family protein (TAIR:AT3G52680.2); Has 274 Blast hits to 168 proteins in 2 species: Archae - 0; Bacteria - 0; Metazoa - 0; Fungi - 0; Plants …	chr3:20658013-20659503 REVERSE
AT3G28216	0.519178	#DIV/0!		1			SINGLE	0	10	10	10	10	10				unknown protein	chr3:10523278-10523424 REVERSE
AT4G01328	0.519335	#DIV/0!		1			SINGLE	0	10	10	10	10	10				unknown protein	chr4:550233-550376 REVERSE
AT4G31270	0.519364	74.1826					MULTI	4	2	2	9	6	10		2		transcription factor	chr4:15183291-15184503 REVERSE
AT2G44735	0.519395	38.1226					MULTI	2	6	9	7	9	9				FUNCTIONS IN: molecular_function unknown; INVOLVED IN: biological_process unknown; LOCATED IN: cellular_component unknown; BEST Arabidopsis thaliana protein match is: F-box family protein (TAIR:AT3G18720.1); Has 51 Blast hits to 51 proteins in 5 species: Archae - 0; Bacteria - 0; Metazoa - 1; Fungi - 0; Plants - 50; Viruses - 0; Other Eukaryotes - 0 (source: NCBI BLink).	chr2:18438623-18441641 FORWARD
AT5G44894	0.519553	#DIV/0!		1			SINGLE	0	10	10	10	10	10				unknown protein	chr5:18133145-18133297 FORWARD
AT1G22460	0.52017	148.123					MULTI	5	1	1	9	6	10				unknown protein	chr1:7927530-7930351 REVERSE
AT4G03723	0.520318	6.23083					DUAL	2	7	9	7	10	10				FUNCTIONS IN: molecular_function unknown; INVOLVED IN: biological_process unknown; LOCATED IN: cellular_component unknown; BEST Arabidopsis thaliana protein match is: MED21 (MEDIATOR 21) (TAIR:AT4G04780.2).	chr4:1649665-1650104 REVERSE
AT1G04800	0.520518	#DIV/0!			Group145		SINGLE	5	1	1	9	8	10		2		glycine-rich protein	chr1:1348635-1349237 REVERSE
AT1G49680	0.520557	#DIV/0!	AT1G49680				SINGLE	1	8	8	9	10	10				unknown protein	chr1:18386867-18387166 FORWARD
AT1G01680	0.520651	50.2402					MULTI	4	3	4	9	6	10				U-box domain-containing protein	chr1:246411-248329 REVERSE
AT5G36780	0.520974	78.6592	AT5G36780				MULTI	2	6	9	7	6	10				AT5G36780 and AT5G36690 represent identical copies. The duplication within clone F27C7 is believed an artifact with only one true copy existing.	chr5:14474485-14476588 REVERSE
AT5G23027	0.520998	#DIV/0!		1			SINGLE	0	10	10	10	10	10				unknown protein	chr5:7725573-7725728 REVERSE
AT5G17690	0.521046	207.252			Group6460		MULTI	5	1	1	9	4	10		1	TFL2, LHP1	TFL2 (TERMINAL FLOWER 2); DNA binding / methylated histone residue binding	chr5:5827504-5829537 REVERSE
AT3G28770	0.521186	402.675					MULTI	2	6	9	9	7	10		1		unknown protein	chr3:10796716-10803237 FORWARD
AT5G34870	0.521315	27.0371	AT5G34870				MULTI	1	9	10	9	10	10				zinc knuckle (CCHC-type) family protein	chr5:13185521-13187946 FORWARD
AT1G09625	0.521424	#DIV/0!				1	SINGLE	5	1	1	10	10	10				unknown protein	chr1:3117343-3117567 REVERSE
AT2G03932	0.521571	12.4048	AT2G03932				DUAL	0	10	10	10	10	10				Encodes a defensin-like (DEFL) family protein.	chr2:1213233-1213650 FORWARD
AT1G06170	0.521718	87.3085			Group179		MULTI	5	1	1	9	6	10		1		basic helix-loop-helix (bHLH) family protein	chr1:1885146-1886564 REVERSE
AT2G06570	0.521764	30.4442	AT2G06570		Group2114		MULTI	1	8	8	9	10	10				unknown protein	chr2:2622603-2624902 REVERSE
AT2G42190	0.521783	124.858					DUAL	5	1	1	9	6	8		1		unknown protein	chr2:17583625-17584050 FORWARD
AT3G26561	0.521974	#DIV/0!		1	Group4088		SINGLE	0	10	10	10	10	10				unknown protein	chr3:9753912-9754118 REVERSE
AT2G40440	0.5222	20.6302	AT2G40440				MULTI	2	7	10	9	7	10				BTB/POZ domain-containing protein	chr2:16889212-16891292 REVERSE
AT4G00467	0.522385	27.7945					MULTI	2	7	10	7	9	10				FUNCTIONS IN: molecular_function unknown; INVOLVED IN: biological_process unknown; LOCATED IN: cellular_component unknown; CONTAINS InterPro DOMAIN/s: C2 membrane targeting protein (InterPro:IPR018029), C2 calcium/lipid-binding region, CaLB (InterPro:IPR008973), C2 calcium-dependent membrane targeting (InterPro:IPR000008); BEST Arabidopsis thaliana protein match is: C2 domain-containing protein (…	chr4:214846-216076 REVERSE
AT3G44440	0.522453	#DIV/0!	AT3G44440				DUAL	1	9	9	10	10	10				unknown protein	chr3:16070982-16071256 FORWARD
AT3G07250	0.522984	165.802					MULTI	2	7	9	7	7	10				nuclear transport factor 2 (NTF2) family protein / RNA recognition motif (RRM)-containing protein	chr3:2300579-2308305 REVERSE
ATMG00940	0.523246	#DIV/0!					SINGLE	1	8	8	10	10	10			ORF164	hypothetical protein	chrM:251403-251897 REVERSE
AT1G55928	0.523407	#DIV/0!				1	SINGLE	5	1	1	9	8	10				unknown protein	chr1:20917471-20918367 FORWARD
AT4G19550	0.52414	26.4877					MULTI	4	3	6	10	6	10				transcription regulator/ zinc ion binding	chr4:10659414-10661170 REVERSE
AT4G18080	0.524197	#DIV/0!					SINGLE	1	8	8	10	10	10				unknown protein	chr4:10033210-10033935 REVERSE
AT3G49230	0.524271	63.6142	AT3G49230				DUAL	5	1	1	10	9	10				unknown protein	chr3:18254405-18254907 FORWARD
AT2G22800	0.525051	236.093			Group2469		MULTI	4	2	2	10	4	10		4	HAT9	HAT9; DNA binding / transcription factor	chr2:9704949-9706048 REVERSE
AT4G02541	0.525206	#DIV/0!		1			SINGLE	0	10	10	10	10	10				unknown protein	chr4:1119849-1119989 REVERSE
AT4G28068	0.525272	#DIV/0!		1			SINGLE	1	8	9	10	8	10				unknown protein	chr4:13945738-13945842 FORWARD
AT5G37200	0.526496	#DIV/0!				1	SINGLE	1	8	10	9	8	10				zinc finger (C3HC4-type RING finger) family protein	chr5:14727832-14728485 FORWARD
AT2G45406	0.526605	14.2968			Group3215		DUAL	3	4	4	9	8	10				FUNCTIONS IN: molecular_function unknown; INVOLVED IN: biological_process unknown; LOCATED IN: cellular_component unknown; CONTAINS InterPro DOMAIN/s: Kelch repeat type 1 (InterPro:IPR006652), Galactose oxidase/kelch, beta-propeller (InterPro:IPR011043), Kelch related (InterPro:IPR013089), Kelch-type beta propeller (InterPro:IPR015915); BEST Arabidopsis thaliana protein match is: kelch repeat-con…	chr2:18710961-18711338 REVERSE
AT5G45520	0.526817	#DIV/0!			Group7070		SINGLE	1	8	8	9	9	10				unknown protein	chr5:18449509-18453012 REVERSE
AT5G47306	0.526875	#DIV/0!		1			SINGLE	5	1	8	9	8	10				unknown protein	chr5:19200253-19200375 FORWARD
AT5G28000	0.526972	71.8586					DUAL	3	4	9	4	4	9				Bet v I allergen family protein	chr5:10020679-10021251 FORWARD
AT2G33550	0.527239	118.539					MULTI	5	1	1	9	6	10		1		gt-2-related	chr2:14210180-14211487 REVERSE
AT2G13430	0.527264	13.9234	AT2G13430				MULTI	1	8	9	10	9	9				unknown protein	chr2:5590052-5591422 FORWARD
AT3G21680	0.527359	#DIV/0!					SINGLE	5	1	1	10	8	10				unknown protein	chr3:7633494-7633853 REVERSE
AT4G34550	0.52736	#DIV/0!				1	SINGLE	5	1	1	9	8	9				FUNCTIONS IN: molecular_function unknown; INVOLVED IN: biological_process unknown; LOCATED IN: cellular_component unknown; BEST Arabidopsis thaliana protein match is: F-box family protein (TAIR:AT2G16365.3); Has 23 Blast hits to 23 proteins in 4 species: Archae - 0; Bacteria - 0; Metazoa - 0; Fungi - 0; Plants - 23; Viruses - 0; Other Eukaryotes - 0 (source: NCBI BLink).	chr4:16503201-16504040 FORWARD
AT3G52790	0.527484	#DIV/0!					SINGLE	3	4	4	10	8	10		1		peptidoglycan-binding LysM domain-containing protein	chr3:19566004-19566333 REVERSE
AT5G51870	0.527494	11.9417					MULTI	5	1	1	7	6	10			AGL71	AGL71 (AGAMOUS-LIKE 71); transcription factor	chr5:21085635-21087923 REVERSE
AT5G53270	0.527655	#DIV/0!					SINGLE	0	10	10	10	10	10				seed maturation family protein	chr5:21606271-21606750 REVERSE
AT3G25855	0.527974	30.3115	AT3G25855				MULTI	5	1	1	10	4	10				unknown protein	chr3:9459608-9460267 REVERSE
AT5G46830	0.528277	#DIV/0!					SINGLE	5	1	1	9	4	4				basic helix-loop-helix (bHLH) family protein	chr5:19002719-19004254 FORWARD
AT2G20597	0.52833	31.0875					DUAL	3	4	4	10	10	9				Encodes a Plant thionin family protein	chr2:8873060-8873450 FORWARD
AT2G20825	0.528336	64.8839				1	DUAL	5	1	1	9	4	10			ULT2	ULT2 (ULTRAPETALA 2); DNA binding	chr2:8965845-8966795 REVERSE
AT4G27950	0.528344	#DIV/0!			Group5594		SINGLE	5	1	1	9	8	10			CRF4	CRF4 (CYTOKININ RESPONSE FACTOR 4); DNA binding / transcription factor	chr4:13909732-13910739 REVERSE
AT3G16130	0.528587	164.611					MULTI	2	6	9	10	6	8		48	ATROPGEF13, ROPGEF13	ROPGEF13; Rho guanyl-nucleotide exchange factor	chr3:5466246-5468512 FORWARD
AT2G35070	0.5292	39.8155					MULTI	4	2	2	10	9	9		5		unknown protein	chr2:14783518-14784508 FORWARD
AT3G30235	0.529264	23.3512					MULTI	2	6	10	7	9	8				FUNCTIONS IN: molecular_function unknown; INVOLVED IN: biological_process unknown; LOCATED IN: cellular_component unknown; BEST Arabidopsis thaliana protein match is: hAT dimerisation domain-containing protein (TAIR:AT1G19260.1).	chr3:11882266-11883625 FORWARD
AT4G37840	0.529691	119.813				1	MULTI	2	6	9	9	6	10			HKL3	HKL3 (HEXOKINASE-LIKE 3); ATP binding / fructokinase/ glucokinase/ hexokinase	chr4:17790147-17792198 REVERSE
AT3G23360	0.529713	50.0327					MULTI	2	6	9	9	6	10				protein phosphatase 2C, putative / PP2C, putative	chr3:8355257-8356381 REVERSE
AT4G08967	0.52987	#DIV/0!		1			SINGLE	0	10	10	10	10	10				unknown protein	chr4:5752018-5752128 REVERSE
AT3G53200	0.53019	74.5049					MULTI	5	1	1	10	4	10		1	AtMYB27	AtMYB27 (myb domain protein 27); DNA binding / transcription factor	chr3:19718426-19719394 REVERSE
AT3G61177	0.530682	16.8238					DUAL	1	9	10	10	9	10			LCR53	LCR53 (Low-molecular-weight cysteine-rich 53)	chr3:22644470-22644791 REVERSE
AT1G02450	0.531029	#DIV/0!					SINGLE	5	1	1	10	4	10		2	NIMIN1, NIMIN-1	NIMIN1 (NIM1-INTERACTING 1); protein binding	chr1:498052-498480 REVERSE
AT3G19610	0.531044	237.13			Group3906		MULTI	3	4	4	9	10	10				unknown protein	chr3:6812493-6814660 REVERSE
AT1G49000	0.531386	#DIV/0!					SINGLE	5	1	1	9	4	10		2		unknown protein	chr1:18123559-18124029 REVERSE
AT1G72580	0.531689	#DIV/0!					SINGLE	1	8	10	9	9	10				unknown protein	chr1:27334406-27334702 REVERSE
AT1G62045	0.531748	41.0317					DUAL	5	1	1	9	9	10		4		FUNCTIONS IN: molecular_function unknown; INVOLVED IN: biological_process unknown; LOCATED IN: cellular_component unknown; EXPRESSED IN: 18 plant structures; EXPRESSED DURING: 10 growth stages; BEST Arabidopsis thaliana protein match is: ankyrin repeat family protein (TAIR:AT1G11740.1); Has 11 Blast hits to 11 proteins in 3 species: Archae - 0; Bacteria - 0; Metazoa - 0; Fungi - 0; Plants - 11; V…	chr1:22934905-22935108 REVERSE
AT5G41030	0.53176	#DIV/0!			Group6931	1	SINGLE	5	1	1	9	4	8				TCP family transcription factor, putative	chr5:16428706-16429437 FORWARD
AT2G24615	0.531854	13.8864			Group2521	1	DUAL	2	6	10	10	6	10				Encodes a defensin-like (DEFL) family protein.	chr2:10461199-10462818 FORWARD
AT4G02710	0.531872	226.071					MULTI	3	5	8	9	5	10		5		kinase interacting family protein	chr4:1193516-1197061 REVERSE
AT2G32340	0.531923	71.7089					MULTI	2	6	7	9	6	8		1		FUNCTIONS IN: molecular_function unknown; INVOLVED IN: biological_process unknown; LOCATED IN: cellular_component unknown; EXPRESSED IN: 21 plant structures; EXPRESSED DURING: 13 growth stages; CONTAINS InterPro DOMAIN/s: Pheromone shutdown-related, TraB (InterPro:IPR002816); BEST Arabidopsis thaliana protein match is: TraB family protein (TAIR:AT1G05270.1); Has 393 Blast hits to 393 proteins in …	chr2:13732247-13734361 FORWARD
AT3G29690	0.531941	24.3133	AT3G29690				DUAL	1	9	10	10	9	10				transferase-related	chr3:11540770-11541549 REVERSE
AT3G23220	0.532018	#DIV/0!					SINGLE	5	1	1	10	9	4				DNA binding / transcription factor	chr3:8287969-8288388 FORWARD
AT3G49610	0.532184	#DIV/0!			Group4383	1	SINGLE	0	10	10	10	10	10				DNA binding	chr3:18390413-18391417 REVERSE
AT5G42410	0.53223	#DIV/0!					SINGLE	3	4	10	10	4	8				auxin-responsive family protein	chr5:16964764-16965099 FORWARD
AT5G10880	0.532247	18.0341					MULTI	1	8	10	9	8	9				tRNA synthetase-related / tRNA ligase-related	chr5:3432693-3433867 FORWARD
AT3G57270	0.532289	165.809			Group4623	1	MULTI	5	1	1	9	4	10			BG1	BG1 (BETA-1,3-GLUCANASE 1); catalytic/ cation binding / hydrolase, hydrolyzing O-glycosyl compounds	chr3:21191336-21193118 REVERSE
AT2G13720	0.532409	29.3002	AT2G13720				MULTI	1	9	10	9	10	10				ATP binding / DNA binding / DNA topoisomerase (ATP-hydrolyzing)	chr2:5724039-5725248 FORWARD
AT3G45180	0.532565	#DIV/0!					SINGLE	5	1	9	9	1	10				ubiquitin family protein	chr3:16538991-16539212 REVERSE
AT5G26114	0.532946	#DIV/0!		1			SINGLE	1	8	10	9	8	10				unknown protein	chr5:9120688-9120960 REVERSE
AT3G52280	0.533088	77.6983					MULTI	3	4	6	9	4	10			GTE6	GTE6 (GENERAL TRANSCRIPTION FACTOR GROUP E6); DNA binding / H3/H4 histone acetyltransferase	chr3:19389103-19391289 REVERSE
AT4G16040	0.533198	#DIV/0!					SINGLE	1	9	9	10	10	10				unknown protein	chr4:9087182-9087454 REVERSE
AT5G27606	0.533294	18.1364	AT5G27606				MULTI	1	9	10	9	10	10				unknown protein	chr5:9752002-9753404 FORWARD
AT5G49240	0.533651	36.3413					MULTI	2	6	10	9	6	8			APRR4, PRR4	APRR4 (PSEUDO-RESPONSE REGULATOR 4); transcription factor/ two-component response regulator	chr5:19962934-19964351 FORWARD
AT2G17723	0.533851	30.2542					DUAL	3	5	10	10	5	10				Encodes a defensin-like (DEFL) family protein.	chr2:7700134-7700675 FORWARD
AT4G09530	0.534281	#DIV/0!					SINGLE	3	4	10	10	4	10				auxin-responsive family protein	chr4:6029413-6029724 REVERSE
AT5G17480	0.534466	#DIV/0!				1	SINGLE	5	1	4	9	1	4			APC1	APC1 (ARABIDOPSIS POLLEN CALCIUM-BINDING PROTEIN 1); calcium ion binding	chr5:5762689-5762940 FORWARD
AT1G23680	0.534528	#DIV/0!					MULTI	0	10	10	10	10	10				unknown protein	chr1:8376687-8377156 REVERSE
AT2G29452	0.53493	#DIV/0!		1			SINGLE	0	10	10	10	10	10				unknown protein	chr2:12625854-12625985 REVERSE
AT3G24517	0.535285	#DIV/0!					DUAL	1	8	8	9	10	10				unknown protein	chr3:8938106-8938641 REVERSE
AT5G64905	0.535589	#DIV/0!					SINGLE	5	1	1	9	4	9			PROPEP3	PROPEP3 (Elicitor peptide 3 precursor)	chr5:25939634-25939924 FORWARD
AT2G31985	0.535857	80.6929					MULTI	5	1	1	7	4	10				unknown protein	chr2:13614086-13615619 REVERSE
AT4G36700	0.536036	144.406					MULTI	4	2	2	7	4	10		55		cupin family protein	chr4:17298443-17300337 REVERSE
AT5G06230	0.536129	55.7666					MULTI	5	1	1	7	6	10		5		unknown protein	chr5:1885407-1887071 REVERSE
AT2G04420	0.536244	#DIV/0!					SINGLE	5	1	1	10	9	10				nucleic acid binding	chr2:1535561-1536226 FORWARD
AT2G19380	0.536459	111.463					MULTI	2	6	9	9	6	9				RNA recognition motif (RRM)-containing protein	chr2:8383856-8386604 FORWARD
AT1G73850	0.536713	209.096					MULTI	5	1	1	9	6	8		2		structural constituent of ribosome	chr1:27767949-27770386 FORWARD
AT4G02160	0.536834	#DIV/0!					SINGLE	5	1	10	9	1	10				unknown protein	chr4:955101-955652 REVERSE
AT1G75870	0.537067	138.984					DUAL	4	2	2	10	8	10				unknown protein	chr1:28486532-28487114 FORWARD
AT3G32100	0.53711	19.0721					DUAL	0	10	10	10	10	10				unknown protein	chr3:13096971-13097304 FORWARD
AT5G11080	0.537297	51.9273				1	MULTI	5	1	1	7	9	10				ubiquitin family protein	chr5:3517449-3519449 REVERSE
AT1G28180	0.537694	#DIV/0!					DUAL	1	8	10	9	8	10				ATP binding / ATP-dependent helicase/ helicase/ nucleic acid binding	chr1:9843084-9845002 REVERSE
AT3G46090	0.537748	#DIV/0!					SINGLE	5	1	1	9	8	10		1	ZAT7	ZAT7; nucleic acid binding / transcription factor/ zinc ion binding	chr3:16926304-16926810 REVERSE
AT4G15300	0.537855	117.161			Group5209		MULTI	2	6	10	9	6	10			CYP702A2	CYP702A2; electron carrier/ heme binding / iron ion binding / monooxygenase/ oxygen binding	chr4:8730723-8732748 REVERSE
AT1G12320	0.537984	24.1392					DUAL	5	1	1	10	4	8		3		unknown protein	chr1:4189424-4190209 FORWARD
AT4G17440	0.538094	58.4435			Group5281		MULTI	5	1	1	9	6	10		2		unknown protein	chr4:9727848-9728823 FORWARD
AT5G04290	0.538189	269.509			Group6092		MULTI	2	6	6	7	6	8			KTF1	KTF1 (KOW DOMAIN-CONTAINING TRANSCRIPTION FACTOR 1); nucleotide binding	chr5:1196069-1202653 FORWARD
AT2G19150	0.538344	94.2236					MULTI	1	9	10	9	9	9				pectinesterase family protein	chr2:8305100-8307444 FORWARD
AT5G55660	0.538503	283.074					MULTI	4	2	2	6	4	8		15		LOCATED IN: mitochondrion; EXPRESSED IN: 24 plant structures; EXPRESSED DURING: 13 growth stages; CONTAINS InterPro DOMAIN/s: DEK, C-terminal (InterPro:IPR014876); BEST Arabidopsis thaliana protein match is: unknown protein (TAIR:AT4G26630.2); Has 348612 Blast hits to 121147 proteins in 2910 species: Archae - 1231; Bacteria - 38190; Metazoa - 148268; Fungi - 42547; Plants - 15024; Viruses - 2447;…	chr5:22539375-22543142 FORWARD
AT1G13650	0.538757	46.0513			Group413		MULTI	4	2	2	7	9	10		5		FUNCTIONS IN: molecular_function unknown; INVOLVED IN: biological_process unknown; LOCATED IN: cellular_component unknown; EXPRESSED IN: 15 plant structures; EXPRESSED DURING: 6 growth stages; BEST Arabidopsis thaliana protein match is: 18S pre-ribosomal assembly protein gar2-related (TAIR:AT2G03810.4); Has 3725 Blast hits to 1574 proteins in 203 species: Archae - 2; Bacteria - 168; Metazoa - 816…	chr1:4680571-4681903 REVERSE
AT5G39690	0.539437	39.3173	AT5G39690				MULTI	1	9	10	10	10	9			ANAC093	ANAC093 (Arabidopsis NAC domain containing protein 93); transcription factor	chr5:15888171-15890187 FORWARD
AT4G01030	0.539626	#DIV/0!					SINGLE	1	8	8	9	8	10		7		pentatricopeptide (PPR) repeat-containing protein	chr4:448336-449838 REVERSE
AT3G55252	0.539874	#DIV/0!	AT3G55252			1	SINGLE	5	1	1	9	4	10				LOCATED IN: endomembrane system; CONTAINS InterPro DOMAIN/s: Plant self-incompatibility S1 (InterPro:IPR010264); BEST Arabidopsis thaliana protein match is: unknown protein (TAIR:AT3G55254.1); Has 81 Blast hits to 78 proteins in 7 species: Archae - 0; Bacteria - 0; Metazoa - 0; Fungi - 0; Plants - 81; Viruses - 0; Other Eukaryotes - 0 (source: NCBI BLink).	chr3:20480799-20481299 REVERSE
AT1G32740	0.54003	126.062			Group930		MULTI	5	1	1	7	5	8		2		protein binding / zinc ion binding	chr1:11844883-11846082 FORWARD
AT5G04020	0.540071	333.675			Group6082		MULTI	2	6	6	9	6	10				calmodulin binding	chr5:1081980-1086546 REVERSE
AT4G12050	0.540134	#DIV/0!					SINGLE	5	1	1	9	8	10		3		DNA-binding protein-related	chr4:7220139-7221158 REVERSE
AT5G03400	0.540235	50.3415	AT5G03400				DUAL	1	9	10	9	10	10				unknown protein	chr5:837919-839202 REVERSE
AT4G31320	0.540332	#DIV/0!					SINGLE	5	1	10	9	1	10				auxin-responsive protein, putative / small auxin up RNA (SAUR_C)	chr4:15193993-15194562 REVERSE
AT3G19650	0.540582	51.1865			Group3908		MULTI	4	2	2	7	4	8		2		cyclin-related	chr3:6823543-6825174 FORWARD
AT1G02965	0.541275	15.6403				1	MULTI	2	6	7	10	9	10				unknown protein	chr1:671661-672814 REVERSE
AT1G05136	0.541633	#DIV/0!		1			SINGLE	1	9	10	10	9	10				unknown protein	chr1:1478923-1479063 FORWARD
AT1G26771	0.541775	#DIV/0!		1			SINGLE	0	10	10	10	10	10				unknown protein	chr1:9263169-9263273 REVERSE
AT3G29075	0.54201	227.054					DUAL	4	2	2	8	4	10		3		glycine-rich protein	chr3:11051645-11052629 REVERSE
AT1G77765	0.54214	11.8559					DUAL	4	2	2	10	6	9				unknown protein	chr1:29245081-29245959 FORWARD
AT3G49730	0.542354	#DIV/0!					SINGLE	3	4	8	9	4	10		2		EXPRESSED IN: 19 plant structures; EXPRESSED DURING: 9 growth stages; CONTAINS InterPro DOMAIN/s: Pentatricopeptide repeat (InterPro:IPR002885); BEST Arabidopsis thaliana protein match is: pentatricopeptide (PPR) repeat-containing protein (TAIR:AT5G65820.1); Has 25923 Blast hits to 13097 proteins in 1477 species: Archae - 105; Bacteria - 3757; Metazoa - 995; Fungi - 405; Plants - 17052; Viruses -…	chr3:18445730-18447646 REVERSE
AT5G20640	0.5424	96.0644					MULTI	4	2	2	10	6	9				unknown protein	chr5:6984379-6985205 FORWARD
AT5G02220	0.542643	#DIV/0!					SINGLE	5	1	1	9	8	10				unknown protein	chr5:441884-442102 REVERSE
AT2G18050	0.5427	#DIV/0!					DUAL	4	2	2	4	4	9		13	HIS1-3	HIS1-3 (HISTONE H1-3); DNA binding / nucleosomal DNA binding	chr2:7846095-7846670 FORWARD
AT3G42723	0.542773	88.2949	AT3G42723				MULTI	2	7	9	7	9	10				ATP binding / aminoacyl-tRNA ligase/ nucleotide binding	chr3:14838392-14841189 REVERSE
AT1G53705	0.54285	7.59771					MULTI	2	6	8	6	10	10				ATP binding / aminoacyl-tRNA ligase/ nucleotide binding	chr1:20050475-20051451 REVERSE
AT1G18265	0.542906	#DIV/0!					SINGLE	5	1	1	9	4	10				unknown protein	chr1:6282338-6283180 REVERSE
AT2G38823	0.543094	44.4275			Group2985		MULTI	5	1	1	10	4	9				unknown protein	chr2:16224105-16225245 FORWARD
AT5G51760	0.543131	108.739			Group7228		MULTI	4	2	9	9	4	8		2	AHG1	AHG1 (ABA-hypersensitive germination 1); catalytic/ protein serine/threonine phosphatase	chr5:21026916-21028912 FORWARD
AT4G13840	0.543475	140.1			Group5166		DUAL	4	2	2	4	4	10		18		transferase family protein	chr4:8014088-8016326 REVERSE
AT5G16090	0.543487	21.5769				1	MULTI	2	6	10	9	6	10				INVOLVED IN: protein modification process; CONTAINS InterPro DOMAIN/s: Ubiquitin-associated/translation elongation factor EF1B, N-terminal, eukaryote (InterPro:IPR015940), Ubiquitin-associated/translation elongation factor EF1B, N-terminal (InterPro:IPR000449), Ubiquitin (InterPro:IPR000626), UV excision repair protein Rad23, C-terminal (InterPro:IPR014761), UBA-like (InterPro:IPR009060); BEST Ar…	chr5:5255797-5257230 REVERSE
AT5G28010	0.543673	#DIV/0!					DUAL	5	1	9	9	1	10				Bet v I allergen family protein	chr5:10024813-10025382 FORWARD
AT2G14820	0.543927	115.589					MULTI	4	2	9	7	2	8			NPY2	NPY2 (NAKED PINS IN YUC MUTANTS 2); protein binding / signal transducer	chr2:6358864-6361300 FORWARD
AT1G54230	0.543949	27.159					MULTI	4	2	2	9	7	9				DNA binding	chr1:20250954-20252151 FORWARD
AT1G01830	0.543962	53.6746			Group37		DUAL	4	2	2	9	9	10		5		armadillo/beta-catenin repeat family protein	chr1:298717-300441 REVERSE
AT4G03940	0.544033	28.2405					MULTI	1	9	9	9	10	10				unknown protein	chr4:1873624-1875233 FORWARD
AT3G57980	0.544307	233.001					MULTI	2	6	8	7	6	10		2		DNA-binding bromodomain-containing protein	chr3:21466919-21469148 REVERSE
AT3G51220	0.544348	67.1469					DUAL	5	1	1	9	6	10				unknown protein	chr3:19021943-19022612 REVERSE
AT5G08141	0.544661	#DIV/0!				1	SINGLE	1	9	9	9	10	10			AtbZIP75	AtbZIP75 (Arabidopsis thaliana basic leucine-zipper 75); DNA binding / transcription factor	chr5:2619142-2619555 FORWARD
AT1G64585	0.544868	#DIV/0!					SINGLE	1	9	10	9	10	10			RTFL22, DVL12	RTFL22 (ROTUNDIFOLIA LIKE 22)	chr1:23989933-23990097 REVERSE
AT1G31200	0.544932	38.9362					MULTI	5	1	6	10	1	10		6	ATPP2-A9	ATPP2-A9 (Phloem protein 2-A9); carbohydrate binding	chr1:11146923-11147678 REVERSE
AT4G38300	0.545022	#DIV/0!			Group5935		MULTI	2	6	6	9	6	10				glycosyl hydrolase family 10 protein	chr4:17944556-17945491 REVERSE
AT3G04360	0.545099	#DIV/0!				1	SINGLE	5	1	1	9	4	10				FUNCTIONS IN: molecular_function unknown; INVOLVED IN: biological_process unknown; LOCATED IN: cellular_component unknown; EXPRESSED IN: 9 plant structures; EXPRESSED DURING: L mature pollen stage, M germinated pollen stage, 4 anthesis, C globular stage, petal differentiation and expansion stage; CONTAINS InterPro DOMAIN/s: C2 membrane targeting protein (InterPro:IPR018029), C2 calcium/lipid-bind…	chr3:1157025-1158200 REVERSE
AT4G34135	0.545103	187.111	AT4G34135		Group5788		DUAL	5	1	1	9	5	10		10	UGT73B2	UGT73B2 (UDP-GLUCOSYLTRANSFERASE 73B2); UDP-glucosyltransferase/ UDP-glycosyltransferase/ flavonol 3-O-glucosyltransferase/ quercetin 7-O-glucosyltransferase	chr4:16345476-16347016 REVERSE
AT5G54480	0.545272	#DIV/0!					SINGLE	1	8	8	9	9	9				unknown protein	chr5:22118004-22120166 FORWARD
AT3G43420	0.545431	#DIV/0!	AT3G43420				SINGLE	5	1	1	10	10	9				unknown protein	chr3:15345339-15345545 FORWARD
AT4G04580	0.545462	38.4837	AT4G04580			1	MULTI	0	10	10	10	10	10				myb family transcription factor	chr4:2293761-2294906 REVERSE
AT4G02425	0.545772	98.0512			Group4879		DUAL	5	1	1	10	6	10				unknown protein	chr4:1067531-1068663 REVERSE
AT5G25340	0.545834	22.4871					MULTI	4	2	2	9	6	9		8		unknown protein	chr5:8793238-8794211 FORWARD
AT1G41820	0.545875	68.1443	AT1G41820				MULTI	1	9	10	9	10	10				unknown protein	chr1:15582423-15585143 REVERSE
AT4G38260	0.545925	54.1505					MULTI	4	2	2	9	4	10		5		unknown protein	chr4:17937077-17938210 REVERSE
AT2G23321	0.545981	#DIV/0!		1			SINGLE	0	10	10	10	10	10				unknown protein	chr2:9926378-9926518 FORWARD
AT3G58080	0.545986	10.4816					DUAL	0	10	10	10	10	10				unknown protein	chr3:21510306-21510562 REVERSE
AT2G44260	0.546172	7.07154					DUAL	4	2	2	9	4	8		9		unknown protein	chr2:18295988-18297739 FORWARD
AT5G02370	0.546276	13.8058					MULTI	4	2	2	9	6	8		1		kinesin motor protein-related	chr5:503444-506388 FORWARD
AT2G17940	0.546761	97.9681				1	DUAL	5	1	1	9	10	8				unknown protein	chr2:7802878-7803815 FORWARD
AT4G09950	0.546881	57.53					MULTI	4	2	9	7	2	8				avirulence-responsive family protein / avirulence induced gene (AIG1) family protein	chr4:6234762-6236312 FORWARD
AT4G31830	0.546902	#DIV/0!					SINGLE	5	1	1	9	4	10		1		unknown protein	chr4:15400803-15401105 REVERSE
AT3G44690	0.546973	#DIV/0!			Group4252		SINGLE	1	9	9	9	10	10		1		unknown protein	chr3:16230685-16234215 REVERSE
AT3G46020	0.547525	30.029					MULTI	4	2	2	10	4	10		3		RNA-binding protein, putative	chr3:16912511-16913250 REVERSE
AT4G36070	0.547663	57.7745				1	MULTI	5	1	1	9	4	10			CPK18	CPK18; ATP binding / calcium ion binding / calmodulin-dependent protein kinase/ protein kinase/ protein serine/threonine kinase	chr4:17056907-17059595 REVERSE
AT1G61260	0.547807	125.729					DUAL	5	1	1	9	5	10		4		unknown protein	chr1:22593756-22594986 REVERSE
AT3G54550	0.547962	64.4219					MULTI	2	6	9	10	7	10				unknown protein	chr3:20193627-20194663 REVERSE
AT1G51930	0.548048	#DIV/0!				1	SINGLE	5	1	1	9	8	10				zinc finger (C3HC4-type RING finger) family protein	chr1:19294838-19295236 REVERSE
AT5G46810	0.548118	46.2376			Group7107		MULTI	2	7	7	10	10	9		4		unknown protein	chr5:18991164-18993314 FORWARD
AT1G52343	0.548633	#DIV/0!		1			SINGLE	5	1	1	10	8	10				unknown protein	chr1:19494226-19494441 REVERSE
AT2G46840	0.548671	29.7832					DUAL	3	4	4	9	10	10				FUNCTIONS IN: molecular_function unknown; INVOLVED IN: biological_process unknown; LOCATED IN: cellular_component unknown; CONTAINS InterPro DOMAIN/s: Protein of unknown function DUF724 (InterPro:IPR007930); BEST Arabidopsis thaliana protein match is: 3' exoribonuclease family domain 1 protein-related (TAIR:AT2G47220.1); Has 41 Blast hits to 41 proteins in 5 species: Archae - 0; Bacteria - 0; Met…	chr2:19249191-19249909 REVERSE
AT4G16680	0.548686	#DIV/0!					DUAL	1	8	8	9	9	10				RNA helicase, putative	chr4:9388071-9390774 REVERSE
AT1G10155	0.548811	35.152					MULTI	5	1	4	9	1	10			ATPP2-A10	ATPP2-A10 (PHLOEM PROTEIN 2-A10)	chr1:3327637-3328448 REVERSE
AT4G22250	0.549041	#DIV/0!			Group5410		SINGLE	5	1	1	10	4	10		2		zinc finger (C3HC4-type RING finger) family protein	chr4:11767685-11768329 REVERSE
AT5G66540	0.549134	121.192					MULTI	4	2	2	7	6	10		2		FUNCTIONS IN: molecular_function unknown; INVOLVED IN: rRNA processing; LOCATED IN: cytosol, nucleolus, nucleus; EXPRESSED IN: 22 plant structures; EXPRESSED DURING: 12 growth stages; CONTAINS InterPro DOMAIN/s: U3 small nucleolar ribonucleoprotein complex, subunit Mpp10p (InterPro:IPR012173), Mpp10 protein (InterPro:IPR007151); Has 76240 Blast hits to 38667 proteins in 1479 species: Archae - 252…	chr5:26556653-26559310 REVERSE
AT3G58230	0.549162	35.2645					DUAL	1	9	9	10	10	10				unknown protein	chr3:21566860-21567396 REVERSE
AT5G42710	0.549189	118.751				1	MULTI	2	6	9	7	9	8				unknown protein	chr5:17125578-17128696 FORWARD
AT5G01380	0.549206	210.48			Group6004		DUAL	4	2	2	9	4	10		2		transcription factor	chr5:155784-157451 REVERSE
AT2G01280	0.549266	75.8873	AT2G01280			1	MULTI	2	6	7	7	6	9			MEE65	MEE65 (maternal effect embryo arrest 65); RNA polymerase II transcription factor/ cation:chloride symporter	chr2:145676-148784 FORWARD
AT4G17990	0.549385	42.076	AT4G17990				MULTI	2	6	6	9	6	10				unknown protein	chr4:9984512-9988253 REVERSE
AT1G80810	0.54952	43.8555			Group1970		MULTI	4	3	3	7	6	8		7		binding	chr1:30365575-30368898 FORWARD
AT1G09170	0.550015	165.068					MULTI	2	6	9	7	6	10				kinesin motor protein-related	chr1:2956589-2962207 REVERSE
AT3G45443	0.550572	78.1266					MULTI	5	1	1	9	9	10				unknown protein	chr3:16668523-16669296 REVERSE
AT3G58300	0.550597	74.1282					DUAL	1	9	9	9	10	10				unknown protein	chr3:21582764-21583390 REVERSE
AT3G58290	0.550604	55.1013				1	MULTI	5	1	1	7	10	10				meprin and TRAF homology domain-containing protein / MATH domain-containing protein	chr3:21580572-21581861 REVERSE
AT2G01360	0.550739	#DIV/0!					SINGLE	5	1	1	10	10	9				FUNCTIONS IN: molecular_function unknown; INVOLVED IN: biological_process unknown; LOCATED IN: cellular_component unknown; CONTAINS InterPro DOMAIN/s: Pentatricopeptide repeat (InterPro:IPR002885); BEST Arabidopsis thaliana protein match is: pentatricopeptide (PPR) repeat-containing protein (TAIR:AT2G01390.1); Has 188 Blast hits to 187 proteins in 10 species: Archae - 0; Bacteria - 0; Metazoa - 0…	chr2:168003-168479 FORWARD
AT4G30830	0.550976	143.53				1	MULTI	4	2	2	9	7	10				unknown protein	chr4:15015506-15016683 REVERSE
AT5G63530	0.551311	116.287			Group7580		MULTI	4	2	2	9	2	8		6	ATFP3, FP3	ATFP3; metal ion binding / transition metal ion binding	chr5:25433279-25435614 FORWARD
AT3G51960	0.551425	43.3666					MULTI	4	2	2	10	6	10		2		bZIP family transcription factor	chr3:19282828-19284064 REVERSE
AT1G26761	0.552157	#DIV/0!			Group769		SINGLE	5	1	1	9	4	10				unknown protein	chr1:9250269-9251603 REVERSE
AT2G35090	0.552336	35.1118					MULTI	5	1	1	10	9	9				unknown protein	chr2:14792187-14793030 FORWARD
AT5G35390	0.55272	210.487					DUAL	1	8	9	10	8	8				leucine-rich repeat transmembrane protein kinase, putative	chr5:13596918-13598976 FORWARD
AT4G34780	0.552769	#DIV/0!					SINGLE	1	8	10	10	8	10				auxin-responsive family protein	chr4:16592397-16592717 REVERSE
AT3G03820	0.553392	#DIV/0!					SINGLE	5	1	8	10	1	10				auxin-responsive protein, putative	chr3:976933-977223 REVERSE
AT2G44304	0.553649	#DIV/0!		1	Group3183		SINGLE	0	10	10	10	10	10				unknown protein	chr2:18308758-18308913 FORWARD
AT1G62840	0.553807	43.2885					DUAL	5	1	1	10	4	8				unknown protein	chr1:23271481-23272407 FORWARD
AT1G08170	0.554003	#DIV/0!				1	SINGLE	5	1	1	9	1	10				histone H2B family protein	chr1:2562941-2563672 REVERSE
AT4G22370	0.554012	28.9195					MULTI	5	1	1	9	5	10				unknown protein	chr4:11810169-11810957 REVERSE
AT5G56369	0.55407	17.1452			Group7370		DUAL	0	10	10	10	10	10				Encodes a defensin-like (DEFL) family protein.	chr5:22835446-22835823 FORWARD
AT5G39540	0.554271	43.5567					DUAL	1	9	10	10	9	10				FUNCTIONS IN: molecular_function unknown; INVOLVED IN: biological_process unknown; LOCATED IN: cellular_component unknown; CONTAINS InterPro DOMAIN/s: F-box associated type 3 (InterPro:IPR013187); BEST Arabidopsis thaliana protein match is: anac063 (Arabidopsis NAC domain containing protein 63); transcription factor (TAIR:AT3G55210.1); Has 64 Blast hits to 64 proteins in 1 species: Archae - 0; Ba…	chr5:15833743-15834420 REVERSE
AT3G09230	0.554307	93.3758					DUAL	5	1	1	10	4	8			AtMYB1	AtMYB1 (myb domain protein 1); DNA binding / transcription factor	chr3:2833460-2835134 FORWARD
AT4G19060	0.554365	#DIV/0!					SINGLE	5	1	1	9	4	10		2		disease resistance protein-related	chr4:10445082-10446233 REVERSE
AT2G24650	0.554498	182.258	AT2G24650				MULTI	2	6	6	9	6	10		2		DNA binding / transcription factor	chr2:10480728-10487571 REVERSE
AT1G09720	0.554764	191.528					DUAL	3	4	4	9	4	10				kinase interacting family protein	chr1:3144438-3147303 REVERSE
AT3G49601	0.555142	216.485			Group4383		DUAL	4	2	2	9	9	10				FUNCTIONS IN: molecular_function unknown; INVOLVED IN: biological_process unknown; LOCATED IN: cellular_component unknown; CONTAINS InterPro DOMAIN/s: mRNA splicing factor, Cwf21 (InterPro:IPR013170); BEST Arabidopsis thaliana protein match is: unknown protein (TAIR:AT4G37820.1); Has 58354 Blast hits to 32469 proteins in 1203 species: Archae - 56; Bacteria - 5471; Metazoa - 26539; Fungi - 6511; P…	chr3:18387504-18389279 REVERSE
AT5G28070	0.555192	11.4535	AT5G28070				DUAL	1	9	10	9	10	10				unknown protein	chr5:10083170-10083519 FORWARD
AT1G67790	0.555206	17.1686					MULTI	1	8	8	9	9	10		1		unknown protein	chr1:25417542-25420099 REVERSE
AT2G03320	0.555284	17.4488					DUAL	0	10	10	10	10	10				unknown protein	chr2:1007382-1007945 FORWARD
AT5G61260	0.555389	#DIV/0!	AT5G61260				SINGLE	3	4	9	9	4	9				chromosome scaffold protein-related	chr5:24637109-24638599 FORWARD
AT5G27238	0.555432	#DIV/0!					SINGLE	1	8	8	10	10	10				FUNCTIONS IN: molecular_function unknown; INVOLVED IN: biological_process unknown; LOCATED IN: endomembrane system; CONTAINS InterPro DOMAIN/s: Plant self-incompatibility S1 (InterPro:IPR010264); BEST Arabidopsis thaliana protein match is: self-incompatibility protein-related (TAIR:AT2G06090.1); Has 47 Blast hits to 47 proteins in 3 species: Archae - 0; Bacteria - 0; Metazoa - 0; Fungi - 0; Plant…	chr5:9593983-9594390 REVERSE
AT4G26880	0.555494	#DIV/0!					SINGLE	1	9	10	9	10	10				stigma-specific Stig1 family protein	chr4:13508265-13508723 REVERSE
AT1G33500	0.555584	33.1731					MULTI	4	3	3	10	6	8				FUNCTIONS IN: molecular_function unknown; INVOLVED IN: biological_process unknown; LOCATED IN: cellular_component unknown; EXPRESSED IN: sperm cell, embryo, flower; EXPRESSED DURING: petal differentiation and expansion stage, D bilateral stage; BEST Arabidopsis thaliana protein match is: kinase interacting family protein (TAIR:AT3G22790.1); Has 3639 Blast hits to 2952 proteins in 364 species: Arc…	chr1:12152774-12154680 FORWARD
AT3G06910	0.555648	86.2689					MULTI	4	2	2	10	4	10		3	ULP1A	ULP1A (UB-LIKE PROTEASE 1A); SUMO-specific protease/ cysteine-type peptidase	chr3:2178905-2181188 REVERSE
AT5G60010	0.555759	213.347					MULTI	2	6	9	9	6	8				FAD binding / calcium ion binding / electron carrier/ iron ion binding / oxidoreductase/ oxidoreductase, acting on NADH or NADPH, with oxygen as acceptor / peroxidase/ superoxide-generating NADPH oxidase	chr5:24160456-24164755 FORWARD
AT3G07730	0.555796	#DIV/0!					SINGLE	1	8	8	9	9	9		2		unknown protein	chr3:2468185-2469606 FORWARD
AT1G74250	0.55602	173.44			Group1753		MULTI	2	6	9	9	6	9		1		DNAJ heat shock N-terminal domain-containing protein	chr1:27920328-27922414 FORWARD
AT2G23690	0.556023	65.096	AT2G23690				MULTI	1	8	8	9	9	9		3		unknown protein	chr2:10072297-10075969 FORWARD
AT2G28210	0.556046	58.1485			Group2633		MULTI	4	3	9	7	4	8			ATACA2	ATACA2 (ALPHA CARBONIC ANHYDRASE 2); carbonate dehydratase/ zinc ion binding	chr2:12029997-12032338 FORWARD
AT3G17845	0.556209	#DIV/0!		1			SINGLE	0	10	10	10	10	10				unknown protein	chr3:6109203-6109325 REVERSE
AT3G11260	0.556306	69.7856					DUAL	4	2	2	10	4	8			WOX5	WOX5 (WUSCHEL RELATED HOMEOBOX 5); transcription factor	chr3:3527606-3528263 FORWARD
AT3G28540	0.556313	#DIV/0!					SINGLE	5	1	4	10	8	4		3		AAA-type ATPase family protein	chr3:10694444-10695976 FORWARD
AT4G19590	0.556609	#DIV/0!					DUAL	1	8	9	9	8	9				DNAJ heat shock N-terminal domain-containing protein	chr4:10671199-10672290 FORWARD
AT1G33870	0.556821	60.8929					MULTI	2	6	6	10	6	10				avirulence-responsive protein, putative / avirulence induced gene protein, putative / AIG protein, putative	chr1:12301325-12302467 REVERSE
AT2G23340	0.556898	#DIV/0!					SINGLE	5	1	1	9	4	8		5		AP2 domain-containing transcription factor, putative	chr2:9938186-9938716 FORWARD
AT3G21860	0.557008	#DIV/0!				1	SINGLE	5	1	1	9	1	10			ASK10	ASK10 (ARABIDOPSIS SKP1-LIKE 10); protein binding / ubiquitin-protein ligase	chr3:7699777-7700235 REVERSE
AT2G01340	0.557457	263.386					MULTI	4	2	2	9	4	9		5		unknown protein	chr2:164014-165068 FORWARD
AT3G24140	0.557805	165.634					MULTI	4	2	2	9	6	10		1	FMA	FMA (FAMA); DNA binding / transcription activator/ transcription factor	chr3:8715525-8717772 REVERSE
AT5G10120	0.557857	#DIV/0!					SINGLE	5	1	9	10	8	4				ethylene insensitive 3 family protein	chr5:3169732-3171147 FORWARD
AT2G32460	0.557974	127.276					MULTI	5	1	1	10	4	10		2	MYB101, ATMYB101, ATM1	MYB101; DNA binding / transcription factor	chr2:13782419-13784363 REVERSE
AT1G54240	0.557995	37.1299					MULTI	4	2	2	10	7	10				DNA binding	chr1:20253088-20254494 FORWARD
AT1G17330	0.558258	78.0146					MULTI	4	2	2	7	4	8		2		metal-dependent phosphohydrolase HD domain-containing protein-related	chr1:5929966-5931595 FORWARD
AT1G50450	0.558601	105.423	AT1G50450				MULTI	5	1	1	7	4	10		7		binding / catalytic	chr1:18687902-18690348 REVERSE
AT4G00651	0.558624	21.9579					DUAL	1	9	9	9	9	10				FUNCTIONS IN: molecular_function unknown; INVOLVED IN: biological_process unknown; LOCATED IN: endomembrane system; BEST Arabidopsis thaliana protein match is: FSD2 (FE SUPEROXIDE DISMUTASE 2); superoxide dismutase (TAIR:AT5G51100.1).	chr4:271487-271879 REVERSE
AT3G51230	0.559076	110.657					DUAL	5	1	1	10	4	10				unknown protein	chr3:19023565-19024285 REVERSE
AT1G70270	0.559462	#DIV/0!					SINGLE	5	1	1	9	4	10		1		ATP binding / DNA binding	chr1:26464427-26464687 FORWARD
AT3G46890	0.559607	#DIV/0!					SINGLE	5	1	1	10	4	10		4		FUNCTIONS IN: molecular_function unknown; INVOLVED IN: biological_process unknown; LOCATED IN: cellular_component unknown; BEST Arabidopsis thaliana protein match is: MEE60 (maternal effect embryo arrest 60) (TAIR:AT5G05950.1); Has 61 Blast hits to 61 proteins in 8 species: Archae - 0; Bacteria - 0; Metazoa - 0; Fungi - 0; Plants - 61; Viruses - 0; Other Eukaryotes - 0 (source: NCBI BLink).	chr3:17266416-17267030 REVERSE
AT2G34610	0.559861	#DIV/0!			Group2833		SINGLE	5	1	1	10	9	9		3		unknown protein	chr2:14575467-14576339 FORWARD
AT2G24680	0.560083	127.985			Group2522		MULTI	2	6	6	9	7	10				transcriptional factor B3 family protein	chr2:10493887-10498331 REVERSE
AT1G52191	0.560098	26.8498					MULTI	2	6	10	10	6	10				FUNCTIONS IN: molecular_function unknown; INVOLVED IN: biological_process unknown; LOCATED IN: cellular_component unknown; BEST Arabidopsis thaliana protein match is: thioesterase family protein (TAIR:AT3G16175.1); Has 195 Blast hits to 195 proteins in 51 species: Archae - 0; Bacteria - 0; Metazoa - 66; Fungi - 28; Plants - 97; Viruses - 0; Other Eukaryotes - 4 (source: NCBI BLink).	chr1:19439367-19441400 REVERSE
AT5G28052	0.560105	#DIV/0!		1			SINGLE	1	8	8	10	10	10	as-siRNA			unknown protein	chr5:10050222-10050317 REVERSE
AT4G27980	0.560131	#DIV/0!					SINGLE	3	4	4	9	8	9		2		FUNCTIONS IN: molecular_function unknown; INVOLVED IN: biological_process unknown; LOCATED IN: cellular_component unknown; EXPRESSED IN: 11 plant structures; EXPRESSED DURING: 8 growth stages; CONTAINS InterPro DOMAIN/s: Molecular chaperone, heat shock protein, Hsp40, DnaJ (InterPro:IPR015609); BEST Arabidopsis thaliana protein match is: unknown protein (TAIR:AT3G04960.3); Has 63680 Blast hits to…	chr4:13921677-13923374 FORWARD
AT5G12043	0.560203	#DIV/0!		1			SINGLE	0	10	10	10	10	10				unknown protein	chr5:3888760-3888894 REVERSE
AT2G37300	0.560287	64.1283					DUAL	5	1	1	9	2	10		1		unknown protein	chr2:15662845-15663231 REVERSE
AT3G42780	0.560329	#DIV/0!					SINGLE	1	9	10	9	10	10				unknown protein	chr3:14871213-14871743 FORWARD
AT1G06420	0.560572	#DIV/0!			Group190		SINGLE	5	1	1	9	4	10				unknown protein	chr1:1958987-1959652 FORWARD
AT5G03990	0.56076	94.9032					DUAL	4	2	2	10	4	9		5		unknown protein	chr5:1075957-1077358 FORWARD
AT1G53625	0.560908	#DIV/0!					SINGLE	5	1	1	9	9	10				unknown protein	chr1:20014545-20014814 REVERSE
AT1G33890	0.560926	59.7764					MULTI	2	7	10	7	10	10				avirulence-responsive protein, putative / avirulence induced gene protein, putative / AIG protein, putative	chr1:12308284-12309686 REVERSE
AT3G26460	0.561279	146.944					DUAL	4	2	2	6	4	10		5		major latex protein-related / MLP-related	chr3:9684053-9684607 REVERSE
AT5G34830	0.561291	23.3141	AT5G34830				MULTI	2	6	6	10	9	10				unknown protein	chr5:12981645-12982497 FORWARD
AT4G37720	0.561345	39.5895					DUAL	3	4	10	10	4	10			ATPSK6	ATPSK6 (PHYTOSULFOKINE 6 PRECURSOR); growth factor	chr4:17718961-17719318 REVERSE
AT2G23960	0.561557	67.3251					MULTI	4	2	9	9	2	8				defense-related protein, putative	chr2:10196059-10197610 FORWARD
AT1G12938	0.561561	#DIV/0!		1			SINGLE	0	10	10	10	10	10				unknown protein	chr1:4412887-4413057 FORWARD
AT5G19315	0.561612	9.17556					DUAL	5	1	10	9	1	10				Encodes a defensin-like (DEFL) family protein.	chr5:6504538-6504900 FORWARD
AT5G49470	0.56188	132.092			Group7170		MULTI	4	2	2	9	4	8				protein kinase family protein	chr5:20064669-20068311 FORWARD
AT4G39320	0.561906	47.6203					DUAL	4	2	2	4	8	9		2		microtubule-associated protein-related	chr4:18289102-18289702 FORWARD
AT4G08028	0.561961	34.3142					DUAL	4	3	10	10	3	10				Encodes a defensin-like (DEFL) family protein.	chr4:4851544-4851878 FORWARD
AT4G29548	0.562004	#DIV/0!		1			SINGLE	0	10	10	10	10	10				unknown protein	chr4:14501976-14502191 REVERSE
AT3G59040	0.562278	90.3566					MULTI	4	2	2	9	4	10		2		pentatricopeptide (PPR) repeat-containing protein	chr3:21821495-21824233 REVERSE
AT3G07120	0.562369	#DIV/0!				1	SINGLE	5	1	1	10	4	8		2		zinc finger (C3HC4-type RING finger) family protein	chr3:2254560-2255642 FORWARD
AT4G29090	0.562712	#DIV/0!	AT4G29090			1	SINGLE	5	1	1	10	4	9				reverse transcriptase, putative / RNA-dependent DNA polymerase, putative	chr4:14333528-14335255 FORWARD
AT5G23950	0.563013	#DIV/0!			Group6639		SINGLE	5	1	1	9	4	8		2		C2 domain-containing protein	chr5:8082789-8083448 FORWARD
AT5G46820	0.563056	68.3344					MULTI	0	10	10	10	10	10				unknown protein	chr5:18993633-18996672 FORWARD
AT1G76190	0.563241	#DIV/0!			Group1815		SINGLE	1	9	9	10	9	10				auxin-responsive family protein	chr1:28592225-28592596 FORWARD
AT3G02242	0.563465	18.1534					MULTI	1	9	10	10	9	10				unknown protein	chr3:420108-420680 FORWARD
AT4G10845	0.56354	50.2353					MULTI	4	2	2	10	10	10				unknown protein	chr4:6662595-6663461 FORWARD
AT5G27310	0.56377	#DIV/0!					SINGLE	1	9	10	9	10	10				FUNCTIONS IN: molecular_function unknown; INVOLVED IN: transcription; LOCATED IN: plasma membrane; EXPRESSED IN: cultured cell; CONTAINS InterPro DOMAIN/s: TFIIS N-terminal (InterPro:IPR017923), Transcription elongation factor, TFIIS/CRSP70, N-terminal, sub-type (InterPro:IPR003617); BEST Arabidopsis thaliana protein match is: unknown protein (TAIR:AT2G27780.1); Has 410 Blast hits to 363 proteins…	chr5:9625449-9626561 FORWARD
AT1G77230	0.563839	49.5657					MULTI	2	6	6	9	6	8		1		tetratricopeptide repeat (TPR)-containing protein	chr1:29016129-29017873 FORWARD
AT3G51680	0.563952	100.739					DUAL	5	1	10	9	1	10				short-chain dehydrogenase/reductase (SDR) family protein	chr3:19173622-19174667 REVERSE
AT5G27050	0.563964	#DIV/0!					SINGLE	5	1	1	10	10	10			AGL101	AGL101; transcription factor	chr5:9520276-9520638 FORWARD
AT5G05650	0.564	#DIV/0!	AT5G05650			1	SINGLE	1	9	10	10	9	10				FUNCTIONS IN: molecular_function unknown; INVOLVED IN: biological_process unknown; LOCATED IN: cellular_component unknown; BEST Arabidopsis thaliana protein match is: FLA17 (FASCICLIN-LIKE ARABINOGALACTAN PROTEIN 17 PRECURSOR) (TAIR:AT5G06390.1); Has 71 Blast hits to 71 proteins in 11 species: Archae - 0; Bacteria - 0; Metazoa - 0; Fungi - 0; Plants - 71; Viruses - 0; Other Eukaryotes - 0 (source…	chr5:1686532-1686909 REVERSE
AT4G02720	0.564025	#DIV/0!			Group4893		SINGLE	5	1	1	9	4	10		7		unknown protein	chr4:1204545-1205813 REVERSE
AT2G47430	0.564039	192.938			Group3289		MULTI	5	1	1	9	9	10			CKI1	CKI1 (CYTOKININ-INDEPENDENT 1); protein histidine kinase/ two-component response regulator	chr2:19459167-19463122 REVERSE
AT1G73140	0.564166	78.0204					MULTI	4	2	2	9	6	10				unknown protein	chr1:27502133-27503743 REVERSE
AT3G44261	0.564297	#DIV/0!		1			SINGLE	0	10	10	10	10	10				unknown protein	chr3:15954539-15954667 REVERSE
AT2G26420	0.564309	188.018					MULTI	2	6	7	9	6	10		1	PIP5K3	PIP5K3 (1-PHOSPHATIDYLINOSITOL-4-PHOSPHATE 5-KINASE 3); 1-phosphatidylinositol-4-phosphate 5-kinase	chr2:11239434-11242239 REVERSE
AT4G05631	0.564466	25.8959					MULTI	2	6	8	7	9	10				unknown protein	chr4:2990006-2992618 REVERSE
AT1G50800	0.564556	37.896					DUAL	0	10	10	10	10	10				unknown protein	chr1:18826909-18828338 REVERSE
AT3G61890	0.564568	80.2416					DUAL	4	2	2	9	4	10		12	ATHB-12, ATHB12	ATHB-12 (ARABIDOPSIS THALIANA HOMEOBOX 12); transcription activator/ transcription factor	chr3:22914346-22915239 REVERSE
AT2G35890	0.564574	152.708				1	MULTI	5	1	1	9	6	10			CPK25	CPK25; ATP binding / calmodulin-dependent protein kinase/ kinase/ protein kinase/ protein serine/threonine kinase	chr2:15067175-15069136 REVERSE
AT5G57880	0.564633	17.507					MULTI	2	6	6	9	6	8				unknown protein	chr5:23443977-23446439 FORWARD
AT1G35440	0.564766	#DIV/0!				1	SINGLE	3	4	9	10	4	10			CYCT1;1	CYCT1;1 (CYCLIN T1;1); cyclin-dependent protein kinase	chr1:13035294-13036037 REVERSE
AT4G00770	0.564831	100.911			Group4824		MULTI	4	2	2	10	6	9		1		unknown protein	chr4:331195-333050 FORWARD
AT1G03490	0.564971	22.9934			Group98		MULTI	0	10	10	10	10	10			ANAC006	ANAC006 (Arabidopsis NAC domain containing protein 6); transcription factor	chr1:871874-872906 FORWARD
AT3G43660	0.564996	#DIV/0!					SINGLE	5	1	1	10	4	4				nodulin, putative	chr3:15565332-15565928 FORWARD
AT3G09160	0.565082	27.6471					MULTI	2	6	9	10	6	10				RNA recognition motif (RRM)-containing protein	chr3:2805779-2806912 REVERSE
AT4G08263	0.565093	3.20373					DUAL	2	7	10	7	10	10				FUNCTIONS IN: molecular_function unknown; INVOLVED IN: biological_process unknown; BEST Arabidopsis thaliana protein match is: DNA-binding storekeeper protein-related (TAIR:AT4G00610.1).	chr4:5211604-5212137 REVERSE
AT5G24593	0.565445	#DIV/0!		1			SINGLE	1	9	10	10	10	9	as-siRNA			unknown protein	chr5:8419767-8420018 FORWARD
AT4G01540	0.565457	49.1866			Group4855		MULTI	3	4	4	9	6	10			ANAC068, NTM1	NTM1 (NAC WITH TRANSMEMBRANE MOTIF1); transcription activator/ transcription factor	chr4:670483-672629 REVERSE
AT2G04220	0.565465	#DIV/0!					SINGLE	5	1	9	9	4	4				unknown protein	chr2:1445401-1446324 FORWARD
AT1G18050	0.565712	31.6972	AT1G18050				MULTI	1	9	10	9	10	10				SWAP (Suppressor-of-White-APricot)/surp domain-containing protein	chr1:6209771-6211588 REVERSE
AT2G28671	0.56576	#DIV/0!					SINGLE	5	1	1	10	4	9				unknown protein	chr2:12300816-12301715 FORWARD
AT4G29470	0.565766	62.439					MULTI	5	1	1	9	7	10				phospholipase A2, putative	chr4:14484591-14485714 REVERSE
AT3G27831	0.566145	12.7826			Group4119		DUAL	1	9	10	10	9	10				Encodes a defensin-like (DEFL) family protein.	chr3:10319481-10320092 REVERSE
AT1G61290	0.56621	26.9202				1	DUAL	4	2	2	9	4	8			SYP124, ATSYP124	SYP124 (SYNTAXIN OF PLANTS 124); SNAP receptor	chr1:22605188-22606216 FORWARD
AT1G12451	0.566213	#DIV/0!		1			SINGLE	0	10	10	10	10	10				unknown protein	chr1:4246109-4246291 REVERSE
AT4G06740	0.566248	#DIV/0!					SINGLE	0	10	10	10	10	10				unknown protein	chr4:4045390-4045647 REVERSE
AT3G43402	0.566278	#DIV/0!		1			SINGLE	0	10	10	10	10	10				unknown protein	chr3:15335424-15335516 REVERSE
AT1G68845	0.566284	#DIV/0!					DUAL	1	8	8	10	10	10				unknown protein	chr1:25882434-25882918 FORWARD
AT3G48120	0.566306	65.1723					MULTI	4	2	2	7	4	8		2		unknown protein	chr3:17772137-17774550 FORWARD
AT3G26140	0.566391	182.65					MULTI	4	2	6	6	4	10		1		glycosyl hydrolase family 5 protein / cellulase family protein	chr3:9559742-9563070 REVERSE
AT1G17520	0.566459	111.474					MULTI	3	4	4	9	6	10				DNA-binding protein, putative	chr1:6024959-6027224 REVERSE
AT5G19257	0.566544	#DIV/0!		1			SINGLE	1	9	9	10	10	10				unknown protein	chr5:6477554-6477652 FORWARD
AT1G32710	0.566562	37.6363				1	MULTI	2	6	10	9	6	9				cytochrome c oxidase subunit VIb family	chr1:11833113-11833706 FORWARD
AT1G28560	0.566827	37.769	AT1G28560				MULTI	5	1	1	7	6	10		2	SRD2	SRD2 (SHOOT REDIFFERENTIATION DEFECTIVE 2); DNA binding	chr1:10038197-10040382 REVERSE
AT5G20736	0.566882	#DIV/0!		1			SINGLE	0	10	10	10	10	10				unknown protein	chr5:7024329-7024472 REVERSE
AT1G03800	0.566992	#DIV/0!			Group110		SINGLE	5	1	1	9	8	10			ERF10, ATERF10	ERF10 (ERF DOMAIN PROTEIN 10); DNA binding / transcription factor/ transcription repressor	chr1:957261-957998 REVERSE
AT4G21130	0.567314	81.1797					MULTI	5	1	1	9	4	8			EMB2271	EMB2271 (EMBRYO DEFECTIVE 2271); nucleotide binding	chr4:11274308-11276286 FORWARD
AT2G13125	0.567414	#DIV/0!				1	MULTI	0	10	10	10	10	10				unknown protein	chr2:5415891-5416317 FORWARD
AT4G18450	0.567415	#DIV/0!					SINGLE	5	1	1	10	9	10		1		ethylene-responsive factor, putative	chr4:10190250-10191161 REVERSE
AT3G26410	0.567489	175.693			Group4084		MULTI	4	2	2	7	4	10		5		methyltransferase/ nucleic acid binding	chr3:9669508-9671273 REVERSE
AT5G14490	0.567548	66.7272				1	MULTI	2	6	10	10	6	10			anac085	anac085 (Arabidopsis NAC domain containing protein 85); transcription factor	chr5:4670779-4672072 REVERSE
AT1G54700	0.567697	35.9906					MULTI	2	6	6	10	9	9				FUNCTIONS IN: molecular_function unknown; INVOLVED IN: biological_process unknown; LOCATED IN: mitochondrion; CONTAINS InterPro DOMAIN/s: Serine endopeptidase DegP2 (InterPro:IPR015724); BEST Arabidopsis thaliana protein match is: DegP13 (DegP protease 13); catalytic/ protein binding / serine-type endopeptidase/ serine-type peptidase (TAIR:AT5G40560.1); Has 35 Blast hits to 35 proteins in 6 speci…	chr1:20415898-20416269 FORWARD
AT2G44200	0.567897	139.511					MULTI	4	2	2	9	4	8		5		unknown protein	chr2:18276302-18278240 FORWARD
AT3G61182	0.567949	19.4814					DUAL	5	1	4	10	1	10			LCR54	LCR54 (Low-molecular-weight cysteine-rich 54)	chr3:22647771-22648138 REVERSE
AT4G01180	0.568125	94.5261					MULTI	2	6	10	9	6	10				XH/XS domain-containing protein	chr4:501287-503394 REVERSE
AT1G56553	0.568575	34.935					DUAL	5	1	1	10	4	10				Encodes a defensin-like (DEFL) family protein.	chr1:21189722-21190089 FORWARD
AT5G61280	0.568638	47.1764					MULTI	1	9	10	9	10	10				remorin family protein	chr5:24643625-24644910 REVERSE
AT3G03140	0.568684	301.365			Group3383		MULTI	4	2	2	7	6	8		2		FUNCTIONS IN: molecular_function unknown; INVOLVED IN: biological_process unknown; LOCATED IN: cellular_component unknown; CONTAINS InterPro DOMAIN/s: PWWP (InterPro:IPR000313); BEST Arabidopsis thaliana protein match is: unknown protein (TAIR:AT3G21295.1); Has 422 Blast hits to 270 proteins in 77 species: Archae - 0; Bacteria - 12; Metazoa - 232; Fungi - 62; Plants - 66; Viruses - 0; Other Eukar…	chr3:724348-727093 FORWARD
AT5G38160	0.568735	#DIV/0!					SINGLE	5	1	1	9	4	9		1		protease inhibitor/seed storage/lipid transfer protein (LTP) family protein	chr5:15225836-15226147 FORWARD
AT5G19490	0.569064	36.3479					MULTI	3	5	6	7	5	10				DNA binding / sequence-specific DNA binding	chr5:6576769-6578273 REVERSE
AT3G53010	0.569135	99.3503					DUAL	5	1	1	9	4	10		1		FUNCTIONS IN: molecular_function unknown; INVOLVED IN: biological_process unknown; LOCATED IN: endomembrane system; CONTAINS InterPro DOMAIN/s: Protein of unknown function DUF303, acetylesterase putative (InterPro:IPR005181); BEST Arabidopsis thaliana protein match is: hydrolase (TAIR:AT4G34215.2); Has 199 Blast hits to 199 proteins in 58 species: Archae - 0; Bacteria - 119; Metazoa - 0; Fungi - …	chr3:19656603-19657928 REVERSE
AT2G01023	0.569264	#DIV/0!		1			SINGLE	5	1	1	9	10	10				unknown protein	chr2:9648-9767 REVERSE
AT1G53950	0.569537	29.8916					DUAL	1	8	9	9	8	10		1		ubiquitin family protein	chr1:20146448-20147988 REVERSE
AT5G58790	0.569671	23.7955					MULTI	4	3	3	9	4	8				unknown protein	chr5:23745327-23745483 FORWARD
AT2G31930	0.569679	#DIV/0!			Group2752		SINGLE	5	1	1	10	10	9				unknown protein	chr2:13577566-13577997 FORWARD
AT1G66230	0.569839	107.702			Group1498		DUAL	4	2	2	9	4	8		2	MYB20, AtMYB20	MYB20 (myb domain protein 20); DNA binding / transcription factor	chr1:24677322-24678246 FORWARD
AT3G29633	0.57011	#DIV/0!		1			SINGLE	0	10	10	10	10	10				unknown protein	chr3:11452942-11453037 REVERSE
AT4G15096	0.570141	#DIV/0!					SINGLE	1	8	8	9	9	9				unknown protein	chr4:8620596-8622635 FORWARD
AT4G08949	0.570232	#DIV/0!		1			SINGLE	0	10	10	10	10	10				unknown protein	chr4:5739008-5739151 REVERSE
AT1G54760	0.570262	#DIV/0!					SINGLE	3	4	4	10	10	10			AGL85	AGL85 (AGAMOUS-LIKE 85); DNA binding / transcription factor	chr1:20433912-20434397 FORWARD
AT2G31035	0.570291	#DIV/0!					SINGLE	5	1	8	9	9	10				FUNCTIONS IN: molecular_function unknown; INVOLVED IN: biological_process unknown; LOCATED IN: cellular_component unknown; EXPRESSED IN: embryo, flower, seed; EXPRESSED DURING: petal differentiation and expansion stage, D bilateral stage, E expanded cotyledon stage; BEST Arabidopsis thaliana protein match is: ORP1B (OSBP(OXYSTEROL BINDING PROTEIN)-RELATED PROTEIN 1B); oxysterol binding (TAIR:AT2G…	chr2:13208667-13208918 FORWARD
AT1G12070	0.570511	47.2002					MULTI	5	1	1	10	1	10				Rho GDP-dissociation inhibitor family protein	chr1:4078913-4080106 REVERSE
AT1G80130	0.570922	134.347					MULTI	3	4	4	10	4	10		12		binding	chr1:30141250-30142478 REVERSE
AT4G18660	0.570945	#DIV/0!				1	SINGLE	5	1	1	9	9	10				unknown protein	chr4:10273585-10274043 FORWARD
AT4G00670	0.570947	13.7797					MULTI	5	1	1	9	6	10				DNA binding	chr4:278434-279170 REVERSE
AT3G56380	0.570964	15.7208					MULTI	5	1	1	10	3	8			ARR17, RR17	ARR17 (ARABIDOPSIS RESPONSE REGULATOR 17); transcription regulator/ two-component response regulator	chr3:20905480-20906368 FORWARD
AT3G43880	0.570986	14.1833	AT3G43880				DUAL	0	10	10	10	10	10				unknown protein	chr3:15738173-15738616 REVERSE
AT1G29000	0.571119	57.7065				1	MULTI	1	9	10	9	9	9				heavy-metal-associated domain-containing protein	chr1:10113018-10114340 FORWARD
AT4G25000	0.571159	111.751			Group5490		MULTI	4	2	2	7	4	10		2	ATAMY1, AMY1	AMY1 (ALPHA-AMYLASE-LIKE); alpha-amylase	chr4:12852109-12853825 REVERSE
AT1G20500	0.571179	196.316					MULTI	4	2	7	9	4	10		6		4-coumarate-CoA ligase	chr1:7100502-7102847 REVERSE
AT5G03780	0.571571	112.027					MULTI	3	4	4	7	5	10			TRFL10	TRFL10 (TRF-LIKE 10); DNA binding	chr5:999266-1000947 REVERSE
AT3G49340	0.571611	90.3734					DUAL	4	2	9	9	2	10				cysteine proteinase, putative	chr3:18293347-18294577 REVERSE
AT2G31271	0.571861	#DIV/0!		1	Group2728		SINGLE	0	10	10	10	10	10				unknown protein	chr2:13332224-13332391 REVERSE
AT3G32200	0.571923	#DIV/0!	AT3G32200				SINGLE	0	10	10	10	10	10				FUNCTIONS IN: molecular_function unknown; INVOLVED IN: biological_process unknown; LOCATED IN: cellular_component unknown; BEST Arabidopsis thaliana protein match is: myosin heavy chain-related (TAIR:AT5G32590.1); Has 16 Blast hits to 16 proteins in 5 species: Archae - 0; Bacteria - 0; Metazoa - 5; Fungi - 0; Plants - 10; Viruses - 0; Other Eukaryotes - 1 (source: NCBI BLink).	chr3:13171081-13171527 REVERSE
AT1G29560	0.572273	61.3408					MULTI	4	3	3	9	9	10				nucleic acid binding / zinc ion binding	chr1:10332647-10335510 FORWARD
AT2G12880	0.572309	#DIV/0!					SINGLE	1	9	10	9	10	10				zinc knuckle (CCHC-type) family protein	chr2:5291523-5291882 FORWARD
AT2G26570	0.572378	312.281			Group2580		MULTI	4	2	2	9	6	9		12		unknown protein	chr2:11299565-11302076 FORWARD
AT2G18870	0.572614	46.6438					MULTI	1	9	9	9	9	9		1	VEL3	VEL3 (VERNALIZATION5/VIN3-LIKE)	chr2:8167471-8168668 FORWARD
AT5G22470	0.572684	125.858					MULTI	4	2	6	6	4	8		10		NAD+ ADP-ribosyltransferase	chr5:7447045-7450743 FORWARD
AT2G39782	0.57277	#DIV/0!					SINGLE	1	9	10	10	9	10				unknown protein	chr2:16594037-16594516 REVERSE
AT3G51750	0.572781	12.5708					DUAL	5	1	1	7	4	10		2		unknown protein	chr3:19196706-19197307 REVERSE
AT3G58390	0.572916	#DIV/0!					SINGLE	3	4	9	10	4	10		1		eukaryotic release factor 1 family protein / eRF1 family protein	chr3:21600030-21601217 REVERSE
AT4G25580	0.573138	66.4075			Group5514		MULTI	4	2	2	7	5	9		7		stress-responsive protein-related	chr4:13056320-13058657 FORWARD
AT2G38465	0.573476	18.9629					DUAL	3	4	4	9	4	10		1		unknown protein	chr2:16106393-16106810 REVERSE
AT4G21430	0.573477	165.887			Group5382		MULTI	5	1	1	9	6	10			B160	B160; protein binding / transcription factor/ zinc ion binding	chr4:11407835-11412159 REVERSE
AT3G25270	0.573607	#DIV/0!				1	SINGLE	3	4	4	10	4	10				nucleic acid binding	chr3:9203934-9204965 REVERSE
AT4G22560	0.573628	#DIV/0!			Group5419		SINGLE	5	1	1	9	4	4		1		unknown protein	chr4:11880178-11880972 FORWARD
AT2G38370	0.573838	114.723					DUAL	4	2	2	9	4	10		2		unknown protein	chr2:16072184-16074168 REVERSE
AT3G50373	0.57385	#DIV/0!					DUAL	1	9	10	9	10	10				unknown protein	chr3:18684659-18685121 REVERSE
AT5G47660	0.573948	109.401					DUAL	4	2	8	9	2	8		4		DNA-binding protein-related	chr5:19313008-19314636 FORWARD
AT4G18090	0.574287	#DIV/0!					SINGLE	5	1	1	10	9	10				unknown protein	chr4:10034011-10034847 REVERSE
AT5G35069	0.574331	#DIV/0!		1			SINGLE	1	9	10	9	10	10				unknown protein	chr5:13336475-13336657 FORWARD
AT4G00342	0.574399	#DIV/0!		1			SINGLE	1	9	10	10	9	10				unknown protein	chr4:151733-151912 REVERSE
AT1G22030	0.574692	243.427			Group673		DUAL	5	1	1	9	4	10		3		unknown protein	chr1:7759337-7760415 REVERSE
AT5G38195	0.574726	#DIV/0!				1	SINGLE	5	1	1	9	4	8				protease inhibitor/seed storage/lipid transfer protein (LTP) family protein	chr5:15246991-15247278 FORWARD
AT5G54630	0.575069	269.065			Group7320		DUAL	4	2	2	9	4	10		3		zinc finger protein-related	chr5:22192607-22194260 REVERSE
AT5G22530	0.575184	#DIV/0!					SINGLE	5	1	1	10	10	10		2		unknown protein	chr5:7480624-7481043 FORWARD
AT2G28090	0.575212	50.9569					MULTI	3	4	4	10	6	10				heavy-metal-associated domain-containing protein	chr2:11972398-11974007 REVERSE
AT4G12740	0.575252	106.98	AT4G12740				MULTI	2	6	9	9	6	10				adenine-DNA glycosylase-related / MYH-related	chr4:7494578-7497596 REVERSE
AT4G14510	0.57527	149.322			Group5188		MULTI	2	6	6	9	6	10		2		RNA binding	chr4:8337390-8341057 REVERSE
AT5G01940	0.575411	35.2624					MULTI	2	6	6	7	6	10		1		eukaryotic translation initiation factor 2B family protein / eIF-2B family protein	chr5:363594-364769 REVERSE
AT4G05340	0.575689	18.4389					DUAL	1	9	9	9	10	9				ATP binding	chr4:2725690-2726065 FORWARD
AT5G40450	0.575994	269.727					MULTI	2	6	6	6	6	10		8		unknown protein	chr5:16184799-16193657 REVERSE
AT1G16910	0.576377	#DIV/0!					SINGLE	5	1	1	9	9	9			LSH8	LSH8 (LIGHT SENSITIVE HYPOCOTYLS 8)	chr1:5785373-5785867 FORWARD
AT1G20000	0.576608	50.7934					DUAL	1	9	10	9	9	10			TAF11b	TAF11b (TBP-ASSOCIATED FACTOR 11b); DNA binding / RNA polymerase II transcription factor/ transcription initiation factor	chr1:6936898-6937666 REVERSE
ATMG00970	0.576778	#DIV/0!					SINGLE	5	1	1	9	8	10			ORF117	hypothetical protein	chrM:258045-258398 REVERSE
AT3G57640	0.576796	#DIV/0!			Group4640	1	SINGLE	5	1	1	9	8	10		2		protein kinase family protein	chr3:21344921-21345991 REVERSE
AT5G27260	0.57683	58.8054	AT5G27260			1	DUAL	3	4	10	9	4	8				unknown protein	chr5:9603943-9604930 FORWARD
AT1G36020	0.576978	#DIV/0!					DUAL	0	10	10	10	10	10				FUNCTIONS IN: molecular_function unknown; INVOLVED IN: biological_process unknown; LOCATED IN: cellular_component unknown; EXPRESSED IN: flower; EXPRESSED DURING: 4 anthesis; BEST Arabidopsis thaliana protein match is: DEAD/DEAH box helicase, putative (TAIR:AT1G35530.1); Has 5 Blast hits to 5 proteins in 2 species: Archae - 0; Bacteria - 0; Metazoa - 0; Fungi - 0; Plants - 5; Viruses - 0; Other E…	chr1:13433919-13434340 REVERSE
AT4G10930	0.576991	161.824					MULTI	5	1	1	9	6	10				unknown protein	chr4:6705178-6708846 REVERSE
AT1G58330	0.577138	#DIV/0!					SINGLE	5	1	1	9	4	10			ZW2	ZW2	chr1:21641150-21641827 FORWARD
AT1G18835	0.577235	#DIV/0!					SINGLE	5	1	1	10	4	10			MIF3	MIF3 (MINI ZINC FINGER)	chr1:6496106-6496372 REVERSE
AT1G70750	0.577296	173.724					MULTI	5	1	1	9	8	10		1		unknown protein	chr1:26680728-26683147 REVERSE
AT4G00190	0.577437	175.822					MULTI	2	6	9	9	6	10			PME38, ATPME38	pectinesterase family protein	chr4:80433-82040 REVERSE
AT5G49330	0.577459	98.6056	AT5G49330				MULTI	5	1	1	9	4	10			AtMYB111	AtMYB111 (myb domain protein 111); DNA binding / transcription factor	chr5:19999147-20001293 REVERSE
AT4G32070	0.577522	#DIV/0!			Group5715		SINGLE	3	4	4	9	4	10		1		octicosapeptide/Phox/Bem1p (PB1) domain-containing protein / tetratricopeptide repeat (TPR)-containing protein	chr4:15504662-15507097 REVERSE
AT5G47160	0.577714	#DIV/0!				1	SINGLE	5	1	1	9	9	8				YDG/SRA domain-containing protein	chr5:19156731-19157978 FORWARD
AT2G21030	0.578043	51.1296			Group2422		MULTI	3	4	6	9	4	10				FUNCTIONS IN: molecular_function unknown; INVOLVED IN: biological_process unknown; LOCATED IN: cellular_component unknown; CONTAINS InterPro DOMAIN/s: Disease resistance/zinc finger/chromosome condensation-like region (InterPro:IPR013591); BEST Arabidopsis thaliana protein match is: BRX (BREVIS RADIX); identical protein binding / water channel (TAIR:AT1G31880.1); Has 115 Blast hits to 115 protein…	chr2:9024904-9025578 REVERSE
AT1G70820	0.578405	62.6522			Group1649		MULTI	4	2	2	7	4	8		10		phosphoglucomutase, putative / glucose phosphomutase, putative	chr1:26705594-26708034 FORWARD
AT4G21930	0.578592	#DIV/0!			Group5402		SINGLE	5	1	1	10	4	8		4		unknown protein	chr4:11639893-11640444 FORWARD
AT3G57250	0.578601	49.277					DUAL	1	9	10	10	9	9				emsy N terminus domain-containing protein / ENT domain-containing protein	chr3:21186719-21187251 FORWARD
AT1G44780	0.578661	71.1978			Group1055		MULTI	5	1	1	9	5	8				unknown protein	chr1:16909753-16912060 FORWARD
AT1G27870	0.578686	#DIV/0!	AT1G27870				SINGLE	0	10	10	10	10	10				nucleic acid binding	chr1:9706657-9707298 REVERSE
AT4G08630	0.578716	115.445	AT4G08630				MULTI	2	6	9	7	6	10				unknown protein	chr4:5506998-5511959 REVERSE
AT5G52600	0.578848	35.9647					MULTI	4	2	2	7	10	10			AtMYB82	AtMYB82 (myb domain protein 82); DNA binding / transcription factor	chr5:21343197-21343968 REVERSE
AT3G21910	0.579193	86.5692					DUAL	4	3	9	10	3	10				receptor-like protein kinase-related	chr3:7717372-7718405 FORWARD
AT3G16930	0.579397	14.2199	AT3G16930				DUAL	1	9	9	9	9	10				unknown protein	chr3:5778876-5779363 FORWARD
AT3G09620	0.579457	38.0053					DUAL	1	8	8	9	8	10				DEAD/DEAH box helicase, putative	chr3:2949152-2952205 REVERSE
AT2G38304	0.579459	#DIV/0!		1			SINGLE	0	10	10	10	10	10				unknown protein	chr2:16047924-16048115 REVERSE
AT1G07190	0.579553	#DIV/0!					SINGLE	0	10	10	10	10	10				FUNCTIONS IN: molecular_function unknown; INVOLVED IN: biological_process unknown; LOCATED IN: cellular_component unknown; BEST Arabidopsis thaliana protein match is: LON1 (LON PROTEASE 1); ATP binding / ATP-dependent peptidase/ serine-type peptidase (TAIR:AT5G26860.1); Has 53 Blast hits to 53 proteins in 18 species: Archae - 0; Bacteria - 12; Metazoa - 0; Fungi - 8; Plants - 31; Viruses - 0; Oth…	chr1:2208013-2208177 FORWARD
AT1G59530	0.579612	#DIV/0!				1	SINGLE	5	1	1	9	10	8			ATBZIP4	ATBZIP4 (ARABIDOPSIS THALIANA BASIC LEUCINE-ZIPPER 4); DNA binding / transcription factor	chr1:21868262-21868708 FORWARD
AT5G42325	0.579656	#DIV/0!	AT5G42325				DUAL	4	3	8	4	8	10				transcription elongation factor-related	chr5:16924102-16924851 REVERSE
AT4G00910	0.579845	102.127					MULTI	2	6	6	9	6	10		3		unknown protein	chr4:389370-391287 REVERSE
AT3G05080	0.58002	#DIV/0!					SINGLE	5	1	4	10	8	9		3		unknown protein	chr3:1418038-1418145 FORWARD
AT4G37860	0.580069	66.2404			Group5918	1	MULTI	2	6	7	10	6	10				FUNCTIONS IN: molecular_function unknown; INVOLVED IN: biological_process unknown; LOCATED IN: cellular_component unknown; CONTAINS InterPro DOMAIN/s: Chromatin SPT2 (InterPro:IPR013256); BEST Arabidopsis thaliana protein match is: unknown protein (TAIR:AT2G22720.3); Has 543 Blast hits to 488 proteins in 97 species: Archae - 0; Bacteria - 20; Metazoa - 186; Fungi - 63; Plants - 52; Viruses - 1; O…	chr4:17800589-17801907 REVERSE
AT5G05113	0.580087	#DIV/0!		1			SINGLE	0	10	10	10	10	10				unknown protein	chr5:1509733-1509990 REVERSE
AT5G56075	0.580196	45.7856	AT5G56075				MULTI	2	6	6	10	6	9				ATP binding / nucleotide binding / phenylalanine-tRNA ligase	chr5:22709756-22710809 FORWARD
AT3G45950	0.580762	#DIV/0!					SINGLE	3	4	8	9	4	10				splicing factor-related	chr3:16889461-16890618 REVERSE
AT2G17787	0.580884	140.794					MULTI	4	2	2	9	5	9				unknown protein	chr2:7731374-7732853 FORWARD
AT3G53910	0.581042	12.5645	AT3G53910				MULTI	1	9	10	10	9	10				malate dehydrogenase-related	chr3:19959856-19960446 REVERSE
AT2G33090	0.581107	#DIV/0!			Group2785		SINGLE	5	1	1	10	8	10				FUNCTIONS IN: molecular_function unknown; INVOLVED IN: transcription; LOCATED IN: nucleus; CONTAINS InterPro DOMAIN/s: TFIIS N-terminal (InterPro:IPR017923), Transcription elongation factor, TFIIS/CRSP70, N-terminal, sub-type (InterPro:IPR003617); BEST Arabidopsis thaliana protein match is: unknown protein (TAIR:AT2G33300.1); Has 40 Blast hits to 40 proteins in 10 species: Archae - 0; Bacteria - …	chr2:14035215-14035961 REVERSE
AT1G22370	0.581314	#DIV/0!					SINGLE	5	1	1	9	8	10		5	AtUGT85A5	AtUGT85A5 (UDP-glucosyl transferase 85A5); glucuronosyltransferase/ transferase, transferring glycosyl groups	chr1:7898116-7899045 REVERSE
AT1G66190	0.581314	#DIV/0!					SINGLE	5	1	1	9	8	10				unknown protein	chr1:24653029-24653841 REVERSE
AT1G21470	0.581437	14.2219					DUAL	2	7	10	7	10	10				FUNCTIONS IN: molecular_function unknown; INVOLVED IN: biological_process unknown; LOCATED IN: cellular_component unknown; BEST Arabidopsis thaliana protein match is: CLPC1; ATP binding / ATP-dependent peptidase/ ATPase (TAIR:AT5G50920.1).	chr1:7516709-7517179 REVERSE
AT3G50730	0.581693	94.8421					MULTI	2	7	10	7	10	10				protein kinase, putative	chr3:18851533-18853137 REVERSE
AT1G21550	0.581856	#DIV/0!					SINGLE	5	1	1	10	4	10		5		calcium-binding protein, putative	chr1:7553317-7553784 REVERSE
AT1G70450	0.581881	71.6054					MULTI	2	6	10	7	7	8				protein kinase family protein	chr1:26552576-26554437 FORWARD
AT2G22790	0.581923	#DIV/0!			Group2467		SINGLE	5	1	1	9	8	8				unknown protein	chr2:9695932-9696909 FORWARD
AT1G68700	0.582471	34.4293			Group1572		DUAL	4	2	2	9	8	8				unknown protein	chr1:25792818-25793123 FORWARD
AT2G19530	0.582488	44.6731					DUAL	4	2	2	9	4	9				unknown protein	chr2:8460219-8461486 FORWARD
AT4G09820	0.582498	155.1	AT4G09820			1	MULTI	2	6	6	9	6	8		2	TT8	TT8 (TRANSPARENT TESTA 8); DNA binding / transcription factor	chr4:6182067-6186261 FORWARD
AT4G36770	0.582535	#DIV/0!			Group5875		SINGLE	5	1	1	9	4	10				UDP-glycosyltransferase/ transferase, transferring glycosyl groups	chr4:17330217-17331590 REVERSE
AT5G15430	0.582879	#DIV/0!					SINGLE	5	1	1	9	8	8				calmodulin-binding protein-related	chr5:5010180-5011616 FORWARD
AT3G28060	0.583139	77.2097			Group4127	1	MULTI	2	6	10	10	6	9				nodulin MtN21 family protein	chr3:10445860-10446846 FORWARD
AT4G21010	0.583359	60.3397				1	MULTI	5	1	1	10	4	10				transcription initiation factor-related	chr4:11226317-11227363 REVERSE
AT3G17010	0.583735	47.9224			Group3828		MULTI	4	2	6	10	4	9		1		transcriptional factor B3 family protein	chr3:5800460-5802303 FORWARD
AT3G45280	0.583892	47.1652				1	MULTI	5	1	1	9	2	10			SYP72, ATSYP72	SYP72 (SYNTAXIN OF PLANTS 72); protein transporter	chr3:16611445-16613304 REVERSE
AT2G04495	0.584063	#DIV/0!					SINGLE	5	1	1	9	8	9				unknown protein	chr2:1564211-1564819 FORWARD
AT3G54310	0.584208	47.6895					MULTI	2	6	10	9	6	10				unknown protein	chr3:20111153-20112944 REVERSE
AT4G08876	0.584681	4.20205					DUAL	1	9	10	10	10	9				pyrophosphate--fructose-6-phosphate 1-phosphotransferase-related / pyrophosphate-dependent 6-phosphofructose-1-kinase-related	chr4:5677395-5677728 FORWARD
AT3G51940	0.584759	138.055					DUAL	4	2	2	9	9	10		3		unknown protein	chr3:19273708-19275157 REVERSE
AT2G07505	0.58476	#DIV/0!					DUAL	0	10	10	10	10	10				unknown protein	chr2:3125671-3126173 FORWARD
AT1G12480	0.584771	92.905					MULTI	5	1	1	9	4	10		2	OZS1, SLAC1, RCD3, CDI3	OZS1 (OZONE-SENSITIVE 1); transporter	chr1:4257427-4259249 REVERSE
AT5G64190	0.584895	182.546					DUAL	4	2	8	9	4	8		4		unknown protein	chr5:25679432-25681153 FORWARD
AT3G09070	0.5849	#DIV/0!			Group3556		SINGLE	5	1	1	9	4	10		2		glycine-rich protein	chr3:2768880-2770937 REVERSE
AT5G39700	0.584983	48.7456					DUAL	5	1	1	10	8	10			MYB89, AtMYB89	MYB89 (myb domain protein 89); DNA binding / transcription factor	chr5:15893761-15894424 REVERSE
AT4G32650	0.585027	62.4787					MULTI	4	2	2	9	6	10		2	ATKC1, KAT3	ATKC1 (ARABIDOPSIS THALIANA K+ RECTIFYING CHANNEL 1); cyclic nucleotide binding / inward rectifier potassium channel	chr4:15751482-15754797 REVERSE
AT5G64690	0.585128	100.38					DUAL	5	1	1	9	4	9				neurofilament triplet H protein-related	chr5:25862969-25864521 FORWARD
AT4G37780	0.585141	96.4984				1	MULTI	3	4	4	10	4	10		1	MYB87, ATMYB87	MYB87 (MYB DOMAIN PROTEIN 87); DNA binding / transcription factor	chr4:17758404-17759526 REVERSE
AT4G26820	0.585315	#DIV/0!					SINGLE	1	9	10	10	9	10				FUNCTIONS IN: molecular_function unknown; INVOLVED IN: biological_process unknown; LOCATED IN: cellular_component unknown; CONTAINS InterPro DOMAIN/s: Harpin-induced 1 (InterPro:IPR010847); Has 2 Blast hits to 2 proteins in 1 species: Archae - 0; Bacteria - 0; Metazoa - 0; Fungi - 0; Plants - 2; Viruses - 0; Other Eukaryotes - 0 (source: NCBI BLink).	chr4:13493453-13494181 REVERSE
AT1G47495	0.585686	6.87992				1	MULTI	1	9	10	9	10	10				unknown protein	chr1:17428945-17429813 REVERSE
AT5G40451	0.585919	65.6637					MULTI	3	4	4	6	5	10				unknown protein	chr5:16193760-16195513 REVERSE
AT3G27968	0.586182	#DIV/0!		1			SINGLE	0	10	10	10	10	10	as-siRNA			unknown protein	chr3:10388715-10388885 REVERSE
AT1G76220	0.586249	#DIV/0!					SINGLE	3	4	4	10	10	10				unknown protein	chr1:28597530-28598300 REVERSE
AT3G60760	0.586334	9.79352					DUAL	1	8	10	10	8	10				unknown protein	chr3:22458616-22459202 REVERSE
AT2G01554	0.586401	14.1276					MULTI	2	6	6	9	6	8				unknown protein	chr2:249687-250181 FORWARD
AT5G66053	0.586424	#DIV/0!		1			SINGLE	5	1	1	9	10	10				unknown protein	chr5:26416661-26416807 REVERSE
AT1G12030	0.586433	89.4075	AT1G12030		Group371		DUAL	5	1	1	9	4	10				unknown protein	chr1:4064751-4066319 REVERSE
AT2G47150	0.58656	17.7846					MULTI	2	6	9	7	9	10				short-chain dehydrogenase/reductase (SDR) family protein	chr2:19352324-19353114 REVERSE
AT1G65480	0.586626	61.2917					MULTI	4	2	2	4	4	8		4	FT	FT (FLOWERING LOCUS T); phosphatidylethanolamine binding / protein binding	chr1:24331510-24333689 FORWARD
AT3G50170	0.586899	88.9					MULTI	4	2	2	7	5	10				unknown protein	chr3:18601857-18603738 REVERSE
AT3G19080	0.587054	91.9289					MULTI	4	3	7	7	3	8				SWIB complex BAF60b domain-containing protein	chr3:6596082-6598667 FORWARD
AT4G29940	0.587145	126.187			Group5641		MULTI	5	1	1	9	6	10		2	PRHA	PRHA (PATHOGENESIS RELATED HOMEODOMAIN PROTEIN A); protein binding / sequence-specific DNA binding / transcription activator/ transcription factor	chr4:14648346-14652710 REVERSE
AT5G03720	0.587295	51.5228			Group6076		DUAL	4	3	3	9	4	10		4	AT-HSFA3, HSFA3	AT-HSFA3; DNA binding / transcription factor	chr5:971913-973683 REVERSE
AT2G09840	0.587382	#DIV/0!					SINGLE	1	8	8	10	10	10				FUNCTIONS IN: molecular_function unknown; INVOLVED IN: biological_process unknown; LOCATED IN: cellular_component unknown; BEST Arabidopsis thaliana protein match is: nucleic acid binding / zinc ion binding (TAIR:AT2G06904.1); Has 10 Blast hits to 10 proteins in 1 species: Archae - 0; Bacteria - 0; Metazoa - 0; Fungi - 0; Plants - 10; Viruses - 0; Other Eukaryotes - 0 (source: NCBI BLink).	chr2:3704959-3705450 REVERSE
AT2G34740	0.587384	49.6134					MULTI	4	3	7	7	3	10				catalytic/ protein serine/threonine phosphatase	chr2:14658730-14660305 FORWARD
AT1G78815	0.587565	#DIV/0!	AT1G78815				SINGLE	5	1	1	9	4	10			LSH7	LSH7 (LIGHT SENSITIVE HYPOCOTYLS 7)	chr1:29632054-29632641 REVERSE
AT5G16285	0.587641	#DIV/0!					SINGLE	1	8	10	10	8	10				F-box family protein	chr5:5332830-5333102 REVERSE
AT5G19560	0.587647	148.015					MULTI	4	2	2	10	6	8			ATROPGEF10, ROPGEF10	ROPGEF10 (ROP UANINE NUCLEOTIDE EXCHANGE FACTOR 10); Rho guanyl-nucleotide exchange factor	chr5:6603291-6606130 FORWARD
AT1G67270	0.587726	96.8375					MULTI	2	6	7	7	6	10				FUNCTIONS IN: molecular_function unknown; INVOLVED IN: biological_process unknown; LOCATED IN: cellular_component unknown; CONTAINS InterPro DOMAIN/s: DDT superfamily (InterPro:IPR018501), DDT subgroup (InterPro:IPR018500), Cell division cycle-associated protein (InterPro:IPR018866); BEST Arabidopsis thaliana protein match is: unknown protein (TAIR:AT1G67780.1); Has 297 Blast hits to 296 proteins…	chr1:25183177-25185793 REVERSE
AT4G18980	0.58773	#DIV/0!					SINGLE	5	1	1	9	8	8		1		unknown protein	chr4:10398973-10399293 FORWARD
AT4G31690	0.588018	33.3925					MULTI	2	6	6	10	6	10				transcriptional factor B3 family protein	chr4:15343327-15345161 REVERSE
AT3G50030	0.588156	#DIV/0!					MULTI	1	8	8	9	8	10				binding	chr3:18546490-18548132 REVERSE
AT1G10100	0.5882	16.863					MULTI	1	9	9	10	10	10				unknown protein	chr1:3300697-3301489 REVERSE
AT2G43795	0.588218	16.3568			Group3166		MULTI	4	2	2	9	6	10				unknown protein	chr2:18141193-18141931 REVERSE
AT2G36985	0.588288	#DIV/0!				1	SINGLE	5	1	1	10	10	10			ROT4, DVL16	ROT4 (ROTUNDIFOLIA4)	chr2:15534943-15535104 REVERSE
AT2G14800	0.588456	205.564					MULTI	2	6	8	7	9	9				unknown protein	chr2:6355182-6357375 FORWARD
AT2G27300	0.588551	68.1954				1	MULTI	5	1	1	7	8	10			ANAC040, NTL8	NTL8 (NTM1-LIKE 8); transcription factor	chr2:11680417-11681955 REVERSE
AT1G78500	0.588795	115.961					MULTI	5	1	1	7	6	8				pentacyclic triterpene synthase, putative	chr1:29531646-29535177 FORWARD
AT1G25988	0.588896	13.3629	AT1G25988				MULTI	2	6	6	7	6	10				FUNCTIONS IN: molecular_function unknown; INVOLVED IN: biological_process unknown; LOCATED IN: cellular_component unknown; EXPRESSED IN: male gametophyte, pollen tube; EXPRESSED DURING: L mature pollen stage, M germinated pollen stage; CONTAINS InterPro DOMAIN/s: Protein of unknown function DUF572 (InterPro:IPR007590); BEST Arabidopsis thaliana protein match is: cell cycle control protein-related…	chr1:9016252-9017450 REVERSE
AT1G67590	0.588918	96.5921			Group1537		MULTI	4	2	2	9	4	10		4		remorin family protein	chr1:25333137-25334472 REVERSE
AT2G20625	0.589	21.8136					MULTI	2	6	8	9	6	10				unknown protein	chr2:8896154-8897218 REVERSE
AT5G47290	0.589052	19.018				1	DUAL	0	10	10	10	10	10				myb family transcription factor	chr5:19197040-19197431 REVERSE
AT2G28755	0.589384	9.06447			Group2652		DUAL	2	6	9	10	6	10				UDP-D-glucuronate carboxy-lyase-related	chr2:12334172-12334459 REVERSE
AT4G31630	0.589405	71.8031					MULTI	2	6	10	9	6	10				transcriptional factor B3 family protein	chr4:15325343-15327220 REVERSE
AT3G62070	0.589502	138.092					DUAL	4	2	2	9	4	10		2		unknown protein	chr3:22983710-22984482 REVERSE
AT3G24820	0.589586	40.6566					MULTI	4	2	2	9	6	10				BSD domain-containing protein	chr3:9062717-9064366 REVERSE
AT3G13130	0.589639	#DIV/0!					SINGLE	5	1	1	10	4	9				unknown protein	chr3:4223008-4223613 FORWARD
AT2G25600	0.589713	196.54	AT2G25600				MULTI	4	3	6	9	6	8		2	SPIK, AKT6	SPIK (Shaker Pollen Inward K+ channel); cyclic nucleotide binding / inward rectifier potassium channel/ potassium channel	chr2:10894603-10898369 FORWARD
AT3G45160	0.589834	57.3753					DUAL	4	2	2	10	6	10		2		unknown protein	chr3:16533655-16533930 REVERSE
AT4G05540	0.589988	171.144				1	MULTI	2	6	10	9	6	10				tRNA-splicing endonuclease positive effector-related	chr4:2818776-2821065 REVERSE
AT2G29620	0.590204	178.705					MULTI	3	4	4	9	9	10		1		unknown protein	chr2:12663200-12665803 REVERSE
AT5G40490	0.590472	138.664					MULTI	5	1	1	7	4	8		2		RNA recognition motif (RRM)-containing protein	chr5:16225483-16227423 FORWARD
AT4G17998	0.590516	#DIV/0!		1			SINGLE	0	10	10	10	10	10	as-siRNA			unknown protein	chr4:9989476-9989613 REVERSE
AT3G31402	0.590576	35.8727					MULTI	2	6	9	7	9	10				FUNCTIONS IN: molecular_function unknown; INVOLVED IN: biological_process unknown; LOCATED IN: cellular_component unknown; BEST Arabidopsis thaliana protein match is: protein dimerization (TAIR:AT2G06541.2).	chr3:12770931-12773539 REVERSE
AT3G26310	0.590874	116.452			Group4082		MULTI	5	1	1	9	6	10		1	CYP71B35	CYP71B35; electron carrier/ heme binding / iron ion binding / monooxygenase/ oxygen binding	chr3:9641089-9642779 REVERSE
AT4G16630	0.590876	77.3507			Group5250		MULTI	4	2	2	7	4	10		7		DEAD/DEAH box helicase, putative (RH28)	chr4:9362176-9366449 REVERSE
AT3G28490	0.591151	56.5371					MULTI	4	3	4	10	4	10		2		oxidoreductase, 2OG-Fe(II) oxygenase family protein	chr3:10679150-10680654 REVERSE
AT5G40595	0.591175	11.2795					DUAL	1	8	8	9	10	10				unknown protein	chr5:16253510-16254079 FORWARD
AT1G79770	0.591212	#DIV/0!					SINGLE	5	1	1	10	8	9		1		unknown protein	chr1:30014371-30014874 FORWARD
AT1G36925	0.591308	36.6359				1	MULTI	2	7	10	7	9	10				unknown protein	chr1:13986475-13987289 FORWARD
AT1G13020	0.591495	182.477			Group396		MULTI	4	2	2	7	4	10		6		eukaryotic translation initiation factor, putative (EIF4B5)	chr1:4440927-4443520 REVERSE
AT1G55180	0.591877	195.753					MULTI	2	6	6	9	6	10		1	PLDEPSILON, PLDALPHA4	PLDEPSILON (PHOSPHOLIPASE D ALPHA 4); phospholipase D	chr1:20585057-20587629 REVERSE
AT1G60760	0.591914	#DIV/0!				1	SINGLE	5	1	9	10	1	9				invertase/pectin methylesterase inhibitor family protein	chr1:22365832-22366323 FORWARD
AT3G22057	0.591936	19.5404					MULTI	2	6	9	7	6	9				FUNCTIONS IN: molecular_function unknown; INVOLVED IN: biological_process unknown; LOCATED IN: endomembrane system; BEST Arabidopsis thaliana protein match is: receptor-like protein kinase-related (TAIR:AT3G22050.1).	chr3:7769346-7770261 FORWARD
AT2G37290	0.592291	121.878					MULTI	4	3	6	7	6	10				RabGAP/TBC domain-containing protein	chr2:15656935-15661335 REVERSE
AT1G22260	0.592336	140.647				1	MULTI	4	2	2	7	6	10		1	ZYP1a, ZYP1	ZYP1a	chr1:7860160-7865142 REVERSE
AT3G25590	0.592384	#DIV/0!			Group4056		SINGLE	5	1	1	9	4	9		3		unknown protein	chr3:9302271-9303542 FORWARD
AT5G47670	0.592387	18.1451					DUAL	4	2	2	10	4	9		3	NF-YB6	NF-YB6 (NUCLEAR FACTOR Y, SUBUNIT B6); transcription activator/ transcription activator binding / transcription factor	chr5:19315061-19315975 FORWARD
AT3G18390	0.592597	220.781			Group3870		MULTI	4	2	2	7	4	8		12	EMB1865	EMB1865 (embryo defective 1865); RNA binding	chr3:6313572-6317584 FORWARD
AT5G44610	0.592639	108.894					DUAL	5	1	1	9	9	10		12	MAP18	MAP18 (Microtubule-associated Protein 18); microtubule binding	chr5:17993718-17994224 REVERSE
AT5G26090	0.592658	74.6192					MULTI	2	6	9	7	9	10				unknown protein	chr5:9109026-9113235 REVERSE
AT2G31560	0.592713	61.7649					MULTI	5	1	1	9	6	9				unknown protein	chr2:13436611-13437312 FORWARD
AT4G25090	0.592858	185.122			Group5494		MULTI	2	6	7	9	6	10		1		respiratory burst oxidase, putative / NADPH oxidase, putative	chr4:12878930-12883599 REVERSE
AT4G06526	0.592952	1.89782	AT4G06526			1	MULTI	1	9	9	10	10	10				nucleic acid binding / zinc ion binding	chr4:3318302-3320945 REVERSE
AT1G75360	0.592955	#DIV/0!			Group1784		SINGLE	5	1	1	9	8	9				unknown protein	chr1:28275084-28275956 FORWARD
AT5G66970	0.593046	36.0211				1	MULTI	5	1	1	10	6	10				GTP binding	chr5:26740445-26741125 REVERSE
AT1G42680	0.593104	21.2723					MULTI	1	9	10	9	10	9				myosin-related	chr1:16041656-16042880 FORWARD
AT3G50337	0.59338	#DIV/0!		1			SINGLE	1	9	10	10	9	10				unknown protein	chr3:18663068-18663235 REVERSE
AT1G42710	0.593429	13.3306					MULTI	1	9	10	10	9	10				FUNCTIONS IN: molecular_function unknown; INVOLVED IN: biological_process unknown; LOCATED IN: cellular_component unknown; BEST Arabidopsis thaliana protein match is: protein dimerization (TAIR:AT2G06541.2); Has 111 Blast hits to 103 proteins in 12 species: Archae - 0; Bacteria - 0; Metazoa - 24; Fungi - 0; Plants - 87; Viruses - 0; Other Eukaryotes - 0 (source: NCBI BLink).	chr1:16077592-16078567 REVERSE
AT4G09100	0.593601	#DIV/0!					SINGLE	5	1	1	9	10	8				zinc finger (C3HC4-type RING finger) family protein	chr4:5811256-5811654 FORWARD
AT3G26934	0.593726	60.4464					MULTI	3	4	4	10	9	10				unknown protein	chr3:9928316-9929123 REVERSE
AT2G07827	0.593759	10.424			Group2185		MULTI	2	6	8	7	10	10				unknown protein	chr2:3474996-3476845 FORWARD
AT3G52530	0.593881	#DIV/0!			Group4472		SINGLE	5	1	1	10	4	10				protein kinase family protein	chr3:19484867-19485922 REVERSE
AT4G21020	0.593885	58.5616			Group5377		DUAL	4	2	2	9	4	8		7		late embryogenesis abundant domain-containing protein / LEA domain-containing protein	chr4:11228263-11229392 FORWARD
AT1G29041	0.593907	11.729					DUAL	4	2	3	9	6	10				unknown protein	chr1:10135451-10135987 FORWARD
AT5G45970	0.594015	46.2795			Group7084		MULTI	5	1	1	7	4	8			ARAC2, ROP7, ATRAC2, ATROP7	ARAC2 (ARABIDOPSIS RAC-LIKE 2); GTP binding	chr5:18643761-18645758 FORWARD
AT5G10000	0.594101	#DIV/0!				1	SINGLE	1	8	10	10	8	10			ATFD4	ATFD4 (ferredoxin 4); 2 iron, 2 sulfur cluster binding / electron carrier/ iron-sulfur cluster binding	chr5:3126709-3127155 FORWARD
AT2G07728	0.594231	34.3171			Group2180		MULTI	2	6	8	7	10	9				unknown protein	chr2:3453686-3456127 FORWARD
AT3G07425	0.594271	#DIV/0!					SINGLE	1	8	8	10	10	9				unknown protein	chr3:2378350-2378646 FORWARD
AT3G01250	0.594402	#DIV/0!					SINGLE	5	1	1	9	4	9				unknown protein	chr3:79404-79898 FORWARD
AT3G58250	0.594412	44.4063				1	MULTI	2	7	9	7	10	10				meprin and TRAF homology domain-containing protein / MATH domain-containing protein	chr3:21570745-21572143 REVERSE
AT1G21950	0.594579	#DIV/0!					DUAL	1	8	8	9	10	10				unknown protein	chr1:7723439-7723863 REVERSE
AT3G24310	0.594587	100.669					DUAL	4	2	2	9	4	10			MYB305, ATMYB71	MYB305 (myb domain protein 305); DNA binding / transcription factor	chr3:8811336-8812330 REVERSE
AT1G04890	0.594709	120.01					MULTI	5	1	1	10	6	10				FUNCTIONS IN: molecular_function unknown; INVOLVED IN: biological_process unknown; LOCATED IN: cellular_component unknown; CONTAINS InterPro DOMAIN/s: Intermediate filament protein, conserved site (InterPro:IPR018039), Protein of unknown function DUF593 (InterPro:IPR007656); BEST Arabidopsis thaliana protein match is: unknown protein (TAIR:AT4G13630.1); Has 6609 Blast hits to 4661 proteins in 382…	chr1:1381116-1382546 REVERSE
AT5G54470	0.594861	192.275					DUAL	4	2	2	10	4	10		3		zinc finger (B-box type) family protein	chr5:22114584-22115315 REVERSE
AT2G15260	0.59497	60.1857	AT2G15260				MULTI	1	9	10	10	9	9				zinc finger (C3HC4-type RING finger) family protein	chr2:6630528-6634008 FORWARD
AT1G72210	0.594992	122.355					MULTI	4	2	2	9	4	8		2		basic helix-loop-helix (bHLH) family protein (bHLH096)	chr1:27180066-27182268 FORWARD
AT1G20290	0.595107	67.3979	AT1G20290				MULTI	1	9	9	9	9	10		1		unknown protein	chr1:7025548-7029698 REVERSE
AT1G03457	0.595179	49.3692					MULTI	4	2	2	9	4	10		2		RNA-binding protein, putative	chr1:861109-864019 REVERSE
AT4G14650	0.595368	81.4593	AT4G14650				MULTI	3	4	4	9	6	10		1		unknown protein	chr4:8400760-8402817 REVERSE
AT5G03060	0.595386	44.5259					DUAL	2	6	9	9	6	10				unknown protein	chr5:716722-717678 REVERSE
AT4G13235	0.595489	4.66279					DUAL	1	8	9	10	8	10			EDA21	EDA21 (embryo sac development arrest 21)	chr4:7677866-7678247 REVERSE
AT1G15200	0.595519	93.4838			Group467		MULTI	4	2	2	7	4	10		6		protein-protein interaction regulator family protein	chr1:5228477-5231017 REVERSE
AT1G05640	0.595585	20.6881					MULTI	3	4	8	9	4	10				ankyrin repeat family protein	chr1:1687436-1689501 REVERSE
AT1G66890	0.595716	#DIV/0!			Group1512		SINGLE	5	1	1	10	1	8		1		FUNCTIONS IN: molecular_function unknown; INVOLVED IN: biological_process unknown; LOCATED IN: chloroplast; EXPRESSED IN: 22 plant structures; EXPRESSED DURING: 13 growth stages; BEST Arabidopsis thaliana protein match is: 50S ribosomal protein-related (TAIR:AT5G16200.1); Has 14 Blast hits to 14 proteins in 3 species: Archae - 0; Bacteria - 0; Metazoa - 0; Fungi - 0; Plants - 14; Viruses - 0; Oth…	chr1:24957614-24958090 FORWARD
AT2G02280	0.595721	43.6214	AT2G02280				DUAL	0	10	10	10	10	10			AtPP2-B4	AtPP2-B4 (Phloem protein 2-B4); carbohydrate binding	chr2:600491-601439 REVERSE
AT5G20100	0.595778	#DIV/0!					SINGLE	5	1	1	10	8	9				unknown protein	chr5:6790153-6790494 FORWARD
AT5G40860	0.595865	49.8281					MULTI	4	2	2	9	6	9				unknown protein	chr5:16370470-16371985 FORWARD
AT4G08570	0.595918	58.3086					DUAL	4	2	2	10	4	10		5		heavy-metal-associated domain-containing protein / copper chaperone (CCH)-related	chr4:5455123-5455975 REVERSE
AT1G69580	0.595929	45.8738					MULTI	4	2	2	9	2	8				transcription factor	chr1:26172127-26173612 FORWARD
AT5G46915	0.596192	32.7025					MULTI	1	9	9	10	10	10				transcriptional factor B3 family protein	chr5:19051568-19053200 REVERSE
AT1G09080	0.596312	134.698					MULTI	5	1	1	7	6	10			BIP3	BIP3; ATP binding	chr1:2929268-2931804 REVERSE
AT5G35917	0.596318	90.1217	AT5G35917				MULTI	2	6	6	10	6	8			CYP79A3P	CYP79A3P; electron carrier/ heme binding / iron ion binding / monooxygenase	chr5:14049123-14051128 FORWARD
AT1G29680	0.596326	62.3454			Group848		MULTI	5	1	1	7	4	10		2		unknown protein	chr1:10377900-10378931 REVERSE
AT2G23834	0.59642	12.8379					DUAL	4	2	2	10	10	10				unknown protein	chr2:10148690-10149050 FORWARD
AT1G29355	0.596565	9.41993			Group836		MULTI	1	8	8	10	10	8				unknown protein	chr1:10274048-10275539 FORWARD
AT1G68960	0.596801	#DIV/0!			Group1583	1	DUAL	1	8	8	9	8	9				unknown protein	chr1:25929943-25931143 FORWARD
AT2G36270	0.597314	156.2					MULTI	4	2	2	10	4	10		3	ABI5, GIA1	ABI5 (ABA INSENSITIVE 5); DNA binding / transcription activator/ transcription factor	chr2:15204980-15206571 REVERSE
AT4G26950	0.597395	#DIV/0!					SINGLE	5	1	1	9	8	10		2		unknown protein	chr4:13533643-13534077 REVERSE
AT3G46230	0.597558	#DIV/0!					SINGLE	5	1	1	9	4	10		1	ATHSP17.4, HSP17.4	ATHSP17.4	chr3:16984263-16984733 REVERSE
AT4G08270	0.597764	#DIV/0!	AT4G08270				SINGLE	1	8	10	9	8	10				FUNCTIONS IN: molecular_function unknown; INVOLVED IN: biological_process unknown; LOCATED IN: cellular_component unknown; BEST Arabidopsis thaliana protein match is: DNA binding (TAIR:AT3G47680.1); Has 25 Blast hits to 25 proteins in 3 species: Archae - 0; Bacteria - 0; Metazoa - 0; Fungi - 0; Plants - 25; Viruses - 0; Other Eukaryotes - 0 (source: NCBI BLink).	chr4:5218105-5218404 FORWARD
AT4G17860	0.59777	81.2009					MULTI	3	4	4	9	9	10				unknown protein	chr4:9924698-9926337 REVERSE
AT1G16490	0.59785	56.8084					MULTI	4	2	2	10	4	10			ATMYB58, MYB58	MYB58 (MYB DOMAIN PROTEIN 58); DNA binding / transcription activator/ transcription factor	chr1:5629859-5630844 REVERSE
AT2G24470	0.597982	14.6397					DUAL	0	10	10	10	10	10				unknown protein	chr2:10395828-10396622 REVERSE
AT4G16045	0.598046	43.4923					MULTI	2	6	10	9	7	8				meprin and TRAF homology domain-containing protein / MATH domain-containing protein	chr4:9089906-9091860 FORWARD
AT5G65890	0.598076	48.8943					MULTI	5	1	1	10	2	8		5	ACR1	ACR1 (ACT Domain Repeat 1); amino acid binding	chr5:26355701-26357721 FORWARD
AT1G04920	0.598199	242.206					MULTI	5	1	1	7	4	10		4	ATSPS3F	ATSPS3F (sucrose phosphate synthase 3F); sucrose-phosphate synthase/ transferase, transferring glycosyl groups	chr1:1391674-1395756 REVERSE
AT3G28150	0.598224	87.0592					MULTI	4	2	2	9	6	10		3		unknown protein	chr3:10471960-10473735 REVERSE
AT3G19890	0.598471	#DIV/0!	AT3G19890			1	SINGLE	5	1	1	9	10	10				F-box family protein	chr3:6914910-6916142 REVERSE
AT3G09290	0.59849	#DIV/0!					SINGLE	1	9	9	9	10	9			TAC1	TAC1 (TELOMERASE ACTIVATOR1); nucleic acid binding / transcription factor/ zinc ion binding	chr3:2856141-2856659 FORWARD
AT3G05720	0.598702	82.572				1	MULTI	5	1	1	9	6	10			IMPA-7	IMPA-7 (IMPORTIN ALPHA ISOFORM 7); binding / protein transporter	chr3:1687992-1691736 REVERSE
AT5G18450	0.598927	#DIV/0!					SINGLE	5	1	1	10	1	10				AP2 domain-containing transcription factor, putative	chr5:6116097-6117020 REVERSE
AT5G65005	0.598931	#DIV/0!					SINGLE	5	1	1	9	10	9				nucleic acid binding	chr5:25967824-25968615 FORWARD
AT1G32880	0.598947	22.8594					MULTI	2	6	9	10	6	10		1		importin alpha-1 subunit, putative	chr1:11913928-11914735 REVERSE
AT4G33280	0.599152	67.0293					MULTI	4	2	4	9	7	10		3		DNA binding / transcription factor	chr4:16047357-16049310 REVERSE
AT4G06490	0.599237	#DIV/0!	AT4G06490			1	SINGLE	1	9	10	9	10	10				unknown protein	chr4:3116894-3117334 FORWARD
AT5G02510	0.599416	30.2976					MULTI	1	8	9	10	9	9				unknown protein	chr5:560135-560860 FORWARD
AT2G34400	0.5995	171.985					DUAL	3	4	9	4	8	8				pentatricopeptide (PPR) repeat-containing protein	chr2:14516238-14518186 FORWARD
AT5G61150	0.599565	78.3377					MULTI	4	2	2	7	5	10		4	VIP4	VIP4 (VERNALIZATION INDEPENDENCE 4); protein binding	chr5:24603846-24607528 REVERSE
AT3G63050	0.59994	#DIV/0!					SINGLE	5	1	1	10	4	10				unknown protein	chr3:23297950-23298372 REVERSE
AT4G10250	0.600059	#DIV/0!			Group5067		SINGLE	5	1	1	10	4	9		3	ATHSP22.0	ATHSP22.0	chr4:6370537-6371124 FORWARD
AT2G46980	0.600138	#DIV/0!					SINGLE	5	1	1	9	4	10		1		unknown protein	chr2:19301879-19303429 REVERSE
AT3G43850	0.600469	27.5995					MULTI	2	6	9	7	6	10				unknown protein	chr3:15702085-15704152 REVERSE
AT3G54270	0.600713	81.7432					MULTI	4	2	2	9	4	10		2		sucrose-phosphatase 3 (SPP3)	chr3:20087419-20089735 REVERSE
AT3G56410	0.600798	102.749					DUAL	4	3	3	9	9	10		8		unknown protein	chr3:20916320-20920877 REVERSE
AT1G70340	0.600859	198.91					MULTI	4	2	2	10	8	10		1		unknown protein	chr1:26504567-26506389 REVERSE
AT2G36120	0.600894	#DIV/0!			Group2888		SINGLE	5	1	1	9	4	9		25	DOT1	DOT1 (DEFECTIVELY ORGANIZED TRIBUTARIES 1)	chr2:15165468-15166235 FORWARD
AT4G26290	0.601554	#DIV/0!			Group5538		SINGLE	5	1	1	9	9	10		1		unknown protein	chr4:13307595-13307822 REVERSE
AT5G37550	0.601554	#DIV/0!					SINGLE	5	1	1	9	9	10		1		unknown protein	chr5:14919100-14919792 REVERSE
AT2G40910	0.601572	37.5478					MULTI	5	1	1	9	8	10				F-box protein-related	chr2:17069938-17071554 REVERSE
AT2G29410	0.601686	139.144			Group2670		DUAL	4	2	2	10	9	9			MTPB1, ATMTPB1	MTPB1 (METAL TOLERANCE PROTEIN B1); efflux transmembrane transporter/ inorganic anion transmembrane transporter/ zinc ion transmembrane transporter	chr2:12616810-12617937 FORWARD
AT1G70650	0.601781	145.186					MULTI	4	2	2	9	4	8				zinc finger (Ran-binding) family protein	chr1:26638158-26640126 FORWARD
AT4G11400	0.601828	111.696				1	DUAL	5	1	1	9	8	8				ARID/BRIGHT DNA-binding domain-containing protein / ELM2 domain-containing protein / Myb-like DNA-binding domain-containing protein	chr4:6938717-6940539 FORWARD
AT4G18680	0.601856	#DIV/0!					SINGLE	1	9	10	9	10	10				unknown protein	chr4:10281033-10281740 FORWARD
AT3G28930	0.601898	21.3144					MULTI	4	2	2	6	4	10		3	AIG2	AIG2 (AVRRPT2-INDUCED GENE 2)	chr3:10959890-10960728 REVERSE
AT1G56085	0.601924	27.1168					MULTI	2	6	6	7	6	9				FUNCTIONS IN: molecular_function unknown; INVOLVED IN: biological_process unknown; LOCATED IN: cellular_component unknown; BEST Arabidopsis thaliana protein match is: CYP59 (CYCLOPHILIN 59); RNA binding / nucleic acid binding / peptidyl-prolyl cis-trans isomerase (TAIR:AT1G53720.1); Has 5 Blast hits to 5 proteins in 2 species: Archae - 0; Bacteria - 0; Metazoa - 1; Fungi - 0; Plants - 4; Viruses …	chr1:20976515-20977541 FORWARD
AT2G04038	0.602271	#DIV/0!					SINGLE	5	1	1	9	1	9			AtbZIP48	AtbZIP48 (Arabidopsis thaliana basic leucine-zipper 48); DNA binding / transcription factor	chr2:1331919-1332419 FORWARD
AT2G36020	0.602287	84.2452				1	MULTI	4	2	2	9	4	10		2	HVA22J	HVA22J (HVA22-LIKE PROTEIN J)	chr2:15123424-15125140 REVERSE
AT1G28700	0.602331	179.474					MULTI	4	2	2	9	6	10				unknown protein	chr1:10083773-10084958 REVERSE
AT4G14580	0.602346	#DIV/0!					SINGLE	5	1	1	9	1	10			CIPK4, SnRK3.3	CIPK4 (CBL-interacting protein kinase 4); ATP binding / kinase/ protein kinase/ protein serine/threonine kinase	chr4:8367887-8369167 REVERSE
AT5G11416	0.602455	#DIV/0!		1			SINGLE	1	9	10	10	9	10				unknown protein	chr5:3642780-3643010 REVERSE
AT4G09840	0.603176	38.2516					DUAL	5	1	1	10	9	10				unknown protein	chr4:6190948-6191268 REVERSE
AT3G14900	0.603196	#DIV/0!			Group3754		SINGLE	5	1	1	9	4	10		3		unknown protein	chr3:5013442-5015277 REVERSE
AT2G41210	0.603301	152.644			Group3070		MULTI	5	1	1	9	5	8			PIP5K5	PIP5K5 (PHOSPHATIDYLINOSITOL- 4-PHOSPHATE 5-KINASE 5); 1-phosphatidylinositol-4-phosphate 5-kinase	chr2:17173627-17176575 FORWARD
AT4G36950	0.603374	#DIV/0!					SINGLE	5	1	1	9	8	10		2	MAPKKK21	MAPKKK21; ATP binding / protein kinase/ protein serine/threonine kinase	chr4:17422834-17423844 REVERSE
AT2G23640	0.60338	46.0805					MULTI	4	2	2	7	2	9				reticulon family protein (RTNLB13)	chr2:10057554-10059042 FORWARD
AT4G29710	0.603393	#DIV/0!					SINGLE	5	1	9	9	1	10				phosphodiesterase/nucleotide pyrophosphatase-related	chr4:14547001-14547402 REVERSE
AT1G31875	0.603409	#DIV/0!		1			SINGLE	0	10	10	10	10	10				unknown protein	chr1:11442913-11443044 REVERSE
AT3G49080	0.603487	182.571					MULTI	5	1	1	7	4	10		6		ribosomal protein S9 family protein	chr3:18194500-18196657 REVERSE
AT5G63300	0.603511	38.824					DUAL	5	1	1	9	4	9				structural constituent of ribosome	chr5:25371122-25371759 FORWARD
AT4G03620	0.603586	41.5675	AT4G03620			1	MULTI	2	6	9	9	6	10				myosin heavy chain-related	chr4:1607040-1608665 REVERSE
AT3G25650	0.604024	#DIV/0!				1	DUAL	2	6	8	10	6	10			ASK15	ASK15 (ARABIDOPSIS SKP1-LIKE 15); protein binding / ubiquitin-protein ligase	chr3:9335876-9336459 REVERSE
AT5G67010	0.604042	#DIV/0!					DUAL	3	5	10	10	5	10				AP2 domain-containing transcription factor, putative	chr5:26749058-26749616 REVERSE
AT4G14530	0.604046	#DIV/0!					SINGLE	1	9	10	9	10	10				FUNCTIONS IN: molecular_function unknown; INVOLVED IN: biological_process unknown; LOCATED IN: cellular_component unknown; EXPRESSED IN: sperm cell, male gametophyte, flower, pollen tube; EXPRESSED DURING: M germinated pollen stage, petal differentiation and expansion stage; BEST Arabidopsis thaliana protein match is: AGL97 (AGAMOUS-LIKE 97); DNA binding / transcription factor (TAIR:AT1G46408.1);…	chr4:8343476-8343883 REVERSE
AT3G30220	0.604162	24.8813					MULTI	1	9	10	9	10	10				unknown protein	chr3:11877866-11878458 REVERSE
AT1G72460	0.604225	251.673					DUAL	1	8	9	9	8	8				leucine-rich repeat transmembrane protein kinase, putative	chr1:27279510-27281533 FORWARD
AT3G07070	0.604306	100.896					MULTI	4	2	2	10	6	8		2		protein kinase family protein	chr3:2238455-2240074 FORWARD
AT5G06070	0.604411	#DIV/0!					SINGLE	5	1	1	10	9	10			RBE, RAB	RBE (RABBIT EARS); nucleic acid binding / transcription factor/ zinc ion binding	chr5:1828426-1829106 REVERSE
AT3G49725	0.604681	120.367					MULTI	5	1	1	7	5	10				GTP binding	chr3:18442448-18445397 REVERSE
AT1G26760	0.604711	#DIV/0!			Group769		SINGLE	3	4	4	9	4	10		2	ATXR1, SDG35	SDG35 (SET DOMAIN PROTEIN 35); binding	chr1:9248304-9249941 REVERSE
AT3G30370	0.604748	#DIV/0!					SINGLE	0	10	10	10	10	10				FUNCTIONS IN: molecular_function unknown; INVOLVED IN: biological_process unknown; LOCATED IN: cellular_component unknown; CONTAINS InterPro DOMAIN/s: Transposase, MuDR, plant (InterPro:IPR004332); BEST Arabidopsis thaliana protein match is: SWAP (Suppressor-of-White-APricot)/surp domain-containing protein (TAIR:AT1G18050.1); Has 28 Blast hits to 28 proteins in 3 species: Archae - 0; Bacteria - 0…	chr3:11965180-11965719 REVERSE
AT5G09980	0.604766	45.9027					DUAL	4	2	2	4	5	9		3	PROPEP4	PROPEP4 (Elicitor peptide 4 precursor)	chr5:3122790-3123728 FORWARD
AT1G69260	0.604925	215.987			Group1588		DUAL	4	2	2	9	5	8		7	AFP1	AFP1 (ABI FIVE BINDING PROTEIN)	chr1:26039314-26040570 FORWARD
AT1G53940	0.60509	68.3788					MULTI	2	6	7	9	6	9		1	GLIP2	GLIP2; arylesterase/ carboxylesterase/ lipase	chr1:20143279-20145780 FORWARD
AT3G13677	0.60541	13.1061					MULTI	2	6	6	9	6	10				unknown protein	chr3:4476296-4477092 FORWARD
AT2G13542	0.605531	8.71375					DUAL	2	6	10	10	6	10				Encodes a defensin-like (DEFL) family protein.	chr2:5643169-5643615 REVERSE
AT2G22345	0.605544	8.62072			Group2452		DUAL	1	9	10	10	10	9				Encodes a defensin-like (DEFL) family protein.	chr2:9495457-9495848 FORWARD
AT4G20340	0.605655	96.62					MULTI	4	3	6	7	6	8				RNA polymerase II transcription factor/ transcription initiation factor	chr4:10985011-10987748 FORWARD
AT2G27760	0.605727	109.441			Group2617		MULTI	5	1	1	10	4	8		5	ATIPT2, IPPT	ATIPT2 (TRNA ISOPENTENYLTRANSFERASE 2); adenylate dimethylallyltransferase/ tRNA isopentenyltransferase	chr2:11824860-11827432 FORWARD
AT2G34270	0.605728	#DIV/0!					SINGLE	1	8	8	9	10	10				unknown protein	chr2:14468752-14469876 REVERSE
AT1G17400	0.60605	71.8508					MULTI	4	2	2	9	6	10				unknown protein	chr1:5960920-5962245 REVERSE
AT3G21450	0.606174	44.6217				1	MULTI	1	9	10	10	9	10				protein kinase family protein	chr3:7553965-7555236 REVERSE
AT1G78110	0.6062	#DIV/0!			Group1879		SINGLE	5	1	1	9	4	8		1		unknown protein	chr1:29391879-29392907 FORWARD
AT5G28310	0.606243	19.7144					MULTI	2	6	9	10	6	10				oxidoreductase-related	chr5:10300117-10301844 REVERSE
AT4G04601	0.606245	#DIV/0!		1			SINGLE	0	10	10	10	10	10				unknown protein	chr4:2309413-2309571 REVERSE
AT1G77150	0.606355	#DIV/0!					DUAL	1	9	10	10	9	10				FUNCTIONS IN: molecular_function unknown; INVOLVED IN: biological_process unknown; LOCATED IN: cellular_component unknown; BEST Arabidopsis thaliana protein match is: pentatricopeptide (PPR) repeat-containing protein (TAIR:AT1G77170.1); Has 1851 Blast hits to 1843 proteins in 27 species: Archae - 0; Bacteria - 0; Metazoa - 0; Fungi - 0; Plants - 1851; Viruses - 0; Other Eukaryotes - 0 (source: NC…	chr1:28992876-28993170 REVERSE
AT2G21465	0.606364	18.3872					DUAL	1	8	8	10	8	10				Encodes a defensin-like (DEFL) family protein.	chr2:9195596-9195926 REVERSE
AT3G58950	0.606404	80.0707				1	MULTI	1	9	10	9	9	10				F-box family protein	chr3:21784116-21785840 REVERSE
AT3G19090	0.606412	107.476					MULTI	5	1	9	10	1	8				RNA-binding protein, putative	chr3:6601466-6603709 FORWARD
AT5G03406	0.606573	97.8824					MULTI	4	2	2	7	4	8				ATP binding / aminoacyl-tRNA ligase/ histidine-tRNA ligase/ nucleotide binding	chr5:839966-841444 FORWARD
AT1G29600	0.606604	52.618					MULTI	2	7	10	7	10	10				zinc finger (CCCH-type) family protein	chr1:10344046-10345651 FORWARD
AT4G03505	0.60687	#DIV/0!			Group4926		SINGLE	5	1	1	10	9	10				FUNCTIONS IN: molecular_function unknown; INVOLVED IN: biological_process unknown; LOCATED IN: cellular_component unknown; BEST Arabidopsis thaliana protein match is: ankyrin repeat family protein (TAIR:AT4G03470.1); Has 30 Blast hits to 30 proteins in 1 species: Archae - 0; Bacteria - 0; Metazoa - 0; Fungi - 0; Plants - 30; Viruses - 0; Other Eukaryotes - 0 (source: NCBI BLink).	chr4:1556888-1557319 REVERSE
AT3G20530	0.607114	64.2946					MULTI	4	2	2	10	4	8		1		protein kinase family protein	chr3:7166318-7167806 FORWARD
AT5G22490	0.607226	110.782				1	MULTI	2	6	10	9	6	10				condensation domain-containing protein	chr5:7458943-7461049 REVERSE
AT5G09780	0.607424	70.9746				1	MULTI	5	1	1	7	10	10				transcriptional factor B3 family protein	chr5:3036956-3038484 REVERSE
AT3G14760	0.607473	34.2549					DUAL	5	1	1	4	7	9		1		unknown protein	chr3:4956440-4957045 FORWARD
AT5G42490	0.607726	137.478					MULTI	2	6	9	7	6	10				kinesin motor family protein	chr5:16988609-16992622 REVERSE
AT4G39290	0.607765	#DIV/0!				1	SINGLE	1	9	10	9	10	10				kelch repeat-containing F-box family protein	chr4:18285205-18286302 REVERSE
AT3G03460	0.608011	119.018			Group3390		DUAL	4	2	2	9	4	10				unknown protein	chr3:823069-824485 REVERSE
AT4G25990	0.608166	77.8487			Group5531		MULTI	5	1	1	10	2	10		1	CIL	CIL	chr4:13191937-13193543 REVERSE
AT1G07120	0.608893	48.9205			Group205		MULTI	4	3	6	10	6	10		4		FUNCTIONS IN: molecular_function unknown; INVOLVED IN: biological_process unknown; LOCATED IN: chloroplast envelope; EXPRESSED IN: leaf whorl, petal, inflorescence meristem, flower; EXPRESSED DURING: 4 anthesis, petal differentiation and expansion stage; BEST Arabidopsis thaliana protein match is: proline-rich family protein (TAIR:AT4G18570.1); Has 197 Blast hits to 171 proteins in 40 species: Ar…	chr1:2184874-2186580 REVERSE
AT3G13780	0.609055	74.7591					DUAL	4	2	4	9	4	8		2		FUNCTIONS IN: molecular_function unknown; INVOLVED IN: biological_process unknown; LOCATED IN: cellular_component unknown; EXPRESSED IN: 24 plant structures; EXPRESSED DURING: 14 growth stages; CONTAINS InterPro DOMAIN/s: SMAD/FHA domain (InterPro:IPR008984); Has 14184 Blast hits to 8674 proteins in 364 species: Archae - 7; Bacteria - 1751; Metazoa - 6167; Fungi - 1701; Plants - 645; Viruses - 19…	chr3:4525108-4526214 FORWARD
AT1G25422	0.609123	#DIV/0!			Group753		SINGLE	5	1	1	10	9	9				unknown protein	chr1:8919087-8919410 FORWARD
AT3G60060	0.60967	12.5751					MULTI	1	9	10	10	9	10				FUNCTIONS IN: molecular_function unknown; INVOLVED IN: biological_process unknown; LOCATED IN: endomembrane system; CONTAINS InterPro DOMAIN/s: Male sterility, NAD-binding (InterPro:IPR013120); Has 87 Blast hits to 83 proteins in 17 species: Archae - 0; Bacteria - 2; Metazoa - 11; Fungi - 4; Plants - 70; Viruses - 0; Other Eukaryotes - 0 (source: NCBI BLink).	chr3:22182291-22183078 FORWARD
AT1G51080	0.610029	#DIV/0!					SINGLE	5	1	1	9	4	10				unknown protein	chr1:18929883-18930740 REVERSE
AT1G74480	0.610421	63.9932				1	MULTI	5	1	1	9	9	10				RWP-RK domain-containing protein	chr1:27993032-27994178 REVERSE
AT3G57780	0.610526	116.781					MULTI	3	4	7	9	4	10		5		EXPRESSED IN: 20 plant structures; EXPRESSED DURING: 13 growth stages; BEST Arabidopsis thaliana protein match is: nucleolar protein gar2-related (TAIR:AT2G42320.2); Has 3024 Blast hits to 2177 proteins in 255 species: Archae - 2; Bacteria - 181; Metazoa - 988; Fungi - 289; Plants - 172; Viruses - 72; Other Eukaryotes - 1320 (source: NCBI BLink).	chr3:21399766-21402326 REVERSE
AT1G63300	0.610548	273.516					MULTI	4	3	6	9	5	8		2		unknown protein	chr1:23482193-23486067 FORWARD
AT5G64480	0.610577	#DIV/0!			Group7622		SINGLE	5	1	1	9	4	4				unknown protein	chr5:25778202-25778756 FORWARD
AT5G42905	0.611041	55.6747	AT5G42905			1	DUAL	1	9	10	9	10	10				nucleic acid binding / ribonuclease H	chr5:17201414-17202323 REVERSE
AT2G24400	0.611117	#DIV/0!					SINGLE	5	1	1	10	4	10		2		auxin-responsive protein, putative / small auxin up RNA (SAUR_D)	chr2:10377993-10378529 REVERSE
AT4G26288	0.611127	50.8227			Group5538		DUAL	5	1	1	10	6	9				FUNCTIONS IN: molecular_function unknown; INVOLVED IN: biological_process unknown; LOCATED IN: cellular_component unknown; BEST Arabidopsis thaliana protein match is: OXS3 (OXIDATIVE STRESS 3) (TAIR:AT5G56550.1); Has 272 Blast hits to 170 proteins in 34 species: Archae - 0; Bacteria - 10; Metazoa - 90; Fungi - 21; Plants - 81; Viruses - 2; Other Eukaryotes - 68 (source: NCBI BLink).	chr4:13307623-13308217 FORWARD
AT5G04890	0.611195	#DIV/0!					DUAL	4	2	2	9	4	8		1	RTM2	RTM2 (RESTRICTED TEV MOVEMENT 2)	chr5:1427217-1428390 FORWARD
AT2G16365	0.611198	46.9155					MULTI	4	2	3	9	6	9				F-box family protein	chr2:7074940-7079181 FORWARD
AT5G46795	0.61121	70.4471				1	MULTI	5	1	1	10	4	10			MSP2	MSP2 (microspore-specific promoter 2)	chr5:18987055-18988168 REVERSE
AT3G24093	0.611338	#DIV/0!				1	SINGLE	5	1	1	9	9	10				FUNCTIONS IN: molecular_function unknown; INVOLVED IN: regulation of transcription, DNA-dependent; LOCATED IN: nucleus; CONTAINS InterPro DOMAIN/s: Paired amphipathic helix (InterPro:IPR003822); BEST Arabidopsis thaliana protein match is: unknown protein (TAIR:AT3G22961.1); Has 15 Blast hits to 15 proteins in 8 species: Archae - 0; Bacteria - 6; Metazoa - 1; Fungi - 0; Plants - 4; Viruses - 0; Ot…	chr3:8701462-8702310 REVERSE
AT2G40233	0.611433	#DIV/0!		1			SINGLE	3	4	10	10	4	10				unknown protein	chr2:16807047-16807208 FORWARD
AT5G09976	0.611513	26.9053					DUAL	5	1	9	10	1	9				unknown protein	chr5:3119113-3119540 FORWARD
AT3G09250	0.611529	100.108			Group3558		MULTI	5	1	1	9	6	9		7		DNA binding / nuclease	chr3:2839080-2840294 FORWARD
AT3G28370	0.611615	31.0448					MULTI	2	6	6	7	6	8		2		unknown protein	chr3:10620627-10623259 FORWARD
AT2G47520	0.61165	52.4301					DUAL	4	2	2	10	4	10				AP2 domain-containing transcription factor, putative	chr2:19502891-19503490 REVERSE
AT3G27329	0.611984	#DIV/0!					SINGLE	3	4	10	10	4	9				FUNCTIONS IN: molecular_function unknown; INVOLVED IN: biological_process unknown; LOCATED IN: cellular_component unknown; CONTAINS InterPro DOMAIN/s: Plant self-incompatibility S1 (InterPro:IPR010264); BEST Arabidopsis thaliana protein match is: unknown protein (TAIR:AT3G27331.1); Has 48 Blast hits to 48 proteins in 4 species: Archae - 0; Bacteria - 0; Metazoa - 0; Fungi - 0; Plants - 48; Viruse…	chr3:10114192-10114560 FORWARD
AT3G28520	0.612008	#DIV/0!					SINGLE	3	4	10	9	9	4				AAA-type ATPase family protein	chr3:10688323-10689759 FORWARD
AT3G29750	0.61207	64.5462					MULTI	1	8	8	10	10	10				ATP binding / aminoacyl-tRNA ligase/ aspartic-type endopeptidase/ nucleotide binding	chr3:11579125-11580600 REVERSE
AT1G36942	0.612087	#DIV/0!		1			SINGLE	0	10	10	10	10	10				unknown protein	chr1:14006147-14006341 REVERSE
AT2G18070	0.612131	14.6176	AT2G18070		Group2350		MULTI	2	6	10	7	6	10				unknown protein	chr2:7852529-7853666 FORWARD
AT2G29380	0.612192	112.452				1	MULTI	5	1	1	10	4	8				protein phosphatase 2C, putative / PP2C, putative	chr2:12608855-12610124 FORWARD
AT1G72570	0.612222	61.6938			Group1694	1	MULTI	2	6	6	9	6	8				DNA binding / transcription factor	chr1:27331381-27333698 FORWARD
AT5G65900	0.612225	224.922					MULTI	4	2	2	7	4	8		2		DEAD/DEAH box helicase, putative	chr5:26358328-26361244 FORWARD
AT4G09731	0.61228	#DIV/0!		1			SINGLE	1	9	10	10	9	10				unknown protein	chr4:6139717-6139851 FORWARD
AT1G23660	0.612524	55.1846					MULTI	2	6	6	10	9	10				unknown protein	chr1:8371609-8372772 REVERSE
AT4G03165	0.612543	11.3431				1	MULTI	0	10	10	10	10	10				unknown protein	chr4:1399378-1400291 REVERSE
AT2G11570	0.612559	#DIV/0!					DUAL	1	9	9	9	9	10				unknown protein	chr2:4634251-4635203 REVERSE
AT3G43630	0.612718	#DIV/0!					SINGLE	5	1	10	10	4	4				nodulin, putative	chr3:15538816-15539418 FORWARD
AT3G59130	0.612764	37.7228				1	DUAL	3	4	4	10	10	10				INVOLVED IN: N-terminal protein myristoylation; LOCATED IN: cellular_component unknown; CONTAINS InterPro DOMAIN/s: DC1 (InterPro:IPR004146), C1-like (InterPro:IPR011424); BEST Arabidopsis thaliana protein match is: DC1 domain-containing protein (TAIR:AT3G59120.1); Has 842 Blast hits to 430 proteins in 13 species: Archae - 0; Bacteria - 0; Metazoa - 3; Fungi - 0; Plants - 833; Viruses - 0; Other …	chr3:21860986-21862807 REVERSE
AT5G10800	0.612784	175.554					MULTI	4	3	6	9	6	10				RNA recognition motif (RRM)-containing protein	chr5:3412898-3418382 REVERSE
AT3G61910	0.612832	134.757					DUAL	5	1	1	10	4	10			NST2, ANAC066	ANAC066 (ARABIDOPSIS NAC DOMAIN PROTEIN 66); transcription activator/ transcription factor	chr3:22929193-22930407 REVERSE
AT1G23690	0.612882	45.1203				1	MULTI	4	2	2	7	7	10				unknown protein	chr1:8377433-8378634 REVERSE
AT2G47120	0.61312	84.3243			Group3280		DUAL	2	7	9	9	7	10		1		short-chain dehydrogenase/reductase (SDR) family protein	chr2:19347359-19348223 REVERSE
AT2G02026	0.613241	#DIV/0!		1			SINGLE	3	4	10	10	10	4				unknown protein	chr2:481907-482086 FORWARD
AT4G11876	0.613501	#DIV/0!		1			SINGLE	1	9	10	10	9	10				unknown protein	chr4:7142303-7142434 FORWARD
AT4G37820	0.613515	191.025			Group5917		DUAL	5	1	1	9	9	9		4		unknown protein	chr4:17785692-17787290 FORWARD
AT5G14510	0.613543	75.276					DUAL	4	2	3	10	4	10		2		armadillo/beta-catenin repeat family protein	chr5:4678125-4679194 REVERSE
AT2G45403	0.613798	32.7119					MULTI	1	8	8	9	10	10				unknown protein	chr2:18709537-18710153 FORWARD
AT2G40240	0.61408	#DIV/0!					SINGLE	5	1	1	9	4	9		2		pentatricopeptide (PPR) repeat-containing protein	chr2:16811051-16812106 FORWARD
AT3G27130	0.614247	46.2302					MULTI	4	3	6	9	5	10				FUNCTIONS IN: molecular_function unknown; INVOLVED IN: biological_process unknown; LOCATED IN: cellular_component unknown; BEST Arabidopsis thaliana protein match is: ATP binding / ATPase/ nucleoside-triphosphatase/ nucleotide binding (TAIR:AT3G27120.1); Has 12 Blast hits to 12 proteins in 5 species: Archae - 0; Bacteria - 0; Metazoa - 0; Fungi - 0; Plants - 12; Viruses - 0; Other Eukaryotes - 0 …	chr3:10002659-10004281 REVERSE
AT2G15170	0.614505	#DIV/0!					SINGLE	5	1	1	9	10	10				FUNCTIONS IN: molecular_function unknown; INVOLVED IN: defense response; LOCATED IN: endomembrane system; CONTAINS InterPro DOMAIN/s: Plant Basic Secretory Protein (InterPro:IPR007541); BEST Arabidopsis thaliana protein match is: plant basic secretory protein (BSP) family protein (TAIR:AT2G15130.1); Has 73 Blast hits to 73 proteins in 13 species: Archae - 0; Bacteria - 0; Metazoa - 0; Fungi - 0; …	chr2:6587660-6587968 FORWARD
AT3G55930	0.614534	30.1632	AT3G55930			1	DUAL	1	8	8	10	9	10				RNA splicing factor-related	chr3:20745382-20746964 REVERSE
AT4G30300	0.614629	#DIV/0!				1	SINGLE	5	1	1	9	1	10			ATNAP15, NAP15	ATNAP15; transporter	chr4:14831005-14831550 REVERSE
AT4G37445	0.614707	40.3074					MULTI	4	2	2	10	4	10		2		FUNCTIONS IN: molecular_function unknown; INVOLVED IN: biological_process unknown; LOCATED IN: cellular_component unknown; EXPRESSED IN: 20 plant structures; EXPRESSED DURING: 12 growth stages; BEST Arabidopsis thaliana protein match is: calcium-binding EF hand family protein (TAIR:AT1G64850.1); Has 34 Blast hits to 34 proteins in 7 species: Archae - 0; Bacteria - 0; Metazoa - 0; Fungi - 0; Plant…	chr4:17604144-17604918 REVERSE
AT3G52330	0.614772	53.8272				1	MULTI	1	8	10	9	8	10				F-box family protein-related	chr3:19404955-19406207 REVERSE
AT3G46650	0.61481	30.9162					MULTI	1	8	9	9	8	10				UDP-glycosyltransferase/ transferase, transferring glycosyl groups	chr3:17185561-17187812 REVERSE
AT1G42560	0.614917	64.8438			Group1020		MULTI	4	3	6	9	5	10			MLO9, ATMLO9	MLO9 (MILDEW RESISTANCE LOCUS O 9); calmodulin binding	chr1:15980209-15983328 REVERSE
AT2G27420	0.614944	84.6545			Group2608		DUAL	4	2	2	9	4	10		2		cysteine proteinase, putative	chr2:11726311-11727519 REVERSE
AT5G48470	0.615	72.8697					MULTI	4	2	2	9	4	8		1		unknown protein	chr5:19641810-19644127 FORWARD
AT1G23640	0.61506	47.7772					MULTI	2	6	7	7	6	10				unknown protein	chr1:8367170-8370280 REVERSE
AT4G10670	0.615169	#DIV/0!				1	SINGLE	5	1	1	9	1	4			GTC2	GTC2	chr4:6584727-6585758 FORWARD
AT5G07160	0.615182	28.4637				1	MULTI	5	1	1	10	4	10				DNA binding / transcription factor	chr5:2219971-2220709 REVERSE
AT4G16807	0.615224	62.459					MULTI	2	6	6	9	6	10				unknown protein	chr4:9457317-9459358 REVERSE
AT4G33310	0.61555	#DIV/0!					SINGLE	5	1	1	10	10	10				unknown protein	chr4:16056156-16056416 FORWARD
AT5G58850	0.615578	118.183				1	MULTI	5	1	1	10	9	9			ATMYB119, MYB119	MYB119 (MYB DOMAIN PROTEIN 119); DNA binding / transcription factor	chr5:23763945-23765441 FORWARD
AT1G57850	0.615594	19.3564					DUAL	3	4	10	9	4	10				Toll-Interleukin-Resistance (TIR) domain-containing protein	chr1:21426690-21427349 FORWARD
AT5G26870	0.615608	#DIV/0!					SINGLE	5	1	1	9	10	10		1	AGL26	AGL26; transcription factor	chr5:9457301-9457666 REVERSE
AT2G27740	0.615617	68.6857					MULTI	4	2	2	9	4	8		2		unknown protein	chr2:11822800-11823575 FORWARD
AT4G36100	0.615818	#DIV/0!			Group5855		DUAL	1	8	10	9	8	10				INVOLVED IN: vesicle-mediated transport, vesicle docking during exocytosis; LOCATED IN: peroxisome; CONTAINS InterPro DOMAIN/s: Sec1-like protein (InterPro:IPR001619), Protein of unknown function DUF641, plant (InterPro:IPR006943); BEST Arabidopsis thaliana protein match is: unknown protein (TAIR:AT2G45260.1); Has 148 Blast hits to 148 proteins in 23 species: Archae - 0; Bacteria - 0; Metazoa - 3…	chr4:17082579-17083343 FORWARD
AT1G34419	0.61594	#DIV/0!		1			SINGLE	0	10	10	10	10	10				unknown protein	chr1:12583039-12583206 REVERSE
AT3G56660	0.61603	67.4718					DUAL	3	4	5	9	4	10			BZIP49	BZIP49 (BASIC REGION/LEUCINE ZIPPER MOTIF PROTEIN 49); DNA binding / transcription factor	chr3:20986217-20988213 REVERSE
ATMG01300	0.616075	#DIV/0!					SINGLE	5	1	1	9	10	10			ORF136A	hypothetical protein	chrM:325300-325710 FORWARD
AT2G07215	0.616221	18.795				1	MULTI	1	8	8	9	9	10				unknown protein	chr2:2996776-2997889 REVERSE
AT2G30760	0.616252	7.56986			Group2713		MULTI	1	9	9	10	9	10				unknown protein	chr2:13105770-13108221 REVERSE
AT1G76954	0.616263	8.71393					DUAL	0	10	10	10	10	10				Encodes a defensin-like (DEFL) family protein.	chr1:28917866-28918537 REVERSE
AT2G34210	0.616325	210.589				1	MULTI	2	6	7	9	6	8				structural constituent of ribosome / transcription elongation regulator/ transcription initiation factor	chr2:14445938-14450522 FORWARD
AT2G29840	0.616334	62.6473				1	DUAL	3	4	4	10	10	10				protein binding / zinc ion binding	chr2:12732387-12733983 REVERSE
AT4G05250	0.616354	#DIV/0!					SINGLE	1	9	10	9	10	9				ubiquitin family protein	chr4:2691460-2692416 FORWARD
AT2G01755	0.616375	#DIV/0!			Group2008		SINGLE	5	1	1	9	4	10				unknown protein	chr2:332249-332770 REVERSE
AT4G40000	0.616503	84.3026					MULTI	4	3	6	9	4	10				NOL1/NOP2/sun family protein	chr4:18543989-18547443 REVERSE
AT3G63040	0.616619	#DIV/0!					SINGLE	5	1	1	10	4	10		1		unknown protein	chr3:23296646-23297209 REVERSE
AT5G33393	0.616944	47.8252				1	MULTI	0	10	10	10	10	10				unknown protein	chr5:12656430-12658588 REVERSE
AT1G52690	0.617033	64.0728					DUAL	5	1	1	9	4	9		26		late embryogenesis abundant protein, putative / LEA protein, putative	chr1:19619842-19620589 FORWARD
AT3G32030	0.617077	135.692			Group4189		MULTI	4	3	6	7	6	10				terpene synthase/cyclase family protein	chr3:13032458-13035348 REVERSE
AT4G31805	0.617222	90.0467			Group5704		MULTI	5	1	1	10	6	9		3		WRKY family transcription factor	chr4:15385454-15386775 FORWARD
AT3G01940	0.617389	#DIV/0!					SINGLE	5	1	8	10	1	10				unknown protein	chr3:322841-323053 REVERSE
AT3G24340	0.617512	180.133					MULTI	2	6	8	9	6	10			chr40	chr40 (chromatin remodeling 40); ATP binding / DNA binding / helicase/ nucleic acid binding	chr3:8832085-8835722 REVERSE
AT3G18180	0.617698	105.408					MULTI	1	8	9	9	9	8				transferase, transferring glycosyl groups	chr3:6230270-6231878 FORWARD
AT4G36600	0.617711	101.055					DUAL	4	2	2	9	4	9		2		FUNCTIONS IN: molecular_function unknown; INVOLVED IN: embryonic development ending in seed dormancy; EXPRESSED IN: 6 plant structures; EXPRESSED DURING: M germinated pollen stage, 4 anthesis, petal differentiation and expansion stage; CONTAINS InterPro DOMAIN/s: Late embryogenesis abundant protein (InterPro:IPR004238); BEST Arabidopsis thaliana protein match is: late embryogenesis abundant domai…	chr4:17263666-17264968 FORWARD
AT1G52560	0.617727	41.9024					DUAL	4	2	2	4	4	10		1		26.5 kDa class I small heat shock protein-like (HSP26.5-P)	chr1:19574783-19575766 REVERSE
AT1G20400	0.618312	88.4248	AT1G20400				MULTI	2	7	9	7	10	10				myosin heavy chain-related	chr1:7072192-7075838 REVERSE
AT5G22820	0.618488	127.34					MULTI	4	2	2	7	6	10		1		binding	chr5:7624113-7626943 REVERSE
AT5G44760	0.618573	32.1354					MULTI	1	8	9	9	9	8				C2 domain-containing protein	chr5:18060586-18062764 FORWARD
AT4G07380	0.618657	15.1308					DUAL	0	10	10	10	10	10				unknown protein	chr4:4192429-4193016 REVERSE
AT3G61730	0.619024	59.0643			Group4735		MULTI	2	6	10	10	6	10				unknown protein	chr3:22848427-22850475 REVERSE
AT1G59535	0.619161	2.93511					DUAL	0	10	10	10	10	10				unknown protein	chr1:21871208-21871527 REVERSE
AT1G51010	0.619199	23.7077					DUAL	1	8	9	9	10	10				unknown protein	chr1:18911597-18913542 FORWARD
AT2G22320	0.619316	#DIV/0!					SINGLE	5	1	9	10	8	9				unknown protein	chr2:9480105-9480440 FORWARD
AT5G61940	0.619367	166.978	AT5G61940		Group7534		MULTI	2	6	7	9	6	9				ubiquitin carboxyl-terminal hydrolase-related	chr5:24868155-24872717 FORWARD
AT1G79330	0.619388	131.137					DUAL	4	2	2	9	4	8		2	AMC6, ATMCP2B, ATMC5	ATMC5 (ARABIDOPSIS THALIANA METACASPASE 5); cysteine-type endopeptidase	chr1:29838722-29840137 FORWARD
AT3G20180	0.619587	26.1542					DUAL	1	9	9	10	9	10				metal ion binding	chr3:7043385-7043841 REVERSE
AT4G10115	0.61979	23.158					DUAL	2	6	9	10	6	10			SCRL20	SCRL20 (SCR-Like 20)	chr4:6312104-6312557 REVERSE
AT2G11015	0.619859	#DIV/0!	AT2G11015				SINGLE	0	10	10	10	10	10				unknown protein	chr2:4366200-4366640 FORWARD
AT4G18550	0.619954	106.57					MULTI	4	2	2	9	4	10		3		lipase class 3 family protein	chr4:10225006-10226862 REVERSE
AT1G33950	0.620151	67.4491	AT1G33950			1	MULTI	5	1	1	10	7	10				avirulence-responsive family protein / avirulence induced gene (AIG1) family protein	chr1:12333046-12339182 REVERSE
AT4G24650	0.620212	#DIV/0!					SINGLE	5	1	1	10	9	10			ATIPT4, IPT4	ATIPT4; adenylate dimethylallyltransferase	chr4:12720466-12721422 FORWARD
AT5G16500	0.620316	168.079				1	MULTI	5	1	1	9	5	10				protein kinase family protein	chr5:5386733-5389003 REVERSE
AT1G12630	0.620363	#DIV/0!				1	SINGLE	5	1	1	9	1	4				DNA binding / transcription activator/ transcription factor	chr1:4298897-4299475 FORWARD
AT1G28020	0.620544	62.827			Group807		MULTI	1	8	9	9	8	10				pentatricopeptide (PPR) repeat-containing protein	chr1:9768395-9771157 REVERSE
AT5G63952	0.62065	#DIV/0!		1			SINGLE	0	10	10	10	10	10				unknown protein	chr5:25598793-25598945 FORWARD
AT2G41690	0.620843	80.5952					DUAL	5	1	1	9	3	8			AT-HSFB3, HSFB3	AT-HSFB3; DNA binding / transcription factor	chr2:17381723-17382577 FORWARD
AT4G31680	0.620929	65.5903					MULTI	4	2	2	9	6	10				transcriptional factor B3 family protein	chr4:15340289-15342080 REVERSE
AT4G18830	0.621056	#DIV/0!			Group5322		SINGLE	5	1	1	9	8	8		2	ATOFP5, OFP5	OFP5 (ARABIDOPSIS THALIANA OVATE FAMILY PROTEIN 5)	chr4:10337449-10338498 FORWARD
AT5G43230	0.62149	177.165					MULTI	4	3	6	9	6	8				unknown protein	chr5:17349125-17352747 FORWARD
AT4G31890	0.621524	108.687					MULTI	5	1	1	9	6	10		1		armadillo/beta-catenin repeat family protein	chr4:15427290-15429049 REVERSE
AT3G03190	0.621535	87.269					MULTI	4	2	2	10	4	8		4	ATGSTF11, ATGSTF6	ATGSTF11 (GLUTATHIONE S-TRANSFERASE F11); glutathione transferase	chr3:735071-735877 FORWARD
AT4G27890	0.621549	64.3477	AT4G27890		Group5593		MULTI	4	2	3	7	6	8				nuclear movement family protein	chr4:13886033-13887220 FORWARD
AT2G15180	0.62176	#DIV/0!				1	SINGLE	1	9	10	9	10	10				zinc knuckle (CCHC-type) family protein	chr2:6588743-6590167 REVERSE
AT1G03120	0.621793	40.0058			Group82		DUAL	4	2	8	9	2	9		1	ATRAB28	ATRAB28	chr1:752271-753140 FORWARD
AT2G16020	0.621932	#DIV/0!	AT2G16020				SINGLE	5	1	1	9	10	10				unknown protein	chr2:6973356-6973586 FORWARD
AT5G56880	0.621974	#DIV/0!					SINGLE	5	1	1	10	8	10				unknown protein	chr5:23009140-23009619 REVERSE
AT2G45650	0.622163	60.0214				1	MULTI	2	6	6	10	6	8			AGL6	AGL6 (AGAMOUS-LIKE 6); DNA binding / transcription factor	chr2:18804453-18806291 FORWARD
AT2G22560	0.622168	215.41					DUAL	3	4	9	4	8	8		1		FUNCTIONS IN: molecular_function unknown; INVOLVED IN: biological_process unknown; LOCATED IN: plasma membrane; EXPRESSED IN: 15 plant structures; EXPRESSED DURING: 6 growth stages; CONTAINS InterPro DOMAIN/s: KIP1-like (InterPro:IPR011684); BEST Arabidopsis thaliana protein match is: kinase interacting family protein (TAIR:AT5G10500.1); Has 47807 Blast hits to 30104 proteins in 1314 species: Arc…	chr2:9585892-9588838 FORWARD
AT3G19595	0.622274	#DIV/0!					SINGLE	5	1	9	9	1	10				phosphoprotein phosphatase	chr3:6808585-6809508 REVERSE
AT1G79370	0.622311	144.061					MULTI	3	5	10	10	5	8			CYP79C1	CYP79C1; electron carrier/ heme binding / iron ion binding / monooxygenase/ oxygen binding	chr1:29857934-29860163 FORWARD
AT1G08810	0.6224	54.0812					MULTI	4	2	2	9	4	10		2	MYB60, AtMYB60	MYB60 (myb domain protein 60); DNA binding / transcription factor	chr1:2819279-2820329 REVERSE
AT3G59340	0.622458	74.3228					MULTI	4	2	2	7	6	10		4		unknown protein	chr3:21928971-21931030 REVERSE
AT3G45450	0.622464	33.8553					MULTI	2	6	9	7	6	8				Clp amino terminal domain-containing protein	chr3:16673146-16674880 FORWARD
AT5G38500	0.622501	#DIV/0!					SINGLE	5	1	1	9	9	10				DNA binding	chr5:15416018-15417253 REVERSE
AT3G49796	0.62253	#DIV/0!		1			SINGLE	0	10	10	10	10	10				unknown protein	chr3:18471057-18471302 FORWARD
AT3G15740	0.622569	#DIV/0!			Group3787		SINGLE	5	1	1	9	8	10				zinc finger (C3HC4-type RING finger) family protein	chr3:5333879-5334553 REVERSE
AT5G13340	0.622732	51.4956			Group6340		MULTI	4	2	2	9	2	10				unknown protein	chr5:4277939-4279397 REVERSE
AT1G16770	0.623104	61.9713					MULTI	5	1	1	7	4	8				unknown protein	chr1:5737900-5739110 FORWARD
AT5G48710	0.623167	30.123					MULTI	5	1	10	10	1	10				ubiquitin-related	chr5:19755065-19755572 REVERSE
AT4G35230	0.623168	167.386			Group5821		MULTI	4	2	2	6	4	10		3	BSK1	BSK1 (BR-SIGNALING KINASE 1); ATP binding / binding / kinase/ protein kinase/ protein tyrosine kinase	chr4:16755325-16758041 REVERSE
AT1G31050	0.623344	70.0284					MULTI	2	6	7	7	6	10				transcription factor	chr1:11076109-11078008 REVERSE
AT5G13990	0.623385	#DIV/0!					SINGLE	5	1	1	9	4	10		2	ATEXO70C2	ATEXO70C2 (exocyst subunit EXO70 family protein C2); protein binding	chr5:4514680-4516767 REVERSE
AT2G41470	0.623544	22.8707					MULTI	2	6	9	9	6	10		6		unknown protein	chr2:17289952-17293749 REVERSE
AT1G36622	0.623609	34.2942				1	DUAL	5	1	1	10	10	10				unknown protein	chr1:13836417-13836925 REVERSE
AT4G09930	0.623773	40.0557					MULTI	5	1	1	9	6	9				avirulence-responsive family protein / avirulence induced gene (AIG1) family protein	chr4:6228556-6230048 FORWARD
AT3G49380	0.623929	79.6194					MULTI	3	4	9	9	4	10			iqd15	iqd15 (IQ-domain 15); calmodulin binding	chr3:18311909-18313490 REVERSE
AT5G46680	0.624029	#DIV/0!					SINGLE	5	1	1	10	4	10	mir400 target			pentatricopeptide (PPR) repeat-containing protein	chr5:18941118-18942524 FORWARD
AT2G07676	0.62403	#DIV/0!					SINGLE	5	1	1	10	8	10				unknown protein	chr2:3272619-3272975 FORWARD
AT1G48730	0.624119	23.0693	AT1G48730				MULTI	1	9	9	10	9	10		1		unknown protein	chr1:18020337-18022277 REVERSE
AT5G10660	0.624229	#DIV/0!					SINGLE	5	1	1	9	4	8				calmodulin-binding protein-related	chr5:3370553-3371776 FORWARD
AT5G62100	0.624421	38.32			Group7541		MULTI	4	2	2	10	6	8		3	ATBAG2	ATBAG2 (ARABIDOPSIS THALIANA BCL-2-ASSOCIATED ATHANOGENE 2)	chr5:24940477-24941775 FORWARD
AT2G42370	0.624594	#DIV/0!			Group3112		DUAL	1	8	8	9	8	8				unknown protein	chr2:17643334-17645533 FORWARD
AT5G53220	0.624616	32.7687					MULTI	4	2	2	9	6	9				unknown protein	chr5:21596824-21598004 FORWARD
AT5G24155	0.624619	42.5877					MULTI	4	2	2	10	6	10				squalene monooxygenase, putative / squalene epoxidase, putative	chr5:8180118-8181016 REVERSE
AT2G34224	0.624703	#DIV/0!		1			SINGLE	1	8	8	10	10	10				unknown protein	chr2:14454088-14454258 REVERSE
AT5G34780	0.624731	53.2729					MULTI	2	6	6	7	6	10				dehydrogenase E1 component family protein	chr5:12961682-12963892 REVERSE
AT3G62730	0.6248	103.844					MULTI	4	2	2	7	4	10		69		unknown protein	chr3:23208003-23209436 REVERSE
AT2G34320	0.624926	#DIV/0!					SINGLE	3	4	4	10	8	10				nucleic acid binding	chr2:14484959-14485837 FORWARD
AT5G52700	0.624952	98.4792	AT5G52700		Group7259		MULTI	0	10	10	10	10	10				heavy-metal-associated domain-containing protein	chr5:21372820-21374195 FORWARD
AT1G60880	0.624991	#DIV/0!					SINGLE	5	1	1	9	10	10			AGL56	AGL56; DNA binding / transcription factor	chr1:22411575-22412180 FORWARD
AT3G25573	0.625101	#DIV/0!					SINGLE	5	1	1	10	9	10				unknown protein	chr3:9290313-9290504 FORWARD
AT1G12540	0.625298	43.0401					MULTI	4	2	4	10	6	8				basic helix-loop-helix (bHLH) family protein	chr1:4273137-4273980 FORWARD
AT5G06900	0.625501	92.7567					DUAL	3	4	10	10	4	10			CYP93D1	CYP93D1; electron carrier/ heme binding / iron ion binding / monooxygenase/ oxygen binding	chr5:2136160-2137925 REVERSE
AT3G01329	0.625513	#DIV/0!					SINGLE	5	1	4	10	1	10				Encodes a ECA1 gametogenesis related family protein	chr3:118873-119178 REVERSE
AT3G45110	0.625545	#DIV/0!					SINGLE	0	10	10	10	10	10				unknown protein	chr3:16508170-16508532 FORWARD
AT1G48953	0.625607	#DIV/0!		1			SINGLE	0	10	10	10	10	10				unknown protein	chr1:18111090-18111380 REVERSE
AT5G56620	0.62566	75.3572					MULTI	2	6	10	9	6	10			anac099	anac099 (Arabidopsis NAC domain containing protein 99); transcription factor	chr5:22918521-22921139 REVERSE
AT1G03720	0.625664	63.9798					MULTI	1	9	9	9	9	10		1		cathepsin-related	chr1:924996-926373 REVERSE
AT3G29785	0.625774	#DIV/0!	AT3G29785				SINGLE	5	1	10	9	1	10				unknown protein	chr3:11612357-11612686 REVERSE
AT2G45120	0.62595	#DIV/0!					SINGLE	5	1	1	9	1	8				zinc finger (C2H2 type) family protein	chr2:18603680-18604624 FORWARD
AT3G50840	0.625998	76.4687	AT3G50840				MULTI	4	2	2	9	6	10		2		phototropic-responsive NPH3 family protein	chr3:18896353-18898374 REVERSE
AT4G38070	0.626035	181.223			Group5927		MULTI	2	6	7	9	9	9		1		bHLH family protein	chr4:17876535-17882569 FORWARD
AT1G60980	0.626079	61.4109				1	MULTI	5	1	1	10	2	8			ATGA20OX4	ATGA20OX4 (ARABIDOPSIS THALIANA GIBBERELLIN 20-OXIDASE 4); gibberellin 20-oxidase	chr1:22452573-22454140 FORWARD
AT2G17680	0.62615	#DIV/0!			Group2339		SINGLE	5	1	1	10	8	8				unknown protein	chr2:7679241-7680119 FORWARD
AT4G16070	0.62631	162.439			Group5230		MULTI	5	1	1	9	4	10		4		lipase class 3 family protein	chr4:9096808-9100596 REVERSE
AT3G15700	0.626312	67.77				1	DUAL	1	8	9	9	8	10				disease resistance protein, putative	chr3:5321136-5322376 REVERSE
AT3G04960	0.626372	#DIV/0!			Group3420		SINGLE	5	1	1	9	8	9		2		FUNCTIONS IN: molecular_function unknown; INVOLVED IN: biological_process unknown; LOCATED IN: cellular_component unknown; EXPRESSED IN: 11 plant structures; EXPRESSED DURING: 6 growth stages; CONTAINS InterPro DOMAIN/s: Molecular chaperone, heat shock protein, Hsp40, DnaJ (InterPro:IPR015609); BEST Arabidopsis thaliana protein match is: unknown protein (TAIR:AT4G27980.1); Has 26349 Blast hits to…	chr3:1374099-1375769 FORWARD
AT3G59070	0.62648	71.3024					DUAL	1	8	9	10	8	10		1		auxin-responsive protein, putative	chr3:21832364-21834514 REVERSE
AT2G37100	0.62675	#DIV/0!					SINGLE	5	1	1	9	8	8		2		protamine P1 family protein	chr2:15591147-15592040 FORWARD
AT1G12423	0.626774	#DIV/0!		1			SINGLE	0	10	10	10	10	10				unknown protein	chr1:4231027-4231146 REVERSE
AT2G33435	0.626852	116.317					MULTI	2	6	7	9	6	8				RNA recognition motif (RRM)-containing protein	chr2:14166037-14169492 FORWARD
AT1G30860	0.627117	239.271					MULTI	5	1	1	7	5	10				protein binding / zinc ion binding	chr1:10986696-10989246 REVERSE
AT1G21160	0.627443	166.031			Group648		MULTI	4	2	2	9	6	10		2		GTP binding / GTPase/ translation initiation factor	chr1:7408121-7412455 REVERSE
AT5G61610	0.627446	82.6258			Group7527		MULTI	2	6	9	10	6	9				INVOLVED IN: lipid storage; LOCATED IN: monolayer-surrounded lipid storage body, endomembrane system, integral to membrane, membrane; CONTAINS InterPro DOMAIN/s: Oleosin (InterPro:IPR000136); Has 6250 Blast hits to 2851 proteins in 405 species: Archae - 6; Bacteria - 1198; Metazoa - 1427; Fungi - 369; Plants - 513; Viruses - 103; Other Eukaryotes - 2634 (source: NCBI BLink).	chr5:24770099-24771252 FORWARD
AT4G13410	0.627455	105.11					MULTI	4	3	7	9	3	10			ATCSLA15, CSLA15	ATCSLA15; cellulose synthase/ transferase, transferring glycosyl groups	chr4:7792219-7795824 REVERSE
AT3G62670	0.627569	85.4162				1	MULTI	2	7	10	7	9	10			ARR20, MEE41	ARR20 (ARABIDOPSIS RESPONSE REGULATOR 20); transcription factor/ two-component response regulator	chr3:23176556-23178294 REVERSE
AT3G17220	0.627636	#DIV/0!			Group3835		SINGLE	5	1	9	9	1	10			ATPMEI2, PMEI2	PMEI2; pectinesterase inhibitor	chr3:5883328-5883849 REVERSE
AT5G13560	0.627825	209.347					MULTI	4	2	2	6	4	10		7		unknown protein	chr5:4361579-4366318 REVERSE
AT1G77405	0.627856	#DIV/0!				1	SINGLE	5	1	1	9	4	8				INVOLVED IN: biological_process unknown; EXPRESSED IN: sperm cell; CONTAINS InterPro DOMAIN/s: Pentatricopeptide repeat (InterPro:IPR002885); BEST Arabidopsis thaliana protein match is: EMB2745 (EMBRYO DEFECTIVE 2745) (TAIR:AT5G39710.1); Has 13180 Blast hits to 4377 proteins in 153 species: Archae - 4; Bacteria - 12; Metazoa - 210; Fungi - 191; Plants - 12251; Viruses - 0; Other Eukaryotes - 512 …	chr1:29087145-29088521 FORWARD
AT3G43829	0.627872	#DIV/0!		1			SINGLE	0	10	10	10	10	10				unknown protein	chr3:15678709-15678855 REVERSE
AT3G61175	0.62827	15.3667					DUAL	1	9	10	9	9	10			LCR52	LCR52 (Low-molecular-weight cysteine-rich 52)	chr3:22642983-22643309 REVERSE
AT2G37390	0.628324	54.4349					MULTI	5	1	1	7	4	8				heavy-metal-associated domain-containing protein	chr2:15694300-15695461 FORWARD
AT1G48145	0.628473	#DIV/0!				1	DUAL	1	8	8	10	10	10				unknown protein	chr1:17784507-17784913 REVERSE
AT5G55565	0.628766	21.4474	AT5G55565				DUAL	5	1	1	10	9	10				Encodes a defensin-like (DEFL) family protein.	chr5:22510219-22510413 REVERSE
AT2G03300	0.628783	35.8477					MULTI	2	7	10	7	10	10				Toll-Interleukin-Resistance (TIR) domain-containing protein	chr2:1003468-1004222 REVERSE
AT4G19770	0.628876	59.5824					DUAL	1	9	10	9	10	10				glycosyl hydrolase family 18 protein	chr4:10753310-10754181 REVERSE
AT4G33820	0.62902	116.771					MULTI	5	1	1	7	9	10				glycosyl hydrolase family 10 protein	chr4:16217010-16219515 REVERSE
AT4G20160	0.629028	228.328					MULTI	2	6	9	7	7	8				LOCATED IN: chloroplast; EXPRESSED IN: 6 plant structures; EXPRESSED DURING: L mature pollen stage, M germinated pollen stage, 4 anthesis, petal differentiation and expansion stage; BEST Arabidopsis thaliana protein match is: protein binding / zinc ion binding (TAIR:AT1G30860.1); Has 56595 Blast hits to 33217 proteins in 1313 species: Archae - 191; Bacteria - 4343; Metazoa - 25320; Fungi - 4691; …	chr4:10890983-10894971 FORWARD
AT1G50680	0.629229	#DIV/0!			Group1151		SINGLE	5	1	1	9	9	10				AP2 domain-containing transcription factor, putative	chr1:18777601-18778614 REVERSE
AT4G01260	0.629246	#DIV/0!				1	SINGLE	5	1	9	10	8	10				transcription regulator	chr4:528570-529547 REVERSE
AT1G76840	0.629306	16.6864				1	MULTI	2	6	10	10	6	10				unknown protein	chr1:28846566-28847288 REVERSE
AT4G26740	0.629439	39.0641					MULTI	4	2	2	7	4	10		23	ATS1	ATS1 (ARABIDOPSIS THALIANA SEED GENE 1); calcium ion binding	chr4:13473791-13475278 REVERSE
AT5G15670	0.629756	15.3909				1	DUAL	1	9	10	9	10	9				F-box family protein	chr5:5099595-5100407 FORWARD
AT3G50800	0.62984	#DIV/0!					SINGLE	5	1	1	10	4	10		2		unknown protein	chr3:18882444-18882902 REVERSE
AT1G11340	0.630274	145.907					MULTI	2	6	9	9	6	10				S-locus lectin protein kinase family protein	chr1:3814116-3817420 REVERSE
AT3G56390	0.630343	#DIV/0!					SINGLE	3	4	4	10	10	10				unknown protein	chr3:20907354-20907590 FORWARD
AT2G17525	0.630353	#DIV/0!			Group2336	1	DUAL	5	1	1	9	9	9				pentatricopeptide (PPR) repeat-containing protein	chr2:7624178-7626058 FORWARD
AT4G13320	0.630406	#DIV/0!			Group5145		SINGLE	5	1	1	10	9	10		1		unknown protein	chr4:7753436-7754086 FORWARD
AT5G41630	0.630584	131.195	AT5G41630			1	MULTI	1	9	10	9	10	10				F-box family protein	chr5:16650282-16651835 FORWARD
AT5G18100	0.630882	51.7857					MULTI	4	2	2	6	4	8		3	CSD3	CSD3 (copper/zinc superoxide dismutase 3); superoxide dismutase	chr5:5987221-5988706 FORWARD
AT1G26210	0.630919	37.3318			Group761		DUAL	4	2	2	9	4	9		4		unknown protein	chr1:9067524-9067970 FORWARD
AT5G42610	0.631054	93.2125					DUAL	4	2	2	9	4	8				unknown protein	chr5:17062507-17063934 FORWARD
AT3G27960	0.631059	148.348			Group4125		MULTI	4	2	2	9	6	10		3		kinesin light chain-related	chr3:10380513-10382593 REVERSE
AT1G47370	0.631179	45.5756	AT1G47370				MULTI	1	9	9	10	10	10				Toll-Interleukin-Resistance (TIR) domain-containing protein	chr1:17365898-17368703 REVERSE
ATMG01330	0.631348	#DIV/0!					SINGLE	5	1	8	9	1	10			ORF107H	hypothetical protein	chrM:329082-329465 REVERSE
AT4G14105	0.631469	#DIV/0!		1			SINGLE	1	9	9	10	10	10				unknown protein	chr4:8129476-8129676 REVERSE
AT3G27330	0.631574	217.202					MULTI	2	6	6	9	6	10		7		zinc finger (C3HC4-type RING finger) family protein	chr3:10116950-10120516 REVERSE
AT1G51405	0.631619	75.624					MULTI	2	6	9	9	6	8				myosin-related	chr1:19057780-19059582 FORWARD
AT2G40020	0.632003	25.1364					MULTI	4	2	2	9	6	10		2		FUNCTIONS IN: molecular_function unknown; INVOLVED IN: biological_process unknown; LOCATED IN: cellular_component unknown; EXPRESSED IN: 22 plant structures; EXPRESSED DURING: 13 growth stages; CONTAINS InterPro DOMAIN/s: WIYLD domain (InterPro:IPR018848); BEST Arabidopsis thaliana protein match is: unknown protein (TAIR:AT1G45248.5); Has 5859 Blast hits to 3090 proteins in 244 species: Archae - …	chr2:16711814-16712853 FORWARD
AT1G54880	0.632114	11.5555					DUAL	3	4	10	4	10	10				unknown protein	chr1:20461038-20461558 REVERSE
AT3G02850	0.632256	142.052					MULTI	5	1	1	9	6	10		5	SKOR	SKOR; cyclic nucleotide binding / inward rectifier potassium channel/ outward rectifier potassium channel	chr3:619701-623473 REVERSE
AT2G07825	0.632376	#DIV/0!		1	Group2185		SINGLE	5	1	1	10	10	10				unknown protein	chr2:3474401-3474598 REVERSE
AT5G57420	0.632421	48.1683					DUAL	5	1	1	10	3	8			IAA33	IAA33 (INDOLE-3-ACETIC ACID INDUCIBLE 33); transcription factor	chr5:23270024-23270959 FORWARD
AT3G47120	0.632836	148.702			Group4304		MULTI	5	1	1	7	3	10		2		RNA recognition motif (RRM)-containing protein	chr3:17351334-17352769 REVERSE
AT4G30180	0.632865	#DIV/0!					SINGLE	5	1	1	10	1	8		1		transcription factor/ transcription regulator	chr4:14769028-14769504 FORWARD
AT4G14540	0.633011	#DIV/0!			Group5190		SINGLE	5	1	1	9	1	8		2	NF-YB3	NF-YB3 (NUCLEAR FACTOR Y, SUBUNIT B3); transcription factor	chr4:8344663-8345148 FORWARD
AT5G06500	0.633014	#DIV/0!				1	SINGLE	5	1	1	10	1	9			AGL96	AGL96 (AGAMOUS-LIKE 96); DNA binding / transcription factor	chr5:1982444-1983172 FORWARD
AT2G21560	0.633015	#DIV/0!					SINGLE	5	1	1	10	1	10		6		unknown protein	chr2:9230473-9231297 REVERSE
AT2G27610	0.633015	#DIV/0!					SINGLE	3	4	9	10	4	10		6		pentatricopeptide (PPR) repeat-containing protein	chr2:11783927-11786533 REVERSE
AT2G42860	0.633056	102.796			Group3130		DUAL	4	2	2	9	4	9		1		unknown protein	chr2:17833859-17834647 FORWARD
AT5G25030	0.633153	39.5348					MULTI	2	6	10	7	6	10				ATP binding / nucleotide binding / phenylalanine-tRNA ligase	chr5:8620083-8620991 REVERSE
AT1G49620	0.633188	72.403					MULTI	4	3	3	10	4	10			KRP7, ICN6, ICK5	ICK5; cyclin binding / cyclin-dependent protein kinase inhibitor	chr1:18365692-18366559 REVERSE
AT2G41342	0.633189	#DIV/0!			Group3074		SINGLE	5	1	1	10	9	10				unknown protein	chr2:17230650-17230898 REVERSE
AT4G32378	0.633206	#DIV/0!		1			SINGLE	0	10	10	10	10	10				unknown protein	chr4:15633112-15633222 REVERSE
AT1G50770	0.633612	#DIV/0!				1	DUAL	1	8	8	10	9	10				unknown protein	chr1:18818559-18820503 REVERSE
AT3G04100	0.633628	#DIV/0!	AT3G04100			1	SINGLE	5	1	1	9	4	9			AGL57	AGL57; DNA binding / transcription factor	chr3:1075299-1075922 FORWARD
AT2G27780	0.633696	#DIV/0!					SINGLE	1	9	10	9	10	10				FUNCTIONS IN: molecular_function unknown; INVOLVED IN: transcription; LOCATED IN: nucleus; CONTAINS InterPro DOMAIN/s: TFIIS N-terminal (InterPro:IPR017923), Transcription elongation factor, TFIIS/CRSP70, N-terminal, sub-type (InterPro:IPR003617); BEST Arabidopsis thaliana protein match is: unknown protein (TAIR:AT5G27310.1); Has 511 Blast hits to 423 proteins in 85 species: Archae - 2; Bacteria …	chr2:11845472-11846578 REVERSE
AT1G11740	0.63379	142.096					MULTI	2	6	6	9	6	10		3		ankyrin repeat family protein	chr1:3963317-3966824 REVERSE
AT2G33680	0.633803	#DIV/0!					SINGLE	3	4	9	10	8	4				pentatricopeptide (PPR) repeat-containing protein	chr2:14249608-14251791 FORWARD
AT3G22040	0.633862	57.4101					DUAL	4	2	4	9	2	8		1		receptor-like protein kinase-related	chr3:7761807-7762675 FORWARD
AT5G14090	0.633871	54.8376					MULTI	4	2	2	10	6	8				unknown protein	chr5:4547230-4549214 FORWARD
AT5G47175	0.633972	16.5554					DUAL	1	9	9	10	10	10			LCR3	LCR3 (Low-molecular-weight cysteine-rich 3)	chr5:19160066-19160412 REVERSE
AT1G57830	0.634002	#DIV/0!					SINGLE	3	4	10	10	4	10				Toll-Interleukin-Resistance (TIR) domain-containing protein	chr1:21420309-21420803 FORWARD
AT5G20970	0.634272	72.4233			Group6571		DUAL	4	2	4	4	4	9		1		heat shock family protein	chr5:7123132-7124001 FORWARD
AT4G12400	0.634348	85.5842			Group5115		MULTI	4	2	2	9	4	10		4		stress-inducible protein, putative	chr4:7339024-7341239 REVERSE
AT1G33820	0.634385	29.2571					MULTI	2	7	9	7	10	10				unknown protein	chr1:12278438-12279451 REVERSE
AT5G10250	0.634419	113.549					MULTI	2	6	9	9	6	10			DOT3	DOT3 (DEFECTIVELY ORGANIZED TRIBUTARIES 3); protein binding / signal transducer	chr5:3217028-3219368 REVERSE
AT3G45673	0.634439	#DIV/0!		1			SINGLE	0	10	10	10	10	10				unknown protein	chr3:16768075-16768257 REVERSE
AT1G33880	0.634498	34.7835					MULTI	2	6	6	10	10	10				avirulence-responsive family protein / avirulence induced gene (AIG1) family protein	chr1:12303862-12304911 REVERSE
AT1G26355	0.6345	20.261					DUAL	5	1	10	10	1	10			SP1L1	SP1L1 (SPIRAL1-LIKE1)	chr1:9117950-9118611 REVERSE
AT5G55720	0.634602	77.3268			Group7353		MULTI	4	2	4	9	4	8				pectate lyase family protein	chr5:22556047-22557496 FORWARD
AT1G02030	0.634647	#DIV/0!					SINGLE	1	9	9	10	9	10				zinc finger (C2H2 type) family protein	chr1:355385-356188 REVERSE
AT3G51020	0.634704	29.1616				1	MULTI	4	2	2	10	10	10				unknown protein	chr3:18949645-18950221 FORWARD
AT4G02750	0.634788	#DIV/0!			Group4895		SINGLE	3	4	9	10	4	10				pentatricopeptide (PPR) repeat-containing protein	chr4:1221116-1223461 REVERSE
AT2G25370	0.634979	200.944	AT2G25370				MULTI	2	6	10	7	6	9				zinc finger protein-related	chr2:10806700-10809794 FORWARD
AT3G05110	0.635004	60.8419					MULTI	2	6	6	9	9	10				FUNCTIONS IN: molecular_function unknown; INVOLVED IN: biological_process unknown; LOCATED IN: cellular_component unknown; EXPRESSED IN: pedicel, seed; EXPRESSED DURING: 4 anthesis, E expanded cotyledon stage; CONTAINS InterPro DOMAIN/s: Molecular chaperone, heat shock protein, Hsp40, DnaJ (InterPro:IPR015609); BEST Arabidopsis thaliana protein match is: unknown protein (TAIR:AT3G04960.3); Has 66…	chr3:1426297-1427719 REVERSE
AT5G52080	0.635069	#DIV/0!	AT5G52080				SINGLE	1	8	10	10	8	10				unknown protein	chr5:21167243-21167350 FORWARD
AT5G27270	0.635265	168.385			Group6724		MULTI	2	6	7	9	6	8		1	EMB976	EMB976 (EMBRYO DEFECTIVE 976)	chr5:9605650-9609625 FORWARD
AT3G42728	0.635327	#DIV/0!		1			SINGLE	0	10	10	10	10	10				unknown protein	chr3:14787740-14787859 FORWARD
AT3G50560	0.635332	73.1843					MULTI	4	2	2	10	4	10		2		short-chain dehydrogenase/reductase (SDR) family protein	chr3:18761247-18763835 REVERSE
AT5G03680	0.635415	114.205					DUAL	5	1	1	9	4	9			PTL	PTL (PETAL LOSS); transcription factor	chr5:957858-960760 FORWARD
AT3G59570	0.63543	75.1685	AT3G59570				MULTI	4	3	6	9	6	10				RabGAP/TBC domain-containing protein	chr3:22001030-22005402 REVERSE
AT4G31355	0.635639	#DIV/0!		1			SINGLE	1	8	8	10	10	10				unknown protein	chr4:15219697-15219822 REVERSE
AT4G00870	0.635686	45.0225			Group4829		DUAL	5	1	1	10	8	10		2		basic helix-loop-helix (bHLH) family protein	chr4:362230-363639 REVERSE
AT1G03990	0.635846	162.792			Group117		MULTI	2	6	9	9	6	8		1		alcohol oxidase-related	chr1:1024847-1027616 FORWARD
AT2G44220	0.63591	58.4147			Group3181		MULTI	4	2	4	10	4	8				unknown protein	chr2:18283803-18285690 FORWARD
AT4G13280	0.635916	110.248					MULTI	2	6	6	9	6	10			ATTPS12, TPS12	TPS12 (TERPENOID SYNTHASE 12); cyclase	chr4:7733161-7736745 REVERSE
AT3G43250	0.636042	#DIV/0!					SINGLE	3	4	9	9	8	8				cell cycle control protein-related	chr3:15216713-15217462 FORWARD
AT1G03470	0.636102	31.1063			Group96		MULTI	4	2	2	10	6	10		1		kinase interacting family protein	chr1:866217-867493 REVERSE
AT1G20320	0.636247	#DIV/0!				1	SINGLE	1	9	9	9	10	10		2		NLI interacting factor (NIF) family protein	chr1:7033846-7034874 REVERSE
AT3G01220	0.636274	105.864					MULTI	4	2	2	9	2	8		1	ATHB20	ATHB20 (ARABIDOPSIS THALIANA HOMEOBOX PROTEIN 20); DNA binding / transcription factor	chr3:73599-75295 FORWARD
AT4G16160	0.636306	17.3707					MULTI	4	2	2	6	5	8		6	ATOEP16-2, ATOEP16-S	mitochondrial import inner membrane translocase subunit Tim17/Tim22/Tim23 family protein	chr4:9157545-9158738 FORWARD
AT1G53420	0.636391	136.681	AT1G53420				MULTI	2	6	9	7	6	10				serine/threonine protein kinase-related	chr1:19926626-19931494 REVERSE
AT2G45760	0.63651	#DIV/0!			Group3227		SINGLE	5	1	1	9	4	10			BAP2, BAL	BAP2 (BON ASSOCIATION PROTEIN 2)	chr2:18847125-18847748 REVERSE
AT3G05270	0.636555	44.6533			Group3430		MULTI	4	3	6	7	4	10		2		EXPRESSED IN: 22 plant structures; EXPRESSED DURING: 13 growth stages; CONTAINS InterPro DOMAIN/s: Protein of unknown function DUF869, plant (InterPro:IPR008587); BEST Arabidopsis thaliana protein match is: myosin heavy chain-related (TAIR:AT1G77580.2); Has 97002 Blast hits to 49715 proteins in 2003 species: Archae - 1158; Bacteria - 12418; Metazoa - 49297; Fungi - 7501; Plants - 3801; Viruses - …	chr3:1500803-1502926 REVERSE
AT3G49900	0.63666	160.412			Group4392		MULTI	4	2	6	10	4	10		3		BTB/POZ domain-containing protein	chr3:18500635-18502614 REVERSE
AT3G57910	0.636692	83.7073			Group4646		MULTI	4	2	2	9	4	8				D111/G-patch domain-containing protein	chr3:21442771-21443968 FORWARD
AT5G53770	0.636743	97.8244					MULTI	4	2	2	7	4	8		4		nucleotidyltransferase family protein	chr5:21826733-21829858 FORWARD
AT2G46310	0.636868	#DIV/0!			Group3246		SINGLE	5	1	1	10	8	9		2	CRF5	CRF5 (CYTOKININ RESPONSE FACTOR 5); DNA binding / transcription factor	chr2:19011614-19012498 FORWARD
AT5G40570	0.637098	16.385					MULTI	4	3	3	9	4	8				surfeit locus protein 2 family protein / SURF2 family protein	chr5:16246798-16248251 FORWARD
AT1G30020	0.637262	#DIV/0!					SINGLE	5	1	1	9	1	10		2		unknown protein	chr1:10515874-10516347 REVERSE
AT4G13380	0.63733	27.9134					MULTI	1	9	10	9	9	9			MEE56	MEE56 (maternal effect embryo arrest 56); metal ion binding	chr4:7781782-7782553 FORWARD
AT2G24690	0.637931	95.4234					MULTI	2	6	6	9	6	10		1		DNA binding / transcription factor	chr2:10499551-10503110 REVERSE
AT1G66420	0.638106	#DIV/0!			Group1503	1	SINGLE	1	8	10	10	9	9				transcription regulator	chr1:24777184-24778032 FORWARD
AT2G31900	0.638152	160.109			Group2751		MULTI	2	6	9	7	6	10		2	XIF, ATXIF, ATMYO5	XIF; motor	chr2:13560760-13569623 REVERSE
AT5G41790	0.638316	292.908			Group6953		MULTI	4	2	4	9	6	8		2	CIP1	CIP1 (COP1-INTERACTIVE PROTEIN 1); protein binding	chr5:16727530-16732391 FORWARD
AT5G40790	0.638329	#DIV/0!				1	SINGLE	3	4	4	10	10	10				unknown protein	chr5:16330115-16331026 REVERSE
AT1G32290	0.638334	0.719289			Group918		DUAL	0	10	10	10	10	10				unknown protein	chr1:11650222-11650567 REVERSE
AT1G75150	0.638906	100.099					MULTI	5	1	1	9	6	10				unknown protein	chr1:28204709-28208512 REVERSE
AT1G54400	0.638922	33.8275				1	DUAL	5	1	9	10	1	10				FUNCTIONS IN: molecular_function unknown; INVOLVED IN: response to heat; LOCATED IN: cellular_component unknown; CONTAINS InterPro DOMAIN/s: HSP20-like chaperone (InterPro:IPR008978); BEST Arabidopsis thaliana protein match is: heat shock family protein (TAIR:AT2G27140.1); Has 35 Blast hits to 35 proteins in 11 species: Archae - 0; Bacteria - 0; Metazoa - 0; Fungi - 0; Plants - 35; Viruses - 0; O…	chr1:20307667-20308768 FORWARD
AT1G40129	0.639025	56.649	AT1G40129			1	MULTI	2	7	10	7	9	10				unknown protein	chr1:15240553-15244036 FORWARD
AT1G05577	0.639385	100.943					MULTI	4	2	2	9	5	10				unknown protein	chr1:1662643-1664288 REVERSE
AT5G01880	0.639399	#DIV/0!					SINGLE	5	1	1	9	9	9		2		zinc finger (C3HC4-type RING finger) family protein	chr5:339017-339496 FORWARD
AT3G62097	0.63947	#DIV/0!		1			SINGLE	0	10	10	10	10	10				unknown protein	chr3:22994271-22994381 REVERSE
AT5G66130	0.639613	88.4259					MULTI	5	1	1	7	5	8		1	ATRAD17, RAD17	ATRAD17 (ARABIDOPSIS THALIANA RADIATION SENSITIVE)	chr5:26434236-26437091 FORWARD
AT1G32530	0.639653	108.442					MULTI	4	2	2	9	6	10		2		zinc finger (C3HC4-type RING finger) family protein	chr1:11759666-11762386 REVERSE
AT3G11020	0.639656	100.041					DUAL	4	2	2	10	4	9		3	DREB2B, DREB2	DREB2B (DRE/CRT-BINDING PROTEIN 2B); DNA binding / transcription activator/ transcription factor	chr3:3456009-3457001 FORWARD
AT2G20150	0.639691	70.4084					MULTI	4	2	2	9	9	9				unknown protein	chr2:8697610-8698480 FORWARD
AT5G11190	0.639783	58.2227					DUAL	5	1	1	10	1	8			SHN3	SHN3 (shine3); DNA binding / transcription factor	chr5:3564976-3566051 FORWARD
AT4G23880	0.639795	#DIV/0!			Group5452		SINGLE	5	1	1	10	4	10				unknown protein	chr4:12415789-12416388 REVERSE
AT2G44195	0.639798	29.3081					DUAL	4	2	2	9	10	8				unknown protein	chr2:18274806-18275539 FORWARD
AT2G23530	0.639803	46.5187					MULTI	4	2	4	9	4	10				FUNCTIONS IN: molecular_function unknown; INVOLVED IN: biological_process unknown; LOCATED IN: cellular_component unknown; EXPRESSED IN: 10 plant structures; EXPRESSED DURING: 6 growth stages; CONTAINS InterPro DOMAIN/s: Cell division cycle-associated protein (InterPro:IPR018866); BEST Arabidopsis thaliana protein match is: protein binding / zinc ion binding (TAIR:AT4G37110.1); Has 305 Blast hits…	chr2:10020652-10022804 REVERSE
AT1G20920	0.639861	228.25			Group636		MULTI	4	2	4	9	6	8		6		DEAD box RNA helicase, putative	chr1:7285342-7288842 FORWARD
AT3G07150	0.639892	37.1959					MULTI	5	1	9	10	1	10				unknown protein	chr3:2263806-2264576 REVERSE
AT3G17152	0.639939	52.0046					DUAL	3	4	4	9	4	10				enzyme inhibitor/ pectinesterase	chr3:5848812-5849544 FORWARD
AT1G73040	0.639978	22.5687					MULTI	5	1	1	10	4	10				jacalin lectin family protein	chr1:27475159-27475777 REVERSE
AT5G62780	0.639993	17.322					DUAL	1	8	8	10	8	10		3		DNAJ heat shock N-terminal domain-containing protein	chr5:25213386-25214137 FORWARD
AT1G31960	0.639998	#DIV/0!	AT1G31960				SINGLE	1	9	10	9	10	10				unknown protein	chr1:11479133-11479654 REVERSE
AT1G23610	0.640476	80.1749					DUAL	4	2	2	9	8	10				unknown protein	chr1:8363047-8363235 REVERSE
AT5G01881	0.640671	#DIV/0!					SINGLE	5	1	1	9	10	10				unknown protein	chr5:339838-340266 FORWARD
AT2G23142	0.640719	#DIV/0!					SINGLE	3	4	9	10	4	9				FUNCTIONS IN: molecular_function unknown; INVOLVED IN: biological_process unknown; LOCATED IN: endomembrane system; CONTAINS InterPro DOMAIN/s: Plant self-incompatibility S1 (InterPro:IPR010264); BEST Arabidopsis thaliana protein match is: unknown protein (TAIR:AT2G23148.1); Has 46 Blast hits to 46 proteins in 1 species: Archae - 0; Bacteria - 0; Metazoa - 0; Fungi - 0; Plants - 46; Viruses - 0; …	chr2:9850176-9850619 FORWARD
AT3G03840	0.640847	#DIV/0!					SINGLE	5	1	1	10	10	10		1		auxin-responsive protein, putative	chr3:981258-981545 FORWARD
AT1G22720	0.640855	35.2963					MULTI	1	9	9	9	9	10				wall-associated kinase, putative	chr1:8044232-8045665 REVERSE
AT1G27710	0.641227	#DIV/0!			Group799		SINGLE	5	1	1	9	4	9		4		glycine-rich protein	chr1:9642550-9643188 FORWARD
AT3G42670	0.641436	313.541			Group4214		MULTI	2	6	8	9	7	10		3	CHR38, CLSY	CHR38 (CHROMATIN REMODELING 38); ATP binding / DNA binding / helicase/ nucleic acid binding	chr3:14755906-14760085 REVERSE
AT4G28590	0.641479	76.1533					MULTI	4	2	2	9	4	10				unknown protein	chr4:14125367-14126828 REVERSE
AT5G42450	0.641572	#DIV/0!					SINGLE	5	1	1	9	9	4		2		pentatricopeptide (PPR) repeat-containing protein	chr5:16977660-16978850 FORWARD
AT1G32750	0.641636	282.603					MULTI	4	2	2	7	6	10		4	HAF01, HAF1, HAC13, GTD1, TAF1	HAF01; DNA binding / histone acetyltransferase	chr1:11846385-11856261 REVERSE
AT2G14660	0.64166	#DIV/0!			Group2257		SINGLE	5	1	1	10	4	9				unknown protein	chr2:6272506-6272982 FORWARD
AT5G06755	0.641667	12.4026					DUAL	2	6	9	7	10	10				unknown protein	chr5:2088847-2089287 REVERSE
AT2G36340	0.641759	127.072			Group2894		MULTI	4	2	2	9	6	10				DNA-binding storekeeper protein-related	chr2:15235858-15237489 FORWARD
AT1G63950	0.641803	18.0852				1	DUAL	4	2	4	10	10	8				heavy-metal-associated domain-containing protein	chr1:23735000-23735556 FORWARD
AT3G28590	0.641857	26.6918					DUAL	1	8	9	10	10	9				unknown protein	chr3:10718320-10718682 FORWARD
AT1G11850	0.641927	#DIV/0!			Group363		DUAL	5	1	1	10	8	9		7		unknown protein	chr1:3999237-3999563 FORWARD
ATMG00980	0.641979	#DIV/0!					SINGLE	5	1	1	9	1	10			RPSL2	ribosomal protein L2	chrM:260224-260601 REVERSE
AT2G41130	0.642082	69.9076			Group3066		DUAL	5	1	1	9	3	9		2		basic helix-loop-helix (bHLH) family protein	chr2:17143360-17144686 FORWARD
AT5G52280	0.642238	181.583			Group7246		MULTI	5	1	1	7	6	8		5		protein transport protein-related	chr5:21226959-21230109 FORWARD
AT1G10585	0.642551	17.7317			Group324		MULTI	4	2	2	9	9	10		4		transcription factor	chr1:3494115-3495104 REVERSE
AT5G56060	0.642565	38.2604			Group7361		MULTI	1	8	9	9	10	8				ATP binding / nucleotide binding / phenylalanine-tRNA ligase	chr5:22704008-22704892 FORWARD
AT1G63410	0.642679	28.5217	AT1G63410				MULTI	2	6	10	10	6	10				unknown protein	chr1:23510075-23511997 REVERSE
AT2G36255	0.642864	13.7724					DUAL	0	10	10	10	10	10				Encodes a defensin-like (DEFL) family protein.	chr2:15201402-15201728 REVERSE
AT2G07521	0.642878	#DIV/0!		1			SINGLE	0	10	10	10	10	10				unknown protein	chr2:3136617-3136766 FORWARD
AT5G17080	0.643064	71.6506				1	MULTI	5	1	1	9	9	10				cathepsin-related	chr5:5619594-5620949 FORWARD
AT4G01037	0.643124	#DIV/0!					DUAL	5	1	1	9	4	10				ubiquitin thiolesterase	chr4:451444-453030 REVERSE
AT1G03770	0.643127	90.6165					MULTI	5	1	1	7	6	8			ATRING1B, RING1B	RING1B (RING 1B); protein binding / zinc ion binding	chr1:944772-947431 FORWARD
AT4G25590	0.643273	37.4836					MULTI	5	1	1	9	2	10			ADF7	ADF7 (actin depolymerizing factor 7); actin binding	chr4:13059137-13060050 REVERSE
AT2G30424	0.643306	20.9448					MULTI	4	2	5	10	4	10			TCL2	TCL2 (TRICHOMELESS 2); DNA binding	chr2:12964506-12965468 REVERSE
AT5G42635	0.643352	3.12471	AT5G42635				MULTI	1	8	10	10	9	8				glycine-rich protein	chr5:17076227-17076725 FORWARD
AT5G10090	0.643525	91.9337					MULTI	4	3	9	10	3	10				tetratricopeptide repeat (TPR)-containing protein	chr5:3153722-3155745 REVERSE
AT4G33800	0.643681	25.5397					MULTI	4	2	2	10	10	10		2		unknown protein	chr4:16210404-16211307 REVERSE
AT5G25260	0.643828	123.226					DUAL	5	1	1	9	4	8		2		FUNCTIONS IN: molecular_function unknown; INVOLVED IN: biological_process unknown; LOCATED IN: plasma membrane; EXPRESSED IN: cultured cell; CONTAINS InterPro DOMAIN/s: Band 7 protein (InterPro:IPR001107); BEST Arabidopsis thaliana protein match is: unknown protein (TAIR:AT5G25250.1); Has 4214 Blast hits to 3442 proteins in 652 species: Archae - 14; Bacteria - 1365; Metazoa - 1204; Fungi - 198; P…	chr5:8752751-8754282 FORWARD
AT5G24560	0.643983	43.3129					MULTI	4	3	9	9	3	10			AtPP2-B12	AtPP2-B12 (Phloem protein 2-B12); carbohydrate binding	chr5:8402205-8403266 FORWARD
AT1G58310	0.644049	74.2759				1	MULTI	3	5	10	10	5	9				F-box family protein	chr1:21631947-21633642 FORWARD
AT5G59720	0.644094	#DIV/0!					SINGLE	5	1	1	9	4	8		9	HSP18.2	HSP18.2 (heat shock protein 18.2)	chr5:24062632-24063117 FORWARD
AT4G38950	0.644264	85.9663					MULTI	4	2	2	7	6	10		1		kinesin motor family protein	chr4:18154606-18158461 REVERSE
AT5G18090	0.644309	50.0186					MULTI	4	2	2	9	4	10		2		transcriptional factor B3 family protein	chr5:5985467-5986925 FORWARD
AT2G17043	0.644432	#DIV/0!			Group2320		SINGLE	3	4	4	9	10	10				unknown protein	chr2:7409200-7409442 FORWARD
AT3G43291	0.644543	#DIV/0!		1			SINGLE	1	8	8	10	10	10				unknown protein	chr3:15231277-15231441 REVERSE
AT1G68940	0.644677	71.8221					MULTI	2	6	9	9	6	10		1		armadillo/beta-catenin repeat protein-related / U-box domain-containing protein	chr1:25922001-25925374 REVERSE
AT3G56520	0.644992	20.647				1	DUAL	5	1	1	10	4	10				no apical meristem (NAM) family protein	chr3:20947107-20947731 REVERSE
AT1G64330	0.645149	219.638					MULTI	5	1	1	9	6	9		5		myosin heavy chain-related	chr1:23872172-23873970 FORWARD
AT5G37760	0.645174	24.427				1	MULTI	1	9	10	9	9	10				DNAJ heat shock N-terminal domain-containing protein	chr5:14997168-14998219 FORWARD
AT4G26460	0.645185	#DIV/0!	AT4G26460				DUAL	5	1	1	9	9	10				FUNCTIONS IN: molecular_function unknown; INVOLVED IN: biological_process unknown; LOCATED IN: cellular_component unknown; EXPRESSED IN: sperm cell; BEST Arabidopsis thaliana protein match is: GAMT1; S-adenosylmethionine-dependent methyltransferase/ gibberellin carboxyl-O-methyltransferase (TAIR:AT4G26420.2); Has 40 Blast hits to 39 proteins in 6 species: Archae - 0; Bacteria - 0; Metazoa - 0; Fu…	chr4:13369590-13370011 FORWARD
AT5G15140	0.645278	123.187				1	MULTI	4	2	2	9	3	8		2		aldose 1-epimerase family protein	chr5:4908686-4910670 FORWARD
AT1G68870	0.645278	#DIV/0!					SINGLE	5	1	1	10	1	9	mir414 homolog; extensive homology to antisense strand of gene			unknown protein	chr1:25889117-25889560 FORWARD
AT5G66400	0.64535	119.316					DUAL	4	2	2	9	4	10		61	RAB18, ATDI8	RAB18 (RESPONSIVE TO ABA 18)	chr5:26518511-26519153 REVERSE
AT3G28918	0.645455	#DIV/0!		1	Group4143		SINGLE	1	8	8	10	10	10				unknown protein	chr3:10932966-10933058 FORWARD
AT4G16195	0.645577	#DIV/0!				1	SINGLE	5	1	9	10	1	10				self-incompatibility protein-related	chr4:9173165-9173650 REVERSE
AT5G27220	0.645595	247.003			Group6723		MULTI	3	4	6	9	4	9				protein transport protein-related	chr5:9578757-9582752 FORWARD
AT3G03000	0.645696	#DIV/0!					SINGLE	5	1	1	9	8	8		5		calmodulin, putative	chr3:677388-677885 FORWARD
AT4G28150	0.6457	35.5981			Group5599		MULTI	4	3	3	9	4	10		4		unknown protein	chr4:13977642-13978912 REVERSE
AT1G27550	0.645744	22.5022				1	DUAL	1	8	8	9	10	10				F-box family protein	chr1:9568813-9569330 REVERSE
AT1G24405	0.645753	#DIV/0!					SINGLE	5	1	1	10	4	9				unknown protein	chr1:8655253-8655438 FORWARD
AT5G55840	0.645886	167.872					MULTI	2	6	9	9	6	8				pentatricopeptide (PPR) repeat-containing protein	chr5:22598398-22602499 FORWARD
AT2G34110	0.64593	12.0147					MULTI	3	4	4	10	10	9				FUNCTIONS IN: molecular_function unknown; INVOLVED IN: biological_process unknown; LOCATED IN: cellular_component unknown; BEST Arabidopsis thaliana protein match is: forkhead-associated domain-containing protein / FHA domain-containing protein (TAIR:AT1G34355.1); Has 12 Blast hits to 12 proteins in 1 species: Archae - 0; Bacteria - 0; Metazoa - 0; Fungi - 0; Plants - 12; Viruses - 0; Other Eukar…	chr2:14402500-14403317 FORWARD
AT3G46710	0.64607	#DIV/0!					SINGLE	1	9	10	9	10	10				disease resistance protein (CC-NBS-LRR class), putative	chr3:17206489-17209032 REVERSE
AT4G10350	0.646353	88.5134					MULTI	5	1	1	10	2	10			ANAC070	ANAC070 (Arabidopsis NAC domain containing protein 70); transcription factor	chr4:6415287-6416829 REVERSE
AT3G05250	0.646354	50.5115					MULTI	4	2	2	10	4	8		5		zinc finger (C3HC4-type RING finger) family protein	chr3:1495635-1497387 FORWARD
AT1G26310	0.646469	52.6115					MULTI	4	2	2	10	4	10		1	CAL, CAL1, agl10	CAL (CAULIFLOWER); DNA binding / transcription factor	chr1:9100330-9103510 REVERSE
AT5G03495	0.646673	50.5297					MULTI	4	2	2	9	6	10				nucleotide binding	chr5:873804-875025 REVERSE
AT1G72540	0.646841	72.1244					MULTI	4	3	6	9	3	10		1		protein kinase, putative	chr1:27314932-27316669 REVERSE
AT3G28360	0.646868	216.239					MULTI	2	6	6	9	9	10		2	PGP16	PGP16 (P-GLYCOPROTEIN 16); ATPase, coupled to transmembrane movement of substances	chr3:10611071-10616301 REVERSE
AT5G23170	0.646871	#DIV/0!					SINGLE	5	1	1	10	8	10		4		protein kinase family protein	chr5:7798411-7799436 REVERSE
AT3G16120	0.646985	28.2781					DUAL	4	2	2	9	4	8		3		dynein light chain, putative	chr3:5465035-5465395 FORWARD
AT5G16286	0.647018	#DIV/0!		1			SINGLE	0	10	10	10	10	10				unknown protein	chr5:5333181-5333321 REVERSE
AT5G27810	0.647065	#DIV/0!					SINGLE	5	1	1	10	8	10				sequence-specific DNA binding / transcription factor	chr5:9855827-9856186 FORWARD
AT2G34185	0.647091	26.5077			Group2822		MULTI	4	2	2	7	10	9				unknown protein	chr2:14434402-14435302 FORWARD
AT1G21360	0.647096	39.2338					MULTI	5	1	1	10	4	8		3	GLTP2	GLTP2 (glycolipid transfer protein 2); glycolipid binding / glycolipid transporter	chr1:7481365-7483237 FORWARD
AT3G29020	0.647231	62.6695					DUAL	5	1	1	9	4	10			MYB110, AtMYB110	MYB110 (myb domain protein 110); DNA binding / transcription factor	chr3:11008614-11009413 REVERSE
AT4G17750	0.647435	98.5293					DUAL	4	2	2	9	4	10		2	HSF1, HSFA1A, ATHSF1, ATHSFA1A	HSF1 (HEAT SHOCK FACTOR 1); DNA binding / protein binding / transcription factor	chr4:9869969-9871603 REVERSE
AT1G77360	0.647482	#DIV/0!	AT1G77360				SINGLE	3	4	9	9	4	10				pentatricopeptide (PPR) repeat-containing protein	chr1:29071983-29073428 REVERSE
AT4G16835	0.647491	#DIV/0!				1	DUAL	2	6	8	9	6	8				pentatricopeptide (PPR) repeat-containing protein	chr4:9473021-9474803 FORWARD
AT3G25717	0.647501	#DIV/0!					SINGLE	5	1	1	10	4	10			RTFL16, DVL6	RTFL16 (ROTUNDIFOLIA LIKE 16)	chr3:9375472-9375594 REVERSE
AT1G27920	0.64764	68.0089			Group805		MULTI	2	6	6	9	6	8			MAP65-8	MAP65-8 (MICROTUBULE-ASSOCIATED PROTEIN 65-8)	chr1:9726948-9729848 FORWARD
AT2G47950	0.647721	#DIV/0!			Group3308		SINGLE	5	1	1	10	4	10		2		unknown protein	chr2:19624280-19624666 FORWARD
AT2G27430	0.647879	98.6795			Group2609		DUAL	4	2	2	10	4	10				binding	chr2:11729914-11733170 REVERSE
AT5G60560	0.647932	54.1603	AT5G60560				DUAL	1	8	10	9	8	10				F-box family protein	chr5:24345949-24347172 FORWARD
AT5G36000	0.648276	50.0656					MULTI	4	2	2	9	6	9		1		unknown protein	chr5:14139996-14141892 FORWARD
AT2G40180	0.648308	149.462					MULTI	4	2	4	9	4	8		1	ATHPP2C5	ATHPP2C5; catalytic/ protein serine/threonine phosphatase	chr2:16782522-16784014 FORWARD
AT2G38830	0.64837	#DIV/0!			Group2985		SINGLE	5	1	4	10	10	4		1		tumor susceptibility protein-related	chr2:16225777-16226772 FORWARD
AT1G74430	0.648378	102.161	AT1G74430				MULTI	5	1	1	9	4	8		2	MYB95, ATMYB95, ATMYBCP66	MYB95 (myb domain protein 95); DNA binding / transcription factor	chr1:27975409-27977118 FORWARD
AT4G02870	0.6484	55.277				1	MULTI	5	1	1	9	10	10				unknown protein	chr4:1271654-1272746 REVERSE
AT1G32600	0.648419	#DIV/0!				1	SINGLE	5	1	1	9	10	10				F-box family protein-related	chr1:11794802-11795683 FORWARD
AT3G31950	0.648479	47.4355	AT3G31950			1	MULTI	2	7	10	7	10	10				INVOLVED IN: biological_process unknown; LOCATED IN: cellular_component unknown; BEST Arabidopsis thaliana protein match is: nucleic acid binding / zinc ion binding (TAIR:AT4G06526.1); Has 13 Blast hits to 13 proteins in 4 species: Archae - 0; Bacteria - 0; Metazoa - 3; Fungi - 0; Plants - 8; Viruses - 0; Other Eukaryotes - 2 (source: NCBI BLink).	chr3:12950113-12952593 FORWARD
AT1G35860	0.648603	40.3502					MULTI	2	6	10	10	6	10			TOC75-I	TOC75-I (translocon outer membrane complex 75-I)	chr1:13332047-13334050 REVERSE
AT3G29575	0.648918	57.5096					DUAL	4	2	2	9	4	10		7	AFP3	AFP3 (ABI FIVE BINDING PROTEIN 3)	chr3:11382416-11383657 REVERSE
AT3G18170	0.649062	#DIV/0!			Group3865		SINGLE	5	1	1	9	4	4		4		transferase, transferring glycosyl groups	chr3:6228393-6229547 FORWARD
AT2G19410	0.649136	176.343	AT2G19410				MULTI	2	6	10	9	6	10				protein kinase family protein	chr2:8404901-8409012 REVERSE
AT2G34200	0.649161	50.0414					MULTI	5	1	1	9	6	9				zinc finger (C3HC4-type RING finger) family protein	chr2:14441105-14441882 FORWARD
AT5G28642	0.649439	#DIV/0!		1			SINGLE	1	9	9	10	10	10				unknown protein	chr5:10654592-10654741 REVERSE
AT5G12420	0.649717	170.855					MULTI	4	2	2	9	6	10		11		unknown protein	chr5:4024568-4026715 REVERSE
AT5G50801	0.649764	#DIV/0!		1			SINGLE	0	10	10	10	10	10				unknown protein	chr5:20668113-20668268 REVERSE
AT5G07225	0.649832	29.17				1	MULTI	2	7	7	9	9	10				zinc finger (C3HC4-type RING finger) family protein	chr5:2268642-2270227 REVERSE
AT3G56810	0.649946	83.9356					DUAL	4	2	2	9	4	10				unknown protein	chr3:21036927-21038927 REVERSE
AT5G17950	0.649995	#DIV/0!					DUAL	1	9	10	9	10	10				unknown protein	chr5:5944553-5944959 REVERSE
AT5G44210	0.650029	#DIV/0!			Group7029		SINGLE	5	1	1	10	8	8		1	ERF9, ATERF9, ATERF-9	ERF9 (ERF DOMAIN PROTEIN 9); DNA binding / transcription factor/ transcription repressor	chr5:17806742-17807344 FORWARD
AT1G65210	0.650057	28.8124					DUAL	1	9	10	10	9	10				FUNCTIONS IN: molecular_function unknown; INVOLVED IN: biological_process unknown; LOCATED IN: cellular_component unknown; CONTAINS InterPro DOMAIN/s: Rhamnogalacturonate lyase (InterPro:IPR010325), Galactose-binding like (InterPro:IPR008979); BEST Arabidopsis thaliana protein match is: lyase (TAIR:AT4G38030.1); Has 91 Blast hits to 67 proteins in 11 species: Archae - 0; Bacteria - 6; Metazoa - 0…	chr1:24224812-24225815 FORWARD
AT5G53905	0.650064	4.82459	AT5G53905				MULTI	1	9	9	9	9	10				unknown protein	chr5:21888148-21889254 REVERSE
AT5G19300	0.650096	47.4624			Group6511		MULTI	4	2	2	6	2	8				FUNCTIONS IN: molecular_function unknown; INVOLVED IN: biological_process unknown; LOCATED IN: cellular_component unknown; EXPRESSED IN: 20 plant structures; EXPRESSED DURING: 13 growth stages; CONTAINS InterPro DOMAIN/s: Nucleic acid-binding, OB-fold-like (InterPro:IPR016027), Protein of unknown function DUF171 (InterPro:IPR003750); Has 4766 Blast hits to 2044 proteins in 217 species: Archae - 7…	chr5:6495593-6497987 FORWARD
AT5G61400	0.650175	#DIV/0!					SINGLE	3	4	9	10	4	9				pentatricopeptide (PPR) repeat-containing protein	chr5:24681550-24683514 FORWARD
AT5G02700	0.650224	112.224	AT5G02700				MULTI	2	6	10	10	6	10				F-box family protein	chr5:609381-611679 REVERSE
AT3G52350	0.650382	#DIV/0!	AT3G52350				SINGLE	3	4	9	10	4	10				D111/G-patch domain-containing protein	chr3:19409606-19410148 REVERSE
AT5G35760	0.650449	34.2125	AT5G35760				DUAL	3	4	4	10	10	10				beta-galactosidase	chr5:13934108-13934782 FORWARD
AT5G61070	0.650503	122.034	AT5G61070		Group7507		MULTI	5	1	1	10	6	10			HDA18, ATHDA18	HDA18; H3/H4 histone acetyltransferase/ histone deacetylase	chr5:24571297-24574372 REVERSE
AT4G28405	0.650516	54.4148					DUAL	5	1	1	10	2	10				Expressed protein	chr4:14050579-14050794 REVERSE
AT3G19040	0.650609	272.896			Group3889		MULTI	5	1	1	9	6	10			TAF1, TAF1B, HAF2	HAF2 (HISTONE ACETYLTRANSFERASE OF THE TAFII250 FAMILY 2); DNA binding / histone acetyltransferase/ transcription cofactor	chr3:6567157-6575282 REVERSE
AT5G02140	0.650641	48.3543					MULTI	2	6	6	9	9	9				thaumatin-like protein, putative	chr5:423384-424437 FORWARD
AT4G19380	0.650644	179.174					MULTI	4	2	2	9	4	10		2		alcohol oxidase-related	chr4:10568427-10572288 REVERSE
AT3G16360	0.650698	10.2009					MULTI	5	1	1	10	4	8			AHP4	AHP4 (HPT PHOSPHOTRANSMITTER 4); histidine phosphotransfer kinase/ transferase, transferring phosphorus-containing groups	chr3:5554484-5555367 FORWARD
AT3G20040	0.651292	88.1351					MULTI	4	2	2	9	4	8			ATHXK4, HKL2	ATHXK4; ATP binding / fructokinase/ glucokinase/ hexokinase	chr3:6995317-6998064 FORWARD
AT2G45434	0.651309	#DIV/0!		1			SINGLE	0	10	10	10	10	10				unknown protein	chr2:18729733-18729843 FORWARD
AT2G38720	0.651344	65.8041			Group2980		MULTI	2	6	7	7	6	8			MAP65-5	MAP65-5 (MICROTUBULE-ASSOCIATED PROTEIN 65-5); microtubule binding	chr2:16188047-16192102 FORWARD
AT1G33840	0.651463	37.227					MULTI	2	6	10	9	6	10				unknown protein	chr1:12283862-12285293 REVERSE
AT1G52050	0.651537	98.9628	AT1G52050				MULTI	4	2	2	9	10	10	mir846 candidate target jacalin lectin family protein; one smRNA ASRP and many downstream	8		jacalin lectin family protein	chr1:19355106-19356748 REVERSE
AT3G03760	0.651679	145.376					DUAL	5	1	1	10	4	8		2	LBD20	LBD20 (LOB DOMAIN-CONTAINING PROTEIN 20)	chr3:943632-944673 FORWARD
AT5G52605	0.65171	21.4961	AT5G52605		Group7257		DUAL	1	9	9	10	10	10				Encodes a defensin-like (DEFL) family protein.	chr5:21345216-21345600 REVERSE
AT4G23380	0.651717	42.4682				1	MULTI	1	9	10	9	9	10				unknown protein	chr4:12214667-12216333 REVERSE
AT3G61230	0.651725	32.5639					MULTI	5	1	1	9	4	10		1		LIM domain-containing protein	chr3:22664601-22665503 REVERSE
AT5G55508	0.651763	#DIV/0!		1			SINGLE	1	8	8	10	10	9				unknown protein	chr5:22485872-22486015 FORWARD
AT3G10185	0.651779	8.66974					DUAL	2	6	9	10	6	9				Encodes a Gibberellin-regulated GASA/GAST/Snakin family protein	chr3:3145579-3146199 FORWARD
AT5G63690	0.651859	#DIV/0!			Group7589		SINGLE	5	1	9	9	1	10				FUNCTIONS IN: molecular_function unknown; INVOLVED IN: biological_process unknown; LOCATED IN: cellular_component unknown; CONTAINS InterPro DOMAIN/s: Nucleic acid-binding, OB-fold-like (InterPro:IPR016027), Nucleic acid-binding, OB-fold (InterPro:IPR012340); Has 165 Blast hits to 164 proteins in 56 species: Archae - 3; Bacteria - 0; Metazoa - 135; Fungi - 0; Plants - 19; Viruses - 0; Other Eukar…	chr5:25492864-25493283 REVERSE
AT3G58240	0.651971	71.9616					MULTI	1	9	9	9	10	10				meprin and TRAF homology domain-containing protein / MATH domain-containing protein	chr3:21568530-21569827 REVERSE
AT3G15280	0.652006	#DIV/0!					DUAL	4	2	2	4	6	10		3		unknown protein	chr3:5144144-5144670 REVERSE
AT2G31840	0.652264	88.5389					MULTI	5	1	1	9	6	10				LOCATED IN: chloroplast; EXPRESSED IN: 21 plant structures; EXPRESSED DURING: 13 growth stages; CONTAINS InterPro DOMAIN/s: Thioredoxin-like fold (InterPro:IPR012336); BEST Arabidopsis thaliana protein match is: unknown protein (TAIR:AT4G28590.1); Has 865 Blast hits to 660 proteins in 98 species: Archae - 0; Bacteria - 14; Metazoa - 354; Fungi - 73; Plants - 57; Viruses - 25; Other Eukaryotes - 3…	chr2:13538003-13539602 REVERSE
AT1G53640	0.652355	56.5221	AT1G53640		Group1232		MULTI	2	6	9	7	9	10				unknown protein	chr1:20020885-20025461 REVERSE
AT5G61920	0.652443	31.008					MULTI	4	2	2	9	6	9				unknown protein	chr5:24864830-24865628 FORWARD
AT3G09870	0.652647	#DIV/0!					SINGLE	5	1	1	10	8	10				auxin-responsive family protein	chr3:3027555-3027896 REVERSE
AT1G01660	0.652833	90.3706			Group29		MULTI	2	7	9	7	7	10				U-box domain-containing protein	chr1:240057-242608 REVERSE
AT4G37940	0.653008	24.5405					MULTI	5	1	1	10	2	10			AGL21	AGL21; transcription factor	chr4:17835695-17838621 REVERSE
AT5G33210	0.653059	28.439					DUAL	1	9	10	10	9	10			SRS8	SRS8 (SHI-RELATED SEQUENCE 8)	chr5:12465057-12465713 REVERSE
AT4G15480	0.653078	#DIV/0!					SINGLE	5	1	1	9	4	10		2	UGT84A1	UGT84A1; UDP-glycosyltransferase/ sinapate 1-glucosyltransferase/ transferase, transferring glycosyl groups	chr4:8849000-8850472 REVERSE
AT1G03100	0.653238	#DIV/0!					SINGLE	5	1	1	9	4	10		2		pentatricopeptide (PPR) repeat-containing protein	chr1:744026-746407 REVERSE
AT5G22380	0.653299	48.0732					MULTI	4	2	2	10	4	10		4	anac090	anac090 (Arabidopsis NAC domain containing protein 90); transcription factor	chr5:7408924-7410038 REVERSE
AT1G03760	0.653363	64.4868					MULTI	4	2	2	7	6	10		2		prefoldin subunit family protein	chr1:941211-943320 REVERSE
AT5G64210	0.653536	89.6319				1	MULTI	5	1	1	9	6	10			AOX2	AOX2; alternative oxidase	chr5:25683965-25685664 REVERSE
AT1G76910	0.653675	6.73392					MULTI	2	6	8	7	9	9				unknown protein	chr1:28887218-28888104 FORWARD
AT1G29640	0.65377	#DIV/0!			Group845		SINGLE	5	1	1	10	4	10		1		unknown protein	chr1:10355959-10356381 REVERSE
AT4G03090	0.653771	152.456					MULTI	2	6	7	7	6	10		5		sequence-specific DNA binding / transcription factor	chr4:1366495-1370937 REVERSE
AT3G15115	0.653777	98.8176					DUAL	5	1	1	10	4	10		2		unknown protein	chr3:5086219-5087352 REVERSE
AT4G13190	0.653928	73.3902				1	MULTI	3	4	4	9	6	10				ATP binding / kinase/ protein kinase/ protein serine/threonine kinase	chr4:7659435-7661106 REVERSE
AT5G58340	0.654046	97.9083					MULTI	5	1	1	9	3	10				DNA binding	chr5:23582607-23584245 FORWARD
AT3G29260	0.654155	104.87					DUAL	2	7	10	9	7	10				short-chain dehydrogenase/reductase (SDR) family protein	chr3:11215952-11216834 REVERSE
AT1G14960	0.654194	80.0667			Group461		DUAL	4	2	2	8	4	10		6		major latex protein-related / MLP-related	chr1:5159334-5159992 REVERSE
AT5G62240	0.654207	91.3735					MULTI	4	2	2	9	6	10				unknown protein	chr5:25002541-25004569 REVERSE
AT2G07702	0.654336	#DIV/0!					SINGLE	5	1	1	10	10	10				unknown protein	chr2:3372697-3373155 FORWARD
AT3G15050	0.654356	39.5181					MULTI	4	3	3	10	4	10		1	IQD10	IQD10 (IQ-domain 10); calmodulin binding	chr3:5066879-5067892 REVERSE
AT2G05900	0.654489	#DIV/0!					SINGLE	3	4	8	9	8	9			SDG11, SUVH10	SDG11 (SET DOMAIN-CONTAINING PROTEIN 11); histone-lysine N-methyltransferase/ zinc ion binding	chr2:2256970-2257908 FORWARD
AT3G30730	0.65471	#DIV/0!					SINGLE	0	10	10	10	10	10				unknown protein	chr3:12357396-12357599 REVERSE
AT5G61830	0.654738	80.5864					MULTI	4	2	2	7	4	8		3		short-chain dehydrogenase/reductase (SDR) family protein	chr5:24837335-24838788 FORWARD
AT2G10975	0.654796	9.05884	AT2G10975			1	MULTI	1	8	8	10	8	8				unknown protein	chr2:4335137-4335909 FORWARD
AT5G67350	0.654886	#DIV/0!					SINGLE	5	1	1	9	8	10		2		unknown protein	chr5:26868521-26869429 REVERSE
AT1G35150	0.6549	44.3859	AT1G35150				MULTI	1	9	10	9	9	10				FUNCTIONS IN: molecular_function unknown; INVOLVED IN: biological_process unknown; LOCATED IN: cellular_component unknown; BEST Arabidopsis thaliana protein match is: hAT dimerisation domain-containing protein / transposase-related (TAIR:AT2G06500.1); Has 212 Blast hits to 190 proteins in 23 species: Archae - 0; Bacteria - 0; Metazoa - 116; Fungi - 0; Plants - 96; Viruses - 0; Other Eukaryotes - …	chr1:12864158-12866238 REVERSE
AT5G08055	0.65495	9.71573	AT5G08055				DUAL	4	2	10	9	2	10				Encodes a defensin-like (DEFL) family protein.	chr5:2579401-2579802 FORWARD
AT3G02100	0.65497	103.109					MULTI	3	4	9	9	4	10		11		UDP-glucoronosyl/UDP-glucosyl transferase family protein	chr3:368840-370484 REVERSE
AT1G69160	0.65507	#DIV/0!					SINGLE	5	1	1	10	4	4		5		unknown protein	chr1:26000315-26001280 FORWARD
AT2G38640	0.65513	58.7583					DUAL	4	2	2	10	4	10		5		unknown protein	chr2:16157725-16158474 REVERSE
AT3G17720	0.655204	21.6605					MULTI	2	6	8	9	7	8				pyridoxal-dependent decarboxylase family protein	chr3:6062446-6063483 FORWARD
AT3G26300	0.655308	147.073			Group4082		MULTI	5	1	1	9	3	10		8	CYP71B34	CYP71B34; electron carrier/ heme binding / iron ion binding / monooxygenase/ oxygen binding	chr3:9639199-9640866 REVERSE
AT2G37930	0.655473	132.195					DUAL	4	2	2	9	4	8		2		unknown protein	chr2:15873284-15874770 FORWARD
AT1G48770	0.655743	82.6213			Group1110		DUAL	5	1	1	9	2	10				unknown protein	chr1:18040285-18040916 FORWARD
AT1G32270	0.65587	58.6953	AT1G32270				MULTI	2	6	7	9	6	8			ATSYP24, SYP24	ATSYP24; SNAP receptor/ protein binding	chr1:11642593-11644962 FORWARD
AT1G01250	0.655887	#DIV/0!					SINGLE	5	1	1	10	4	10				AP2 domain-containing transcription factor, putative	chr1:104731-105309 REVERSE
AT2G03000	0.655918	54.0595				1	DUAL	1	9	10	9	10	10				zinc finger (C3HC4-type RING finger) family protein	chr2:875233-877207 FORWARD
ATMG00140	0.655961	#VALUE!					SINGLE	1	9	9	10	9	10			ORF167	hypothetical protein	chrM:34599-35102 FORWARD
AT3G61170	0.656043	102.432					MULTI	1	8	8	9	8	10				pentatricopeptide (PPR) repeat-containing protein	chr3:22638691-22641237 REVERSE
AT5G45980	0.656051	62.9274					MULTI	4	2	2	10	6	8			WOX8, STPL	WOX8 (WUSCHEL RELATED HOMEOBOX 8); DNA binding / transcription factor	chr5:18648921-18650698 FORWARD
AT3G62610	0.6561	98.6074					MULTI	4	2	2	10	4	8		2	ATMYB11, PFG2	ATMYB11 (MYB DOMAIN PROTEIN 11); DNA binding / transcription factor	chr3:23154758-23156371 FORWARD
AT1G04330	0.656208	#DIV/0!					SINGLE	5	1	1	9	9	10		2		unknown protein	chr1:1161584-1161886 REVERSE
AT4G03965	0.65624	#DIV/0!					SINGLE	5	1	1	9	8	8				protein binding / zinc ion binding	chr4:1889576-1890205 FORWARD
AT5G65570	0.656259	#DIV/0!					SINGLE	3	4	9	10	4	4				pentatricopeptide (PPR) repeat-containing protein	chr5:26203968-26206184 FORWARD
AT5G56210	0.656357	89.263					DUAL	5	1	1	9	4	10			WIP2	WIP2 (WPP-domain Interacting Protein 2); protein heterodimerization/ protein homodimerization	chr5:22750660-22752363 REVERSE
AT1G70470	0.656416	#DIV/0!					SINGLE	5	1	1	9	1	10		1		unknown protein	chr1:26559570-26560034 REVERSE
AT1G12260	0.656431	71.3254					MULTI	4	2	2	9	3	10		3	VND4, EMB2749, ANAC007	ANAC007 (ARABIDOPSIS NAC 007); transcription factor	chr1:4163058-4164486 REVERSE
AT2G01900	0.656489	95.513	AT2G01900				MULTI	5	1	1	10	4	8				endonuclease/exonuclease/phosphatase family protein	chr2:406136-408933 FORWARD
AT1G64500	0.656521	#DIV/0!	AT1G64500				SINGLE	5	1	1	9	4	4		14		glutaredoxin family protein	chr1:23953270-23954376 FORWARD
AT5G66980	0.656613	74.3705					MULTI	2	6	10	7	6	9				transcriptional factor B3 family protein	chr5:26741563-26742826 FORWARD
AT2G23110	0.656781	#DIV/0!					SINGLE	5	1	1	9	9	10		2		FUNCTIONS IN: molecular_function unknown; INVOLVED IN: biological_process unknown; LOCATED IN: cellular_component unknown; CONTAINS InterPro DOMAIN/s: Late embryogenesis abundant protein 18 (InterPro:IPR018930); BEST Arabidopsis thaliana protein match is: unknown protein (TAIR:AT2G23120.1); Has 25 Blast hits to 25 proteins in 6 species: Archae - 0; Bacteria - 0; Metazoa - 0; Fungi - 0; Plants - 2…	chr2:9840552-9840830 FORWARD
AT1G50603	0.656888	#DIV/0!		1			SINGLE	1	9	10	10	9	10				unknown protein	chr1:18740560-18740661 FORWARD
AT2G44340	0.656889	#DIV/0!					SINGLE	5	1	1	10	1	8				VQ motif-containing protein	chr2:18314279-18314845 FORWARD
AT2G33240	0.656994	191.075					MULTI	2	6	7	7	6	10		1	XID, ATXID	XID; motor/ protein binding	chr2:14086942-14096914 REVERSE
AT1G29540	0.657001	9.70784					DUAL	1	8	8	9	9	10				unknown protein	chr1:10327269-10327846 FORWARD
AT2G35035	0.657035	36.7993					MULTI	5	1	1	10	3	10			URED	URED (urease accessory protein D); nickel ion binding	chr2:14763387-14765045 REVERSE
AT4G33390	0.657113	128.979			Group5754		DUAL	4	2	2	4	4	8				unknown protein	chr4:16075282-16077706 FORWARD
AT5G53670	0.657149	#DIV/0!					SINGLE	3	4	8	9	8	10				unknown protein	chr5:21796997-21797731 FORWARD
AT3G45000	0.657157	14.453					MULTI	2	6	10	9	6	8			VPS24.2, VPS24	VPS24.2	chr3:16460348-16461407 FORWARD
AT5G67120	0.657183	44.8378				1	MULTI	0	10	10	10	10	10				zinc finger (C3HC4-type RING finger) family protein	chr5:26787830-26789737 REVERSE
AT1G07985	0.657194	#DIV/0!					SINGLE	5	1	1	9	4	9				Expressed protein	chr1:2475508-2475942 FORWARD
AT1G65445	0.657195	75.7789				1	DUAL	5	1	1	9	7	8				transferase-related	chr1:24315875-24316491 FORWARD
AT3G48180	0.657261	#DIV/0!			Group4334		SINGLE	5	1	1	9	4	10				unknown protein	chr3:17790571-17790804 REVERSE
AT4G27240	0.65727	198.82			Group5569		DUAL	4	2	2	9	4	8		1		zinc finger (C2H2 type) family protein	chr4:13640160-13641640 FORWARD
AT3G21330	0.657297	110.076					DUAL	5	1	1	9	9	8		2		basic helix-loop-helix (bHLH) family protein	chr3:7507720-7508841 FORWARD
AT2G30290	0.657403	138.197				1	MULTI	5	1	1	7	4	10				vacuolar sorting receptor, putative	chr2:12912890-12915781 REVERSE
AT3G23635	0.657648	#DIV/0!			Group4013		SINGLE	0	10	10	10	10	10			RTFL13	RTFL13 (ROTUNDIFOLIA LIKE 13)	chr3:8497941-8498072 REVERSE
AT1G11230	0.657784	24.8947			Group345	1	DUAL	5	1	1	10	10	10				unknown protein	chr1:3763439-3764464 REVERSE
AT2G43520	0.658031	32.2007					DUAL	4	2	2	9	3	10			ATTI2	ATTI2; serine-type endopeptidase inhibitor	chr2:18068611-18069037 FORWARD
AT5G43980	0.658107	107.851			Group7019		DUAL	5	1	1	7	5	10		2	PDLP1, PDLP1A	PDLP1 (PLASMODESMATA-LOCATED PROTEIN 1)	chr5:17694817-17696458 REVERSE
AT1G51000	0.658185	9.71929					DUAL	1	8	9	9	10	10				unknown protein	chr1:18909924-18910282 FORWARD
AT5G60480	0.658667	#DIV/0!					SINGLE	1	8	10	10	9	9			AtHB26	AtHB26 (ARABIDOPSIS THALIANA HOMEOBOX PROTEIN 26); DNA binding / transcription factor	chr5:24323594-24324169 FORWARD
AT2G26550	0.65876	60.0406					MULTI	2	6	8	7	6	10			HO2	HO2 (HEME OXYGENASE 2); heme oxygenase (decyclizing)	chr2:11291584-11293426 REVERSE
AT4G00310	0.65882	29.1986	AT4G00310				MULTI	5	1	1	9	6	8		4	MEE46, EDA8	EDA8 (EMBRYO SAC DEVELOPMENT ARREST 8)	chr4:133857-135235 FORWARD
AT3G54630	0.658895	#DIV/0!					SINGLE	5	1	1	9	4	10				FUNCTIONS IN: molecular_function unknown; INVOLVED IN: biological_process unknown; LOCATED IN: cellular_component unknown; EXPRESSED IN: 11 plant structures; EXPRESSED DURING: 6 growth stages; CONTAINS InterPro DOMAIN/s: Kinetochore protein Ndc80 (InterPro:IPR005550); Has 19800 Blast hits to 12108 proteins in 845 species: Archae - 345; Bacteria - 1709; Metazoa - 11031; Fungi - 1499; Plants - 797;…	chr3:20221195-20222901 REVERSE
AT1G23530	0.659259	#DIV/0!					SINGLE	5	1	1	9	1	8		2		unknown protein	chr1:8345861-8346430 FORWARD
AT3G10010	0.659263	234.037					MULTI	2	6	6	7	6	10		1	DML2	DML2 (DEMETER-LIKE 2); 4 iron, 4 sulfur cluster binding / catalytic/ endonuclease	chr3:3081999-3088195 REVERSE
AT5G17500	0.659283	119.82					MULTI	2	6	9	9	6	8				glycosyl hydrolase family 5 protein / cellulase family protein	chr5:5767379-5769719 FORWARD
AT2G32905	0.659316	#DIV/0!				1	SINGLE	1	8	8	9	10	10				unknown protein	chr2:13958449-13959066 FORWARD
AT1G30060	0.659402	36.4095	AT1G30060				MULTI	1	9	10	10	9	10				COP1-interacting protein-related	chr1:10545087-10545906 REVERSE
AT1G08080	0.65941	58.2088					MULTI	5	1	1	7	6	10			ATACA7, ACA7	ACA7 (ALPHA CARBONIC ANHYDRASE 7); carbonate dehydratase/ zinc ion binding	chr1:2517022-2518546 REVERSE
AT3G13840	0.659552	#DIV/0!					SINGLE	5	1	8	9	8	10				scarecrow transcription factor family protein	chr3:4555305-4556837 REVERSE
AT1G50390	0.659662	17.5462					MULTI	2	6	9	9	6	10				fructokinase-related	chr1:18666986-18667677 REVERSE
AT1G07901	0.65978	#DIV/0!		1	Group247		SINGLE	1	8	8	10	10	10				unknown protein	chr1:2443971-2444123 REVERSE
AT4G12580	0.659816	#DIV/0!					SINGLE	5	1	1	9	4	10				unknown protein	chr4:7449374-7449679 REVERSE
AT5G26130	0.659841	#DIV/0!					SINGLE	3	4	10	9	4	10				FUNCTIONS IN: molecular_function unknown; INVOLVED IN: biological_process unknown; LOCATED IN: endomembrane system, extracellular region; EXPRESSED IN: root, leaf; EXPRESSED DURING: LP.04 four leaves visible; CONTAINS InterPro DOMAIN/s: Allergen V5/Tpx-1 related, conserved site (InterPro:IPR018244), Allergen V5/Tpx-1 related (InterPro:IPR001283), SCP-like extracellular (InterPro:IPR014044); BEST …	chr5:9128110-9128610 REVERSE
AT2G46662	0.659881	#DIV/0!		1			SINGLE	0	10	10	10	10	10				unknown protein	chr2:19157902-19158042 REVERSE
AT3G55240	0.660035	25.0216					MULTI	4	2	2	7	4	10		4		Overexpression leads to PEL (Pseudo-Etiolation in Light) phenotype.	chr3:20473876-20474705 REVERSE
AT1G35900	0.660114	17.8574	AT1G35900				MULTI	0	10	10	10	10	10				unknown protein	chr1:13347504-13348433 REVERSE
AT4G31230	0.660169	101.402				1	MULTI	4	2	2	7	6	10				protein kinase family protein	chr4:15173071-15176109 REVERSE
AT5G52710	0.660232	98.5225					MULTI	2	7	9	7	10	9		1		heavy-metal-associated domain-containing protein	chr5:21375753-21377841 FORWARD
AT4G31760	0.660232	59.7537					MULTI	4	2	9	7	4	10		1		peroxidase, putative	chr4:15368260-15369724 REVERSE
AT2G19890	0.660311	35.8302					MULTI	2	6	10	9	6	10				unknown protein	chr2:8587244-8589637 FORWARD
AT2G04034	0.66048	16.75					DUAL	3	4	9	10	4	10				Encodes a defensin-like (DEFL) family protein.	chr2:1297161-1297543 FORWARD
AT1G07725	0.660565	#DIV/0!			Group239		SINGLE	5	1	1	9	8	10			ATEXO70H6	ATEXO70H6 (exocyst subunit EXO70 family protein H6); protein binding	chr1:2395249-2397096 REVERSE
AT5G53720	0.660603	29.1557					DUAL	1	8	10	9	10	8				RNA recognition motif (RRM)-containing protein	chr5:21806622-21807012 FORWARD
AT2G09838	0.660694	#DIV/0!		1			SINGLE	0	10	10	10	10	10				unknown protein	chr2:3703304-3703492 REVERSE
AT5G61997	0.66081	#DIV/0!		1			SINGLE	0	10	10	10	10	10				unknown protein	chr5:24908265-24908384 REVERSE
AT1G32975	0.660951	18.073				1	DUAL	0	10	10	10	10	10				unknown protein	chr1:11953089-11953899 FORWARD
AT4G20080	0.66109	#DIV/0!			Group5361		SINGLE	3	4	10	9	8	4				C2 domain-containing protein	chr4:10865295-10867619 FORWARD
AT3G33494	0.661444	43.9815					MULTI	1	9	10	9	9	10				unknown protein	chr3:14038360-14039358 FORWARD
AT2G14610	0.661469	#DIV/0!					SINGLE	5	1	1	9	4	10		5	PR1, PR 1, ATPR1	PR1 (PATHOGENESIS-RELATED GENE 1)	chr2:6241944-6242429 REVERSE
AT3G01080	0.661702	46.1714					MULTI	5	1	1	9	6	8			WRKY58, ATWRKY58	WRKY58; transcription factor	chr3:25507-27449 FORWARD
AT3G26490	0.661733	127.303					MULTI	4	2	9	9	4	8				phototropic-responsive NPH3 family protein	chr3:9704142-9706161 FORWARD
AT5G63340	0.661791	3.82025					MULTI	1	8	9	10	9	9				unknown protein	chr5:25378894-25379674 FORWARD
AT4G02075	0.661972	34.5273	AT4G02075				MULTI	5	1	1	10	6	10			PIT1	PIT1 (pitchoun 1); protein binding / zinc ion binding	chr4:913555-916414 REVERSE
AT3G49190	0.662111	126.25					MULTI	4	2	2	9	6	10		3		condensation domain-containing protein	chr3:18231988-18234376 REVERSE
AT5G05400	0.662156	#DIV/0!					SINGLE	1	9	9	9	9	10	mir472 target			disease resistance protein (CC-NBS-LRR class), putative	chr5:1597745-1600369 REVERSE
AT5G62623	0.662188	15.4962					DUAL	3	5	10	10	5	10				Encodes a defensin-like (DEFL) family protein.	chr5:25140727-25141262 FORWARD
AT1G23145	0.662203	#DIV/0!					SINGLE	1	9	10	9	10	9			RALFL2	RALFL2 (RALF-LIKE 2); signal transducer	chr1:8203962-8204255 FORWARD
AT4G20580	0.66251	93.0615	AT4G20580				MULTI	2	7	10	7	10	10				receptor-like protein kinase-related	chr4:11064922-11067270 FORWARD
AT5G15600	0.662568	107.4					MULTI	5	1	1	9	4	9		2	SP1L4	SP1L4 (SPIRAL1-LIKE4)	chr5:5078405-5078863 FORWARD
AT4G13420	0.662578	180.232	AT4G13420				MULTI	4	2	2	9	4	10		2	HAK5, ATHAK5	HAK5 (HIGH AFFINITY K+ TRANSPORTER 5); potassium ion transmembrane transporter/ potassium:sodium symporter	chr4:7797038-7802174 REVERSE
AT5G44690	0.662615	151.82			Group7046	1	MULTI	3	4	4	9	10	10				unknown protein	chr5:18029707-18032293 REVERSE
AT4G15870	0.662631	121.577					MULTI	5	1	1	9	6	10			ATTS1	ATTS1; lyase/ magnesium ion binding	chr4:9008372-9010947 REVERSE
AT2G15420	0.662789	65.8729	AT2G15420				MULTI	2	6	6	9	10	10				myosin heavy chain-related	chr2:6723948-6728183 REVERSE
AT2G40711	0.662834	#DIV/0!		1			SINGLE	5	1	1	9	10	10				unknown protein	chr2:16981927-16982244 REVERSE
AT4G07666	0.662835	41.6351	AT4G07666			1	MULTI	0	10	10	10	10	10				unknown protein	chr4:4456702-4458842 REVERSE
AT3G10585	0.662909	31.1899				1	MULTI	2	6	10	9	7	10				myb family transcription factor / I-box binding factor-related protein	chr3:3308697-3309429 REVERSE
AT4G34560	0.662929	#DIV/0!	AT4G34560				SINGLE	5	1	1	10	1	8		2		unknown protein	chr4:16507923-16508588 FORWARD
AT3G17668	0.6633	43.1965					MULTI	5	1	1	10	3	9			ENA	ENA (ENHANCER OF ATNSI ACTIVITY); heat shock protein binding / unfolded protein binding	chr3:6039640-6040324 FORWARD
AT4G29920	0.663321	285.159			Group5640		MULTI	1	8	8	9	9	10				heat shock protein-related	chr4:14632653-14635885 REVERSE
AT3G16540	0.663376	89.3793					MULTI	2	6	10	9	6	10			DegP11	DegP11 (DegP protease 11); catalytic/ protein binding / serine-type endopeptidase/ serine-type peptidase	chr3:5626290-5628857 REVERSE
AT5G29070	0.663381	33.5445	AT5G29070		Group6782		MULTI	1	9	9	9	10	10		1		FUNCTIONS IN: molecular_function unknown; INVOLVED IN: biological_process unknown; LOCATED IN: mitochondrion; BEST Arabidopsis thaliana protein match is: nucleic acid binding / zinc ion binding (TAIR:AT4G06479.1); Has 5 Blast hits to 5 proteins in 1 species: Archae - 0; Bacteria - 0; Metazoa - 0; Fungi - 0; Plants - 5; Viruses - 0; Other Eukaryotes - 0 (source: NCBI BLink).	chr5:11132175-11133516 REVERSE
AT1G05615	0.663401	7.76303					MULTI	1	8	10	9	8	10				unknown protein	chr1:1677507-1678270 REVERSE
AT1G21810	0.663485	120.901			Group669		MULTI	2	6	6	9	6	10		2		FUNCTIONS IN: molecular_function unknown; INVOLVED IN: biological_process unknown; LOCATED IN: cellular_component unknown; EXPRESSED IN: 14 plant structures; EXPRESSED DURING: 6 growth stages; CONTAINS InterPro DOMAIN/s: Protein of unknown function DUF869, plant (InterPro:IPR008587); BEST Arabidopsis thaliana protein match is: myosin heavy chain-related (TAIR:AT1G77580.2); Has 62951 Blast hits to…	chr1:7656578-7658634 REVERSE
AT5G03640	0.663822	251.947					DUAL	4	2	10	9	4	8				protein kinase family protein	chr5:927915-930781 FORWARD
AT3G45500	0.663944	19.7503	AT3G45500				MULTI	1	9	9	9	10	10				FUNCTIONS IN: molecular_function unknown; INVOLVED IN: biological_process unknown; LOCATED IN: cellular_component unknown; BEST Arabidopsis thaliana protein match is: zinc finger (C3HC4-type RING finger) family protein (TAIR:AT3G45580.1); Has 40 Blast hits to 38 proteins in 2 species: Archae - 0; Bacteria - 0; Metazoa - 0; Fungi - 0; Plants - 40; Viruses - 0; Other Eukaryotes - 0 (source: NCBI BL…	chr3:16688418-16689693 REVERSE
AT2G41260	0.664012	2.84012					MULTI	4	3	6	9	5	9		4	M17, ATM17	M17	chr2:17206541-17207492 FORWARD
AT4G20810	0.664046	50.0139				1	MULTI	2	6	9	9	6	10				transcription initiation factor IIE (TFIIE) alpha subunit family protein / general transcription factor TFIIE family protein	chr4:11141427-11143597 REVERSE
AT3G56960	0.664049	138.874			Group4611		MULTI	4	2	7	9	3	8			PIP5K4	PIP5K4 (PHOSPHATIDYL INOSITOL MONOPHOSPHATE 5 KINASE 4); 1-phosphatidylinositol-4-phosphate 5-kinase	chr3:21080957-21083885 FORWARD
AT1G69020	0.664136	136.973					MULTI	4	2	2	7	6	10		2		prolyl oligopeptidase family protein	chr1:25943949-25947197 REVERSE
AT3G01160	0.664187	97.749	AT3G01160		Group3317		MULTI	4	2	3	7	4	10		4		unknown protein	chr3:54655-57449 REVERSE
AT5G58280	0.664201	20.6417					MULTI	2	6	10	9	6	9				transcriptional factor B3 family protein	chr5:23567338-23568670 FORWARD
AT1G07485	0.664319	20.7225					DUAL	5	1	1	9	8	9				unknown protein	chr1:2301505-2301892 FORWARD
AT4G22420	0.664369	18.4196	AT4G22420		Group5413		MULTI	2	7	10	7	10	10				FUNCTIONS IN: molecular_function unknown; INVOLVED IN: biological_process unknown; LOCATED IN: cellular_component unknown; CONTAINS InterPro DOMAIN/s: Cyclin-like F-box (InterPro:IPR001810); BEST Arabidopsis thaliana protein match is: ubiquitin thiolesterase/ zinc ion binding (TAIR:AT4G22285.1); Has 58 Blast hits to 58 proteins in 15 species: Archae - 0; Bacteria - 0; Metazoa - 14; Fungi - 2; Pla…	chr4:11825614-11826432 REVERSE
AT5G05220	0.664374	#DIV/0!			Group6125		SINGLE	5	1	1	9	8	9		2		unknown protein	chr5:1550273-1550821 FORWARD
AT3G13686	0.664583	#DIV/0!		1			SINGLE	0	10	10	10	10	10				unknown protein	chr3:4483848-4484060 FORWARD
AT5G04047	0.664864	27.1166					DUAL	1	8	8	10	10	10				FUNCTIONS IN: molecular_function unknown; INVOLVED IN: biological_process unknown; LOCATED IN: endomembrane system; CONTAINS InterPro DOMAIN/s: Plant self-incompatibility S1 (InterPro:IPR010264); BEST Arabidopsis thaliana protein match is: Expressed protein (TAIR:AT4G10895.1); Has 34 Blast hits to 34 proteins in 3 species: Archae - 0; Bacteria - 0; Metazoa - 0; Fungi - 0; Plants - 34; Viruses - 0…	chr5:1095146-1095684 REVERSE
AT5G07880	0.664904	34.7596				1	MULTI	5	1	1	9	2	10			SNAP29, ATSNAP29	SNAP29; SNAP receptor	chr5:2515587-2516694 REVERSE
AT5G62250	0.664929	39.7858			Group7548	1	MULTI	5	1	1	9	6	8			MAP65-9	MAP65-9 (MICROTUBULE-ASSOCIATED PROTEIN 65-9)	chr5:25005756-25008096 FORWARD
AT3G63450	0.664986	23.6058			Group4795		MULTI	4	2	2	7	6	10		1		RNA binding / nucleic acid binding / nucleotide binding	chr3:23427191-23428864 REVERSE
AT3G50690	0.665116	123.547					DUAL	4	2	4	9	3	10		2		leucine-rich repeat family protein	chr3:18835271-18837097 REVERSE
AT3G18610	0.665125	87.4962				1	MULTI	4	2	2	7	6	10			ATRANGAP1, PARLL1	ATRANGAP1 (RAN GTPASE-ACTIVATING PROTEIN 1); nucleic acid binding / nucleotide binding	chr3:6404270-6407822 REVERSE
AT3G45130	0.665143	191.281	AT3G45130				MULTI	4	3	3	9	6	10		4	LAS1	LAS1; lanosterol synthase	chr3:16512552-16517522 REVERSE
AT2G33175	0.665261	#DIV/0!					SINGLE	1	9	10	9	10	10				unknown protein	chr2:14062754-14063275 REVERSE
AT2G32140	0.66527	121.194			Group2760		MULTI	4	2	2	10	7	10		1		transmembrane receptor	chr2:13655714-13657033 REVERSE
AT3G58840	0.665291	60.9496					DUAL	5	1	1	9	6	10		2		LOCATED IN: mitochondrion, plastid; EXPRESSED IN: 21 plant structures; EXPRESSED DURING: 9 growth stages; BEST Arabidopsis thaliana protein match is: myosin heavy chain-related (TAIR:AT1G06530.1); Has 122842 Blast hits to 54311 proteins in 2061 species: Archae - 1832; Bacteria - 13809; Metazoa - 62057; Fungi - 8845; Plants - 4054; Viruses - 676; Other Eukaryotes - 31569 (source: NCBI BLink).	chr3:21757499-21758455 REVERSE
AT3G49770	0.665384	117.194					DUAL	5	1	1	9	10	10				unknown protein	chr3:18461134-18461789 REVERSE
AT3G14170	0.665396	75.2094				1	MULTI	4	2	2	9	6	10		4		unknown protein	chr3:4696115-4697989 REVERSE
AT1G54640	0.665417	15.9716					DUAL	0	10	10	10	10	10				F-box family protein-related	chr1:20403892-20404807 REVERSE
AT5G63580	0.665744	87.8807					MULTI	4	2	2	10	4	8		3	FLS2	FLS2 (FLAVONOL SYNTHASE 2); flavonol synthase	chr5:25454730-25456092 FORWARD
AT2G13640	0.66577	#DIV/0!					SINGLE	5	1	1	9	10	10				Golgi GDP mannose transporter (GONST1)	chr2:5686136-5687290 REVERSE
AT1G57780	0.665774	43.1422					MULTI	2	7	10	7	10	9				heavy-metal-associated domain-containing protein	chr1:21403000-21404228 FORWARD
AT5G10890	0.665859	58.9519	AT5G10890				DUAL	3	4	9	4	8	10				myosin heavy chain-related	chr5:3434030-3435067 REVERSE
AT1G09155	0.666035	#DIV/0!					MULTI	5	1	1	9	4	10		1	AtPP2-B15	AtPP2-B15 (Phloem protein 2-B15); carbohydrate binding	chr1:2949831-2950842 REVERSE
AT5G47300	0.66627	#DIV/0!	AT5G47300			1	SINGLE	1	8	10	10	8	10				F-box family protein	chr5:19198125-19199375 FORWARD
AT3G15357	0.666304	#DIV/0!					SINGLE	5	1	1	10	4	9				unknown protein	chr3:5187164-5187595 FORWARD
AT3G27600	0.666317	30.2989	AT3G27600			1	MULTI	0	10	10	10	10	10				RNA binding	chr3:10223743-10224948 REVERSE
AT4G26701	0.666349	26.6629					DUAL	4	2	2	10	4	9				DNA binding / DNA topoisomerase type I	chr4:13467746-13468055 FORWARD
AT3G42970	0.666489	6.50666	AT3G42970				DUAL	0	10	10	10	10	10				unknown protein	chr3:15024807-15025144 FORWARD
AT4G00140	0.666654	13.3674	AT4G00140			1	MULTI	2	6	7	9	6	10			EDA34	EDA34 (embryo sac development arrest 34)	chr4:51166-53449 REVERSE
AT3G12775	0.666994	33.0168					DUAL	1	9	9	10	9	10				ubiquitin-conjugating enzyme family protein	chr3:4059772-4060944 FORWARD
AT4G09775	0.667096	#DIV/0!	AT4G09775			1	SINGLE	1	8	10	10	10	8				BEST Arabidopsis thaliana protein match is: reverse transcriptase-related (TAIR:AT2G02650.1); Has 113 Blast hits to 113 proteins in 4 species: Archae - 0; Bacteria - 0; Metazoa - 0; Fungi - 0; Plants - 113; Viruses - 0; Other Eukaryotes - 0 (source: NCBI BLink).	chr4:6156629-6157054 FORWARD
AT1G15990	0.667209	111.043					MULTI	3	5	7	9	5	10			ATCNGC7, CNGC7	ATCNGC7 (CYCLIC NUCLEOTIDE GATED CHANNEL 7); calmodulin binding / cyclic nucleotide binding / ion channel	chr1:5491304-5493772 REVERSE
AT5G61330	0.667237	72.6702					MULTI	4	2	2	7	6	10		3		rRNA processing protein-related	chr5:24657287-24660103 REVERSE
AT2G20710	0.667244	76.0154					DUAL	4	2	2	9	4	9		1		pentatricopeptide (PPR) repeat-containing protein	chr2:8926110-8927722 FORWARD
AT5G40310	0.667337	56.3538				1	MULTI	3	4	10	10	4	10				exonuclease family protein	chr5:16113272-16115816 REVERSE
AT1G79310	0.667354	49.4999					DUAL	4	2	2	9	4	8		1	AtMC7	AtMC7 (metacaspase 7); cysteine-type endopeptidase	chr1:29833986-29835412 FORWARD
AT2G43220	0.667404	#DIV/0!					SINGLE	5	1	1	9	8	8				DC1 domain-containing protein	chr2:17964340-17965956 FORWARD
AT1G33607	0.667599	21.1133	AT1G33607				DUAL	1	8	10	10	8	10				Encodes a defensin-like (DEFL) family protein.	chr1:12187018-12187423 REVERSE
AT4G14819	0.66785	#DIV/0!					SINGLE	5	1	1	9	4	8				unknown protein	chr4:8507365-8507679 FORWARD
AT1G19640	0.667903	115.035					MULTI	4	2	2	7	4	10		9	JMT	JMT (JASMONIC ACID CARBOXYL METHYLTRANSFERASE); jasmonate O-methyltransferase	chr1:6789166-6791708 REVERSE
AT5G37560	0.667919	75.9156				1	MULTI	5	1	1	10	7	9				zinc ion binding	chr5:14921986-14923790 FORWARD
AT1G72070	0.668066	71.6736			Group1680		MULTI	3	4	4	10	9	10				DNAJ heat shock N-terminal domain-containing protein	chr1:27118851-27119608 REVERSE
AT1G62210	0.668083	#DIV/0!					SINGLE	5	1	1	10	9	10		3		unknown protein	chr1:22986096-22986626 FORWARD
AT3G11380	0.668184	52.5045				1	DUAL	1	8	8	9	9	10				pentatricopeptide (PPR) repeat-containing protein	chr3:3564079-3565779 FORWARD
AT3G30770	0.668216	51.2744	AT3G30770			1	MULTI	2	7	9	7	10	10				ATP binding / aminoacyl-tRNA ligase/ nucleotide binding	chr3:12445493-12448085 FORWARD
AT2G15220	0.66829	#DIV/0!					SINGLE	5	1	1	8	4	8		2		secretory protein, putative	chr2:6608689-6609366 FORWARD
AT1G56418	0.668384	6.13343					DUAL	1	9	9	10	10	9				unknown protein	chr1:21122071-21122448 FORWARD
AT4G05210	0.668398	14.2848					MULTI	2	6	6	7	6	8		1		bacterial transferase hexapeptide repeat-containing protein	chr4:2682867-2684899 FORWARD
AT1G80390	0.668423	27.4777				1	MULTI	5	1	1	7	6	10			IAA15	IAA15 (INDOLE-3-ACETIC ACID INDUCIBLE 15); transcription factor	chr1:30221780-30222702 REVERSE
AT3G29740	0.668484	25.5965				1	DUAL	1	9	10	9	10	10				protein binding	chr3:11578468-11578847 FORWARD
AT5G53440	0.668554	196.478					MULTI	4	3	6	7	5	10		6		unknown protein	chr5:21683679-21687970 REVERSE
AT3G04030	0.668638	26.2116					MULTI	4	2	2	10	6	10		2		myb family transcription factor	chr3:1042920-1044574 REVERSE
AT2G29040	0.668876	157.701	AT2G29040			1	DUAL	4	2	4	9	4	10				exostosin family protein	chr2:12472425-12474962 REVERSE
AT1G01700	0.668882	34.9869					MULTI	4	3	9	9	3	10		1	ATROPGEF2, ROPGEF2	ROPGEF2; Rho guanyl-nucleotide exchange factor/ protein binding	chr1:259495-261474 REVERSE
AT4G13690	0.668935	71.0336					MULTI	4	2	2	10	6	10				unknown protein	chr4:7953662-7955380 REVERSE
AT4G13300	0.669048	100.799					MULTI	2	6	10	9	6	10			ATTPS13, TPS13	TPS13 (TERPENOID SYNTHASE 13); cyclase	chr4:7742871-7746363 REVERSE
AT5G67640	0.669121	35.7399					MULTI	3	4	4	9	5	10				unknown protein	chr5:26969546-26970548 REVERSE
AT1G20900	0.669136	#DIV/0!					SINGLE	5	1	1	9	1	8		5	ESC, ORE7, AHL27	ESC (ESCAROLA); double-stranded DNA binding	chr1:7273024-7273959 FORWARD
AT3G53820	0.669257	#DIV/0!				1	SINGLE	5	1	1	9	10	8				zinc finger (C2H2 type) family protein	chr3:19938706-19939134 FORWARD
AT1G11240	0.669275	70.768			Group346		MULTI	5	1	1	7	4	10		5		unknown protein	chr1:3766936-3768212 REVERSE
AT1G29720	0.669275	40.6548					MULTI	5	1	1	9	2	10		2		protein kinase family protein	chr1:10393894-10395081 REVERSE
AT5G50120	0.669358	#DIV/0!					SINGLE	5	1	4	10	4	10		2		transducin family protein / WD-40 repeat family protein	chr5:20382630-20383796 REVERSE
AT1G24300	0.669463	247.598					MULTI	2	6	6	7	6	10		4		LOCATED IN: chloroplast; EXPRESSED IN: cultured cell; CONTAINS InterPro DOMAIN/s: GYF (InterPro:IPR003169); BEST Arabidopsis thaliana protein match is: GYF domain-containing protein (TAIR:AT1G27430.1); Has 21766 Blast hits to 10819 proteins in 514 species: Archae - 0; Bacteria - 738; Metazoa - 8216; Fungi - 1952; Plants - 1070; Viruses - 89; Other Eukaryotes - 9701 (source: NCBI BLink).	chr1:8614515-8620420 REVERSE
AT3G09130	0.669466	#DIV/0!					SINGLE	1	9	10	9	10	9				unknown protein	chr3:2799312-2800505 FORWARD
AT1G32770	0.669651	88.9243					MULTI	5	1	1	10	4	10			ANAC012, SND1, NST3	ANAC012 (ARABIDOPSIS NAC DOMAIN CONTAINING PROTEIN 12); specific transcriptional repressor/ transcription activator/ transcription factor	chr1:11865343-11866950 REVERSE
AT3G22490	0.669662	95.4035					MULTI	5	1	1	4	4	10		4		late embryogenesis abundant protein, putative / LEA protein, putative	chr3:7969785-7970738 REVERSE
AT2G04380	0.669778	10.9322			Group2072		MULTI	1	8	8	10	9	10		7		unknown protein	chr2:1525642-1526502 FORWARD
AT3G47050	0.669885	65.5407					MULTI	2	6	6	9	6	10		2		glycosyl hydrolase family 3 protein	chr3:17328092-17330857 REVERSE
AT3G62590	0.669958	140.268			Group4768		MULTI	5	1	1	9	4	10		4		lipase class 3 family protein	chr3:23147973-23150169 REVERSE
AT3G03510	0.670002	#DIV/0!				1	SINGLE	3	4	4	10	10	8				phototropic-responsive NPH3 family protein	chr3:836340-837707 FORWARD
AT3G66652	0.67008	146.267					MULTI	2	6	9	9	6	9				fip1 motif-containing protein	chr3:2084030-2087556 FORWARD
AT3G10986	0.670239	44.7798					MULTI	1	9	10	10	9	10				unknown protein	chr3:3444203-3445672 REVERSE
AT1G03080	0.670266	278.521			Group78		MULTI	3	4	6	9	4	10		3		FUNCTIONS IN: molecular_function unknown; INVOLVED IN: biological_process unknown; LOCATED IN: plasma membrane; EXPRESSED IN: 22 plant structures; EXPRESSED DURING: 13 growth stages; CONTAINS InterPro DOMAIN/s: Prefoldin (InterPro:IPR009053), KIP1-like (InterPro:IPR011684); BEST Arabidopsis thaliana protein match is: kinase interacting family protein (TAIR:AT3G22790.1); Has 169162 Blast hits to 6…	chr1:731794-737332 REVERSE
AT2G16955	0.670333	#DIV/0!		1			SINGLE	0	10	10	10	10	10				unknown protein	chr2:7363121-7363312 REVERSE
AT3G62150	0.670403	250.438			Group4753		MULTI	2	6	6	7	6	10			PGP21	PGP21 (P-GLYCOPROTEIN 21); ATPase, coupled to transmembrane movement of substances	chr3:23008755-23013579 REVERSE
AT1G13890	0.670409	43.4705					MULTI	4	2	6	9	3	8			SNAP30, ATSNAP30	SNAP30 (SOLUBLE N-ETHYLMALEIMIDE-SENSITIVE FACTOR ADAPTOR PROTEIN 30); SNAP receptor	chr1:4751581-4752844 FORWARD
AT3G21530	0.670573	153.524					MULTI	5	1	1	9	4	10				endonuclease/exonuclease/phosphatase family protein	chr3:7582828-7584448 REVERSE
AT1G47680	0.670797	#DIV/0!	AT1G47680				SINGLE	0	10	10	10	10	10				unknown protein	chr1:17540775-17541089 FORWARD
AT2G41910	0.670922	#DIV/0!	AT2G41910			1	SINGLE	1	9	10	9	10	9				protein kinase family protein	chr2:17496956-17498077 FORWARD
AT2G42340	0.671015	34.4571	AT2G42340				MULTI	2	6	6	9	10	10				unknown protein	chr2:17635307-17637622 REVERSE
AT3G42850	0.671019	110.412					MULTI	3	5	6	7	5	10				galactokinase, putative	chr3:14940114-14945291 REVERSE
AT3G15130	0.671023	#DIV/0!					SINGLE	3	4	9	9	4	10				pentatricopeptide (PPR) repeat-containing protein	chr3:5097153-5099222 REVERSE
AT4G32970	0.671093	58.5731					MULTI	2	6	6	7	7	10		2		unknown protein	chr4:15910345-15914300 REVERSE
AT2G25150	0.671125	145.61					MULTI	5	1	1	10	4	10		4		transferase family protein	chr2:10702582-10704266 REVERSE
AT5G32460	0.671314	21.1297					MULTI	2	6	9	9	6	10				DNA binding	chr5:12081803-12084148 REVERSE
AT3G50890	0.671374	139.291					DUAL	5	1	1	9	4	9			AtHB28	AtHB28 (ARABIDOPSIS THALIANA HOMEOBOX PROTEIN 28); DNA binding / transcription factor	chr3:18916420-18917169 FORWARD
AT5G01570	0.671436	22.5355					MULTI	2	6	6	10	6	10				unknown protein	chr5:221367-222158 FORWARD
AT2G15340	0.671452	#DIV/0!	AT2G15340				SINGLE	5	1	1	10	10	10		2		glycine-rich protein	chr2:6677339-6677698 FORWARD
AT3G28380	0.671551	310.759					MULTI	2	7	10	9	7	10			PGP17	PGP17 (P-GLYCOPROTEIN 17); ATP binding / ATPase/ ATPase, coupled to transmembrane movement of substances / nucleoside-triphosphatase/ nucleotide binding	chr3:10623742-10628201 REVERSE
AT3G26870	0.671732	#DIV/0!	AT3G26870				SINGLE	3	4	9	10	4	10				self-incompatibility protein-related	chr3:9903288-9903680 REVERSE
AT5G50260	0.671741	115.273					MULTI	4	2	2	7	4	8		7		cysteine proteinase, putative	chr5:20455605-20456862 FORWARD
AT3G10460	0.671743	#DIV/0!					SINGLE	5	1	1	10	8	9				self-incompatibility protein-related	chr3:3255802-3256200 FORWARD
AT3G26860	0.671814	4.88265	AT3G26860			1	DUAL	5	1	1	4	9	10				FUNCTIONS IN: molecular_function unknown; INVOLVED IN: biological_process unknown; LOCATED IN: endomembrane system; EXPRESSED IN: 9 plant structures; EXPRESSED DURING: L mature pollen stage, M germinated pollen stage, 4 anthesis, C globular stage, petal differentiation and expansion stage; CONTAINS InterPro DOMAIN/s: Plant self-incompatibility S1 (InterPro:IPR010264); BEST Arabidopsis thaliana pr…	chr3:9901516-9901884 REVERSE
AT3G48080	0.671852	204.934			Group4329		MULTI	5	1	1	9	4	10		2		lipase class 3 family protein / disease resistance protein-related	chr3:17753104-17755145 REVERSE
AT1G59860	0.671933	#DIV/0!			Group1345		SINGLE	5	1	1	9	4	8				17.6 kDa class I heat shock protein (HSP17.6A-CI)	chr1:22031474-22031941 FORWARD
AT1G14950	0.671977	70.0325					DUAL	4	2	2	4	4	10		9		major latex protein-related / MLP-related	chr1:5157588-5158144 REVERSE
AT1G68905	0.672128	9.17128					DUAL	0	10	10	10	10	10				Encodes a defensin-like (DEFL) family protein.	chr1:25906716-25907092 REVERSE
AT3G14340	0.672134	#DIV/0!					SINGLE	5	1	1	10	4	9		12		unknown protein	chr3:4782846-4783109 FORWARD
AT2G34580	0.672277	46.8799					MULTI	4	2	2	9	6	10				unknown protein	chr2:14566673-14567640 REVERSE
AT2G40955	0.672616	#DIV/0!					SINGLE	1	8	8	9	10	9				unknown protein	chr2:17093093-17095132 FORWARD
AT4G00580	0.672657	41.413					MULTI	1	9	10	10	10	9				COP1-interacting protein-related	chr4:248713-250258 FORWARD
AT1G30280	0.672703	87.8464	AT1G30280				MULTI	5	1	1	9	4	10		2		heat shock protein binding	chr1:10662851-10664570 REVERSE
AT2G43370	0.672703	50.1219					MULTI	4	2	2	10	4	8		4		U1 small nuclear ribonucleoprotein 70 kDa, putative	chr2:18013431-18015376 FORWARD
AT4G29150	0.672715	149.145					MULTI	4	2	2	9	6	8		2	IQD25	IQD25 (IQ-domain 25); calmodulin binding	chr4:14378770-14380340 FORWARD
AT2G27160	0.672754	2.21713					MULTI	2	6	6	10	10	10				unknown protein	chr2:11607582-11608166 REVERSE
AT3G56530	0.672763	42.55					MULTI	3	4	4	10	10	10			anac064	anac064 (Arabidopsis NAC domain containing protein 64); transcription factor	chr3:20948911-20950045 REVERSE
AT5G55670	0.672929	197.735					DUAL	4	3	4	9	8	10		3		RNA recognition motif (RRM)-containing protein	chr5:22544669-22546801 REVERSE
AT1G28000	0.673064	21.9117	AT1G28000			1	DUAL	4	2	2	10	9	10				FUNCTIONS IN: molecular_function unknown; INVOLVED IN: biological_process unknown; LOCATED IN: mitochondrion; BEST Arabidopsis thaliana protein match is: pentatricopeptide (PPR) repeat-containing protein (TAIR:AT1G28020.1); Has 219 Blast hits to 213 proteins in 14 species: Archae - 0; Bacteria - 2; Metazoa - 0; Fungi - 0; Plants - 216; Viruses - 0; Other Eukaryotes - 1 (source: NCBI BLink).	chr1:9756674-9757947 REVERSE
AT4G18870	0.673182	55.3791					MULTI	4	2	2	10	6	8				heat shock transcription factor family protein	chr4:10346169-10347227 FORWARD
AT1G58450	0.673225	17.143					MULTI	2	6	10	10	6	10				peptidyl-prolyl cis-trans isomerase FKBP-type family protein	chr1:21718014-21718916 FORWARD
AT5G66010	0.673381	58.3802			Group7672		DUAL	4	2	2	10	4	9		8		RNA binding / nucleic acid binding / nucleotide binding	chr5:26399612-26400753 FORWARD
AT1G49450	0.673467	#DIV/0!					SINGLE	5	1	1	9	4	8		6		transducin family protein / WD-40 repeat family protein	chr1:18305684-18307099 FORWARD
AT4G15810	0.67351	76.5603					MULTI	1	8	9	9	9	10				GTP binding	chr4:8989162-8992591 REVERSE
AT4G10700	0.673707	#DIV/0!	AT4G10700				DUAL	0	10	10	10	10	10				unknown protein	chr4:6597863-6598658 REVERSE
AT3G25090	0.673772	4.84643	AT3G25090				DUAL	1	8	8	10	8	10				F-box family protein-related	chr3:9140039-9141094 REVERSE
AT1G68930	0.673794	#DIV/0!			Group1581		SINGLE	5	1	9	10	4	1				pentatricopeptide (PPR) repeat-containing protein	chr1:25918314-25920545 FORWARD
AT3G46610	0.673934	#DIV/0!					SINGLE	5	1	1	9	8	10				pentatricopeptide (PPR) repeat-containing protein	chr3:17160224-17162221 REVERSE
AT3G47040	0.674003	104.59					MULTI	2	6	9	7	6	10				glycosyl hydrolase family 3 protein	chr3:17324231-17327105 REVERSE
AT5G57240	0.674231	42.9933					MULTI	5	1	1	7	3	8		3	ORP4C	ORP4C (OSBP(OXYSTEROL BINDING PROTEIN)-RELATED PROTEIN 4C); oxysterol binding	chr5:23193449-23195303 FORWARD
AT3G10400	0.674244	#DIV/0!			Group3583		SINGLE	5	1	1	9	4	4		5		RNA recognition motif (RRM)-containing protein	chr3:3232636-3233421 FORWARD
AT3G13820	0.674376	#DIV/0!	AT3G13820			1	SINGLE	5	1	1	9	9	9				F-box family protein	chr3:4549616-4550863 FORWARD
AT5G03110	0.674523	#DIV/0!					SINGLE	5	1	1	9	9	8		2		FUNCTIONS IN: molecular_function unknown; INVOLVED IN: biological_process unknown; LOCATED IN: plasma membrane; BEST Arabidopsis thaliana protein match is: protamine P1 family protein (TAIR:AT2G37100.1); Has 43 Blast hits to 42 proteins in 5 species: Archae - 0; Bacteria - 0; Metazoa - 0; Fungi - 0; Plants - 43; Viruses - 0; Other Eukaryotes - 0 (source: NCBI BLink).	chr5:730346-731197 FORWARD
AT1G03510	0.674559	#DIV/0!					SINGLE	3	4	9	10	4	10				pentatricopeptide (PPR) repeat-containing protein	chr1:876258-877547 REVERSE
AT2G44880	0.674637	#DIV/0!				1	SINGLE	5	1	1	9	4	4				pentatricopeptide (PPR) repeat-containing protein	chr2:18505239-18506906 FORWARD
AT1G05925	0.674683	#DIV/0!		1			SINGLE	0	10	10	10	10	10				unknown protein	chr1:1798901-1799062 REVERSE
AT3G55672	0.674723	#DIV/0!			Group4580		SINGLE	1	8	10	10	8	10				FUNCTIONS IN: molecular_function unknown; INVOLVED IN: biological_process unknown; LOCATED IN: endomembrane system; CONTAINS InterPro DOMAIN/s: Plant self-incompatibility S1 (InterPro:IPR010264); BEST Arabidopsis thaliana protein match is: unknown protein (TAIR:AT3G55665.1); Has 80 Blast hits to 77 proteins in 7 species: Archae - 0; Bacteria - 0; Metazoa - 0; Fungi - 0; Plants - 80; Viruses - 0; …	chr3:20660960-20661460 FORWARD
AT3G52900	0.674801	48.5338					MULTI	4	2	2	9	4	8		2		unknown protein	chr3:19613134-19613852 FORWARD
AT5G65130	0.67489	#DIV/0!				1	SINGLE	5	1	1	9	4	4				AP2 domain-containing transcription factor, putative	chr5:26017403-26018236 FORWARD
[truncated: 25,413 more rows]
[truncated: 1 more columns]

## Sheet: meta-analysis
Meta-analysis of relationship between TAIR9 star ratings and antisense tiling array expression signal strength for two datasets on unknown protein-coding genes (Hanada et al. 2007; Town et al. 2009)
AGI name	Hanada (Genome Res 17: 632)	TIGR qRTPCR unknowns (http://www.arabidopsis.org/servlets/TairObject?type=publication&id=501727972 and www.tigr.org/tdb/e2k1/ath1/qpcr/index.shtml)	Model Exon class (Multi, Dual, Single)	Star Overall Rating	Overall confidence classification (1-10)	Classification from AGI Transcript data	Classification from Proteomics data	Classification from X-species data	Classification from Genomic similarity data (VISTA)	annotation	location		average exon sense/anti/probe		as-EST or mpss.udel.edu	Stock graph	numbers of cases	average	numbers of cases	average	avg all
AT4G30097	1		SINGLE	0	10	10	10	10	10	unknown protein	chr4:14713518-14713661 REVERSE		0.0927094			sORFs (Hanada et al. 2007. Genome Res 17: 632-640)	low binomial		high binomial
AT5G04386	1		SINGLE	0	10	10	10	10	10	unknown protein	chr5:1238103-1238219 FORWARD		0.189328			0	26	0.608162	10	2.18519	1.0422
AT3G26511	1		SINGLE	0	10	10	10	10	10	unknown protein	chr3:9713088-9713186 REVERSE		0.261969			1	9	0.599311	7	2.09522	1.18079
AT3G62528	1		SINGLE	0	10	10	10	10	10	unknown protein	chr3:23131482-23131655 REVERSE		0.263446			2	0		0		1.14908
AT2G26511	1		SINGLE	0	10	10	10	10	10	unknown protein	chr2:11277789-11277890 FORWARD		0.342365			3	1	0.417977	2	1.29652	1.12572
AT3G48344	1		SINGLE	0	10	10	10	10	10	unknown protein	chr3:17902088-17902255 REVERSE		0.375879			4	0		0		1.06395
AT1G34041	1		SINGLE	0	10	10	10	10	10	unknown protein	chr1:12378033-12378188 FORWARD		0.429275			5	2	0.708052	7	1.99554	1.48506
AT5G52901	1		SINGLE	0	10	10	10	10	10	unknown protein	chr5:21454426-21454653 FORWARD		0.444118			q-RT-PCR (Town et al. 2009. 19TH INTERNATIONAL CONFERENCE ON ARABIDOPSIS RESEARCH http://www.arabidopsis.org/servlets/TairObject?type=publication&id=501727972)				pearson	0.611879
AT3G61826	1		SINGLE	0	10	10	10	10	10	unknown protein	chr3:22886631-22886723 REVERSE		0.48711			0	1	0.897468	0
AT3G57072	1		SINGLE	0	10	10	10	10	10	unknown protein	chr3:21125699-21125836 REVERSE		0.512209			1	3	0.614238	1	1.21012
AT3G26561	1		SINGLE	0	10	10	10	10	10	unknown protein	chr3:9753912-9754118 REVERSE		0.521974			2	2	0.891843	2	1.40632
AT2G44304	1		SINGLE	0	10	10	10	10	10	unknown protein	chr2:18308758-18308913 FORWARD		0.553649			3	2	0.677686	2	1.75684
AT2G31271	1		SINGLE	0	10	10	10	10	10	unknown protein	chr2:13332224-13332391 REVERSE		0.571861			4	3	0.803279	2	1.45495
AT3G60328	1		SINGLE	0	10	10	10	10	10	unknown protein	chr3:22298367-22298525 REVERSE		0.694047			5	8	0.707696	15	1.69828
AT2G24513	1		SINGLE	0	10	10	10	10	10	unknown protein	chr2:10408887-10409015 FORWARD		0.709562			pearson of inverse binomial
AT1G62301	1		SINGLE	0	10	10	10	10	10	unknown protein	chr1:23020515-23020685 REVERSE		0.724911				sum low binomial	inverse sum high binomial
AT3G61827	1		SINGLE	0	10	10	10	10	10	unknown protein	chr3:22886842-22887027 REVERSE		0.730348			0	27	22
AT5G44306	1		SINGLE	0	10	10	10	10	10	unknown protein	chr5:17847199-17847372 REVERSE		0.824149			1	12	2
AT3G01319	1		SINGLE	0	10	10	10	10	10	unknown protein	chr3:106296-106436 REVERSE		0.837513			2	2	4
AT3G49744	1		SINGLE	0	10	10	10	10	10	unknown protein	chr3:18450232-18450405 REVERSE		0.844732			3	3	2
AT2G33509	1		SINGLE	0	10	10	10	10	10	unknown protein	chr2:14193890-14194114 REVERSE		0.850581			4	3	8
AT3G50022	1		SINGLE	0	10	10	10	10	10	unknown protein	chr3:18543560-18543709 REVERSE		0.87826			5	10	10
AT2G18721	1		SINGLE	0	10	10	10	10	10	unknown protein	chr2:8116999-8117106 FORWARD		0.896018				pearson	0.830111
AT2G28401	1		SINGLE	0	10	10	10	10	10	unknown protein	chr2:12150380-12150502 FORWARD		0.906155
AT5G15853	1		SINGLE	0	10	10	10	10	10	unknown protein	chr5:5178107-5178307 FORWARD		0.912735
AT4G25707	1		SINGLE	0	10	10	10	10	10	unknown protein	chr4:13097640-13097762 REVERSE		0.957317
AT3G55573	1		SINGLE	0	10	10	10	10	10	unknown protein	chr3:20611297-20611428 REVERSE		1.11435
AT3G25233	1		SINGLE	0	10	10	10	10	10	unknown protein	chr3:9191832-9191924 REVERSE		1.1493
AT4G17453	1		SINGLE	0	10	10	10	10	10	unknown protein	chr4:9738058-9738273 REVERSE		1.20978
AT2G41082	1		SINGLE	0	10	10	10	10	10	unknown protein	chr2:17134825-17134929 FORWARD		1.32769
AT2G29654	1		SINGLE	0	10	10	10	10	10	unknown protein	chr2:12677279-12677461 REVERSE		1.55557
AT1G76728	1		SINGLE	0	10	10	10	10	10	unknown protein	chr1:28802633-28802734 FORWARD		1.71269
AT2G23171	1		SINGLE	0	10	10	10	10	10	unknown protein	chr2:9866619-9866792 REVERSE		2.00389
AT5G01849	1		SINGLE	0	10	10	10	10	10	unknown protein	chr5:331773-331904 FORWARD		2.42205
AT2G12977	1		SINGLE	0	10	10	10	10	10	unknown protein	chr2:5337865-5338029 FORWARD		3.08361
AT5G29044	1		SINGLE	0	10	10	10	10	10	unknown protein	chr5:11107381-11107512 FORWARD		6.27294
AT2G07684	1		SINGLE	1	8	8	10	10	10	unknown protein	chr2:3262235-3262345 REVERSE		0.21472
AT5G04238	1		SINGLE	1	8	10	10	8	10	unknown protein	chr5:1169217-1169411 REVERSE		0.2187
AT4G09649	1		SINGLE	1	9	9	10	10	10	unknown protein	chr4:6100561-6100698 REVERSE		0.401096		DR195358
AT3G28918	1		SINGLE	1	8	8	10	10	10	unknown protein	chr3:10932966-10933058 FORWARD		0.645455		EG478300, EG478313
AT1G07901	1		SINGLE	1	8	8	10	10	10	unknown protein	chr1:2443971-2444123 REVERSE		0.65978		BE039024, DR352651, DR352652, DR381128
AT4G39986	1		SINGLE	1	9	10	9	10	10	unknown protein	chr4:18542349-18542465 REVERSE		0.749645
AT5G62998	1		SINGLE	1	8	9	10	8	10	unknown protein	chr5:25279882-25279995 REVERSE		0.829087
AT3G08636	1		SINGLE	1	9	10	10	9	10	unknown protein	chr3:2622666-2622845 FORWARD		0.832865
AT5G27889	1		SINGLE	1	8	8	10	10	10	unknown protein	chr5:9903437-9903598 FORWARD		0.842449
AT5G39024	1		SINGLE	1	8	10	10	8	9	unknown protein	chr5:15619691-15619786 FORWARD		1.38218
AT2G03822	1		SINGLE	1	9	9	9	10	10	unknown protein	chr2:1168200-1168373 FORWARD		1.45001
AT2G40081	1		SINGLE	1	8	10	10	8	10	unknown protein	chr2:16735002-16735115 REVERSE		1.67092
AT2G11271	1		SINGLE	1	9	9	10	10	10	unknown protein	chr2:4485414-4485539 REVERSE		1.83036
AT4G07408	1		SINGLE	1	9	9	10	10	10	unknown protein	chr4:4201005-4201193 FORWARD		2.02969
AT2G07835	1		SINGLE	1	8	8	10	8	10	unknown protein	chr2:3501814-3501972 REVERSE		2.89646
AT4G05071	1		SINGLE	1	9	9	10	10	10	unknown protein	chr4:2594154-2594297 REVERSE		3.90962
AT2G46567	1		SINGLE	3	4	4	10	10	10	unknown protein	chr2:19126641-19126751 REVERSE		0.417977
AT3G60318	1		SINGLE	3	4	10	10	4	10	unknown protein	chr3:22291597-22291737 FORWARD		1.07715
AT2G04864	1		SINGLE	3	4	4	10	8	9	unknown protein	chr2:1711596-1711829 FORWARD		1.51589
AT2G07825	1		SINGLE	5	1	1	10	10	10	unknown protein	chr2:3474401-3474598 REVERSE		0.632376		EG425724
AT1G27461	1		SINGLE	5	1	1	10	4	10	unknown protein	chr1:9537948-9539012 REVERSE		0.783728
AT2G07830	1		SINGLE	5	1	1	10	10	10	unknown protein	chr2:3476156-3476278 REVERSE		1.24004
AT3G11591	1		SINGLE	5	1	1	10	4	10	unknown protein	chr3:3663780-3663971 REVERSE		1.33714
AT3G22183	1		SINGLE	5	1	9	10	1	8	unknown protein	chr3:7831129-7831371 FORWARD		1.37822
AT3G03341	1		SINGLE	5	1	1	10	8	10	unknown protein	chr3:790338-790556 REVERSE		1.40465
AT3G07273	1		SINGLE	5	1	1	10	8	10	unknown protein	chr3:2317714-2317926 REVERSE		1.55916
AT2G07815	1		SINGLE	5	1	1	9	8	10	unknown protein	chr2:3444476-3444736 REVERSE		2.64946
AT2G31141	1		SINGLE	5	1	4	10	1	10	unknown protein	chr2:13271842-13271982 REVERSE		4.40007
AT2G09388		1	MULTI	0	10	10	10	10	10	unknown protein	chr2:3651156-3652235 FORWARD		0.897468
AT4G08395		1	MULTI	1	8	10	9	9	8	unknown protein	chr4:5319634-5320712 FORWARD		0.481325		tandem repeats; a-siRNA
AT1G68960		1	DUAL	1	8	8	9	8	9	unknown protein	chr1:25929943-25931143 FORWARD		0.596801
AT1G70120		1	DUAL	1	9	10	9	10	9	unknown protein	chr1:26408921-26409597 FORWARD		0.764587
AT2G07775		1	MULTI	1	8	8	9	10	9	unknown protein	chr2:3483318-3484062 FORWARD		1.21012		a-siRNA
AT5G35695		1	MULTI	2	6	10	10	6	8	unknown protein	chr5:13869120-13869941 FORWARD		0.851566		stacked siRNAs; few a-s
AT5G44590		1	MULTI	2	6	6	7	6	8	unknown protein	chr5:17987591-17989227 FORWARD		0.93212		few asiRNAs
AT2G31920		1	MULTI	2	6	6	9	6	10	unknown protein	chr2:13574053-13576367 REVERSE		1.39239
AT5G38090		1	MULTI	2	6	9	10	6	10	unknown protein	chr5:15193466-15194089 REVERSE		1.42024
AT5G44690		1	MULTI	3	4	4	9	10	10	unknown protein	chr5:18029707-18032293 REVERSE		0.662615
AT3G54530		1	MULTI	3	4	4	9	6	10	unknown protein	chr3:20186145-20187509 REVERSE		0.692756
AT4G37420		1	SINGLE	3	4	4	9	8	9	unknown protein	chr4:17593123-17594889 FORWARD		1.31653
AT5G54320		1	SINGLE	3	4	10	9	4	10	unknown protein	chr5:22062805-22063914 FORWARD		2.19716
AT1G58007		1	MULTI	4	2	2	10	10	10	unknown protein	chr1:21446237-21447059 REVERSE		0.769716
AT4G33467		1	DUAL	4	2	2	10	6	10	unknown protein	chr4:16101691-16102084 REVERSE		0.788631
AT1G47280		1	DUAL	4	2	2	9	4	10	unknown protein	chr1:17332241-17334310 REVERSE		0.851489		Tn related; a-siRNAs
AT5G61605		1	DUAL	4	2	2	9	4	10	unknown protein	chr5:24768616-24768954 REVERSE		1.41848
AT5G55440		1	MULTI	4	2	2	10	6	9	unknown protein	chr5:22465718-22466989 FORWARD		1.49141
AT2G36295		1	SINGLE	5	1	1	10	10	10	unknown protein	chr2:15211755-15212096 FORWARD		0.483699
AT3G27250		1	SINGLE	5	1	1	9	4	8	unknown protein	chr3:10061633-10062481 FORWARD		0.508782
AT1G11230		1	DUAL	5	1	1	10	10	10	unknown protein	chr1:3763439-3764464 REVERSE		0.657784
AT2G12905		1	SINGLE	5	1	8	10	1	10	unknown protein	chr2:5296364-5296582 FORWARD		0.694401
AT5G28520		1	MULTI	5	1	1	10	9	10	FUNCTIONS IN: molecular_function unknown; INVOLVED IN: biological_process unknown; LOCATED IN: cellular_component unknown; CONTAINS InterPro DOMAIN/s: Mannose-binding lectin (InterPro:IPR001229); BEST Arabidopsis thaliana protein match is: jacalin lectin family protein (TAIR:AT1G33790.2); Has 929 Blast hits to 421 proteins in 24 species: Archae - 0; Bacteria - 0; Metazoa - 0; Fungi - 0; Plants - …	chr5:10493110-10494852 FORWARD		0.713641
AT1G63520		1	MULTI	5	1	1	10	7	9	unknown protein	chr1:23560205-23561873 FORWARD		0.752205
AT1G05730		1	MULTI	5	1	1	4	4	8	unknown protein	chr1:1719107-1720159 FORWARD		0.870613		nat-cis-as
AT1G35255		1	SINGLE	5	1	1	10	10	10	unknown protein	chr1:12935947-12936330 REVERSE		0.980442
AT1G28815		1	DUAL	5	1	1	10	4	10	unknown protein	chr1:10095812-10096244 FORWARD		1.01279
AT1G55230		1	SINGLE	5	1	1	10	4	4	unknown protein	chr1:20602895-20603797 FORWARD		1.12548
AT5G08150		1	SINGLE	5	1	1	10	4	10	unknown protein	chr5:2622164-2622598 REVERSE		1.1374
AT5G42146		1	SINGLE	5	1	1	10	4	9	unknown protein	chr5:16844405-16844818 FORWARD		1.14981
AT5G39650		1	SINGLE	5	1	1	9	4	4	unknown protein	chr5:15875265-15875999 FORWARD		1.18279
AT5G67550		1	MULTI	5	1	1	9	4	10	unknown protein	chr5:26946908-26949112 REVERSE		1.19315
AT1G24577		1	SINGLE	5	1	1	10	10	10	unknown protein	chr1:8712758-8712985 REVERSE		1.19952
AT2G21237		1	SINGLE	5	1	1	10	4	10	unknown protein	chr2:9100684-9101184 REVERSE		1.44749
AT1G80133		1	DUAL	5	1	1	10	6	10	unknown protein	chr1:30143868-30144255 REVERSE		1.48838
AT1G15885		1	DUAL	5	1	1	10	10	10	unknown protein	chr1:5460550-5461095 FORWARD		1.89487
AT4G02715		1	SINGLE	5	1	1	9	4	10	unknown protein	chr4:1202170-1202787 REVERSE		1.93404
AT3G19508		1	DUAL	5	1	2	4	1	10	unknown protein	chr3:6762378-6762696 REVERSE		1.96314
AT2G35765		1	DUAL	5	1	1	10	4	9	unknown protein	chr2:15033634-15033955 FORWARD		2.42501
AT5G42825		1	SINGLE	5	1	1	10	10	10	unknown protein	chr5:17171964-17172257 FORWARD		3.07769
AT3G25240		1	SINGLE	5	1	1	9	1	9	unknown protein	chr3:9192540-9193385 FORWARD		3.24263
	y axis
	0
	1.1
	1.2
	2
	3
	4
	5
