# Supplementary material for: Analysis of Antisense Expression by Whole Genome Tiling Microarrays and siRNAs Suggests Mis-Annotation of Arabidopsis Orphan Protein-Coding Genes
Source: PLoS One. 2010 May 26;5(5):e10710. doi: 10.1371/journal.pone.0010710 (PMC2877095; doi:10.1371/journal.pone.0010710)
Supplement: Datafile S6 — (0.07 MB XLS) [file pone.0010710.s014.xls]

## Sheet: raw data
Richardson et al. Supplemental Datafile 6. Antisense small RNAs mapping to miRNA hairpins in C. elegans
GEO no.	Strain	5'-P mono/tri	SmRNA no.	Sequence	MiRNA	SmRNA length (nt)	Start position on miRNA hairpin	End position on miRNA hairpin	Position on the hairpin
GSM503828	eri-1	5'-Triphosphorylated	5887945b	AAAACCAATAGGAGCAGCAA	cel-mir-354	20	109	90	other
GSM503820	N2	5'-Triphosphorylated	2799080	AAAACCAATAGGAGCAGCAACA	cel-mir-354	22	109	88	other	overlap with mature for 13nt
GSM503825	rrf-1	5'-Triphosphorylated	6597421	AAAAGGAAAGAAGTCGTGATGT	cel-mir-354	22	79	58	loop
GSM503820	N2	5'-Triphosphorylated	900897	AAAGAAGTCGTGATGTATGAA	cel-mir-354	21	73	53	loop
GSM503820	N2	5'-Triphosphorylated	1444169	AATAGGAGCAGCAACAAACAA	cel-mir-354	21	103	83	mature
GSM503823	rrf-3	5'-Triphosphorylated	766718	AATAGGAGCAGCAACAAACAA	cel-mir-354	21	103	83	mature
GSM503825	rrf-1	5'-Triphosphorylated	2257605	AATGACGAGCTTATTACCAAG	cel-mir-39	21	47	27	loop
GSM503825	rrf-1	5'-Triphosphorylated	2139794	AGAATGTAGCACCGCAACGGA	cel-mir-37	21	50	30	other
GSM503820	N2	5'-Triphosphorylated	116940	ATACGGAGGAAGGACTAAGC	cel-mir-61	20	55	36	loop
GSM503823	rrf-3	5'-Triphosphorylated	2300801	ATACGGAGGAAGGACTAAGC	cel-mir-61	20	55	36	loop
GSM503823	rrf-3	5'-Triphosphorylated	1803546	ATACGGAGGAAGGACTAAGCC	cel-mir-61	21	55	35	loop
GSM503820	N2	5'-Triphosphorylated	57168	ATTTCAGAACATCGAAGACT	cel-mir-86	20	54	35	loop
GSM503820	N2	5'-Triphosphorylated	505493	CAATAGGAGCAGCAACAAACA	cel-mir-354	21	104	84	mature
GSM503823	rrf-3	5'-Triphosphorylated	1560556	CAATAGGAGCAGCAACAAACA	cel-mir-354	21	104	84	mature
GSM503823	rrf-3	5'-Triphosphorylated	202261	CAATAGGAGCAGCAACAAACAA	cel-mir-354	22	104	83	mature
GSM503823	rrf-3	5'-Triphosphorylated	2031404	CATGATCACGAGATACCCCCAG	cel-mir-1831	22	28	7	loop	overlap with mature for 16nt
GSM503823	rrf-3	5'-Triphosphorylated	1754142	CATTCAGCTATGCCAACATCT	cel-mir-72	21	42	22	mature
GSM503823	rrf-3	5'-Triphosphorylated	1248574	CCATAAAACGGTAAGAGATCAC	cel-mir-1834	22	33	12	loop
GSM503825	rrf-1	5'-Triphosphorylated	616559	CTCAATGACGAGCTTATTACCA	cel-mir-39	22	50	29	loop
GSM503823	rrf-3	5'-Triphosphorylated	761659	CTCAGCAGAAACTTATACGGG	cel-mir-55	21	83	63	mature
GSM503828	eri-1	5'-Triphosphorylated	1258496b	CTTCACCGAAAAAGCAAACA	cel-mir-42	20	38	19	star
GSM503828	eri-1	5'-Triphosphorylated	6782851b	CTTCACCGAAAAAGCAAACAC	cel-mir-42	21	38	18	star
GSM503825	rrf-1	5'-Triphosphorylated	874173	CTTCATGATCACGAGATACC	cel-mir-1831	20	31	12	loop
GSM503825	rrf-1	5'-Triphosphorylated	903043	CTTCATGATCACGAGATACCC	cel-mir-1831	21	31	11	loop
GSM503825	rrf-1	5'-Triphosphorylated	1095298	CTTCATGATCACGAGATACCCC	cel-mir-1831	22	31	10	loop
GSM503828	eri-1	5'-Triphosphorylated	448625b	GAAAGAAACCTGTAGCCAATCATT	cel-mir-79	24	60	37	loop
GSM503825	rrf-1	5'-Triphosphorylated	1401606	GAACGTCGAGCCGGATACCCGT	cel-mir-354	22	55	34	loop
GSM503823	rrf-3	5'-Triphosphorylated	1892732	GAAGAAGCTACGGAAGACAAC	cel-mir-42	21	58	38	loop
GSM503823	rrf-3	5'-Triphosphorylated	2672133	GAAGCTGATAGTTGTTATAGC	cel-mir-72	21	66	46	loop
GSM503829	eri-9	5'-Triphosphorylated	2560341b	GAAGTGATGAGATGCGAAGAGTAGGGC	cel-mir-58	27	43	17	star
GSM503825	rrf-1	5'-Triphosphorylated	939061	GAAGTGATGAGATGCGAAGAGTAGGGC	cel-mir-58	27	43	17	star
GSM503825	rrf-1	5'-Triphosphorylated	3303282	GAATGTAGCACCGCAACGGACA	cel-mir-37	22	49	28	other	overlap with mature for 14nt
GSM503828	eri-1	5'-Triphosphorylated	3823014b	GAATTTTCACCCGGTGATAGAC	cel-mir-36	22	77	56	mature
GSM503825	rrf-1	5'-Triphosphorylated	7037215	GATCACGAGATACCCCCAGC	cel-mir-1831	20	25	6	mature
GSM503825	rrf-1	5'-Triphosphorylated	2165388	GATCACGAGATACCCCCAGCC	cel-mir-1831	21	25	5	mature
GSM503825	rrf-1	5'-Triphosphorylated	1931257	GATCACGAGATACCCCCAGCCA	cel-mir-1831	22	25	4	mature
GSM503825	rrf-1	5'-Triphosphorylated	2348581	GATCACGAGGCAACTGAAGG	cel-mir-250	20	37	18	star
GSM503823	rrf-3	5'-Triphosphorylated	688691	GATCACGAGGCAACTGAAGG	cel-mir-250	20	37	18	star
GSM503820	N2	5'-Triphosphorylated	235077	GATCATTCAGCTATGCCAACAT	cel-mir-72	22	45	24	mature
GSM503820	N2	5'-Triphosphorylated	1163251	GATGAGATGCGAAGAGTAGG	cel-mir-58	20	38	19	star
GSM503828	eri-1	5'-Triphosphorylated	1942540b	GATGAGATGCGAAGAGTAGGG	cel-mir-58	21	38	18	star
GSM503829	eri-9	5'-Triphosphorylated	2530496b	GATGAGATGCGAAGAGTAGGG	cel-mir-58	21	38	18	star
GSM503820	N2	5'-Triphosphorylated	2753782	GATGAGATGCGAAGAGTAGGG	cel-mir-58	21	38	18	star
GSM503828	eri-1	5'-Triphosphorylated	2280287b	GATGAGATGCGAAGAGTAGGGCA	cel-mir-58	23	38	16	star
GSM503823	rrf-3	5'-Triphosphorylated	684282	GCCATACGGAGGAAGGACTAA	cel-mir-61	21	58	38	loop
GSM503825	rrf-1	5'-Triphosphorylated	813598	GCCATACGGAGGAAGGACTAAGC	cel-mir-61	23	58	36	loop
GSM503823	rrf-3	5'-Triphosphorylated	1378349	GCCGTGATTGAGCTTTGAAG	cel-mir-53	20	62	43	loop
GSM503828	eri-1	5'-Triphosphorylated	810792b	GCTACCCTTTCATTGTAACG	cel-mir-52	20	79	60	star
GSM503820	N2	5'-Triphosphorylated	2669167	GTAAAAGGAAAGAAGTCGTGA	cel-mir-354	21	81	61	other
GSM503825	rrf-1	5'-Triphosphorylated	2874121	GTAAAAGGAAAGAAGTCGTGA	cel-mir-354	21	81	61	other
GSM503823	rrf-3	5'-Triphosphorylated	2934896	GTAAAAGGAAAGAAGTCGTGA	cel-mir-354	21	81	61	other
GSM503828	eri-1	5'-Triphosphorylated	680454b	GTAAAAGGAAAGAAGTCGTGAT	cel-mir-354	22	81	60	other
GSM503820	N2	5'-Triphosphorylated	341457	GTAAAAGGAAAGAAGTCGTGAT	cel-mir-354	22	81	60	other
GSM503825	rrf-1	5'-Triphosphorylated	4930578	GTAAAAGGAAAGAAGTCGTGAT	cel-mir-354	22	81	60	other
GSM503820	N2	5'-Triphosphorylated	324317	GTAACATGGATAGGAGCTAC	cel-mir-51	20	41	22	mature
GSM503828	eri-1	5'-Triphosphorylated	1407213b	GTACAACCCAAAATGGATCCG	cel-mir-56	21	41	21	star
GSM503825	rrf-1	5'-Triphosphorylated	1928670	GTCATATTCGGCGAGGTCAGC	cel-mir-64	21	27	7	other
GSM503820	N2	5'-Triphosphorylated	1938117	GTCATTGCCATACGGAGGAAG	cel-mir-61	21	64	44	loop
GSM503823	rrf-3	5'-Triphosphorylated	682691	GTCCTTTTCAGCTAGAACGAT	cel-mir-63	21	58	38	loop
GSM503820	N2	5'-Triphosphorylated	1974423	GTCTTCATGATCACGAGATAC	cel-mir-1831	21	33	13	loop
GSM503828	eri-1	5'-Triphosphorylated	1757696b	GTGATGAGATGCGAAGAGTAGGG	cel-mir-58	23	40	18	star
GSM503823	rrf-3	5'-Triphosphorylated	1348325	GTGTTTGGCGGATCACGAGGC	cel-mir-250	21	47	27	other
GSM503820	N2	5'-Triphosphorylated	1198423	GTTCAGAATCATGTCGAAAG	cel-mir-80	20	40	21	star
GSM503829	eri-9	5'-Triphosphorylated	6668149b	GTTCAGAATCATGTCGAAAGCT	cel-mir-80	22	40	19	star
GSM503820	N2	5'-Triphosphorylated	2841254	GTTGGAAGACTTAGATGTCC	cel-mir-124	20	60	41	loop
GSM503828	eri-1	5'-Triphosphorylated	3476032b	GTTTGACACCGTTAGGAATT	cel-mir-66	20	80	61	star
GSM503825	rrf-1	5'-Triphosphorylated	3792671	GTTTGGCGGATCACGAGGCA	cel-mir-250	20	45	26	other
GSM503825	rrf-1	5'-Triphosphorylated	673667	GTTTGGCGGATCACGAGGCAA	cel-mir-250	21	45	25	other
GSM503825	rrf-1	5'-Triphosphorylated	7010969	GTTTGGCGGATCACGAGGCAAC	cel-mir-250	22	45	24	other
GSM503823	rrf-3	5'-Triphosphorylated	718177	TACGGGTAGACGGACTTTTCG	cel-mir-51	21	24	4	other
GSM503828	eri-1	5'-Triphosphorylated	2549690b	TCACTTTTTGACCAGTAACAT	cel-mir-51	21	55	35	loop
GSM503825	rrf-1	5'-Triphosphorylated	6161547	TTCCATGTTCACTTTTTGACCA	cel-mir-51	22	63	42	loop
GSM503825	rrf-1	5'-Triphosphorylated	3781677	TTTATTGTGTTTGGCGGATCA	cel-mir-250	21	53	33	loop
GSM503828	eri-1	5'-Triphosphorylated	1120602b	TTTGTTCGCGTTGCTCAACCACA	cel-mir-356	23	43	21	mature
GSM503836	rrf-3	5'-monophosphorylated	2282400	AATTACTGAATTTATATGGTGCT	cel-mir-83	23	84	62	mature
GSM503835	N2	5'-monophosphorylated	a2430657	ACCCGGAGAGCCCAGGTGTGA	cel-lin-4	21	73	53	star
GSM503836	rrf-3	5'-monophosphorylated	4993141	AGGAGCAGCAACAAACAAGGTA	cel-mir-354	22	100	79	mature
GSM503838	eri-1	5'-monophosphorylated	6695382a	ATGAGATGCGAAGAGTAGGG	cel-mir-58	20	37	18	star
GSM503839	eri-9	5'-monophosphorylated	6360907	ATGAGATGCGAAGAGTAGGGCA	cel-mir-58	22	37	16	star
GSM503839	eri-9	5'-monophosphorylated	4479358	ATTGCCGTACTGAACGATCTCA	cel-mir-58	22	82	61	mature
GSM503836	rrf-3	5'-monophosphorylated	1105592	CAAACCAGAGGCGGAAGTGTTCACCA	cel-mir-1824	26	90	65	other	overlap with mature for 15nt
GSM503836	rrf-3	5'-monophosphorylated	4489561	CATACGGAGGAAGGACTAAG	cel-mir-61	20	56	37	loop
GSM503837	rrf-1	5'-monophosphorylated	476092	CTGGGAAAGAGATGGAAGCCCGA	cel-mir-74	23	41	19	star
GSM503838	eri-1	5'-monophosphorylated	6090828a	GAAGTGATGAGATGCGAAGAGTAGGG	cel-mir-58	26	43	18	star
GSM503838	eri-1	5'-monophosphorylated	2181455a	GAAGTGATGAGATGCGAAGAGTAGGGC	cel-mir-58	27	43	17	star
GSM503835	N2	5'-monophosphorylated	315487	GAAGTGATGAGATGCGAAGAGTAGGGC	cel-mir-58	27	43	17	star
GSM503837	rrf-1	5'-monophosphorylated	1019357	GAAGTGATGAGATGCGAAGAGTAGGGC	cel-mir-58	27	43	17	star
GSM503836	rrf-3	5'-monophosphorylated	23152	GAAGTGATGAGATGCGAAGAGTAGGGC	cel-mir-58	27	43	17	mature
GSM503839	eri-9	5'-monophosphorylated	3382410	GATAGTTGTTATAGCGATCA	cel-mir-72	20	60	41	loop
GSM503835	N2	5'-monophosphorylated	3650159	GATGAAGCAGCTGAGAGACA	cel-mir-241	20	81	62	star
GSM503839	eri-9	5'-monophosphorylated	4645040	GATGAGATGCGAAGAGTAGG	cel-mir-58	20	38	19	star
GSM503835	N2	5'-monophosphorylated	165409	GATGAGATGCGAAGAGTAGG	cel-mir-58	20	38	19	star
GSM503835	N2	5'-monophosphorylated	1563739	GATGAGATGCGAAGAGTAGGG	cel-mir-58	21	38	18	star
GSM503839	eri-9	5'-monophosphorylated	334444	GATGAGATGCGAAGAGTAGGGC	cel-mir-58	22	38	17	star
GSM503835	N2	5'-monophosphorylated	518401	GATGAGATGCGAAGAGTAGGGC	cel-mir-58	22	38	17	star
GSM503839	eri-9	5'-monophosphorylated	522521	GATGAGATGCGAAGAGTAGGGCA	cel-mir-58	23	38	16	star
GSM503835	N2	5'-monophosphorylated	35220	GATGAGATGCGAAGAGTAGGGCA	cel-mir-58	23	38	16	star
GSM503839	eri-9	5'-monophosphorylated	6070495	GATGAGATGCGAAGAGTAGGGCAA	cel-mir-58	24	38	15	star
GSM503836	rrf-3	5'-monophosphorylated	1361455	GTAACATGGATAGGAGCTAC	cel-mir-51	20	41	22	mature
GSM503836	rrf-3	5'-monophosphorylated	2372571	GTCTGCAGCCGCACCAAGGTG	cel-mir-354	21	35	15	star
GSM503836	rrf-3	5'-monophosphorylated	1523025	GTTCAGAATCATGTCGAAAGCT	cel-mir-80	22	40	19	star
GSM503839	eri-9	5'-monophosphorylated	5441905	GTTTGACACCGTTAGGAATTT	cel-mir-66	21	80	60	star
GSM503838	eri-1	5'-monophosphorylated	280540a	TAAATATTGAACAGGTAAGACGCT	cel-mir-236	24	40	17	star
GSM503837	rrf-1	5'-monophosphorylated	41658	TAACCGATAGGTTTCTGCCGAG	cel-mir-55	22	42	21	star
GSM503835	N2	5'-monophosphorylated	3375635	TAGAGAAGACATTGGCTACT	cel-mir-1817	20	38	19	mature
GSM503837	rrf-1	5'-monophosphorylated	3104690	TCGGCTTTCAACTAATGATCTCA	cel-mir-80	23	83	61	mature
GSM503838	eri-1	5'-monophosphorylated	2944020b	TGAGATGCGAAGAGTAGGGCAA	cel-mir-58	22	36	15	star
GSM503839	eri-9	5'-monophosphorylated	831576	TGAGATGCGAAGAGTAGGGCAA	cel-mir-58	22	36	15	star
GSM503838	eri-1	5'-monophosphorylated	4617012b	TGAGATGCGAAGAGTAGGGCAAT	cel-mir-58	23	36	14	star
GSM503835	N2	5'-monophosphorylated	4436229	TGGTGAGACACGTCGTAACGAAT	cel-mir-356	23	88	66	star
GSM503837	rrf-1	5'-monophosphorylated	1998867	TGGTGAGACACGTCGTAACGAAT	cel-mir-356	23	88	66	star
GSM503838	eri-1	5'-monophosphorylated	2199315b	TTATCCATAAAACGGTAAGAGATCACA	cel-mir-1834	27	37	11	loop
GSM503836	rrf-3	5'-monophosphorylated	4153985	TTCTCTCTCGAAGCAAAGGCCTACGCA	cel-mir-242	27	43	17	mature
GSM503839	eri-9	5'-monophosphorylated	1688244	TTGTTCGCGTTGCTCAACCACA	cel-mir-356	22	42	21	mature
GSM503835	N2	5'-monophosphorylated	13454	TTGTTCGCGTTGCTCAACCACA	cel-mir-356	22	42	21	mature
GSM503839	eri-9	5'-monophosphorylated	3859814	TTTGCACACCACAAAAGTGCTG	cel-mir-239b	22	77	56	star
GSM503835	N2	5'-monophosphorylated	1216744	TTTGTTCGCGTTGCTCAACCA	cel-mir-356	21	43	23	mature
GSM503838	eri-1	5'-monophosphorylated	2669956a	TTTGTTCGCGTTGCTCAACCAC	cel-mir-356	22	43	22	mature
GSM503835	N2	5'-monophosphorylated	233044	TTTGTTCGCGTTGCTCAACCAC	cel-mir-356	22	43	22	mature
GSM503838	eri-1	5'-monophosphorylated	5124736a	TTTGTTCGCGTTGCTCAACCACA	cel-mir-356	23	43	21	mature
GSM503839	eri-9	5'-monophosphorylated	25267	TTTGTTCGCGTTGCTCAACCACA	cel-mir-356	23	43	21	mature
GSM503837	rrf-1	5'-monophosphorylated	390123	TTTGTTCGCGTTGCTCAACCACA	cel-mir-356	23	43	21	mature
GSM503836	rrf-3	5'-monophosphorylated	442050	TTTGTTCGCGTTGCTCAACCACA	cel-mir-356	23	43	21	mature

## Sheet: summary
Supplemental table. Summary of numbers for antisense smRNAs associated with miRNAs
	N2-P+	rrf-3-P+	rrf-1-P+	eri-1-P+	eri-9-P+	N2-P-	rrf3-P-	rrf-1-P-	eri-1-P-	eri-9-P-
Size range (nt)	20-22,27	20,21,23,26,27	21-23,27	20-24,26,27	20-24	20-22	20-22	20-24,27	20-24	21,22,27
cel-lin-4	1	0	0	0	0	0	0	0	0	0
cel-mir-36	0	0	0	0	0	0	0	0	1	0
cel-mir-37	0	0	0	0	0	0	0	2	0	0
cel-mir-39	0	0	0	0	0	0	0	2	0	0
cel-mir-42	0	0	0	0	0	0	1	0	2	0
cel-mir-51	0	1	0	0	0	1	1	1	1	0
cel-mir-52	0	0	0	0	0	0	0	0	1	0
cel-mir-53	0	0	0	0	0	0	1	0	0	0
cel-mir-55	0	0	1	0	0	0	1	0	0	0
cel-mir-56	0	0	0	0	0	0	0	0	1	0
cel-mir-58	5	1	1	5	7	2	0	1	3	2
cel-mir-61	0	1	0	0	0	2	3	1	0	0
cel-mir-63	0	0	0	0	0	0	1	0	0	0
cel-mir-64	0	0	0	0	0	0	0	1	0	0
cel-mir-66	0	0	0	0	1	0	0	0	1	0
cel-mir-72	0	0	0	0	1	1	2	0	0	0
cel-mir-74	0	0	1	0	0	0	0	0	0	0
cel-mir-79	0	0	0	0	0	0	0	0	1	0
cel-mir-80	0	1	1	0	0	1	0	0	0	1
cel-mir-83	0	1	0	0	0	0	0	0	0	0
cel-mir-86	0	0	0	0	0	1	0	0	0	0
cel-mir-124	0	0	0	0	0	1	0	0	0	0
cel-mir-236	0	0	0	1	0	0	0	0	0	0
cel-mir-239b	0	0	0	0	1	0	0	0	0	0
cel-mir-241	1	0	0	0	0	0	0	0	0	0
cel-mir-242	0	1	0	0	0	0	0	0	0	0
cel-mir-250	0	0	0	0	0	0	2	5	0	0
cel-mir-354	0	1	0	0	0	6	4	4	2	0
cel-mir-356	5	1	2	2	2	0	0	0	1	0
cel-mir-1817	1	0	0	0	0	0	0	0	0	0
cel-mir-1824	0	1	0	0	0	0	0	0	0	0
cel-mir-1831	0	0	0	0	0	1	1	6	0	0
cel-mir-1834	0	0	0	1	0	0	1	0	0	0

## Sheet: figure
Preference for antisense smRNAs' location on miRNA hairpins
Including miR58, miR354 and miR356						Percentage
	Total	mature	star	loop	other	mature	star	loop	other
5'-triphosphorylated antisense smRNA	74	14	17	27	16	18.9189	22.973	36.4865	21.6216
5'-monophosphorylated antisense smRNA	49	17	28	3	1	34.6939	57.1429	6.12245	2.04082
						Percentage
Excluding miR58, miR354 and miR356	Total	mature	star	loop	other	mature	star	loop	other
5'-monophosphorylated antisense smRNA	17	5	8	3	1	29.4118	47.0588	17.6471	5.88235
5'-triphosphorylated antisense smRNA	49	8	9	24	8	16.3265	18.3673	48.9796	16.3265
Preference for first nucleotide
5'-triphosphorylated antisense smRNA
A	U	G	C	TOTAL
12	5	44	13	74
16.2162	6.75676	59.4595	17.5676		percentage
5'-monophosphorylated antisense smRNA
A	U	G	C	TOTAL
6	21	19	3	49
12.2449	42.8571	38.7755	6.12245		percentage
